# Supplementary material for: Anionic T‐Shaped Platinum(0) Pincer Complexes and Platinum(I) Intermediates in Radical Reactions With Alkyl Halides
Source: Angew Chem Int Ed Engl. 2026 Jun 3;65(30):e3980943. doi: 10.1002/anie.3980943 (PMC13383245; doi:10.1002/anie.3980943)
Supplement: Supplementary file 2 — Supporting File 2: anie73022‐sup‐0002‐cif.zip. [file ANIE-65-e3980943-s001.zip]

Archive with 7 entries (6 files):
- anie73022-sup-0002-cif/
- anie73022-sup-0002-cif/ga_vk25.cif
- anie73022-sup-0002-cif/ga_vk44.cif
- anie73022-sup-0002-cif/ga_vk45.cif
- anie73022-sup-0002-cif/ga_vk57.cif
- anie73022-sup-0002-cif/ga_vk58.cif
- anie73022-sup-0002-cif/ga_vk59.cif
