# Supplementary material for: Anionic T‐Shaped Platinum(0) Pincer Complexes and Platinum(I) Intermediates in Radical Reactions With Alkyl Halides
Source: Angew Chem Int Ed Engl. 2026 Jun 3;65(30):e3980943. doi: 10.1002/anie.3980943 (PMC13383245; doi:10.1002/anie.3980943)
Supplement: Supplementary file 2 — Supporting File 2: anie73022‐sup‐0002‐cif.zip. [file ANIE-65-e3980943-s001.zip › anie73022-sup-0002-cif/ga_vk25.cif]

data_ga_vk25
_audit_creation_date               2023-10-11
_audit_creation_method
;
Olex2 1.5
(compiled 2023.08.24 svn.re1ec1418 for OlexSys, GUI svn.r6817)
;
_shelx_SHELXL_version_number       '2019/3'
loop_
  _audit_author_name
  _audit_author_email
  _audit_author_address
 'Ballmann, J.' joachim.ballmann@uni-heidelberg.de
;
University of Heidelberg
Inorg. Chem. Dept.
Im Neuenheimer Feld 276
Heidelberg
D-69120
Germany
;

_audit_contact_author_address      ?
_audit_contact_author_email        ?
_audit_contact_author_name         ''
_audit_contact_author_phone        ?
_publ_contact_author_id_orcid      ?
_publ_section_references
;
Dolomanov, O.V., Bourhis, L.J., Gildea, R.J, Howard, J.A.K. & Puschmann, H.
 (2009), J. Appl. Cryst. 42, 339-341.

Sheldrick, G.M. (2015). Acta Cryst. A71, 3-8.

Sheldrick, G.M. (2015). Acta Cryst. C71, 3-8.
;
_chemical_name_common              ?
_chemical_name_systematic          ?
_chemical_formula_moiety           'C38 H63 N P2 Pt'
_chemical_formula_sum              'C38 H63 N P2 Pt'
_chemical_formula_weight           790.92
_chemical_melting_point            ?
_chemical_oxdiff_formula           'C38 H63 N Pt P2'
_chemical_oxdiff_usercomment       'vjk073, irregular, colourless'
loop_
  _atom_type_symbol
  _atom_type_description
  _atom_type_scat_dispersion_real
  _atom_type_scat_dispersion_imag
  _atom_type_scat_source
 'C' 'C' 0.0181 0.0091 'International Tables Vol C Tables 4.2.6.8 and 6.1.1.4'
 'H' 'H' 0.0000 0.0000 'International Tables Vol C Tables 4.2.6.8 and 6.1.1.4'
 'N' 'N' 0.0311 0.0180 'International Tables Vol C Tables 4.2.6.8 and 6.1.1.4'
 'P' 'P' 0.2955 0.4335 'International Tables Vol C Tables 4.2.6.8 and 6.1.1.4'
 'Pt' 'Pt' -4.5932 6.9264
 'International Tables Vol C Tables 4.2.6.8 and 6.1.1.4'

_shelx_space_group_comment
;
The symmetry employed for this shelxl refinement is uniquely defined
by the following loop, which should always be used as a source of
symmetry information in preference to the above space-group names.
They are only intended as comments.
;
_space_group_crystal_system        'orthorhombic'
_space_group_IT_number             61
_space_group_name_H-M_alt          'P b c a'
_space_group_name_Hall             '-P 2ac 2ab'
loop_
  _space_group_symop_operation_xyz
 'x, y, z'
 '-x+1/2, -y, z+1/2'
 '-x, y+1/2, -z+1/2'
 'x+1/2, -y+1/2, -z'
 '-x, -y, -z'
 'x-1/2, y, -z-1/2'
 'x, -y-1/2, z-1/2'
 '-x-1/2, y-1/2, z'

_cell_length_a                     24.00175(7)
_cell_length_b                     11.87692(5)
_cell_length_c                     26.66714(8)
_cell_angle_alpha                  90
_cell_angle_beta                   90
_cell_angle_gamma                  90
_cell_volume                       7601.92(4)
_cell_formula_units_Z              8
_cell_measurement_reflns_used      210579
_cell_measurement_temperature      120(1)
_cell_measurement_theta_max        70.7860
_cell_measurement_theta_min        3.7880
_shelx_estimated_absorpt_T_max     0.405
_shelx_estimated_absorpt_T_min     0.254
_exptl_absorpt_coefficient_mu      7.871
_exptl_absorpt_correction_T_max    0.825
_exptl_absorpt_correction_T_min    0.252
_exptl_absorpt_correction_type     gaussian
_exptl_absorpt_process_details
;
CrysAlisPro 1.171.42.51a (Rigaku Oxford Diffraction, 2022)
Numerical absorption correction based on gaussian integration over
a multifaceted crystal model
Empirical absorption correction using spherical harmonics,
implemented in SCALE3 ABSPACK scaling algorithm.
;
_exptl_absorpt_special_details     ?
_exptl_crystal_colour              colourless
_exptl_crystal_colour_primary      colourless
_exptl_crystal_density_diffrn      1.382
_exptl_crystal_density_meas        ?
_exptl_crystal_density_method      ?
_exptl_crystal_description         irregular
_exptl_crystal_F_000               3248
loop_
  _exptl_crystal_face_index_h
  _exptl_crystal_face_index_k
  _exptl_crystal_face_index_l
  _exptl_crystal_face_perp_dist
 -8 2 -14 0.0566
 6 -4 12 0.0617
 -1 8 -3 0.0896
 5 6 9 0.0848
 -5 -6 -9 0.0848
 1 -8 2 0.0690
 12 5 0 0.0781
 -12 -5 0 0.0781
 6 -4 -14 0.1120
 -6 4 14 0.1120
 -13 -1 9 0.0957
 -13 -1 -9 0.0640
 -13 3 -6 0.0801
 -5 7 3 0.0993
 9 -6 0 0.0971
 -3 -7 8 0.0583
 1 -4 15 0.0619
 1 6 -11 0.0760
 4 7 -4 0.0755
 8 6 -4 0.0656

_exptl_crystal_size_max            0.24
_exptl_crystal_size_mid            0.17
_exptl_crystal_size_min            0.14
loop_
  _exptl_oxdiff_crystal_face_indexfrac_h
  _exptl_oxdiff_crystal_face_indexfrac_k
  _exptl_oxdiff_crystal_face_indexfrac_l
  _exptl_oxdiff_crystal_face_x
  _exptl_oxdiff_crystal_face_y
  _exptl_oxdiff_crystal_face_z
 -7.7291 1.9023 -14.4082 -0.3008 -0.8550 0.4225
 6.3136 -4.4732 12.2262 0.3320 0.9409 -0.0662
 -0.7706 7.6124 -2.5976 -0.2494 -0.7019 -0.6671
 5.3093 6.1160 8.7361 -0.0128 -0.0294 -0.9995
 -5.3093 -6.1160 -8.7361 0.0128 0.0294 0.9995
 0.6368 -7.6310 2.3563 0.2458 0.6914 0.6794
 12.3478 4.7020 0.3413 0.5828 -0.2792 -0.7632
 -12.3478 -4.7020 -0.3413 -0.5828 0.2792 0.7632
 6.2226 -3.6222 -13.6246 0.6981 -0.3306 0.6351
 -6.2226 3.6222 13.6246 -0.6981 0.3306 -0.6351
 -13.1566 -0.9270 9.0379 -0.8965 0.4269 0.1183
 -12.8106 -1.3745 -9.3576 -0.5778 -0.3961 0.7136
 -13.4360 2.9563 -5.7133 -0.8099 -0.5573 0.1829
 -5.0228 7.1299 3.4823 -0.5821 -0.4027 -0.7064
 9.2498 -6.2016 0.0481 0.7507 0.5181 0.4099
 -2.7989 -6.7695 7.6803 -0.0694 0.8576 0.5096
 0.7178 -3.5828 15.3058 -0.0786 0.9895 -0.1215
 1.4390 5.7673 -11.3760 0.0771 -0.9609 -0.2660
 3.7800 7.2422 -4.2009 0.0593 -0.7262 -0.6850
 8.0970 6.2930 -4.3804 0.3505 -0.6412 -0.6826

_exptl_transmission_factor_max     ?
_exptl_transmission_factor_min     ?
_diffrn_reflns_av_R_equivalents    0.0727
_diffrn_reflns_av_unetI/netI       0.0136
_diffrn_reflns_Laue_measured_fraction_full  1.000
_diffrn_reflns_Laue_measured_fraction_max  0.998
_diffrn_reflns_limit_h_max         29
_diffrn_reflns_limit_h_min         -29
_diffrn_reflns_limit_k_max         14
_diffrn_reflns_limit_k_min         -14
_diffrn_reflns_limit_l_max         32
_diffrn_reflns_limit_l_min         -32
_diffrn_reflns_number              376833
_diffrn_reflns_point_group_measured_fraction_full  1.000
_diffrn_reflns_point_group_measured_fraction_max  0.998
_diffrn_reflns_theta_full          67.684
_diffrn_reflns_theta_max           70.996
_diffrn_reflns_theta_min           3.315
_diffrn_ambient_environment        N~2~
_diffrn_ambient_temperature        120(1)
_diffrn_detector                   'CCD plate'
_diffrn_detector_area_resol_mean   7.9621
_diffrn_detector_type              Eos
_diffrn_measured_fraction_theta_full  1.000
_diffrn_measured_fraction_theta_max  0.998
_diffrn_measurement_details
;
List of Runs (angles in degrees, time in seconds):

  # Type    Start    End  Width  t~exp~   \w     \q     \k     \f   Frames
--------------------------------------------------------------------------
  1  \w    -22.00  69.00   1.00    2.00    --    0.00  57.00 -30.00   91
  2  \w    -69.00  22.00   1.00    2.00    --    0.00 -57.00 -60.00   91
  3  \w    -22.00  69.00   1.00    2.00    --    0.00  57.00  90.00   91
  4  \w    -22.00  69.00   1.00    2.00    --    0.00  57.00-150.00   91
  5  \w    -24.00  33.00   1.00    2.00    --    0.00 -79.00  46.00   57
  6  \w    -27.00  11.00   1.00    2.00    --   20.00 109.00-147.58   38
  7  \w    -39.00 -13.00   1.00    4.00    --   32.00 147.00-133.69   26
  8  \w     -9.00  17.00   1.00    4.00    --   36.00 104.00 -37.06   26
  9  \w     -9.00  17.00   1.00    4.00    --   36.00 104.00  83.91   26
 10  \w      0.00  27.00   1.00    4.00    --   40.00  93.00  62.54   27
 11  \w      6.00  33.00   1.00    4.00    --   44.00  89.00 -72.44   27
 12  \w      6.00  33.00   1.00    4.00    --   44.00  88.00-161.66   27
 13  \w      7.00  34.00   1.00    4.00    --   44.00  87.00   4.81   27
 14  \w     14.00  45.00   1.00    4.00    --   48.00  82.00 109.72   31
 15  \w     13.00  40.00   1.00    4.00    --   48.00  83.00   0.74   27
 16  \w     14.00  45.00   1.00    4.00    --   48.00  82.00  69.89   31
 17  \w     14.00  45.00   1.00    4.00    --   48.00  82.00-140.04   31
 18  \w     13.00  40.00   1.00    4.00    --   48.00  83.00 157.74   27
 19  \w     15.00  45.00   1.00    4.00    --   48.00  80.00 138.65   30
 20  \w     19.00  45.00   1.00    4.00    --   52.00  79.00-138.58   26
 21  \w     18.00  45.00   1.00    4.00    --   52.00  82.00  42.73   27
 22  \w     18.00  45.00   1.00    4.00    --   52.00  81.00-125.87   27
 23  \w     18.00  45.00   1.00    4.00    --   52.00  81.00 172.08   27
 24  \w     19.00  45.00   1.00    4.00    --   52.00  79.00  -7.03   26
 25  \w   -124.00 -22.00   1.00    4.00    --  -53.50 -77.00-180.00  102
 26  \w   -124.00 -22.00   1.00    4.00    --  -53.50 -77.00-150.00  102
 27  \w    -93.00  -2.00   1.00    4.00    --  -53.50 125.00-120.00   91
 28  \w   -124.00 -22.00   1.00    4.00    --  -53.50 -77.00 150.00  102
 29  \w     23.00 126.00   1.00    4.00    --   54.75  77.00 120.00  103
 30  \w     23.00 111.00   1.00    4.00    --   54.75-125.00 120.00   88
 31  \w    -14.00  76.00   1.00    4.00    --   54.75 -57.00 120.00   90
 32  \w    -14.00  76.00   1.00    4.00    --   54.75 -57.00 -60.00   90
 33  \w     23.00 126.00   1.00    4.00    --   54.75  77.00  90.00  103
 34  \w     23.00 126.00   1.00    4.00    --   54.75  77.00 -60.00  103
 35  \w     25.00 127.00   1.00    4.00    --   56.00  76.00-145.55  102
 36  \w     27.00 126.00   1.00    4.00    --   56.00  73.00-175.67   99
 37  \w     33.00 130.00   1.00    4.00    --   60.00  68.00 -21.34   97
 38  \w     28.00 131.00   1.00    4.00    --   60.00  77.00 -23.44  103
 39  \w     31.00 130.00   1.00    4.00    --   60.00  73.00-171.25   99
 40  \w     29.00 131.00   1.00    4.00    --   60.00  76.00  18.79  102
 41  \w     28.00 131.00   1.00    4.00    --   60.00  77.00 134.34  103
 42  \w     30.00 130.00   1.00    4.00    --   60.00  74.00 -65.73  100
 43  \w     28.00 131.00   1.00    4.00    --   60.00  77.00 152.54  103
 44  \w     29.00 131.00   1.00    4.00    --   60.00  76.00 -87.92  102
 45  \w     29.00 131.00   1.00    4.00    --   60.00  76.00  56.36  102
 46  \w     29.00 131.00   1.00    4.00    --   60.00  75.00 112.94  102
 47  \w     35.00 134.00   1.00    4.00    --   64.00  73.00  43.24   99
 48  \w     33.00 135.00   1.00    4.00    --   64.00  75.00 152.07  102
 49  \w     36.00 134.00   1.00    4.00    --   64.00  71.00  78.11   98
 50  \w     33.00 135.00   1.00    4.00    --   64.00  75.00  10.18  102
 51  \w     34.00 134.00   1.00    4.00    --   64.00  74.00 -80.58  100
 52  \w     34.00 134.00   1.00    4.00    --   64.00  74.00 -58.47  100
 53  \w     32.00 135.00   1.00    4.00    --   64.00  77.00-135.32  103
 54  \w     36.00 134.00   1.00    4.00    --   64.00  71.00 105.83   98
 55  \w     32.00 135.00   1.00    4.00    --   64.00  77.00 -29.58  103
 56  \w     32.00 135.00   1.00    4.00    --   64.00  77.00-100.95  103
 57  \w     37.00 139.00   1.00    4.00    --   68.00  75.00 -30.18  102
 58  \w     39.00 138.00   1.00    4.00    --   68.00  72.00 -59.38   99
 59  \w     40.00 138.00   1.00    4.00    --   68.00  71.00  62.76   98
 60  \w     36.00 139.00   1.00    4.00    --   68.00  77.00 -12.99  103
 61  \w     36.00 139.00   1.00    4.00    --   68.00  77.00-161.66  103
 62  \w     38.00 138.00   1.00    4.00    --   68.00  74.00-104.32  100
 63  \w     36.00 139.00   1.00    4.00    --   68.00  77.00 107.98  103
 64  \w     39.00 138.00   1.00    4.00    --   68.00  73.00 177.12   99
 65  \w     37.00 139.00   1.00    4.00    --   68.00  75.00 -76.77  102
 66  \w     37.00 139.00   1.00    4.00    --   68.00  75.00-172.69  102
 67  \w     37.00 139.00   1.00    4.00    --   68.00  75.00-146.09  102
 68  \w     36.00 139.00   1.00    4.00    --   68.00  77.00 155.38  103
 69  \w     41.00 143.00   1.00    4.00    --   72.00  75.00-125.33  102
 70  \w     43.00 142.00   1.00    4.00    --   72.00  73.00   2.04   99
 71  \w     44.00 142.00   1.00    4.00    --   72.00  70.00 -89.75   98
 72  \w     41.00 143.00   1.00    4.00    --   72.00  76.00  64.84  102
 73  \w     43.00 142.00   1.00    4.00    --   72.00  73.00-112.64   99
 74  \w     43.00 142.00   1.00    4.00    --   72.00  73.00 -27.76   99
 75  \w     40.00 143.00   1.00    4.00    --   72.00  77.00 156.20  103
 76  \w     40.00 143.00   1.00    4.00    --   72.00  77.00 -81.73  103
 77  \w     45.00 147.00   1.00    4.00    --   76.00  76.00  88.84  102
 78  \w     48.00 146.00   1.00    4.00    --   76.00  71.00 -86.55   98
 79  \w     47.00 146.00   1.00    4.00    --   76.00  72.00  83.30   99
 80  \w     45.00 147.00   1.00    4.00    --   76.00  76.00  38.03  102
 81  \w     44.00 147.00   1.00    4.00    --   76.00  77.00 -64.91  103
 82  \w     45.00 147.00   1.00    4.00    --   76.00  75.00  14.94  102
 83  \w     45.00 147.00   1.00    4.00    --   76.00  75.00-170.29  102
 84  \w     44.00 147.00   1.00    4.00    --   76.00  77.00 172.54  103
 85  \w     45.00 147.00   1.00    4.00    --   76.00  76.00-124.80  102
 86  \w     44.00 147.00   1.00    4.00    --   76.00  77.00 -70.71  103
 87  \w     44.00 147.00   1.00    4.00    --   76.00  77.00 115.39  103
 88  \w     54.00 149.00   1.00    4.00    --   80.00  67.00-173.54   95
 89  \w     52.00 150.00   1.00    4.00    --   80.00  71.00  22.81   98
 90  \w     55.00 148.00   1.00    4.00    --   80.00  64.00 149.27   93
 91  \w     48.00 151.00   1.00    4.00    --   80.00  77.00-145.63  103
 92  \w     49.00 151.00   1.00    4.00    --   80.00  76.00   2.93  102
 93  \w     49.00 151.00   1.00    4.00    --   80.00  76.00 151.40  102
 94  \w     49.00 151.00   1.00    4.00    --   80.00  75.00  -4.98  102
 95  \w     51.00 150.00   1.00    4.00    --   80.00  72.00  69.00   99
 96  \w     52.00 150.00   1.00    4.00    --   80.00  71.00 -49.97   98
 97  \w     50.00 150.00   1.00    4.00    --   80.00  74.00  41.50  100
 98  \w     53.00 155.00   1.00   10.00    --   84.00  75.00 -81.90  102
 99  \w     56.00 154.00   1.00   10.00    --   84.00  71.00-100.65   98
100  \w     56.00 103.00   1.00   10.00    --   84.00  70.00-124.21   47
101  \w     63.00  92.00   1.00   10.00    --   84.00  65.00 142.62   29
102  \w     58.00  89.00   1.00   10.00    --   84.00  72.00-121.35   31
103  \w     62.00  92.00   1.00   10.00    --   84.00  55.00 132.72   30
104  \w     72.00 102.00   1.00   10.00    --   88.00  64.00 100.94   30
105  \w     58.00  83.00   1.00   10.00    --   88.00  74.00  81.04   25
106  \w     60.00  86.00   1.00   10.00    --   88.00  71.00  77.90   26
107  \w     62.00  88.00   1.00   10.00    --   88.00  69.00 174.48   26
108  \w     56.00  81.00   1.00   10.00    --   88.00  77.00-117.44   25
109  \w     69.00  95.00   1.00   10.00    --   88.00  52.00 135.19   26
110  \w     60.00  89.00   1.00   10.00    --   88.00  72.00-144.27   29
111  \w     60.00  92.00   1.00   10.00    --   88.00  73.00 155.45   32
112  \w     71.00 160.00   1.00   10.00    --   92.00  60.00-131.50   89
113  \w     69.00  95.00   1.00   10.00    --   92.00  64.00  66.92   26
114  \w     64.00  90.00   1.00   10.00    --   92.00  75.00-122.67   26
115  \w     72.00 136.00   1.00   10.00    --   92.00  57.00 -26.40   64
116  \w     62.00  91.00   1.00   10.00    --   92.00  76.00  73.41   29
117  \w     60.00  88.00   1.00   10.00    --   92.00  77.00 -70.25   28
118  \w     65.00 162.00   1.00   10.00    --   92.00  70.00   9.12   97
119  \w     72.00 109.00   1.00   10.00    --   92.00  58.00-152.18   37
120  \w     64.00  90.00   1.00   10.00    --   92.00  73.00 -29.47   26
121  \w     66.00  91.00   1.00   10.00    --   96.00  75.00 138.10   25
122  \w     68.00 164.00   1.00   10.00    --   96.00  70.00 155.00   96
123  \w     73.00 104.00   1.00   10.00    --   96.00  52.00 -65.10   31
124  \w     65.00  92.00   1.00   10.00    --   96.00  75.00  23.53   27
125  \w     72.00  98.00   1.00   10.00    --  100.00  70.00  29.75   26
126  \w     73.00 169.00   1.00   10.00    --  100.00  68.00  49.74   96
127  \w     70.00 100.00   1.00   10.00    --  100.00  74.00-149.21   30
128  \w     70.00 100.00   1.00   10.00    --  100.00  75.00 159.04   30
129  \w     78.00 103.00   1.00   10.00    --  100.00  63.00 178.60   25
130  \w     76.00 102.00   1.00   10.00    --  104.00  70.00 -67.36   26
131  \w     76.00 102.00   1.00   10.00    --  104.00  71.00 122.15   26
132  \w     78.00 104.00   1.00   10.00    --  109.50  77.00-120.00   26
133  \w     78.00 104.00   1.00   10.00    --  109.50  77.00 -30.00   26
134  \w     78.00 138.00   1.00   10.00    --  109.50  77.00-180.00   60
135  \w     39.00  94.00   1.00   10.00    --  109.50-111.00 120.00   55
136  \w     40.00 127.00   1.00   10.00    --  109.50 -50.00-120.00   87
137  \w     85.00 176.00   1.00   10.00    --  109.50  64.00   0.00   91
138  \w    100.00 170.00   1.00   10.00    --  109.50 111.00-180.00   70
139  \w     41.00  68.00   1.00   10.00    --  109.50-111.00-120.00   27
140  \w     42.00 108.00   1.00   10.00    --  109.50 -92.00 -90.00   66
141  \w     47.00 110.00   1.00   10.00    --  109.50-111.00 150.00   63
142  \w     87.00 171.00   1.00   10.00    --  109.50  61.00  29.46   84
143  \w     81.00 178.00   1.00   10.00    --  109.50  72.00 -45.21   97
144  \w     87.00 173.00   1.00   10.00    --  109.50  69.00 102.55   86
145  \w    126.00 152.00   1.00   10.00    --  109.50  76.00-137.38   26
146  \w     78.00 104.00   1.00   10.00    --  109.50  76.00-137.38   26
147  \w     79.00 106.00   1.00   10.00    --  109.50  76.00 -67.01   27
148  \w    116.00 143.00   1.00   10.00    --  109.50  76.00 -42.33   27
149  \w     78.00 105.00   1.00   10.00    --  109.50  76.00 -42.33   27
150  \w     81.00 113.00   1.00   10.00    --  109.50  72.00  72.79   32
151  \w     78.00 105.00   1.00   10.00    --  109.50  77.00 163.80   27
152  \w     78.00 104.00   1.00   10.00    --  109.50  77.00  90.00   26
153  \w     86.00 111.00   1.00   10.00    --  109.50  64.00 -90.00   25
154  \w     88.00 174.00   1.00   10.00    --  109.50  64.00-120.00   86
155  \w     80.00 105.00   1.00   10.00    --  109.50  74.00  95.41   25
156  \w     86.00 120.00   1.00   10.00    --  109.50  64.00-150.00   34
157  \w     78.00 178.00   1.00   10.00    --  109.50  77.00 150.00  100
158  \w     78.00 107.00   1.00   10.00    --  109.50  77.00  30.00   29
159  \w     57.00 110.00   1.00   10.00    --  109.50-111.00  30.00   53
160  \w     38.00 106.00   1.00   10.00    --  109.50 -92.00-180.00   68
161  \w     82.00 152.00   1.00   10.00    --  109.50  77.00 120.00   70
162  \w     80.00 106.00   1.00   10.00    --  109.50  77.00   0.00   26
163  \w     81.00 145.00   1.00   10.00    --  109.50  77.00 -60.00   64
164  \w     80.00 106.00   1.00   10.00    --  109.50  77.00-150.00   26
165  \w     86.00 156.00   1.00   10.00    --  109.50  64.00  90.00   70
166  \w     88.00 113.00   1.00   10.00    --  109.50-111.00 -90.00   25
167  \w     40.00  70.00   1.00   10.00    --  109.50-111.00 -90.00   30
168  \w     78.00 177.00   1.00   10.00    --  109.50  77.00 -90.00   99
169  \w    113.00 163.00   1.00   10.00    --  109.50  50.00  60.00   50
;
_diffrn_measurement_device         'four-circle diffractometer'
_diffrn_measurement_device_type    'SuperNova, Dual, Cu at home/near, Eos'
_diffrn_measurement_method         '\w scans'
_diffrn_orient_matrix_type        
 'CrysAlisPro convention (1999,Acta A55,543-557)'
_diffrn_orient_matrix_UB_11        0.0598019000
_diffrn_orient_matrix_UB_12        -0.0319771000
_diffrn_orient_matrix_UB_13        -0.0154241000
_diffrn_orient_matrix_UB_21        0.0049576000
_diffrn_orient_matrix_UB_22        -0.0757817000
_diffrn_orient_matrix_UB_23        0.0466752000
_diffrn_orient_matrix_UB_31        -0.0227726000
_diffrn_orient_matrix_UB_32        -0.1002984000
_diffrn_orient_matrix_UB_33        -0.0303508000
_diffrn_radiation_monochromator    mirror
_diffrn_radiation_probe            x-ray
_diffrn_radiation_type             'Cu K\a'
_diffrn_radiation_wavelength       1.54184
_diffrn_source                     'micro-focus sealed X-ray tube'
_diffrn_source_type                'SuperNova (Cu) X-ray Source'
_reflns_Friedel_coverage           0.000
_reflns_Friedel_fraction_full      .
_reflns_Friedel_fraction_max       .
_reflns_number_gt                  7227
_reflns_number_total               7330
_reflns_special_details
;
 Reflections were merged by SHELXL according to the crystal
 class for the calculation of statistics and refinement.
 
 _reflns_Friedel_fraction is defined as the number of unique
 Friedel pairs measured divided by the number that would be
 possible theoretically, ignoring centric projections and
 systematic absences.
;
_reflns_threshold_expression       'I > 2\s(I)'
_computing_cell_refinement         'CrysAlisPro 1.171.42.51a (Rigaku OD, 2022)'
_computing_data_collection         'CrysAlisPro 1.171.42.51a (Rigaku OD, 2022)'
_computing_data_reduction          'CrysAlisPro 1.171.42.51a (Rigaku OD, 2022)'
_computing_molecular_graphics      'Olex2 1.5 (Dolomanov et al., 2009)'
_computing_publication_material    'Olex2 1.5 (Dolomanov et al., 2009)'
_computing_structure_refinement    'SHELXL 2019/3 (Sheldrick, 2015)'
_computing_structure_solution      'SHELXT 2018/2 (Sheldrick, 2018)'
_refine_diff_density_max           0.704
_refine_diff_density_min           -0.812
_refine_diff_density_rms           0.079
_refine_ls_extinction_coef         0.000081(7)
_refine_ls_extinction_expression  
 'Fc^*^=kFc[1+0.001xFc^2^\l^3^/sin(2\q)]^-1/4^'
_refine_ls_extinction_method       'SHELXL-2019/2 (Sheldrick 2019)'
_refine_ls_goodness_of_fit_ref     1.097
_refine_ls_hydrogen_treatment      mixed
_refine_ls_matrix_type             full
_refine_ls_number_parameters       401
_refine_ls_number_reflns           7330
_refine_ls_number_restraints       0
_refine_ls_R_factor_all            0.0245
_refine_ls_R_factor_gt             0.0241
_refine_ls_restrained_S_all        1.097
_refine_ls_shift/su_max            0.004
_refine_ls_shift/su_mean           0.000
_refine_ls_structure_factor_coef   Fsqd
_refine_ls_weighting_details      
 'w=1/[\s^2^(Fo^2^)+(0.0337P)^2^+9.7623P] where P=(Fo^2^+2Fc^2^)/3'
_refine_ls_weighting_scheme        calc
_refine_ls_wR_factor_gt            0.0643
_refine_ls_wR_factor_ref           0.0646
_refine_special_details            ?
_olex2_refinement_description
;
1. Fixed Uiso
 At 1.2 times of:
  All C(H) groups, All C(H,H) groups
 At 1.5 times of:
  All C(H,H,H) groups
2.a Secondary CH2 refined with riding coordinates:
 C1(H1A,H1B), C14(H14A,H14B)
2.b Me refined with riding coordinates:
 C29(H29A,H29B,H29C)
2.c Aromatic/amide H refined with riding coordinates:
 C3(H3), C5(H5), C10(H10), C12(H12)
2.d Idealised Me refined as rotating group:
 C16(H16A,H16B,H16C), C17(H17A,H17B,H17C), C18(H18A,H18B,H18C), C20(H20A,H20B,
 H20C), C21(H21A,H21B,H21C), C22(H22A,H22B,H22C), C24(H24A,H24B,H24C), C25(H25A,
 H25B,H25C), C26(H26A,H26B,H26C), C28(H28A,H28B,H28C), C30(H30A,H30B,H30C),
 C32(H32A,H32B,H32C), C33(H33A,H33B,H33C), C34(H34A,H34B,H34C), C36(H36A,H36B,
 H36C), C37(H37A,H37B,H37C), C38(H38A,H38B,H38C)
;
_atom_sites_solution_hydrogens     mixed
_atom_sites_solution_primary       dual
_atom_sites_solution_secondary     ?
loop_
  _atom_site_label
  _atom_site_type_symbol
  _atom_site_fract_x
  _atom_site_fract_y
  _atom_site_fract_z
  _atom_site_U_iso_or_equiv
  _atom_site_adp_type
  _atom_site_occupancy
  _atom_site_site_symmetry_order
  _atom_site_calc_flag
  _atom_site_refinement_flags_posn
  _atom_site_refinement_flags_adp
  _atom_site_refinement_flags_occupancy
  _atom_site_disorder_assembly
  _atom_site_disorder_group
 Pt Pt 0.42349(2) 0.46365(2) 0.38513(2) 0.01905(5) Uani 1 1 d . . . . .
 H H 0.3607(16) 0.431(3) 0.3755(13) 0.051(10) Uiso 1 1 d . . . . .
 P1 P 0.39078(2) 0.60678(5) 0.43346(2) 0.01945(12) Uani 1 1 d . . . . .
 P2 P 0.44535(2) 0.30596(5) 0.34101(2) 0.01843(12) Uani 1 1 d . . . . .
 N N 0.50852(8) 0.50949(18) 0.39563(8) 0.0206(4) Uani 1 1 d . . . . .
 C1 C 0.44877(9) 0.6689(2) 0.46907(9) 0.0239(5) Uani 1 1 d . . . . .
 H1A H 0.435185 0.737891 0.485919 0.029 Uiso 1 1 calc R U . . .
 H1B H 0.460079 0.615100 0.495550 0.029 Uiso 1 1 calc R U . . .
 C2 C 0.49937(9) 0.6987(2) 0.43844(9) 0.0221(5) Uani 1 1 d . . . . .
 C3 C 0.52475(10) 0.8029(2) 0.44409(9) 0.0223(5) Uani 1 1 d . . . . .
 H3 H 0.507034 0.857194 0.464839 0.027 Uiso 1 1 calc R U . . .
 C4 C 0.57544(9) 0.8328(2) 0.42071(9) 0.0214(5) Uani 1 1 d . . . . .
 C5 C 0.60127(10) 0.7525(2) 0.39071(8) 0.0209(5) Uani 1 1 d . . . . .
 H5 H 0.635841 0.769220 0.375042 0.025 Uiso 1 1 calc R U . . .
 C6 C 0.57653(9) 0.6474(2) 0.38359(8) 0.0201(5) Uani 1 1 d . . . . .
 C7 C 0.52503(9) 0.6199(2) 0.40632(9) 0.0201(5) Uani 1 1 d . . . . .
 C8 C 0.55198(10) 0.46599(19) 0.36716(9) 0.0197(5) Uani 1 1 d . . . . .
 C9 C 0.59440(11) 0.5468(2) 0.35848(9) 0.0206(5) Uani 1 1 d . . . . .
 C10 C 0.64284(10) 0.5187(2) 0.33217(9) 0.0220(5) Uani 1 1 d . . . . .
 H10 H 0.670614 0.574243 0.326475 0.026 Uiso 1 1 calc R U . . .
 C11 C 0.65049(10) 0.4097(2) 0.31430(9) 0.0227(5) Uani 1 1 d . . . . .
 C12 C 0.60786(10) 0.3310(2) 0.32308(9) 0.0228(5) Uani 1 1 d . . . . .
 H12 H 0.612621 0.256663 0.310642 0.027 Uiso 1 1 calc R U . . .
 C13 C 0.55905(10) 0.3559(2) 0.34899(9) 0.0220(5) Uani 1 1 d . . . . .
 C14 C 0.51660(10) 0.2655(2) 0.35831(9) 0.0238(5) Uani 1 1 d . . . . .
 H14A H 0.517264 0.245435 0.394339 0.029 Uiso 1 1 calc R U . . .
 H14B H 0.527202 0.197612 0.339026 0.029 Uiso 1 1 calc R U . . .
 C15 C 0.60296(10) 0.9484(2) 0.42822(9) 0.0231(5) Uani 1 1 d . . . . .
 C16 C 0.56851(12) 1.0260(2) 0.46176(11) 0.0292(6) Uani 1 1 d . . . . .
 H16A H 0.531289 1.035669 0.447274 0.044 Uiso 1 1 calc R U . . .
 H16B H 0.586903 1.099462 0.464261 0.044 Uiso 1 1 calc R U . . .
 H16C H 0.565238 0.992701 0.495248 0.044 Uiso 1 1 calc R U . . .
 C17 C 0.60985(12) 1.0068(2) 0.37723(10) 0.0287(5) Uani 1 1 d . . . . .
 H17A H 0.634713 0.962067 0.355955 0.043 Uiso 1 1 calc R U . . .
 H17B H 0.625840 1.081892 0.382214 0.043 Uiso 1 1 calc R U . . .
 H17C H 0.573386 1.013727 0.360981 0.043 Uiso 1 1 calc R U . . .
 C18 C 0.66058(11) 0.9336(2) 0.45225(10) 0.0305(6) Uani 1 1 d . . . . .
 H18A H 0.656542 0.896570 0.484893 0.046 Uiso 1 1 calc R U . . .
 H18B H 0.677963 1.007540 0.456840 0.046 Uiso 1 1 calc R U . . .
 H18C H 0.684027 0.887228 0.430377 0.046 Uiso 1 1 calc R U . . .
 C19 C 0.70528(10) 0.3772(2) 0.28820(9) 0.0259(5) Uani 1 1 d . . . . .
 C20 C 0.71390(13) 0.4495(2) 0.24121(11) 0.0359(6) Uani 1 1 d . . . . .
 H20A H 0.683003 0.437000 0.217836 0.054 Uiso 1 1 calc R U . . .
 H20B H 0.749060 0.428454 0.225045 0.054 Uiso 1 1 calc R U . . .
 H20C H 0.715141 0.529120 0.250721 0.054 Uiso 1 1 calc R U . . .
 C21 C 0.75332(12) 0.3969(3) 0.32478(11) 0.0454(8) Uani 1 1 d . . . . .
 H21A H 0.753931 0.476254 0.334831 0.068 Uiso 1 1 calc R U . . .
 H21B H 0.788635 0.377612 0.308456 0.068 Uiso 1 1 calc R U . . .
 H21C H 0.748194 0.349477 0.354493 0.068 Uiso 1 1 calc R U . . .
 C22 C 0.70669(12) 0.2531(2) 0.27238(11) 0.0358(6) Uani 1 1 d . . . . .
 H22A H 0.703391 0.205232 0.302147 0.054 Uiso 1 1 calc R U . . .
 H22B H 0.741969 0.237143 0.255310 0.054 Uiso 1 1 calc R U . . .
 H22C H 0.675602 0.237766 0.249556 0.054 Uiso 1 1 calc R U . . .
 C23 C 0.34243(11) 0.5567(2) 0.48432(10) 0.0279(5) Uani 1 1 d . . . . .
 C24 C 0.28865(13) 0.5077(4) 0.46307(14) 0.0542(9) Uani 1 1 d . . . . .
 H24A H 0.265095 0.568792 0.450400 0.081 Uiso 1 1 calc R U . . .
 H24B H 0.268766 0.466899 0.489529 0.081 Uiso 1 1 calc R U . . .
 H24C H 0.297534 0.455849 0.435615 0.081 Uiso 1 1 calc R U . . .
 C25 C 0.3288(2) 0.6475(3) 0.52302(15) 0.0734(14) Uani 1 1 d . . . . .
 H25A H 0.363461 0.679795 0.536027 0.110 Uiso 1 1 calc R U . . .
 H25B H 0.307604 0.613976 0.550676 0.110 Uiso 1 1 calc R U . . .
 H25C H 0.306533 0.706828 0.507199 0.110 Uiso 1 1 calc R U . . .
 C26 C 0.37290(14) 0.4619(3) 0.51120(13) 0.0449(8) Uani 1 1 d . . . . .
 H26A H 0.383263 0.403637 0.486912 0.067 Uiso 1 1 calc R U . . .
 H26B H 0.348470 0.429295 0.536813 0.067 Uiso 1 1 calc R U . . .
 H26C H 0.406571 0.491754 0.527175 0.067 Uiso 1 1 calc R U . . .
 C27 C 0.36058(11) 0.7248(2) 0.39538(10) 0.0265(5) Uani 1 1 d . . . . .
 C28 C 0.30554(15) 0.6914(4) 0.37251(17) 0.0691(13) Uani 1 1 d . . . . .
 H28A H 0.309439 0.618385 0.355778 0.104 Uiso 1 1 calc R U . . .
 H28B H 0.294135 0.748356 0.347977 0.104 Uiso 1 1 calc R U . . .
 H28C H 0.277291 0.685828 0.398928 0.104 Uiso 1 1 calc R U . . .
 C29 C 0.3540(2) 0.8347(3) 0.42521(13) 0.0735(14) Uani 1 1 d . . . . .
 H29A H 0.389997 0.855732 0.439914 0.110 Uiso 1 1 calc R U . . .
 H29B H 0.341353 0.894778 0.402738 0.110 Uiso 1 1 calc R U . . .
 H29C H 0.326626 0.823817 0.452001 0.110 Uiso 1 1 calc R U . . .
 C30 C 0.40159(12) 0.7477(3) 0.35278(11) 0.0350(6) Uani 1 1 d . . . . .
 H30A H 0.437861 0.768651 0.366834 0.053 Uiso 1 1 calc R U . . .
 H30B H 0.387519 0.809315 0.331901 0.053 Uiso 1 1 calc R U . . .
 H30C H 0.405704 0.679683 0.332286 0.053 Uiso 1 1 calc R U . . .
 C31 C 0.40378(11) 0.1789(2) 0.36013(10) 0.0274(5) Uani 1 1 d . . . . .
 C32 C 0.34078(11) 0.1965(2) 0.35327(12) 0.0355(6) Uani 1 1 d . . . . .
 H32A H 0.329287 0.265219 0.370783 0.053 Uiso 1 1 calc R U . . .
 H32B H 0.320651 0.131855 0.367192 0.053 Uiso 1 1 calc R U . . .
 H32C H 0.332231 0.203607 0.317478 0.053 Uiso 1 1 calc R U . . .
 C33 C 0.42106(12) 0.0719(3) 0.33256(14) 0.0415(8) Uani 1 1 d . . . . .
 H33A H 0.411826 0.079100 0.296905 0.062 Uiso 1 1 calc R U . . .
 H33B H 0.401153 0.007299 0.346770 0.062 Uiso 1 1 calc R U . . .
 H33C H 0.461285 0.060547 0.336293 0.062 Uiso 1 1 calc R U . . .
 C34 C 0.41370(14) 0.1634(3) 0.41657(12) 0.0427(7) Uani 1 1 d . . . . .
 H34A H 0.452437 0.140678 0.422310 0.064 Uiso 1 1 calc R U . . .
 H34B H 0.388628 0.105037 0.429451 0.064 Uiso 1 1 calc R U . . .
 H34C H 0.406381 0.234517 0.433984 0.064 Uiso 1 1 calc R U . . .
 C35 C 0.44650(10) 0.3246(2) 0.27117(9) 0.0247(5) Uani 1 1 d . . . . .
 C36 C 0.38748(12) 0.3164(3) 0.24982(10) 0.0366(6) Uani 1 1 d . . . . .
 H36A H 0.374212 0.238617 0.252582 0.055 Uiso 1 1 calc R U . . .
 H36B H 0.387796 0.339035 0.214481 0.055 Uiso 1 1 calc R U . . .
 H36C H 0.362639 0.366273 0.268717 0.055 Uiso 1 1 calc R U . . .
 C37 C 0.48457(12) 0.2410(3) 0.24361(10) 0.0350(6) Uani 1 1 d . . . . .
 H37A H 0.522787 0.248742 0.256089 0.053 Uiso 1 1 calc R U . . .
 H37B H 0.483777 0.256846 0.207555 0.053 Uiso 1 1 calc R U . . .
 H37C H 0.471434 0.164037 0.249618 0.053 Uiso 1 1 calc R U . . .
 C38 C 0.46843(13) 0.4438(2) 0.26095(10) 0.0327(6) Uani 1 1 d . . . . .
 H38A H 0.444128 0.498947 0.277332 0.049 Uiso 1 1 calc R U . . .
 H38B H 0.468853 0.457609 0.224728 0.049 Uiso 1 1 calc R U . . .
 H38C H 0.506322 0.450864 0.274277 0.049 Uiso 1 1 calc R U . . .

loop_
  _atom_site_aniso_label
  _atom_site_aniso_U_11
  _atom_site_aniso_U_22
  _atom_site_aniso_U_33
  _atom_site_aniso_U_23
  _atom_site_aniso_U_13
  _atom_site_aniso_U_12
 Pt 0.01862(8) 0.01884(8) 0.01970(7) -0.00135(3) 0.00090(3) 0.00091(3)
 P1 0.0184(3) 0.0211(3) 0.0189(3) -0.0012(2) 0.0020(2) 0.0011(2)
 P2 0.0190(3) 0.0164(3) 0.0199(3) -0.0002(2) 0.0005(2) 0.0001(2)
 N 0.0149(9) 0.0226(10) 0.0244(10) -0.0029(9) -0.0003(8) 0.0001(8)
 C1 0.0206(11) 0.0290(13) 0.0223(11) -0.0070(10) 0.0017(9) 0.0008(10)
 C2 0.0175(11) 0.0276(13) 0.0210(11) -0.0039(9) -0.0005(9) 0.0019(9)
 C3 0.0223(11) 0.0246(12) 0.0199(11) -0.0074(9) -0.0015(9) 0.0026(9)
 C4 0.0225(12) 0.0211(12) 0.0205(11) -0.0023(10) -0.0031(8) 0.0004(9)
 C5 0.0195(11) 0.0228(12) 0.0206(11) -0.0006(9) -0.0001(9) -0.0003(10)
 C6 0.0202(13) 0.0228(14) 0.0173(12) -0.0010(9) -0.0015(8) 0.0021(9)
 C7 0.0191(11) 0.0206(11) 0.0208(11) -0.0026(9) -0.0025(9) -0.0008(9)
 C8 0.0156(11) 0.0217(12) 0.0217(12) -0.0021(9) -0.0005(9) 0.0027(8)
 C9 0.0211(12) 0.0208(12) 0.0198(11) -0.0011(9) -0.0018(9) 0.0019(9)
 C10 0.0180(11) 0.0247(12) 0.0231(12) -0.0018(9) -0.0001(9) 0.0008(9)
 C11 0.0196(11) 0.0266(13) 0.0219(11) -0.0038(10) -0.0017(9) 0.0041(10)
 C12 0.0223(11) 0.0203(11) 0.0258(11) -0.0039(9) -0.0032(9) 0.0063(9)
 C13 0.0206(11) 0.0229(12) 0.0224(11) -0.0003(9) -0.0025(9) 0.0016(10)
 C14 0.0237(12) 0.0193(12) 0.0286(12) 0.0007(10) -0.0021(9) 0.0024(9)
 C15 0.0234(12) 0.0229(12) 0.0229(12) -0.0050(9) 0.0001(10) -0.0007(10)
 C16 0.0305(13) 0.0260(14) 0.0312(14) -0.0093(11) 0.0027(11) -0.0015(10)
 C17 0.0358(15) 0.0230(13) 0.0271(12) -0.0030(11) 0.0012(11) 0.0003(12)
 C18 0.0266(13) 0.0348(14) 0.0300(13) -0.0071(11) -0.0040(10) -0.0027(11)
 C19 0.0217(12) 0.0289(13) 0.0272(12) -0.0057(10) 0.0017(10) 0.0042(10)
 C20 0.0349(15) 0.0357(15) 0.0370(15) -0.0029(12) 0.0100(12) 0.0040(12)
 C21 0.0232(13) 0.071(2) 0.0420(16) -0.0186(16) -0.0031(12) 0.0121(14)
 C22 0.0331(14) 0.0314(14) 0.0430(16) -0.0048(12) 0.0100(12) 0.0090(12)
 C23 0.0265(13) 0.0315(13) 0.0257(12) 0.0024(11) 0.0062(10) -0.0005(11)
 C24 0.0289(16) 0.086(3) 0.0474(19) 0.0251(19) 0.0009(14) -0.0185(17)
 C25 0.106(3) 0.049(2) 0.065(2) -0.0122(18) 0.067(2) -0.010(2)
 C26 0.0393(17) 0.056(2) 0.0394(17) 0.0240(14) 0.0065(14) 0.0017(14)
 C27 0.0263(12) 0.0269(13) 0.0262(12) 0.0033(10) 0.0022(10) 0.0055(10)
 C28 0.0363(18) 0.087(3) 0.084(3) 0.054(2) -0.0277(18) -0.0183(19)
 C29 0.140(4) 0.042(2) 0.0377(18) 0.0031(15) 0.013(2) 0.048(2)
 C30 0.0342(15) 0.0351(15) 0.0359(14) 0.0127(12) 0.0040(12) 0.0034(12)
 C31 0.0263(13) 0.0219(12) 0.0339(14) 0.0012(10) 0.0046(11) -0.0036(10)
 C32 0.0256(13) 0.0318(15) 0.0490(17) 0.0019(13) 0.0039(12) -0.0058(11)
 C33 0.0406(17) 0.0210(15) 0.063(2) -0.0034(14) 0.0163(14) -0.0053(11)
 C34 0.0450(16) 0.0431(18) 0.0400(17) 0.0171(14) 0.0008(13) -0.0124(14)
 C35 0.0277(13) 0.0256(13) 0.0208(11) 0.0011(10) -0.0003(9) -0.0010(10)
 C36 0.0351(15) 0.0490(17) 0.0258(13) 0.0021(12) -0.0052(11) -0.0001(13)
 C37 0.0403(15) 0.0381(15) 0.0266(13) -0.0065(12) 0.0043(11) 0.0012(13)
 C38 0.0419(16) 0.0307(14) 0.0255(13) 0.0064(11) -0.0008(11) -0.0048(12)

_geom_special_details
;
 All esds (except the esd in the dihedral angle between two l.s. planes)
 are estimated using the full covariance matrix.  The cell esds are taken
 into account individually in the estimation of esds in distances, angles
 and torsion angles; correlations between esds in cell parameters are only
 used when they are defined by crystal symmetry.  An approximate (isotropic)
 treatment of cell esds is used for estimating esds involving l.s. planes.
;
loop_
  _geom_bond_atom_site_label_1
  _geom_bond_atom_site_label_2
  _geom_bond_distance
  _geom_bond_site_symmetry_2
  _geom_bond_publ_flag
 Pt H 1.58(4) . ?
 Pt P1 2.2732(6) . ?
 Pt P2 2.2731(6) . ?
 Pt N 2.1307(19) . ?
 P1 C1 1.839(2) . ?
 P1 C23 1.881(3) . ?
 P1 C27 1.877(3) . ?
 P2 C14 1.835(2) . ?
 P2 C31 1.880(3) . ?
 P2 C35 1.876(2) . ?
 N C7 1.399(3) . ?
 N C8 1.390(3) . ?
 C1 H1A 0.9900 . ?
 C1 H1B 0.9900 . ?
 C1 C2 1.506(3) . ?
 C2 C3 1.388(3) . ?
 C2 C7 1.410(3) . ?
 C3 H3 0.9500 . ?
 C3 C4 1.412(3) . ?
 C4 C5 1.391(3) . ?
 C4 C15 1.536(3) . ?
 C5 H5 0.9500 . ?
 C5 C6 1.395(4) . ?
 C6 C7 1.415(3) . ?
 C6 C9 1.436(3) . ?
 C8 C9 1.418(3) . ?
 C8 C13 1.404(3) . ?
 C9 C10 1.398(3) . ?
 C10 H10 0.9500 . ?
 C10 C11 1.392(4) . ?
 C11 C12 1.405(3) . ?
 C11 C19 1.537(3) . ?
 C12 H12 0.9500 . ?
 C12 C13 1.392(3) . ?
 C13 C14 1.501(3) . ?
 C14 H14A 0.9900 . ?
 C14 H14B 0.9900 . ?
 C15 C16 1.528(3) . ?
 C15 C17 1.535(4) . ?
 C15 C18 1.534(3) . ?
 C16 H16A 0.9800 . ?
 C16 H16B 0.9800 . ?
 C16 H16C 0.9800 . ?
 C17 H17A 0.9800 . ?
 C17 H17B 0.9800 . ?
 C17 H17C 0.9800 . ?
 C18 H18A 0.9800 . ?
 C18 H18B 0.9800 . ?
 C18 H18C 0.9800 . ?
 C19 C20 1.533(4) . ?
 C19 C21 1.528(4) . ?
 C19 C22 1.533(4) . ?
 C20 H20A 0.9800 . ?
 C20 H20B 0.9800 . ?
 C20 H20C 0.9800 . ?
 C21 H21A 0.9800 . ?
 C21 H21B 0.9800 . ?
 C21 H21C 0.9800 . ?
 C22 H22A 0.9800 . ?
 C22 H22B 0.9800 . ?
 C22 H22C 0.9800 . ?
 C23 C24 1.525(4) . ?
 C23 C25 1.528(4) . ?
 C23 C26 1.522(4) . ?
 C24 H24A 0.9800 . ?
 C24 H24B 0.9800 . ?
 C24 H24C 0.9800 . ?
 C25 H25A 0.9800 . ?
 C25 H25B 0.9800 . ?
 C25 H25C 0.9800 . ?
 C26 H26A 0.9800 . ?
 C26 H26B 0.9800 . ?
 C26 H26C 0.9800 . ?
 C27 C28 1.508(4) . ?
 C27 C29 1.537(4) . ?
 C27 C30 1.527(4) . ?
 C28 H28A 0.9800 . ?
 C28 H28B 0.9800 . ?
 C28 H28C 0.9800 . ?
 C29 H29A 0.9800 . ?
 C29 H29B 0.9800 . ?
 C29 H29C 0.9800 . ?
 C30 H30A 0.9800 . ?
 C30 H30B 0.9800 . ?
 C30 H30C 0.9800 . ?
 C31 C32 1.538(4) . ?
 C31 C33 1.526(4) . ?
 C31 C34 1.535(4) . ?
 C32 H32A 0.9800 . ?
 C32 H32B 0.9800 . ?
 C32 H32C 0.9800 . ?
 C33 H33A 0.9800 . ?
 C33 H33B 0.9800 . ?
 C33 H33C 0.9800 . ?
 C34 H34A 0.9800 . ?
 C34 H34B 0.9800 . ?
 C34 H34C 0.9800 . ?
 C35 C36 1.530(4) . ?
 C35 C37 1.537(4) . ?
 C35 C38 1.534(4) . ?
 C36 H36A 0.9800 . ?
 C36 H36B 0.9800 . ?
 C36 H36C 0.9800 . ?
 C37 H37A 0.9800 . ?
 C37 H37B 0.9800 . ?
 C37 H37C 0.9800 . ?
 C38 H38A 0.9800 . ?
 C38 H38B 0.9800 . ?
 C38 H38C 0.9800 . ?

loop_
  _geom_angle_atom_site_label_1
  _geom_angle_atom_site_label_2
  _geom_angle_atom_site_label_3
  _geom_angle
  _geom_angle_site_symmetry_1
  _geom_angle_site_symmetry_3
  _geom_angle_publ_flag
 P1 Pt H 86.8(14) . . ?
 P2 Pt H 86.3(14) . . ?
 P2 Pt P1 171.62(2) . . ?
 N Pt H 178.1(13) . . ?
 N Pt P1 93.73(6) . . ?
 N Pt P2 93.30(6) . . ?
 C1 P1 Pt 109.35(8) . . ?
 C1 P1 C23 102.78(11) . . ?
 C1 P1 C27 105.79(12) . . ?
 C23 P1 Pt 112.68(9) . . ?
 C27 P1 Pt 112.66(8) . . ?
 C27 P1 C23 112.81(12) . . ?
 C14 P2 Pt 107.49(8) . . ?
 C14 P2 C31 102.49(12) . . ?
 C14 P2 C35 105.48(11) . . ?
 C31 P2 Pt 113.49(8) . . ?
 C35 P2 Pt 114.82(8) . . ?
 C35 P2 C31 111.84(12) . . ?
 C7 N Pt 122.52(15) . . ?
 C8 N Pt 123.51(16) . . ?
 C8 N C7 104.30(19) . . ?
 P1 C1 H1A 108.5 . . ?
 P1 C1 H1B 108.5 . . ?
 H1A C1 H1B 107.5 . . ?
 C2 C1 P1 115.11(16) . . ?
 C2 C1 H1A 108.5 . . ?
 C2 C1 H1B 108.5 . . ?
 C3 C2 C1 120.3(2) . . ?
 C3 C2 C7 117.8(2) . . ?
 C7 C2 C1 121.7(2) . . ?
 C2 C3 H3 118.2 . . ?
 C2 C3 C4 123.7(2) . . ?
 C4 C3 H3 118.2 . . ?
 C3 C4 C15 122.5(2) . . ?
 C5 C4 C3 117.7(2) . . ?
 C5 C4 C15 119.7(2) . . ?
 C4 C5 H5 119.9 . . ?
 C4 C5 C6 120.1(2) . . ?
 C6 C5 H5 119.9 . . ?
 C5 C6 C7 121.3(2) . . ?
 C5 C6 C9 132.9(2) . . ?
 C7 C6 C9 105.6(2) . . ?
 N C7 C2 128.4(2) . . ?
 N C7 C6 112.1(2) . . ?
 C2 C7 C6 119.3(2) . . ?
 N C8 C9 112.1(2) . . ?
 N C8 C13 128.7(2) . . ?
 C13 C8 C9 119.1(2) . . ?
 C8 C9 C6 105.8(2) . . ?
 C10 C9 C6 132.9(2) . . ?
 C10 C9 C8 121.2(2) . . ?
 C9 C10 H10 119.9 . . ?
 C11 C10 C9 120.2(2) . . ?
 C11 C10 H10 119.9 . . ?
 C10 C11 C12 117.7(2) . . ?
 C10 C11 C19 120.1(2) . . ?
 C12 C11 C19 122.1(2) . . ?
 C11 C12 H12 118.2 . . ?
 C13 C12 C11 123.6(2) . . ?
 C13 C12 H12 118.2 . . ?
 C8 C13 C14 121.8(2) . . ?
 C12 C13 C8 118.1(2) . . ?
 C12 C13 C14 120.1(2) . . ?
 P2 C14 H14A 108.8 . . ?
 P2 C14 H14B 108.8 . . ?
 C13 C14 P2 113.82(17) . . ?
 C13 C14 H14A 108.8 . . ?
 C13 C14 H14B 108.8 . . ?
 H14A C14 H14B 107.7 . . ?
 C16 C15 C4 112.5(2) . . ?
 C16 C15 C17 107.7(2) . . ?
 C16 C15 C18 108.2(2) . . ?
 C17 C15 C4 109.5(2) . . ?
 C18 C15 C4 109.9(2) . . ?
 C18 C15 C17 108.9(2) . . ?
 C15 C16 H16A 109.5 . . ?
 C15 C16 H16B 109.5 . . ?
 C15 C16 H16C 109.5 . . ?
 H16A C16 H16B 109.5 . . ?
 H16A C16 H16C 109.5 . . ?
 H16B C16 H16C 109.5 . . ?
 C15 C17 H17A 109.5 . . ?
 C15 C17 H17B 109.5 . . ?
 C15 C17 H17C 109.5 . . ?
 H17A C17 H17B 109.5 . . ?
 H17A C17 H17C 109.5 . . ?
 H17B C17 H17C 109.5 . . ?
 C15 C18 H18A 109.5 . . ?
 C15 C18 H18B 109.5 . . ?
 C15 C18 H18C 109.5 . . ?
 H18A C18 H18B 109.5 . . ?
 H18A C18 H18C 109.5 . . ?
 H18B C18 H18C 109.5 . . ?
 C20 C19 C11 110.2(2) . . ?
 C21 C19 C11 108.5(2) . . ?
 C21 C19 C20 109.5(2) . . ?
 C21 C19 C22 107.8(2) . . ?
 C22 C19 C11 112.6(2) . . ?
 C22 C19 C20 108.1(2) . . ?
 C19 C20 H20A 109.5 . . ?
 C19 C20 H20B 109.5 . . ?
 C19 C20 H20C 109.5 . . ?
 H20A C20 H20B 109.5 . . ?
 H20A C20 H20C 109.5 . . ?
 H20B C20 H20C 109.5 . . ?
 C19 C21 H21A 109.5 . . ?
 C19 C21 H21B 109.5 . . ?
 C19 C21 H21C 109.5 . . ?
 H21A C21 H21B 109.5 . . ?
 H21A C21 H21C 109.5 . . ?
 H21B C21 H21C 109.5 . . ?
 C19 C22 H22A 109.5 . . ?
 C19 C22 H22B 109.5 . . ?
 C19 C22 H22C 109.5 . . ?
 H22A C22 H22B 109.5 . . ?
 H22A C22 H22C 109.5 . . ?
 H22B C22 H22C 109.5 . . ?
 C24 C23 P1 112.0(2) . . ?
 C24 C23 C25 109.8(3) . . ?
 C25 C23 P1 113.4(2) . . ?
 C26 C23 P1 106.07(18) . . ?
 C26 C23 C24 107.4(3) . . ?
 C26 C23 C25 107.9(3) . . ?
 C23 C24 H24A 109.5 . . ?
 C23 C24 H24B 109.5 . . ?
 C23 C24 H24C 109.5 . . ?
 H24A C24 H24B 109.5 . . ?
 H24A C24 H24C 109.5 . . ?
 H24B C24 H24C 109.5 . . ?
 C23 C25 H25A 109.5 . . ?
 C23 C25 H25B 109.5 . . ?
 C23 C25 H25C 109.5 . . ?
 H25A C25 H25B 109.5 . . ?
 H25A C25 H25C 109.5 . . ?
 H25B C25 H25C 109.5 . . ?
 C23 C26 H26A 109.5 . . ?
 C23 C26 H26B 109.5 . . ?
 C23 C26 H26C 109.5 . . ?
 H26A C26 H26B 109.5 . . ?
 H26A C26 H26C 109.5 . . ?
 H26B C26 H26C 109.5 . . ?
 C28 C27 P1 111.1(2) . . ?
 C28 C27 C29 110.1(3) . . ?
 C28 C27 C30 108.1(3) . . ?
 C29 C27 P1 113.2(2) . . ?
 C30 C27 P1 106.63(17) . . ?
 C30 C27 C29 107.4(3) . . ?
 C27 C28 H28A 109.5 . . ?
 C27 C28 H28B 109.5 . . ?
 C27 C28 H28C 109.5 . . ?
 H28A C28 H28B 109.5 . . ?
 H28A C28 H28C 109.5 . . ?
 H28B C28 H28C 109.5 . . ?
 C27 C29 H29A 109.5 . . ?
 C27 C29 H29B 109.5 . . ?
 C27 C29 H29C 109.5 . . ?
 H29A C29 H29B 109.5 . . ?
 H29A C29 H29C 109.5 . . ?
 H29B C29 H29C 109.5 . . ?
 C27 C30 H30A 109.5 . . ?
 C27 C30 H30B 109.5 . . ?
 C27 C30 H30C 109.5 . . ?
 H30A C30 H30B 109.5 . . ?
 H30A C30 H30C 109.5 . . ?
 H30B C30 H30C 109.5 . . ?
 C32 C31 P2 112.38(19) . . ?
 C33 C31 P2 113.20(18) . . ?
 C33 C31 C32 108.9(2) . . ?
 C33 C31 C34 109.3(3) . . ?
 C34 C31 P2 106.26(18) . . ?
 C34 C31 C32 106.6(2) . . ?
 C31 C32 H32A 109.5 . . ?
 C31 C32 H32B 109.5 . . ?
 C31 C32 H32C 109.5 . . ?
 H32A C32 H32B 109.5 . . ?
 H32A C32 H32C 109.5 . . ?
 H32B C32 H32C 109.5 . . ?
 C31 C33 H33A 109.5 . . ?
 C31 C33 H33B 109.5 . . ?
 C31 C33 H33C 109.5 . . ?
 H33A C33 H33B 109.5 . . ?
 H33A C33 H33C 109.5 . . ?
 H33B C33 H33C 109.5 . . ?
 C31 C34 H34A 109.5 . . ?
 C31 C34 H34B 109.5 . . ?
 C31 C34 H34C 109.5 . . ?
 H34A C34 H34B 109.5 . . ?
 H34A C34 H34C 109.5 . . ?
 H34B C34 H34C 109.5 . . ?
 C36 C35 P2 110.39(18) . . ?
 C36 C35 C37 109.3(2) . . ?
 C36 C35 C38 108.1(2) . . ?
 C37 C35 P2 114.02(18) . . ?
 C38 C35 P2 106.89(17) . . ?
 C38 C35 C37 107.9(2) . . ?
 C35 C36 H36A 109.5 . . ?
 C35 C36 H36B 109.5 . . ?
 C35 C36 H36C 109.5 . . ?
 H36A C36 H36B 109.5 . . ?
 H36A C36 H36C 109.5 . . ?
 H36B C36 H36C 109.5 . . ?
 C35 C37 H37A 109.5 . . ?
 C35 C37 H37B 109.5 . . ?
 C35 C37 H37C 109.5 . . ?
 H37A C37 H37B 109.5 . . ?
 H37A C37 H37C 109.5 . . ?
 H37B C37 H37C 109.5 . . ?
 C35 C38 H38A 109.5 . . ?
 C35 C38 H38B 109.5 . . ?
 C35 C38 H38C 109.5 . . ?
 H38A C38 H38B 109.5 . . ?
 H38A C38 H38C 109.5 . . ?
 H38B C38 H38C 109.5 . . ?

loop_
  _geom_torsion_atom_site_label_1
  _geom_torsion_atom_site_label_2
  _geom_torsion_atom_site_label_3
  _geom_torsion_atom_site_label_4
  _geom_torsion
  _geom_torsion_site_symmetry_1
  _geom_torsion_site_symmetry_2
  _geom_torsion_site_symmetry_3
  _geom_torsion_site_symmetry_4
  _geom_torsion_publ_flag
 Pt P1 C1 C2 49.8(2) . . . . ?
 Pt P1 C23 C24 -66.0(2) . . . . ?
 Pt P1 C23 C25 169.1(3) . . . . ?
 Pt P1 C23 C26 50.9(2) . . . . ?
 Pt P1 C27 C28 72.3(3) . . . . ?
 Pt P1 C27 C29 -163.3(2) . . . . ?
 Pt P1 C27 C30 -45.3(2) . . . . ?
 Pt P2 C14 C13 -57.54(19) . . . . ?
 Pt P2 C31 C32 59.6(2) . . . . ?
 Pt P2 C31 C33 -176.58(19) . . . . ?
 Pt P2 C31 C34 -56.6(2) . . . . ?
 Pt P2 C35 C36 -82.25(19) . . . . ?
 Pt P2 C35 C37 154.21(16) . . . . ?
 Pt P2 C35 C38 35.08(19) . . . . ?
 Pt N C7 C2 40.4(3) . . . . ?
 Pt N C7 C6 -144.63(16) . . . . ?
 Pt N C8 C9 144.82(18) . . . . ?
 Pt N C8 C13 -38.0(3) . . . . ?
 P1 C1 C2 C3 132.8(2) . . . . ?
 P1 C1 C2 C7 -52.2(3) . . . . ?
 N C8 C9 C6 0.5(3) . . . . ?
 N C8 C9 C10 177.6(2) . . . . ?
 N C8 C13 C12 -176.9(2) . . . . ?
 N C8 C13 C14 1.0(4) . . . . ?
 C1 P1 C23 C24 176.5(2) . . . . ?
 C1 P1 C23 C25 51.5(3) . . . . ?
 C1 P1 C23 C26 -66.7(2) . . . . ?
 C1 P1 C27 C28 -168.3(3) . . . . ?
 C1 P1 C27 C29 -43.8(3) . . . . ?
 C1 P1 C27 C30 74.1(2) . . . . ?
 C1 C2 C3 C4 173.2(2) . . . . ?
 C1 C2 C7 N 3.0(4) . . . . ?
 C1 C2 C7 C6 -171.7(2) . . . . ?
 C2 C3 C4 C5 -0.5(4) . . . . ?
 C2 C3 C4 C15 -179.2(2) . . . . ?
 C3 C2 C7 N 178.1(2) . . . . ?
 C3 C2 C7 C6 3.5(3) . . . . ?
 C3 C4 C5 C6 1.4(3) . . . . ?
 C3 C4 C15 C16 -1.9(3) . . . . ?
 C3 C4 C15 C17 -121.7(3) . . . . ?
 C3 C4 C15 C18 118.7(2) . . . . ?
 C4 C5 C6 C7 0.1(3) . . . . ?
 C4 C5 C6 C9 -174.7(2) . . . . ?
 C5 C4 C15 C16 179.4(2) . . . . ?
 C5 C4 C15 C17 59.7(3) . . . . ?
 C5 C4 C15 C18 -60.0(3) . . . . ?
 C5 C6 C7 N -178.1(2) . . . . ?
 C5 C6 C7 C2 -2.6(3) . . . . ?
 C5 C6 C9 C8 176.3(2) . . . . ?
 C5 C6 C9 C10 -0.3(5) . . . . ?
 C6 C9 C10 C11 175.6(2) . . . . ?
 C7 N C8 C9 -1.7(3) . . . . ?
 C7 N C8 C13 175.4(2) . . . . ?
 C7 C2 C3 C4 -2.0(4) . . . . ?
 C7 C6 C9 C8 0.9(3) . . . . ?
 C7 C6 C9 C10 -175.7(3) . . . . ?
 C8 N C7 C2 -172.7(2) . . . . ?
 C8 N C7 C6 2.3(3) . . . . ?
 C8 C9 C10 C11 -0.6(4) . . . . ?
 C8 C13 C14 P2 51.7(3) . . . . ?
 C9 C6 C7 N -2.0(3) . . . . ?
 C9 C6 C7 C2 173.5(2) . . . . ?
 C9 C8 C13 C12 0.0(3) . . . . ?
 C9 C8 C13 C14 178.0(2) . . . . ?
 C9 C10 C11 C12 0.9(3) . . . . ?
 C9 C10 C11 C19 -176.3(2) . . . . ?
 C10 C11 C12 C13 -0.7(4) . . . . ?
 C10 C11 C19 C20 -60.8(3) . . . . ?
 C10 C11 C19 C21 59.1(3) . . . . ?
 C10 C11 C19 C22 178.5(2) . . . . ?
 C11 C12 C13 C8 0.3(4) . . . . ?
 C11 C12 C13 C14 -177.7(2) . . . . ?
 C12 C11 C19 C20 122.2(3) . . . . ?
 C12 C11 C19 C21 -117.9(3) . . . . ?
 C12 C11 C19 C22 1.4(3) . . . . ?
 C12 C13 C14 P2 -130.4(2) . . . . ?
 C13 C8 C9 C6 -176.9(2) . . . . ?
 C13 C8 C9 C10 0.1(4) . . . . ?
 C14 P2 C31 C32 175.2(2) . . . . ?
 C14 P2 C31 C33 -61.0(2) . . . . ?
 C14 P2 C31 C34 59.0(2) . . . . ?
 C14 P2 C35 C36 159.60(19) . . . . ?
 C14 P2 C35 C37 36.1(2) . . . . ?
 C14 P2 C35 C38 -83.07(19) . . . . ?
 C15 C4 C5 C6 -179.9(2) . . . . ?
 C19 C11 C12 C13 176.4(2) . . . . ?
 C23 P1 C1 C2 169.75(19) . . . . ?
 C23 P1 C27 C28 -56.7(3) . . . . ?
 C23 P1 C27 C29 67.8(3) . . . . ?
 C23 P1 C27 C30 -174.30(19) . . . . ?
 C27 P1 C1 C2 -71.7(2) . . . . ?
 C27 P1 C23 C24 63.0(3) . . . . ?
 C27 P1 C23 C25 -62.0(3) . . . . ?
 C27 P1 C23 C26 179.9(2) . . . . ?
 C31 P2 C14 C13 -177.41(18) . . . . ?
 C31 P2 C35 C36 48.9(2) . . . . ?
 C31 P2 C35 C37 -74.6(2) . . . . ?
 C31 P2 C35 C38 166.27(17) . . . . ?
 C35 P2 C14 C13 65.4(2) . . . . ?
 C35 P2 C31 C32 -72.3(2) . . . . ?
 C35 P2 C31 C33 51.6(2) . . . . ?
 C35 P2 C31 C34 171.52(19) . . . . ?

_shelx_res_file
;
TITL ga_vk25_a.res in Pbca
    ga_vk25.res
    created by SHELXL-2019/3 at 09:29:21 on 11-Oct-2023
REM Old TITL ga_vk25 in Pbca
REM SHELXT solution in Pbca: R1 0.049, Rweak 0.002, Alpha 0.079
REM <I/s> 2.612 for 745 systematic absences, Orientation as input
REM Formula found by SHELXT: C38 N P2 Pt
CELL 1.54184 24.001748 11.876923 26.667136 90 90 90
ZERR 8 0.000074 0.000045 0.000081 0 0 0
LATT 1
SYMM 0.5-X,-Y,0.5+Z
SYMM -X,0.5+Y,0.5-Z
SYMM 0.5+X,0.5-Y,-Z
SFAC C H N P Pt
UNIT 304 504 8 16 8

L.S. 10
PLAN  20
SIZE 0.14 0.17 0.24
TEMP -153.1(10)
CONF
list 4
MORE -1
BOND $H
fmap 2 53
ACTA
REM <olex2.extras>
REM <HklSrc "%.\\ga_vk25.hkl">
REM </olex2.extras>

WGHT    0.033700    9.762300
EXTI    0.000081
FVAR       0.14329
PT    5    0.423490    0.463647    0.385127    11.00000    0.01862    0.01884 =
         0.01970   -0.00135    0.00090    0.00091
H     2    0.360665    0.431320    0.375518    11.00000    0.05131
P1    4    0.390783    0.606778    0.433461    11.00000    0.01839    0.02108 =
         0.01887   -0.00120    0.00195    0.00108
P2    4    0.445353    0.305961    0.341012    11.00000    0.01904    0.01640 =
         0.01985   -0.00023    0.00054    0.00006
N     3    0.508516    0.509494    0.395635    11.00000    0.01490    0.02264 =
         0.02439   -0.00293   -0.00028    0.00008
C1    1    0.448765    0.668868    0.469073    11.00000    0.02061    0.02895 =
         0.02227   -0.00701    0.00172    0.00081
AFIX  23
H1A   2    0.435185    0.737891    0.485919    11.00000   -1.20000
H1B   2    0.460079    0.615100    0.495550    11.00000   -1.20000
AFIX   0
C2    1    0.499371    0.698655    0.438440    11.00000    0.01752    0.02763 =
         0.02104   -0.00390   -0.00054    0.00188
C3    1    0.524750    0.802922    0.444089    11.00000    0.02231    0.02457 =
         0.01992   -0.00736   -0.00146    0.00264
AFIX  43
H3    2    0.507034    0.857194    0.464839    11.00000   -1.20000
AFIX   0
C4    1    0.575438    0.832819    0.420710    11.00000    0.02253    0.02107 =
         0.02051   -0.00231   -0.00307    0.00038
C5    1    0.601273    0.752493    0.390713    11.00000    0.01945    0.02276 =
         0.02061   -0.00058   -0.00013   -0.00033
AFIX  43
H5    2    0.635841    0.769220    0.375042    11.00000   -1.20000
AFIX   0
C6    1    0.576530    0.647407    0.383587    11.00000    0.02025    0.02279 =
         0.01734   -0.00101   -0.00151    0.00210
C7    1    0.525027    0.619913    0.406321    11.00000    0.01908    0.02056 =
         0.02078   -0.00265   -0.00252   -0.00075
C8    1    0.551983    0.465988    0.367156    11.00000    0.01556    0.02172 =
         0.02174   -0.00213   -0.00052    0.00271
C9    1    0.594403    0.546754    0.358481    11.00000    0.02110    0.02085 =
         0.01977   -0.00108   -0.00176    0.00190
C10   1    0.642837    0.518716    0.332173    11.00000    0.01805    0.02467 =
         0.02314   -0.00179   -0.00009    0.00078
AFIX  43
H10   2    0.670614    0.574243    0.326475    11.00000   -1.20000
AFIX   0
C11   1    0.650488    0.409666    0.314301    11.00000    0.01955    0.02660 =
         0.02190   -0.00383   -0.00174    0.00406
C12   1    0.607863    0.330997    0.323081    11.00000    0.02228    0.02029 =
         0.02580   -0.00395   -0.00325    0.00635
AFIX  43
H12   2    0.612621    0.256663    0.310642    11.00000   -1.20000
AFIX   0
C13   1    0.559054    0.355935    0.348991    11.00000    0.02055    0.02289 =
         0.02241   -0.00035   -0.00250    0.00161
C14   1    0.516595    0.265531    0.358315    11.00000    0.02369    0.01928 =
         0.02857    0.00070   -0.00214    0.00240
AFIX  23
H14A  2    0.517264    0.245435    0.394339    11.00000   -1.20000
H14B  2    0.527202    0.197612    0.339026    11.00000   -1.20000
AFIX   0
C15   1    0.602957    0.948389    0.428217    11.00000    0.02335    0.02286 =
         0.02295   -0.00498    0.00012   -0.00071
C16   1    0.568510    1.026011    0.461755    11.00000    0.03049    0.02600 =
         0.03122   -0.00931    0.00275   -0.00150
AFIX 137
H16A  2    0.531289    1.035669    0.447274    11.00000   -1.50000
H16B  2    0.586903    1.099462    0.464261    11.00000   -1.50000
H16C  2    0.565238    0.992701    0.495248    11.00000   -1.50000
AFIX   0
C17   1    0.609847    1.006801    0.377231    11.00000    0.03582    0.02304 =
         0.02712   -0.00299    0.00124    0.00025
AFIX 137
H17A  2    0.634713    0.962067    0.355955    11.00000   -1.50000
H17B  2    0.625840    1.081892    0.382214    11.00000   -1.50000
H17C  2    0.573386    1.013727    0.360981    11.00000   -1.50000
AFIX   0
C18   1    0.660577    0.933595    0.452253    11.00000    0.02665    0.03476 =
         0.03002   -0.00707   -0.00398   -0.00269
AFIX 137
H18A  2    0.656542    0.896570    0.484893    11.00000   -1.50000
H18B  2    0.677963    1.007540    0.456840    11.00000   -1.50000
H18C  2    0.684027    0.887228    0.430377    11.00000   -1.50000
AFIX   0
C19   1    0.705279    0.377181    0.288199    11.00000    0.02165    0.02891 =
         0.02715   -0.00570    0.00175    0.00417
C20   1    0.713898    0.449455    0.241214    11.00000    0.03489    0.03574 =
         0.03700   -0.00288    0.01004    0.00399
AFIX 137
H20A  2    0.683003    0.437000    0.217836    11.00000   -1.50000
H20B  2    0.749060    0.428454    0.225045    11.00000   -1.50000
H20C  2    0.715141    0.529120    0.250721    11.00000   -1.50000
AFIX   0
C21   1    0.753318    0.396899    0.324775    11.00000    0.02318    0.07088 =
         0.04202   -0.01857   -0.00309    0.01208
AFIX 137
H21A  2    0.753931    0.476254    0.334831    11.00000   -1.50000
H21B  2    0.788635    0.377612    0.308456    11.00000   -1.50000
H21C  2    0.748194    0.349477    0.354493    11.00000   -1.50000
AFIX   0
C22   1    0.706687    0.253148    0.272376    11.00000    0.03311    0.03138 =
         0.04298   -0.00478    0.01001    0.00901
AFIX 137
H22A  2    0.703391    0.205232    0.302147    11.00000   -1.50000
H22B  2    0.741969    0.237143    0.255310    11.00000   -1.50000
H22C  2    0.675602    0.237766    0.249556    11.00000   -1.50000
AFIX   0
C23   1    0.342430    0.556742    0.484318    11.00000    0.02649    0.03148 =
         0.02567    0.00239    0.00624   -0.00048
C24   1    0.288649    0.507685    0.463066    11.00000    0.02886    0.08627 =
         0.04735    0.02515    0.00095   -0.01848
AFIX 137
H24A  2    0.265095    0.568792    0.450400    11.00000   -1.50000
H24B  2    0.268766    0.466899    0.489529    11.00000   -1.50000
H24C  2    0.297534    0.455849    0.435615    11.00000   -1.50000
AFIX   0
C25   1    0.328784    0.647466    0.523024    11.00000    0.10631    0.04919 =
         0.06470   -0.01215    0.06650   -0.00986
AFIX 137
H25A  2    0.363461    0.679795    0.536027    11.00000   -1.50000
H25B  2    0.307604    0.613976    0.550676    11.00000   -1.50000
H25C  2    0.306533    0.706828    0.507199    11.00000   -1.50000
AFIX   0
C26   1    0.372896    0.461913    0.511198    11.00000    0.03931    0.05590 =
         0.03936    0.02398    0.00652    0.00172
AFIX 137
H26A  2    0.383263    0.403637    0.486912    11.00000   -1.50000
H26B  2    0.348470    0.429295    0.536813    11.00000   -1.50000
H26C  2    0.406571    0.491754    0.527175    11.00000   -1.50000
AFIX   0
C27   1    0.360581    0.724806    0.395382    11.00000    0.02627    0.02690 =
         0.02622    0.00326    0.00217    0.00550
C28   1    0.305544    0.691421    0.372515    11.00000    0.03634    0.08653 =
         0.08443    0.05414   -0.02770   -0.01826
AFIX 137
H28A  2    0.309439    0.618385    0.355778    11.00000   -1.50000
H28B  2    0.294135    0.748356    0.347977    11.00000   -1.50000
H28C  2    0.277291    0.685828    0.398928    11.00000   -1.50000
AFIX   0
C29   1    0.354047    0.834743    0.425211    11.00000    0.14046    0.04221 =
         0.03772    0.00311    0.01297    0.04765
AFIX  33
H29A  2    0.389997    0.855732    0.439914    11.00000   -1.50000
H29B  2    0.341353    0.894778    0.402738    11.00000   -1.50000
H29C  2    0.326626    0.823817    0.452001    11.00000   -1.50000
AFIX   0
C30   1    0.401591    0.747662    0.352784    11.00000    0.03416    0.03505 =
         0.03593    0.01272    0.00404    0.00338
AFIX 137
H30A  2    0.437861    0.768651    0.366834    11.00000   -1.50000
H30B  2    0.387519    0.809315    0.331901    11.00000   -1.50000
H30C  2    0.405704    0.679683    0.332286    11.00000   -1.50000
AFIX   0
C31   1    0.403784    0.178896    0.360127    11.00000    0.02627    0.02188 =
         0.03390    0.00122    0.00456   -0.00363
C32   1    0.340776    0.196489    0.353274    11.00000    0.02563    0.03180 =
         0.04899    0.00187    0.00392   -0.00583
AFIX 137
H32A  2    0.329287    0.265219    0.370783    11.00000   -1.50000
H32B  2    0.320651    0.131855    0.367192    11.00000   -1.50000
H32C  2    0.332231    0.203607    0.317478    11.00000   -1.50000
AFIX   0
C33   1    0.421056    0.071894    0.332559    11.00000    0.04059    0.02101 =
         0.06288   -0.00342    0.01629   -0.00534
AFIX 137
H33A  2    0.411826    0.079100    0.296905    11.00000   -1.50000
H33B  2    0.401153    0.007299    0.346770    11.00000   -1.50000
H33C  2    0.461285    0.060547    0.336293    11.00000   -1.50000
AFIX   0
C34   1    0.413704    0.163379    0.416570    11.00000    0.04499    0.04307 =
         0.04000    0.01711    0.00078   -0.01237
AFIX 137
H34A  2    0.452437    0.140678    0.422310    11.00000   -1.50000
H34B  2    0.388628    0.105037    0.429451    11.00000   -1.50000
H34C  2    0.406381    0.234517    0.433984    11.00000   -1.50000
AFIX   0
C35   1    0.446498    0.324644    0.271174    11.00000    0.02768    0.02562 =
         0.02080    0.00111   -0.00030   -0.00103
C36   1    0.387485    0.316402    0.249820    11.00000    0.03512    0.04898 =
         0.02581    0.00206   -0.00523   -0.00005
AFIX 137
H36A  2    0.374212    0.238617    0.252582    11.00000   -1.50000
H36B  2    0.387796    0.339035    0.214481    11.00000   -1.50000
H36C  2    0.362639    0.366273    0.268717    11.00000   -1.50000
AFIX   0
C37   1    0.484574    0.240987    0.243612    11.00000    0.04033    0.03809 =
         0.02659   -0.00653    0.00434    0.00122
AFIX 137
H37A  2    0.522787    0.248742    0.256089    11.00000   -1.50000
H37B  2    0.483777    0.256846    0.207555    11.00000   -1.50000
H37C  2    0.471434    0.164037    0.249618    11.00000   -1.50000
AFIX   0
C38   1    0.468431    0.443772    0.260955    11.00000    0.04192    0.03073 =
         0.02554    0.00638   -0.00083   -0.00481
AFIX 137
H38A  2    0.444128    0.498947    0.277332    11.00000   -1.50000
H38B  2    0.468853    0.457609    0.224728    11.00000   -1.50000
H38C  2    0.506322    0.450864    0.274277    11.00000   -1.50000
AFIX   0
HKLF 4


REM  ga_vk25_a.res in Pbca
REM wR2 = 0.0646, GooF = S = 1.097, Restrained GooF = 1.097 for all data
REM R1 = 0.0241 for 7227 Fo > 4sig(Fo) and 0.0245 for all 7330 data
REM 401 parameters refined using 0 restraints

END

WGHT      0.0337      9.7623

REM Highest difference peak  0.704,  deepest hole -0.812,  1-sigma level  0.079
Q1    1   0.4218  0.6071  0.3830  11.00000  0.05    0.70
Q2    1   0.3796  0.5408  0.3816  11.00000  0.05    0.57
Q3    1   0.3191  0.8002  0.4225  11.00000  0.05    0.55
Q4    1   0.4182  0.4541  0.3369  11.00000  0.05    0.53
Q5    1   0.4598  0.5547  0.3806  11.00000  0.05    0.47
Q6    1   0.4618  0.3771  0.3834  11.00000  0.05    0.46
Q7    1   0.4238  0.4570  0.4399  11.00000  0.05    0.43
Q8    1   0.4054  0.5454  0.4204  11.00000  0.05    0.42
Q9    1   0.4194  0.5161  0.3366  11.00000  0.05    0.41
Q10   1   0.4008  0.3853  0.4209  11.00000  0.05    0.41
Q11   1   0.3803  0.3808  0.3830  11.00000  0.05    0.39
Q12   1   0.4019  0.4588  0.3812  11.00000  0.05    0.37
Q13   1   0.4849  0.4972  0.3933  11.00000  0.05    0.35
Q14   1   0.5844  0.8943  0.4208  11.00000  0.05    0.34
Q15   1   0.4358  0.5302  0.4352  11.00000  0.05    0.34
Q16   1   0.4180  0.0252  0.3458  11.00000  0.05    0.33
Q17   1   0.3853  0.6199  0.3781  11.00000  0.05    0.32
Q18   1   0.2792  0.6254  0.3750  11.00000  0.05    0.31
Q19   1   0.5796  0.5020  0.3624  11.00000  0.05    0.30
Q20   1   0.4136  0.1861  0.3775  11.00000  0.05    0.30
;
_shelx_res_checksum                79700
_shelx_hkl_file
;
   0   0   2  220.12   11.05
   0   0  -2  180.66   10.72
   0   0  -3    1.75    0.97
   0   0   3    0.45    0.70
   0   0  -4 9819.34  396.76
   0   0  -5    0.04    1.54
   0   0   5    0.59    1.10
   0   0  -5    1.38    1.21
   0   0   6 1217.77   55.49
   0   0  -6 1244.35   56.62
   0   0   7    0.85    1.08
   0   0  -7    0.37    0.99
   0   0  -7    1.17    1.34
   0   0  -7    5.39    2.58
   0   0  -7    0.15    1.42
   0   0  -7    2.20    1.12
   0   0   7    0.88    1.36
   0   0  -7    1.96    1.35
   0   0   8 5868.28  221.01
   0   0   8 5538.92  227.93
   0   0  -8 5300.06  221.14
   0   0   8 5874.23  222.19
   0   0  -8 4868.06  226.71
   0   0  -8 5135.17  221.15
   0   0   8 5661.90  230.86
   0   0  -8 5121.06  220.41
   0   0   8 5682.24  219.03
   0   0  -8 5779.73  230.05
   0   0  -8 5365.06  220.90
   0   0  -9   -0.11    2.03
   0   0   9   -0.32    1.06
   0   0  -9    1.10    1.44
   0   0  -9    0.12    2.41
   0   0  -9   -0.17    1.20
   0   0  -9   -0.40    0.97
   0   0   9    2.82    1.64
   0   0   9    0.83    0.96
   0   0   9    0.87    0.95
   0   0  -9   -0.30    2.01
   0   0   9   -0.84    1.66
   0   0  -9    1.80    1.76
   0   0   9    2.66    1.78
   0   0   9    0.80    1.16
   0   0 -10  139.15   12.86
   0   0  10  188.09   13.79
   0   0 -10  144.58   12.83
   0   0 -10  108.27   10.34
   0   0 -10  161.20   17.67
   0   0  10  163.30   12.77
   0   0 -10  140.23   11.97
   0   0  10  178.77   13.45
   0   0  10  149.47   10.74
   0   0 -10  167.58   12.97
   0   0 -10  152.95   12.59
   0   0  10  141.82   15.78
   0   0 -10  131.48   12.59
   0   0 -10  138.74   12.42
   0   0  10  150.80   12.65
   0   0  10  136.96   12.37
   0   0 -11    1.03    0.89
   0   0  11    3.76    2.29
   0   0 -11    1.54    1.87
   0   0 -11    1.15    1.55
   0   0 -11    1.89    1.75
   0   0 -11    3.12    2.52
   0   0  11    1.16    1.01
   0   0 -11    1.91    1.73
   0   0  11    2.97    2.05
   0   0 -11    5.34    2.37
   0   0  11   -1.16    1.03
   0   0 -11   -0.90    2.11
   0   0  11    3.67    1.59
   0   0  11    5.02    2.20
   0   0  11    1.82    1.98
   0   0  11    1.18    1.59
   0   0 -11   -0.19    1.12
   0   0 -11    0.29    1.20
   0   0 -12  624.87   36.03
   0   0 -12  579.47   34.32
   0   0 -12  651.81   35.43
   0   0  12  599.30   31.76
   0   0  12  676.25   35.59
   0   0 -12  576.27   35.79
   0   0 -12  586.54   35.83
   0   0  12  719.74   35.83
   0   0 -12  696.92   36.11
   0   0  12  722.08   36.18
   0   0  12  676.00   35.75
   0   0 -12  539.04   34.44
   0   0  12  618.29   35.07
   0   0  12  635.53   35.83
   0   0  12  630.60   35.36
   0   0 -12  577.08   36.26
   0   0 -12  610.37   36.93
   0   0  12  622.80   35.26
   0   0  12  700.45   36.14
   0   0  12  600.04   35.52
   0   0 -13    1.72    1.61
   0   0  13    0.52    0.97
   0   0 -13    4.02    2.65
   0   0  13    0.99    1.34
   0   0  13    5.25    2.54
   0   0 -13    6.67    3.94
   0   0 -13   -0.32    1.43
   0   0  13    1.45    1.64
   0   0 -13    1.44    1.84
   0   0 -13   -1.35    1.47
   0   0  13    1.04    1.70
   0   0 -13   -1.52    2.08
   0   0  13   -1.19    2.19
   0   0  13    4.65    3.17
   0   0 -13   -0.38    2.43
   0   0  13   -0.23    1.28
   0   0 -13    2.06    1.39
   0   0  13   -0.89    1.17
   0   0  13    1.28    2.12
   0   0  13    1.57    1.72
   0   0 -13   -0.92    2.54
   0   0  13    0.07    2.29
   0   0  13    0.60    2.10
   0   0  13    2.90    1.93
   0   0 -13    1.72    2.08
   0   0 -14 1553.96   78.75
   0   0 -14 1555.93   78.58
   0   0  14 1852.53   77.94
   0   0  14 1713.57   77.37
   0   0 -14 1653.52   77.28
   0   0  14 1414.17   71.64
   0   0 -14 1738.47   78.37
   0   0 -14 1626.82   78.95
   0   0  14 1802.64   77.20
   0   0  14 1607.98   76.99
   0   0 -14 1452.35   77.05
   0   0  14 1822.22   78.29
   0   0 -14 1556.11   79.40
   0   0  14 1662.67   77.43
   0   0  14 1696.70   77.27
   0   0 -14 1576.15   79.29
   0   0  14 1714.93   77.30
   0   0  14 1616.60   76.59
   0   0  14 1802.25   77.82
   0   0  14 1632.03   77.35
   0   0  14 1390.43   75.52
   0   0 -14 1487.62   78.72
   0   0 -14 1604.18   80.51
   0   0 -14 1381.74   78.54
   0   0  14 1558.44   77.34
   0   0 -14 1477.96   79.33
   0   0 -14 1644.12   80.77
   0   0  14 1744.60   78.09
   0   0  15    0.65    2.26
   0   0 -15   -2.35    3.13
   0   0 -15    3.51    3.12
   0   0 -15    0.84    1.97
   0   0 -15    3.24    2.76
   0   0 -15   -0.47    2.87
   0   0  15    1.38    1.75
   0   0  15    3.51    3.06
   0   0  15   -0.69    2.41
   0   0  15    0.10    1.60
   0   0 -15    1.19    2.43
   0   0  15    3.90    2.06
   0   0  15    0.95    1.15
   0   0  15    0.36    1.45
   0   0  15   -1.07    2.28
   0   0  15   -0.30    1.92
   0   0 -15   -2.24    2.21
   0   0 -15    0.13    2.79
   0   0 -15   -0.68    1.56
   0   0  15    3.68    2.33
   0   0  15   -0.97    2.33
   0   0 -15    2.57    1.45
   0   0  15    2.20    2.18
   0   0  15    5.48    2.68
   0   0 -15   -0.03    1.52
   0   0 -15    1.37    3.14
   0   0 -15    0.08    2.27
   0   0  15    2.07    1.20
   0   0  16 1036.93   51.94
   0   0 -16 1015.55   55.48
   0   0  16  957.13   51.40
   0   0 -16 1169.42   55.58
   0   0 -16  956.81   55.13
   0   0  16 1038.60   51.55
   0   0  16 1075.01   52.39
   0   0  16  929.54   50.95
   0   0  16 1001.85   51.92
   0   0  16  974.63   51.45
   0   0  16  948.76   51.66
   0   0  16  821.47   49.97
   0   0 -16  930.89   54.42
   0   0  16 1049.04   52.36
   0   0  16  904.96   51.19
   0   0  16 1075.62   52.69
   0   0 -16  937.69   54.46
   0   0 -16  946.16   55.28
   0   0 -16  838.25   53.66
   0   0  16 1072.95   52.70
   0   0  16  965.56   52.05
   0   0 -16  929.69   54.25
   0   0  16 1097.69   53.22
   0   0 -16  858.04   54.08
   0   0  16  945.53   44.11
   0   0  16  804.32   43.31
   0   0 -16  876.85   54.18
   0   0 -17   -1.36    3.28
   0   0  17    1.38    1.67
   0   0  17    0.57    1.69
   0   0 -17    0.67    2.14
   0   0 -17   -0.29    2.61
   0   0 -17    0.49    1.96
   0   0  17    5.29    2.72
   0   0  17   -0.53    2.02
   0   0  17    1.35    2.51
   0   0 -17    2.57    3.09
   0   0  17    0.41    2.18
   0   0  17    1.97    1.29
   0   0  17    2.61    2.40
   0   0  17   -0.47    1.45
   0   0  17    1.15    1.53
   0   0 -17    5.10    4.01
   0   0  17    0.94    2.35
   0   0 -17   -0.82    3.52
   0   0  17    0.33    1.88
   0   0  17    1.76    1.66
   0   0  17    2.54    1.41
   0   0  17   -0.66    2.08
   0   0 -17   -0.69    2.83
   0   0 -17   -2.01    3.00
   0   0  17    5.63    3.70
   0   0  17    1.04    1.11
   0   0 -17    0.67    2.60
   0   0 -17    3.78    2.63
   0   0  18 2332.08  109.23
   0   0 -18 2582.29  115.42
   0   0 -18 2473.84  115.34
   0   0  18 2453.98  109.29
   0   0  18 2411.76  109.03
   0   0 -18 2723.15  114.26
   0   0 -18 2108.20  113.31
   0   0 -18 2277.78  113.73
   0   0  18 1958.76  107.21
   0   0  18 2297.30  109.46
   0   0  18 2238.22  109.01
   0   0  18 2535.83  109.78
   0   0  18 2213.98  108.35
   0   0  18 2380.42  109.51
   0   0  18 2373.98  109.15
   0   0  18 2508.24  109.81
   0   0 -18 2244.89  113.62
   0   0  18 2431.65  109.65
   0   0  18 2106.33   99.57
   0   0  18 2423.12  110.16
   0   0  18 2411.24  100.16
   0   0  18 2588.96  110.74
   0   0  18 2549.67  110.13
   0   0 -18 2335.97  114.59
   0   0 -18 2266.31  114.69
   0   0 -18 2278.04  114.62
   0   0 -18 2300.99  114.41
   0   0 -19    0.31    1.61
   0   0 -19    3.16    3.19
   0   0 -19    1.17    2.55
   0   0 -19    1.69    2.35
   0   0  19    0.91    1.88
   0   0  19    6.31    2.99
   0   0  19    0.46    1.58
   0   0  19    2.59    3.22
   0   0  19    2.50    2.19
   0   0  19    2.80    2.31
   0   0  19    6.03    3.40
   0   0 -19    1.24    3.33
   0   0  19    1.52    1.59
   0   0  19    2.30    2.47
   0   0 -19    2.31    3.49
   0   0  19    3.04    1.76
   0   0  19    1.31    1.80
   0   0 -19    3.42    3.73
   0   0  19    0.68    2.17
   0   0 -19    0.12    2.01
   0   0 -19   -2.41    3.17
   0   0  19    0.81    1.12
   0   0 -19    2.10    2.26
   0   0  19    1.05    1.46
   0   0  19    3.07    3.55
   0   0  19    0.71    1.82
   0   0  19   -1.00    2.95
   0   0  20  209.07   19.84
   0   0  20  259.38   21.65
   0   0 -20  221.79   23.88
   0   0  20  218.22   20.39
   0   0  20  212.86   20.46
   0   0  20  248.40   21.51
   0   0  20  233.29   21.20
   0   0  20  226.97   20.62
   0   0  20  236.01   20.82
   0   0  20  240.69   21.08
   0   0  20  234.38   20.79
   0   0 -20  274.99   25.60
   0   0 -20  259.96   23.70
   0   0  20  218.46   20.68
   0   0 -20  205.04   23.16
   0   0 -20  216.41   16.53
   0   0 -20  214.01   24.04
   0   0  20  268.00   21.95
   0   0  20  241.09   21.01
   0   0  20  237.04   15.14
   0   0  20  206.73   14.73
   0   0  20  218.43   20.53
   0   0 -20  255.79   25.37
   0   0 -20  219.45   23.85
   0   0 -21    2.55    2.70
   0   0  21    2.08    1.49
   0   0  21    2.02    1.91
   0   0  21    2.12    1.53
   0   0  21    2.57    2.61
   0   0  21    3.21    3.37
   0   0  21    3.46    2.72
   0   0 -21   -0.34    2.04
   0   0  21    2.14    1.87
   0   0  21    2.31    1.31
   0   0  21    3.75    2.86
   0   0  21    1.72    1.33
   0   0 -21    6.97    4.83
   0   0  21    2.40    2.53
   0   0 -21    6.08    3.07
   0   0  21   -0.16    1.67
   0   0 -21   -1.10    2.31
   0   0 -21    1.29    1.22
   0   0  21    2.70    1.73
   0   0 -21    2.56    4.32
   0   0  21    0.79    2.37
   0   0  21    0.79    1.98
   0   0  21    5.47    3.22
   0   0  21    3.62    1.95
   0   0 -21    1.20    1.82
   0   0  22 2780.00  134.96
   0   0  22 2781.01  133.23
   0   0 -22 2980.93  143.74
   0   0  22 2994.13  135.31
   0   0  22 2877.64  134.98
   0   0  22 2977.81  134.82
   0   0  22 2654.66  133.17
   0   0  22 2854.71  134.94
   0   0  22 3048.53  135.47
   0   0  22 2851.98  134.43
   0   0  22 2713.93  132.99
   0   0  22 2879.64  134.83
   0   0  22 2742.81  133.80
   0   0  22 2724.52  134.57
   0   0 -22 3157.14  141.32
   0   0 -22 2927.90  142.71
   0   0  22 3105.19  124.39
   0   0 -22 2851.38  127.09
   0   0  22 3112.11  124.77
   0   0 -22 2861.22  126.46
   0   0  22 3040.66  124.04
   0   0  22 3089.24  135.11
   0   0  22 3154.08  135.71
   0   0  22 2975.20  135.70
   0   0 -22 3091.11  144.29
   0   0  22 2758.59  123.49
   0   0 -22 2746.43  141.71
   0   0 -22 3099.14  143.88
   0   0  23    3.00    3.31
   0   0  23    0.86    2.98
   0   0  23    2.60    1.17
   0   0  23    4.42    3.71
   0   0 -23    2.81    4.50
   0   0  23    0.28    2.03
   0   0  23    3.45    2.70
   0   0  23    4.37    2.73
   0   0  23    1.15    2.24
   0   0 -23    1.38    2.15
   0   0  23    2.11    1.99
   0   0  23    3.38    3.55
   0   0  23    3.19    3.23
   0   0 -23   -3.30    2.93
   0   0  23    2.24    1.42
   0   0 -23    1.39    2.28
   0   0  23   -0.84    1.92
   0   0  23    0.40    2.33
   0   0  23    0.32    1.11
   0   0 -23    1.34    1.38
   0   0 -23    2.55    1.74
   0   0  23    3.85    1.76
   0   0  23    2.70    1.76
   0   0  23    3.52    3.15
   0   0 -23    3.45    2.69
   0   0  23   -3.42    3.57
   0   0 -23   -1.85    2.39
   0   0  23   -1.11    3.56
   0   0  23    0.91    2.76
   0   0  23   -0.33    1.65
   0   0  24   29.45    7.17
   0   0  24   32.54    7.90
   0   0  24   27.25    6.91
   0   0  24   33.56    7.39
   0   0  24   25.47    7.10
   0   0  24   28.54    7.15
   0   0 -24   25.68    8.29
   0   0  24   27.53    7.21
   0   0  24   27.47    6.80
   0   0  24   25.50    7.09
   0   0  24   24.15    6.53
   0   0  24   29.23    7.21
   0   0  24   32.48    4.74
   0   0  24   26.20    4.68
   0   0 -24   33.48    5.78
   0   0  24   26.89    4.46
   0   0 -24   25.60    5.17
   0   0 -24   47.13   11.08
   0   0 -24   25.68    7.76
   0   0  24   35.08    7.43
   0   0  24   35.17    4.86
   0   0  24   33.74    7.67
   0   0  24   27.36    7.07
   0   0  24   27.48    4.39
   0   0  24   24.06    6.49
   0   0  25    1.54    2.63
   0   0  25    0.35    2.08
   0   0  25   -5.93    3.29
   0   0  25    2.34    1.38
   0   0  25   -0.24    2.94
   0   0  25   -0.72    1.74
   0   0  25    1.74    1.49
   0   0  25    1.43    1.67
   0   0  25    4.47    3.77
   0   0  25    2.38    1.36
   0   0  25    1.53    1.38
   0   0  25    0.27    0.80
   0   0 -25    2.41    1.62
   0   0  25    0.10    1.35
   0   0 -25    2.46    1.78
   0   0  25   -0.25    2.15
   0   0  25   -1.71    5.18
   0   0  25    2.44    1.69
   0   0 -25    3.39    3.96
   0   0  25    0.54    0.91
   0   0  25   -1.37    3.38
   0   0 -25   -3.93    4.53
   0   0  25    7.61    4.02
   0   0  26 1172.85   67.24
   0   0  26 1111.63   66.80
   0   0  26 1182.40   67.48
   0   0  26 1097.04   66.90
   0   0  26 1298.34   58.80
   0   0  26 1371.69   58.84
   0   0  26 1270.94   58.26
   0   0  26 1435.83   59.50
   0   0 -26 1431.23   62.22
   0   0 -26 1320.19   60.37
   0   0  26 1317.14   58.71
   0   0  26 1280.87   67.92
   0   0 -26 1363.62   77.48
   0   0  26 1328.07   68.56
   0   0  26 1270.23   67.82
   0   0 -26 1112.51   73.20
   0   0  26 1228.98   68.26
   0   0  27    2.75    3.04
   0   0  27    1.76    2.47
   0   0  27    1.87    0.78
   0   0 -27    2.54    1.86
   0   0  27    1.33    0.78
   0   0  27   -0.05    1.29
   0   0  27    1.31    1.10
   0   0 -27    1.00    1.40
   0   0  27    3.35    2.66
   0   0  27    0.86    1.11
   0   0  27   -0.55    1.93
   0   0  27    0.04    1.71
   0   0  27    1.89    1.53
   0   0  28  178.99   12.09
   0   0 -28  190.12   14.01
   0   0  28  170.23   11.62
   0   0  28  169.46   11.72
   0   0 -28  187.61   13.09
   0   0  28  166.81   11.35
   0   0  28  180.96   11.74
   0   0  28  139.90   15.46
   0   0  28  142.16   15.52
   0   0  28  157.31   16.04
   0   0  28  159.31   11.59
   0   0  29    2.15    1.85
   0   0  29    1.00    0.97
   0   0  29    0.40    0.76
   0   0  29    2.21    1.17
   0   0  29    0.99    1.04
   0   0 -29    0.67    0.88
   0   0  29   -0.14    0.72
   0   0  30  530.56   25.56
   0   0  30  497.28   25.50
   0   0  30  527.64   25.44
   0   0  30  510.34   25.80
   0   0 -30  579.90   27.58
   0   0  30  537.61   25.46
   0   0 -31    0.33    0.84
   0   0  31    1.08    0.83
   0   0  31    1.09    0.70
   0   0  31    0.27    0.74
   0   0  32   80.42    5.79
   0   0 -32   86.98    6.73
   0   0  32   77.58    5.60
   0   0  32   89.55    5.86
   0   0  32   79.14    5.50
   0  -1   0    0.42    0.51
   0   1   0    0.19    0.70
   0  -1  -1    1.18    0.70
   0  -1   1    1.77    0.85
   0  -1  -1    1.32    0.55
   0   1   1    3.70    1.35
   0   1  -1    2.48    1.11
   0   1   1    1.19    0.55
   0   1   2    0.36    0.40
   0  -1  -2    0.29    0.91
   0  -1  -2    0.05    0.73
   0  -1   2    0.60    0.60
   0  -1   2   -0.03    0.58
   0   1  -2    1.25    0.69
   0  -1   2    1.97    1.08
   0   1   2    2.01    1.38
   0  -1  -2    1.15    0.73
   0   1   2   -0.02    0.55
   0   1  -2    0.84    0.92
   0   1   3    1.78    1.25
   0   1   3    0.86    1.06
   0  -1  -3    4.47    1.70
   0   1   3    2.52    0.55
   0  -1  -3    3.24    1.44
   0  -1   3    0.86    1.11
   0  -1   3    0.58    0.68
   0  -1   3    3.48    1.30
   0   1  -3    4.60    1.57
   0   1   3    4.55    1.65
   0  -1  -3    0.66    0.70
   0   1  -3    0.26    0.63
   0   1   3    1.64    0.71
   0  -1  -4    3.11    1.24
   0  -1   4    1.36    1.05
   0   1   4    1.96    1.57
   0  -1   4    1.06    0.36
   0   1  -4    0.62    0.95
   0   1   4    0.53    1.00
   0  -1   4    0.06    1.12
   0   1  -4    2.26    1.49
   0  -1  -4    0.41    1.44
   0   1   4    1.59    1.35
   0  -1   4    1.66    1.68
   0   1   4    2.11    1.24
   0  -1  -4    0.04    0.64
   0   1   4    0.94    0.66
   0   1   5    3.01    1.72
   0  -1   5    1.44    0.90
   0  -1  -5    4.31    1.34
   0   1   5    0.81    1.47
   0  -1   5    2.82    1.70
   0  -1  -5    0.80    1.38
   0   1  -5   -0.68    1.23
   0   1   5    0.41    0.71
   0   1  -5    4.65    1.55
   0   1   5    1.86    1.08
   0  -1   5    0.55    0.33
   0  -1   5    0.14    1.32
   0  -1  -5   -0.57    0.82
   0  -1  -6   -0.07    0.90
   0   1   6    0.35    0.93
   0  -1  -6   -0.85    1.54
   0  -1   6    0.52    0.41
   0  -1  -6    0.02    0.89
   0   1   6    0.66    1.40
   0  -1   6    2.57    2.20
   0   1  -6   -0.43    1.37
   0   1   6    0.85    2.24
   0  -1   6    1.28    1.32
   0   1  -6    0.38    1.03
   0  -1   7    0.43    1.03
   0   1  -7    1.69    1.62
   0  -1   7    3.09    2.36
   0  -1  -7    3.83    1.88
   0  -1  -7    2.24    1.32
   0  -1  -7    1.85    0.83
   0   1   7    0.92    1.12
   0  -1  -7   -1.10    2.33
   0  -1   7    2.16    1.56
   0  -1  -7    4.09    2.38
   0   1   7    1.82    1.77
   0   1   7   -0.32    0.89
   0  -1   7    1.03    0.47
   0   1  -7    4.08    1.69
   0   1  -7    3.07    2.00
   0  -1  -7    1.93    2.03
   0  -1  -8    0.49    1.30
   0  -1   8    0.61    0.58
   0   1   8    2.23    1.66
   0  -1  -8    1.46    2.17
   0  -1  -8    1.28    0.66
   0   1  -8   -0.99    1.41
   0  -1  -8    1.73    1.19
   0  -1   8    2.34    1.29
   0  -1  -8    1.07    0.91
   0  -1   8    0.21    1.72
   0   1  -8    0.52    1.78
   0   1   8    0.57    0.78
   0  -1   8    2.52    0.81
   0   1   8   -0.17    1.41
   0   1  -8   -2.00    2.99
   0  -1  -8    2.03    1.40
   0   1   8    0.14    0.83
   0   1   8    2.03    1.42
   0  -1  -8    2.96    1.95
   0  -1   8    0.03    1.18
   0   1  -8   -0.79    1.78
   0   1  -8    2.11    1.42
   0  -1  -9    1.09    1.47
   0   1  -9    2.12    1.95
   0   1   9    1.90    1.88
   0  -1  -9    1.34    1.04
   0  -1   9    2.13    2.18
   0  -1   9    1.65    2.37
   0   1   9    3.02    1.81
   0   1  -9    1.42    1.11
   0  -1   9    2.71    0.81
   0   1  -9    1.76    1.33
   0   1  -9   -0.06    1.07
   0   1   9    0.56    1.47
   0  -1  -9    1.05    0.97
   0  -1   9    0.74    1.69
   0   1  -9    1.94    1.88
   0  -1   9    0.79    0.78
   0   1   9    0.22    1.43
   0   1   9    2.66    1.74
   0  -1  -9    0.86    0.92
   0   1   9   -1.19    2.31
   0   1  -9    2.84    2.84
   0  -1  -9    0.14    1.70
   0  -1  -9   -1.00    0.97
   0  -1  -9   -0.71    1.47
   0  -1   9   -0.67    1.56
   0   1   9    2.40    1.51
   0  -1  -9   -0.58    1.71
   0  -1   9    0.44    1.08
   0  -1   9    1.97    1.63
   0   1  10    4.75    2.05
   0  -1  10   -0.22    2.21
   0   1 -10    3.37    2.64
   0  -1 -10   -0.43    1.03
   0  -1  10    1.34    1.65
   0  -1  10    1.13    2.78
   0   1  10    3.15    1.74
   0  -1  10    0.21    0.98
   0   1  10    0.53    1.46
   0  -1 -10    1.75    1.76
   0  -1  10    0.82    1.00
   0   1 -10    0.32    1.43
   0   1  10    1.15    1.70
   0   1 -10    0.88    1.70
   0   1 -10    1.94    1.95
   0   1  10   -2.29    3.19
   0   1 -10   -0.01    1.04
   0  -1  10   -0.92    0.93
   0  -1 -10    1.42    1.38
   0  -1 -10    1.00    0.78
   0  -1 -10   -1.90    1.60
   0  -1 -10   -0.37    1.24
   0   1 -10   -0.47    2.21
   0  -1 -10   -0.73    1.50
   0  -1 -10    1.85    2.63
   0   1 -10    0.35    1.45
   0   1 -10    1.45    1.22
   0  -1  10    0.70    1.06
   0   1  10    1.30    0.84
   0  -1  10    0.47    0.96
   0  -1  10    0.98    1.47
   0  -1  10    1.06    1.75
   0   1  10    2.90    2.23
   0   1 -11    1.98    1.67
   0  -1 -11    2.43    2.24
   0   1  11    1.32    1.65
   0  -1  11    0.87    0.69
   0   1 -11    1.44    2.06
   0  -1  11    1.66    0.86
   0   1 -11    0.60    2.17
   0   1  11    4.39    1.88
   0  -1  11    6.16    2.65
   0  -1  11    1.59    1.56
   0  -1 -11   -0.26    1.57
   0  -1 -11    3.46    2.05
   0  -1 -11    1.11    1.70
   0  -1 -11    0.78    1.30
   0   1 -11    1.83    1.64
   0   1  11    1.51    0.87
   0   1  11    2.81    2.02
   0   1  11    3.16    2.22
   0  -1 -11    1.66    1.24
   0   1 -11    0.37    1.64
   0  -1 -11   -0.43    1.54
   0   1 -11    5.38    1.84
   0  -1  11    1.46    1.64
   0   1 -11    0.84    1.68
   0   1 -11    1.59    1.65
   0  -1  11    0.64    1.69
   0  -1  11    0.22    1.28
   0  -1 -11   -0.92    2.29
   0  -1 -11    8.29    3.52
   0  -1  11    1.73    1.81
   0   1  11    0.45    1.27
   0  -1  11    2.80    2.77
   0   1  11    1.14    1.27
   0  -1  11    1.40    1.47
   0  -1  11    2.18    2.15
   0   1  11   -0.44    1.18
   0   1 -11    7.36    3.20
   0  -1  12   -0.03    1.16
   0   1  12   -0.52    1.39
   0   1  12    1.80    1.27
   0  -1  12   -0.97    1.49
   0   1 -12   -0.31    1.30
   0  -1 -12    0.50    2.64
   0   1 -12   -1.33    1.75
   0   1  12    1.18    1.11
   0   1 -12    1.33    2.49
   0  -1  12    2.18    1.93
   0  -1 -12    2.54    1.59
   0   1  12    1.14    1.42
   0  -1 -12    1.62    2.03
   0   1 -12   -1.10    2.07
   0  -1 -12    3.07    2.29
   0  -1 -12   -0.05    1.06
   0   1 -12    0.11    1.48
   0  -1 -12    0.80    1.93
   0   1 -12    3.01    2.24
   0   1  12    2.57    2.20
   0   1 -12   -0.90    2.36
   0   1 -12    2.99    2.74
   0  -1  12    1.12    1.38
   0  -1  12    0.23    1.57
   0  -1 -12    1.25    1.86
   0  -1  12    0.65    1.47
   0  -1 -12    2.31    2.17
   0  -1  12    0.51    1.51
   0  -1  12    0.09    1.54
   0  -1  12   -1.28    2.36
   0   1  12    2.64    2.14
   0   1 -12    2.92    3.39
   0  -1  12   -0.09    1.43
   0   1 -12    2.19    2.88
   0   1  12    0.16    1.15
   0  -1  12   -0.06    1.28
   0  -1 -12   -1.62    1.49
   0   1  12    2.73    2.09
   0  -1 -12    2.30    1.92
   0  -1  12    1.47    1.18
   0   1  12    1.46    1.88
   0  -1  12   -0.81    1.66
   0   1  12    0.88    1.19
   0   1  13   -1.57    1.67
   0  -1 -13    1.34    2.02
   0   1 -13   -0.43    2.39
   0  -1  13    1.06    1.67
   0   1  13    1.31    1.87
   0  -1 -13    5.66    2.71
   0   1 -13    7.10    3.41
   0  -1 -13    1.95    2.14
   0   1 -13    2.11    2.00
   0  -1  13    3.01    2.03
   0  -1 -13    0.49    1.67
   0   1  13    1.13    1.18
   0   1  13    5.47    2.37
   0   1 -13    0.74    1.70
   0  -1  13    6.01    2.81
   0   1 -13    2.30    1.49
   0  -1 -13    0.29    1.77
   0   1 -13   -0.47    1.79
   0   1  13   -0.74    1.58
   0   1  13    2.20    1.98
   0  -1  13    0.59    1.38
   0   1 -13    2.07    2.41
   0  -1  13    2.43    1.03
   0   1 -13    1.18    1.38
   0  -1  13   -1.86    1.88
   0  -1 -13    0.11    1.76
   0   1  13    2.98    2.45
   0  -1 -13    0.92    2.86
   0  -1  13    2.01    2.21
   0   1  13    0.46    1.38
   0  -1  13   -0.55    1.55
   0  -1  13    2.99    2.41
   0  -1  13   -0.88    1.80
   0  -1  13   12.26    3.81
   0  -1  13   -1.81    2.19
   0   1 -13    1.76    1.11
   0  -1 -13   -0.97    1.06
   0  -1 -13    2.10    1.43
   0   1  13    0.24    1.39
   0  -1  13   -0.17    1.54
   0   1  13    1.33    1.25
   0  -1  13    1.20    1.56
   0   1 -13    2.40    1.59
   0   1  13    2.67    1.79
   0   1 -13    2.15    2.52
   0  -1  13    2.57    2.14
   0  -1 -13    3.24    3.04
   0  -1  13    0.13    2.08
   0  -1  13    0.20    2.15
   0   1 -13    0.70    2.00
   0  -1 -13    4.90    2.93
   0  -1 -14   -1.33    1.51
   0   1  14    3.27    2.18
   0  -1  14    1.12    1.73
   0   1 -14    0.86    2.05
   0   1  14    1.02    1.67
   0   1  14   -0.79    1.91
   0   1 -14    4.61    2.77
   0  -1 -14   -1.43    2.51
   0   1 -14   -0.66    2.10
   0  -1  14    1.28    1.30
   0   1 -14    0.84    2.29
   0   1 -14    1.70    3.25
   0   1 -14    2.48    1.53
   0   1  14    2.38    2.02
   0  -1 -14    1.95    1.73
   0  -1 -14   -1.35    2.99
   0  -1  14    2.36    1.85
   0  -1  14    1.65    2.63
   0  -1 -14   -4.96    2.65
   0  -1 -14    3.14    2.86
   0  -1  14    2.49    2.06
   0   1 -14    0.65    1.77
   0   1 -14    2.96    2.40
   0   1  14    0.04    1.27
   0   1  14    0.98    1.53
   0   1  14    2.64    2.14
   0  -1  14    1.78    1.47
   0   1  14   -0.33    2.28
   0  -1 -14    0.58    1.80
   0  -1  14    1.45    2.21
   0   1  14   -0.10    1.91
   0   1  14    2.11    2.55
   0  -1  14   -0.49    2.36
   0  -1 -14   -0.34    2.20
   0  -1  14   -0.20    1.08
   0   1  14    0.35    1.58
   0  -1  14    1.50    1.75
   0   1  14   -0.55    1.35
   0  -1  14    3.01    2.42
   0  -1  14    0.30    1.38
   0   1  14    1.28    1.63
   0   1 -14    1.34    1.61
   0   1 -14    4.58    3.91
   0  -1  14   -0.65    1.62
   0  -1 -14    0.58    1.94
   0   1 -14    2.44    3.13
   0   1 -14    1.85    1.61
   0   1  14    2.23    1.86
   0   1 -14   -0.15    1.67
   0   1 -14    2.63    3.04
   0  -1  14    4.41    3.00
   0  -1 -14   -6.38    3.27
   0  -1  14    3.21    2.26
   0  -1 -14    0.42    2.14
   0  -1 -14   -0.86    2.28
   0  -1  14    0.11    1.49
   0  -1 -15    1.99    3.06
   0   1  15    0.95    0.92
   0  -1  15    0.07    1.13
   0  -1  15    2.63    1.39
   0   1  15    1.90    1.70
   0   1 -15    0.66    1.62
   0  -1 -15    2.31    2.68
   0   1 -15    1.65    2.38
   0  -1 -15    1.03    2.47
   0   1 -15    1.50    3.59
   0   1  15    4.26    2.41
   0   1 -15    0.54    2.67
   0  -1  15    2.30    1.66
   0   1 -15    5.68    3.17
   0   1  15    1.23    1.74
   0  -1 -15    4.20    3.15
   0   1 -15    0.55    2.23
   0  -1 -15   -1.09    3.16
   0   1 -15    2.14    2.72
   0  -1  15    4.53    1.92
   0  -1  15   -1.03    1.18
   0  -1 -15   -1.43    1.71
   0  -1  15    2.59    1.03
   0   1  15    0.43    1.45
   0  -1 -15    7.85    3.96
   0  -1  15    2.45    2.03
   0  -1 -15    8.65    3.52
   0   1  15   11.94    3.82
   0   1  15    0.71    2.70
   0  -1  15    3.60    2.54
   0  -1  15    4.73    2.76
   0   1  15   17.74    4.67
   0   1  15    5.18    2.81
   0   1 -15    2.64    2.17
   0  -1  15    4.31    2.54
   0   1 -15    0.34    2.28
   0   1  15    2.35    1.38
   0   1  15    0.50    1.23
   0  -1  15    6.26    2.79
   0   1  15    3.97    2.83
   0  -1  15    0.28    1.47
   0  -1  15    1.08    1.22
   0   1 -15    2.25    1.87
   0  -1  15    3.07    1.68
   0   1 -15   -0.08    2.16
   0  -1  15    2.52    1.49
   0   1 -15    1.53    1.64
   0   1 -15    1.93    3.17
   0  -1 -15    2.25    2.77
   0   1  15    7.21    3.35
   0  -1  15    0.18    1.25
   0  -1  15    0.68    1.95
   0  -1 -15    2.27    2.18
   0  -1 -15    2.11    2.13
   0   1  15    6.35    3.64
   0   1 -15    5.36    2.89
   0  -1  15    3.29    2.13
   0   1  16    0.14    1.17
   0   1  16   -1.42    2.76
   0   1  16    1.50    1.23
   0   1 -16   -3.35    3.92
   0  -1  16    1.78    2.47
   0  -1  16   -0.17    1.80
   0  -1 -16    0.67    1.80
   0  -1 -16    0.71    2.01
   0   1 -16    1.16    2.81
   0   1 -16    1.50    3.34
   0   1  16    3.22    2.43
   0  -1  16    1.28    2.16
   0   1 -16   -5.37    5.16
   0  -1 -16    9.24    5.28
   0   1 -16   -1.82    3.20
   0   1  16   -0.42    1.05
   0  -1 -16   -1.62    1.99
   0  -1  16    1.93    2.31
   0  -1  16    2.02    1.07
   0   1  16   -0.25    1.68
   0   1  16   -1.15    1.85
   0  -1  16    0.06    2.12
   0   1  16    0.19    1.61
   0  -1  16    0.89    1.14
   0   1 -16   -1.58    3.09
   0  -1  16    1.79    1.12
   0   1  16    0.70    1.83
   0  -1  16    0.68    1.65
   0  -1  16    3.88    2.81
   0  -1  16    0.94    2.04
   0  -1  16    4.53    2.86
   0   1  16    0.65    1.51
   0   1 -16   -3.21    3.36
   0   1  16    1.34    1.57
   0   1  16    0.75    1.53
   0   1 -16   -1.62    2.71
   0  -1  16    0.14    1.16
   0  -1 -16    2.34    2.95
   0   1 -16    1.13    2.73
   0  -1  16    2.67    2.45
   0   1  16    3.43    3.41
   0   1 -16   -0.47    1.91
   0  -1 -16    2.79    2.95
   0   1  16   -0.07    0.99
   0  -1  16    0.39    0.90
   0   1  16   -0.79    2.27
   0   1 -16   -0.69    1.24
   0   1 -16   -2.56    3.30
   0  -1  16   -0.71    0.72
   0  -1  16   -0.64    1.67
   0  -1 -16    0.68    2.79
   0  -1  16    3.62    2.42
   0  -1 -16    0.63    3.46
   0  -1  16   -1.04    1.82
   0   1 -17    2.53    3.50
   0  -1  17   -0.11    1.09
   0   1  17    1.01    1.42
   0   1 -17    0.93    3.39
   0   1 -17    0.54    1.49
   0  -1 -17   -0.04    1.62
   0   1 -17   -1.68    2.41
   0  -1  17    3.47    2.55
   0  -1 -17   -2.47    3.00
   0   1 -17    4.94    4.03
   0  -1 -17    1.54    3.43
   0   1  17    1.82    1.53
   0  -1  17   -0.20    1.83
   0   1  17    1.52    1.96
   0   1  17    1.48    2.13
   0  -1  17   -0.21    1.56
   0  -1  17   -1.44    1.17
   0  -1  17    2.31    2.91
   0  -1  17    1.12    2.06
   0  -1  17    2.48    2.53
   0   1  17    0.46    1.51
   0   1  17    4.24    3.24
   0  -1 -17   -0.69    2.84
   0  -1  17    1.61    3.00
   0   1  17    3.19    2.24
   0  -1  17    0.69    1.66
   0  -1  17   -0.40    1.18
   0   1 -17   -2.43    2.50
   0   1  17    2.11    2.45
   0   1  17    0.69    1.84
   0   1  17    0.12    2.19
   0  -1 -17    0.47    1.91
   0   1 -17    0.22    1.71
   0   1 -17    5.69    4.25
   0  -1  17    0.30    1.85
   0   1  17    1.15    1.81
   0   1 -17    1.71    4.01
   0   1  17    2.76    2.68
   0   1  17    3.06    3.18
   0  -1  17    0.55    1.81
   0   1 -17    1.21    2.14
   0   1 -17    5.18    3.96
   0  -1 -17    1.22    1.52
   0   1  17   -0.68    1.47
   0  -1  17    2.87    1.80
   0  -1 -17   -0.21    2.95
   0  -1  17    4.50    2.99
   0   1  17    1.18    1.19
   0  -1  17    0.56    1.03
   0   1 -17   -1.45    2.96
   0  -1  17    3.20    2.99
   0   1  17   -0.21    1.90
   0  -1  18    0.44    1.17
   0   1 -18    0.56    2.22
   0   1  18    1.12    1.18
   0   1  18    1.12    2.12
   0  -1 -18   11.04    7.76
   0  -1  18    1.16    1.97
   0   1  18    1.19    2.44
   0  -1 -18    1.07    2.31
   0  -1  18    0.65    2.33
   0   1 -18    2.06    4.72
   0   1 -18   -3.35    3.74
   0  -1 -18    2.42    3.20
   0   1 -18   -0.10    2.17
   0  -1  18    0.35    1.49
   0   1 -18    0.63    3.21
   0   1  18    1.53    3.13
   0   1  18    2.86    2.23
   0   1  18    1.04    1.60
   0   1  18    1.46    3.18
   0  -1  18    4.60    2.81
   0   1  18   -0.49    1.35
   0  -1  18   -1.59    2.71
   0   1  18   -2.06    1.94
   0  -1  18    5.55    2.89
   0   1  18    2.11    2.06
   0  -1  18   -0.71    2.16
   0   1 -18   -1.68    2.22
   0  -1  18    1.67    1.32
   0  -1  18    1.26    1.13
   0   1  18   -0.10    2.50
   0  -1 -18    0.53    1.64
   0  -1  18    2.77    2.79
   0  -1  18    1.85    2.64
   0   1  18   -0.08    1.28
   0   1  18    3.51    3.91
   0  -1  18    2.81    1.35
   0  -1  18    0.18    3.01
   0   1  18    1.13    1.91
   0  -1 -18    1.45    4.35
   0   1 -18   -1.66    3.29
   0  -1 -18   -8.93    4.35
   0  -1  18    0.16    1.43
   0   1 -18    0.82    3.00
   0   1 -18    2.25    2.70
   0  -1  18    1.62    1.18
   0  -1  18    1.58    1.56
   0   1 -18    0.41    2.08
   0   1  18    0.97    2.44
   0   1  18    0.49    1.17
   0  -1  19    1.16    1.33
   0  -1  19   -2.04    3.31
   0   1  19    2.05    2.39
   0   1  19    4.64    3.30
   0  -1  19    6.88    3.69
   0  -1 -19   -0.05    2.36
   0  -1  19    3.11    2.51
   0  -1  19    2.60    2.44
   0  -1  19    1.30    1.86
   0   1  19    1.14    1.44
   0   1 -19   -1.32    3.46
   0  -1  19    2.07    2.58
   0   1  19    1.98    1.44
   0   1  19    1.81    2.71
   0   1  19   -0.27    2.47
   0  -1  19   -0.50    2.17
   0   1  19    6.06    3.60
   0   1  19    2.95    1.51
   0   1 -19    0.78    2.57
   0  -1 -19    0.50    2.88
   0  -1  19    2.23    1.70
   0   1 -19    5.00    5.00
   0  -1  19    0.59    1.39
   0   1 -19    0.73    1.43
   0   1  19    3.28    2.94
   0   1 -19    3.04    2.83
   0  -1  19    1.40    2.02
   0   1 -19    2.06    2.45
   0   1  19    5.30    3.09
   0   1  19    2.97    1.63
   0  -1  19    2.64    1.88
   0  -1 -19    1.69    1.71
   0  -1 -19   -2.80    3.16
   0   1 -19   -0.52    2.04
   0  -1 -19   -1.09    1.31
   0  -1 -19    0.91    2.34
   0  -1  19    2.45    2.72
   0  -1  19    0.33    1.05
   0   1  19    2.45    1.67
   0   1  19   12.11    2.70
   0  -1  19   -0.39    2.45
   0   1 -19    0.02    1.74
   0  -1  19    3.46    1.67
   0  -1 -19    1.23    3.39
   0   1 -19    2.94    4.19
   0   1  19    7.63    6.45
   0  -1  19    0.34    1.96
   0   1  19    1.62    1.78
   0   1  19   13.14    4.21
   0   1 -19   -0.93    3.95
   0   1 -19    1.94    2.68
   0  -1  20   -0.26    1.47
   0   1 -20    3.56    4.29
   0  -1  20   -0.38    1.14
   0   1  20   -0.88    1.40
   0   1  20    0.36    2.01
   0   1 -20   -2.39    3.05
   0  -1  20    2.88    2.06
   0  -1  20    0.20    2.63
   0   1  20   -0.79    1.28
   0  -1  20   -0.45    1.69
   0  -1  20   -0.21    2.12
   0   1  20   -0.54    2.52
   0   1  20    1.87    1.85
   0   1 -20    0.42    2.09
   0  -1 -20    0.02    2.96
   0   1  20    0.03    2.18
   0   1  20   -1.05    2.37
   0  -1  20   -0.64    2.35
   0  -1  20    1.87    1.65
   0  -1 -20  -10.55    4.92
   0   1  20   -0.33    1.48
   0  -1  20    2.35    1.60
   0   1  20    0.36    1.64
   0  -1  20    0.43    1.11
   0   1  20    0.26    2.03
   0  -1  20    2.55    2.83
   0   1 -20    1.81    3.42
   0   1 -20    0.59    2.19
   0   1 -20    3.58    3.09
   0  -1  20    3.16    3.03
   0  -1 -20    1.23    2.41
   0  -1 -20    1.01    1.96
   0   1 -20   -0.91    1.48
   0   1  20    5.65    3.43
   0  -1 -20   -0.23    1.32
   0   1 -20    1.13    1.84
   0   1 -20    4.29    5.48
   0   1  20   -0.92    1.47
   0   1  20    0.09    1.84
   0  -1  20    2.28    3.27
   0   1  20   -2.06    1.86
   0   1  20   -0.37    1.63
   0  -1 -20   -3.89    4.05
   0   1 -20    2.55    2.88
   0  -1 -20   -1.38    3.91
   0  -1  20    0.94    2.39
   0  -1  20   -0.78    2.39
   0   1 -20    0.08    2.71
   0  -1  20   -0.49    0.86
   0   1 -20    1.07    2.80
   0   1  20    1.52    1.04
   0  -1  20    1.28    1.16
   0   1  21    0.21    2.50
   0  -1 -21    0.32    3.60
   0   1  21    1.34    1.79
   0  -1  21   -1.72    2.71
   0  -1  21    1.83    2.58
   0   1  21    2.67    2.80
   0  -1  21   -1.94    2.93
   0  -1  21    2.14    3.12
   0   1 -21   -1.06    3.65
   0   1  21    4.08    3.05
   0  -1  21    0.50    1.88
   0   1  21    2.08    1.70
   0   1  21   -0.63    2.62
   0   1 -21    1.51    2.50
   0  -1  21    1.89    2.24
   0   1 -21    0.19    2.12
   0  -1  21    1.19    1.60
   0   1  21    2.68    2.48
   0  -1  21    1.01    1.62
   0  -1  21   -1.14    3.15
   0  -1  21    2.12    1.61
   0   1  21    1.56    1.80
   0   1 -21    3.11    2.81
   0  -1  21    1.21    1.83
   0  -1 -21    2.02    3.07
   0   1  21    2.93    2.80
   0   1 -21    5.69    3.87
   0  -1 -21   -0.37    3.64
   0   1 -21   -0.81    3.11
   0   1  21    2.65    2.62
   0  -1  21    2.43    2.49
   0   1 -21    5.69    4.59
   0  -1 -21   21.58    5.73
   0  -1  21    0.36    1.20
   0  -1  21    2.90    2.00
   0   1 -21    1.82    1.59
   0  -1  21   -1.69    2.87
   0  -1  21    0.69    1.79
   0   1  21    0.37    2.60
   0  -1  21    0.21    1.43
   0  -1 -21   -0.87    2.06
   0  -1  21    3.60    2.28
   0  -1  21   -0.32    1.43
   0   1 -21    1.91    4.15
   0  -1  21   -1.55    1.94
   0   1 -21   -2.34    4.88
   0   1  21    0.91    2.15
   0   1 -21    0.84    2.47
   0   1  21    0.20    1.59
   0   1  21    0.98    1.39
   0  -1 -21    7.89    5.32
   0  -1  22    0.86    1.92
   0   1  22   -1.91    3.02
   0   1  22    1.33    1.76
   0  -1  22    5.14    3.74
   0  -1 -22    2.03    1.71
   0  -1  22    2.18    2.77
   0   1  22    3.18    3.13
   0  -1  22    2.05    2.84
   0   1  22    0.89    2.45
   0   1  22    2.59    3.43
   0   1  22    0.39    1.42
   0  -1  22    1.51    1.91
   0   1 -22    1.11    1.79
   0   1 -22    5.59    4.65
   0  -1  22    1.50    1.78
   0  -1  22    1.38    1.28
   0  -1  22    1.11    1.38
   0   1  22   -2.34    3.00
   0  -1  22   -2.00    3.56
   0   1  22   -0.25    2.42
   0   1 -22   -5.21    2.75
   0   1  22    1.71    1.73
   0   1 -22    0.11    3.58
   0   1 -22   -0.34    2.81
   0  -1  22    0.29    1.66
   0   1  22    2.46    2.71
   0  -1 -22    0.87    3.28
   0  -1  22   -0.54    1.16
   0  -1  22    0.21    1.60
   0   1 -22    2.07    2.53
   0   1 -22    3.89    4.19
   0   1  22   -0.38    2.27
   0  -1 -22   -2.60    2.34
   0  -1  22    2.45    2.58
   0   1  22    0.41    1.54
   0   1 -22    1.93    1.54
   0  -1  22    1.06    1.13
   0  -1  22    0.61    1.09
   0   1  22    0.17    0.96
   0  -1 -22    0.99    1.81
   0   1 -22    0.98    1.16
   0   1 -22    0.49    1.23
   0  -1 -22    1.82    2.12
   0   1  22   -0.27    1.66
   0  -1 -22    0.36    2.40
   0  -1  22   -0.53    2.44
   0   1 -22   -1.86    4.82
   0   1 -22    1.78    2.67
   0   1  22    0.27    1.39
   0   1  22    0.36    2.20
   0  -1  22    2.89    3.06
   0  -1  22    1.64    1.57
   0   1  22    0.91    1.70
   0  -1 -22    5.29    5.88
   0  -1  22   -0.28    1.17
   0  -1  22    2.32    1.72
   0  -1  22   -0.32    1.47
   0  -1  23    0.53    1.98
   0   1  23   -0.19    2.51
   0   1 -23    3.43    3.90
   0  -1  23   -2.01    2.02
   0   1 -23    5.10    3.80
   0  -1  23    0.67    1.30
   0  -1 -23   -3.39    4.52
   0  -1  23    1.78    2.85
   0   1  23    4.87    3.63
   0  -1  23   -0.91    2.43
   0  -1  23    0.20    1.56
   0   1  23    5.24    3.76
   0  -1  23   -1.02    1.78
   0   1  23    1.11    1.80
   0   1  23   -1.02    2.88
   0  -1  23    1.46    1.23
   0   1  23    0.51    1.22
   0   1  23    2.86    1.59
   0   1  23   -0.52    1.95
   0   1  23    2.39    1.78
   0   1  23    0.72    1.70
   0   1 -23    1.51    3.55
   0  -1 -23   -1.67    2.21
   0   1  23    2.23    1.98
   0   1  23   -1.16    2.81
   0   1  23    0.60    1.88
   0   1  23   -1.91    2.64
   0  -1  23    2.65    1.76
   0  -1  23    0.30    1.25
   0  -1  23   -0.20    1.88
   0  -1 -23    3.60    3.65
   0   1 -23   -1.03    3.55
   0   1 -23   -0.22    2.74
   0  -1  23    3.76    1.97
   0  -1 -23   -2.69    2.60
   0  -1 -23    0.41    1.92
   0  -1  23    1.30    0.81
   0   1 -23   -1.31    1.96
   0  -1  23    1.29    1.42
   0   1 -23    0.05    2.04
   0  -1 -23   -0.41    1.24
   0   1  23    0.06    1.52
   0   1  23    3.14    1.78
   0  -1  23    1.99    1.61
   0   1  23    0.45    1.81
   0  -1  23   -1.66    2.63
   0   1  23    0.77    2.33
   0   1  23   -0.35    2.23
   0  -1  23    4.14    3.36
   0   1  23   -0.56    2.32
   0   1  23    2.56    1.85
   0   1 -23    0.47    3.53
   0   1 -23   -0.32    3.31
   0  -1  23    1.88    2.28
   0  -1  23    0.67    1.33
   0  -1  23    1.95    0.92
   0  -1 -23    4.50    3.71
   0  -1 -23   -3.00    5.23
   0  -1 -24   -0.62    3.03
   0  -1  24    0.19    1.46
   0   1  24   -0.80    1.46
   0  -1  24    1.34    1.54
   0   1  24   -1.96    1.95
   0  -1  24    0.36    1.57
   0   1  24   -1.47    3.02
   0  -1  24   -1.47    2.06
   0   1  24    0.04    1.88
   0   1  24    0.35    1.22
   0   1  24    1.09    2.61
   0  -1  24    0.94    2.02
   0  -1  24   -0.24    1.92
   0   1  24    2.03    2.45
   0   1 -24    3.73    4.75
   0  -1  24    2.56    1.53
   0   1  24   -1.35    2.24
   0  -1  24    2.38    2.29
   0   1 -24    5.65    4.51
   0  -1  24   -1.65    2.71
   0   1  24    1.97    2.04
   0  -1  24    0.39    1.84
   0   1  24   -1.58    2.44
   0   1  24    4.24    3.35
   0   1  24    1.66    1.47
   0   1 -24    0.31    1.49
   0  -1  24    0.18    1.41
   0  -1 -24    3.43    1.85
   0   1 -24    0.77    1.09
   0  -1  24   -1.58    1.49
   0   1  24    0.67    0.88
   0  -1  24    1.26    1.71
   0   1  24    0.88    1.00
   0  -1 -24    1.88    2.15
   0  -1 -24    0.30    1.32
   0  -1  24    2.14    1.46
   0  -1  24   -0.05    1.35
   0  -1  24   -1.13    1.82
   0   1  24    1.26    1.98
   0  -1 -24   -0.78    2.55
   0   1 -24   -1.46    3.29
   0  -1  24   -0.62    2.36
   0  -1  24    1.15    1.46
   0  -1 -24    3.15    2.11
   0   1  24   -1.70    1.75
   0   1  24    0.75    1.59
   0   1 -24    4.08    5.22
   0  -1  24   -0.09    2.05
   0   1  24   -0.76    2.28
   0   1  24    1.97    2.26
   0  -1  24    1.00    1.08
   0  -1  25    3.22    2.18
   0  -1  25    1.05    1.27
   0   1  25    8.72    5.10
   0   1  25    7.36    4.00
   0   1  25    1.65    2.64
   0  -1  25    0.27    2.86
   0  -1  25   -1.07    1.79
   0   1  25   -0.58    1.85
   0  -1  25    1.94    1.44
   0  -1  25    1.98    1.93
   0   1  25    1.65    2.99
   0   1  25    7.37    3.64
   0   1  25    2.37    2.27
   0  -1  25    1.35    1.94
   0  -1  25   -0.52    3.29
   0   1 -25    1.53    2.67
   0   1  25   -0.72    1.52
   0  -1  25    0.30    0.88
   0  -1 -25    3.64    2.36
   0   1 -25   -1.04    1.61
   0   1  25    2.81    1.55
   0  -1  25    5.23    1.75
   0  -1 -25   -0.02    2.09
   0  -1  25   -0.03    0.89
   0   1 -25   -1.37    2.65
   0  -1  25   -0.26    1.75
   0  -1 -25    0.23    1.35
   0   1  25    2.15    1.73
   0  -1  25    2.10    2.24
   0   1  25   -0.45    1.80
   0  -1  25    0.49    1.75
   0  -1  25    1.98    2.78
   0  -1  25    0.40    2.15
   0   1  25    3.38    1.56
   0   1  25   -2.35    2.11
   0  -1  25    0.67    0.98
   0   1 -25    3.03    3.64
   0   1  25    0.52    1.68
   0   1 -25   -1.03    4.43
   0  -1  25    1.99    1.71
   0   1  25    2.66    2.24
   0   1  26    1.25    2.47
   0  -1  26   -3.79    2.77
   0  -1  26   -1.39    1.40
   0  -1  26    0.63    1.38
   0   1  26   -0.06    1.26
   0  -1  26   -2.83    3.10
   0   1  26   -0.85    1.20
   0   1  26    1.87    1.34
   0   1  26   -1.15    2.62
   0   1  26    2.63    2.91
   0  -1  26    6.30    4.14
   0   1  26    0.37    0.88
   0  -1 -26    0.41    0.98
   0   1  26   -1.40    1.46
   0   1 -26    1.57    1.75
   0   1 -26    1.49    1.58
   0  -1  26   -0.65    1.21
   0  -1  26    0.54    1.19
   0   1 -26    4.53    2.61
   0  -1 -26    2.72    2.32
   0   1  26    1.14    1.24
   0  -1  26    2.42    1.37
   0  -1  26    0.15    0.99
   0   1  26   -1.09    1.19
   0  -1  26    4.68    1.93
   0  -1  26    0.20    0.85
   0   1  26   -0.78    1.81
   0   1  26   -1.23    1.66
   0   1 -26   -0.16    4.25
   0   1  26    1.10    2.07
   0   1  26    0.91    2.63
   0   1 -26    1.80    3.48
   0  -1  26    2.53    1.65
   0  -1  26    2.45    2.34
   0  -1  26   -0.36    1.88
   0  -1  26    1.64    2.94
   0  -1  27    1.31    2.16
   0   1  27    2.62    2.12
   0  -1  27    0.76    1.82
   0   1  27   -1.56    2.44
   0   1 -27    0.55    1.23
   0   1 -27    1.16    1.61
   0   1  27    2.16    1.66
   0  -1  27    0.54    1.18
   0  -1 -27   -0.88    2.39
   0   1  27    2.82    1.74
   0  -1  27   -0.43    0.93
   0  -1  27    0.73    1.05
   0  -1  27    2.56    2.01
   0  -1  27    0.64    1.36
   0   1  27    1.60    0.84
   0   1 -27    0.62    2.00
   0  -1  27   -1.42    1.14
   0  -1  27    1.78    2.77
   0  -1  27    1.25    1.98
   0  -1  27    4.80    2.79
   0   1 -27    0.01    2.28
   0  -1  27   -1.94    2.43
   0   1  27    1.86    1.25
   0   1  27   -2.23    0.92
   0  -1  27    0.58    0.96
   0   1  27    3.26    2.51
   0   1  27    0.33    1.66
   0   1  27   -0.49    1.11
   0   1  28    0.59    0.84
   0  -1  28   -0.89    1.21
   0  -1 -28    1.65    1.39
   0   1 -28    1.57    1.38
   0   1 -28    0.74    1.00
   0  -1  28    0.29    1.17
   0   1  28   -0.54    1.02
   0  -1  28   -0.29    0.87
   0   1  28    0.07    0.86
   0  -1  28   -0.04    0.90
   0  -1  28    0.82    0.77
   0   1  28   -0.35    0.72
   0   1  28    0.44    1.00
   0   1  28    0.28    2.07
   0   1  28    1.99    1.16
   0   1  28   -1.16    1.46
   0  -1  28   -0.65    2.16
   0  -1  28    2.12    1.34
   0  -1  28   -0.60    0.86
   0   1 -28   -1.50    1.54
   0  -1  29    0.33    0.91
   0   1  29   -0.23    0.94
   0  -1  29    0.79    1.07
   0   1  29    1.10    0.66
   0  -1  29    1.18    1.04
   0   1  29    0.33    0.78
   0  -1  29    3.22    1.24
   0   1 -29    1.46    1.05
   0   1  29    0.62    0.70
   0  -1  29    0.34    0.80
   0  -1  29    0.79    0.83
   0  -1 -29    0.59    1.06
   0   1  29    0.98    0.80
   0  -1  29    1.40    1.23
   0   1  30    1.38    1.01
   0  -1  30    1.09    0.75
   0  -1  30    2.00    1.34
   0  -1  30    1.57    0.96
   0  -1 -30    1.25    1.20
   0   1  30   -0.01    0.66
   0  -1  30    0.18    0.72
   0  -1  30   -0.41    0.94
   0   1 -30   -0.82    1.16
   0   1  30   -0.07    0.83
   0   1  30   -0.30    0.97
   0  -1  30    0.19    0.86
   0   1  31    1.32    0.84
   0  -1  31   -0.50    0.82
   0  -1  31   -0.42    0.74
   0  -1  31    0.42    0.78
   0  -1  31    0.70    0.61
   0  -1 -31    1.42    1.24
   0   1  31   -0.21    0.94
   0   1  31    1.06    0.72
   0   1 -31   -0.05    0.66
   0  -1  32    0.00    0.52
   0  -1 -32   -0.52    0.97
   0   1  32    0.44    0.42
   0   1 -32    0.47    0.60
   0  -1  32    0.36    0.44
   0   1  32    0.94    0.72
   0   2   0 3092.57  120.84
   0   2   0 2752.24  116.05
   0   2   0 2804.42  116.06
   0   2   1 2203.70   83.20
   0   2   1 1935.44   83.72
   0   2   1 2055.54   83.66
   0  -2  -1 1911.19   83.54
   0   2   1 1673.69   88.81
   0   2  -1 2257.35   84.26
   0   2   1 2363.35   87.84
   0  -2   1 2347.23   88.95
   0   2  -1 1904.27   82.33
   0   2  -1 1623.79   88.54
   0   2   2 1542.75   57.60
   0   2   2 1470.08   55.15
   0   2   2 1137.99   55.59
   0  -2   2 1409.34   58.71
   0  -2  -2 1105.72   58.23
   0   2  -2 1351.60   53.93
   0   2   2 1233.66   53.75
   0   2   2 1092.24   58.68
   0   2  -2 1052.39   58.12
   0  -2   2 1317.43   53.12
   0  -2  -2 1171.91   54.80
   0  -2   2 1112.15   58.41
   0   2  -3  265.74   13.89
   0   2   3  310.04   16.49
   0  -2   3  223.64   16.61
   0   2   3  233.55   15.09
   0  -2  -3  217.70   16.35
   0  -2   3  245.28   14.06
   0   2   3  240.64   13.53
   0  -2  -3  247.84   15.56
   0  -2   3  264.52   17.26
   0   2   3  229.43   17.12
   0   2  -3  201.54   16.35
   0   2   3  286.54   15.82
   0  -2  -4 1657.16   78.35
   0   2  -4 1503.48   78.67
   0   2   4 1904.58   79.25
   0   2   4 1621.60   77.07
   0   2  -4 1878.91   75.28
   0   2   4 1571.69   79.19
   0   2  -4 1981.56   76.97
   0  -2   4 1744.08   77.10
   0  -2   4 1528.62   78.20
   0   2   4 2032.14   73.76
   0  -2   4 1578.51   79.28
   0  -2  -4 1607.65   78.24
   0  -2  -4 1447.36   77.64
   0   2  -5   69.88    6.14
   0   2   5   56.42    6.92
   0  -2  -5   51.96    6.79
   0   2   5   64.41    8.12
   0  -2  -5   59.46    7.61
   0   2   5   78.65    4.86
   0   2  -5   69.57    7.33
   0   2   5   54.92    7.38
   0   2  -5   67.60    6.70
   0  -2   5   56.18    7.06
   0  -2   5   61.98    7.37
   0  -2  -5   66.77    5.93
   0  -2  -5   58.63    7.75
   0   2   5   75.21    7.08
   0   2  -5   60.54    7.70
   0  -2   5   62.03    8.29
   0   2   5   72.46    6.42
   0   2  -6  191.06   12.99
   0  -2  -6  166.06   14.71
   0   2  -6  143.21   12.94
   0  -2   6  176.38   14.68
   0  -2  -6  165.33   11.37
   0  -2   6  152.51   12.78
   0  -2  -6  147.07   14.61
   0  -2  -6  177.19   11.57
   0  -2  -6  148.60   12.32
   0   2   6  178.35    8.49
   0   2  -6  154.74   11.20
   0   2   6  162.69   13.64
   0   2  -6  180.49   13.98
   0   2   6  166.20   13.84
   0  -2  -6  183.88   12.01
   0   2  -6  175.60   10.47
   0   2   6  179.68   11.98
   0  -2   6  146.64   14.53
   0   2   6  205.61   13.64
   0   2   6  194.11   16.26
   0  -2   7  222.04   19.97
   0   2  -7  268.43   16.73
   0   2  -7  254.38   18.23
   0   2   7  294.26   22.56
   0  -2   7  256.84   15.76
   0  -2   7  278.43   21.07
   0   2   7  264.06   14.31
   0  -2   7  278.00   17.88
   0  -2  -7  255.86   21.11
   0   2  -7  250.75   14.54
   0   2   7  308.90   18.83
   0   2   7  304.76   15.65
   0  -2  -7  304.93   17.25
   0   2  -7  262.84   18.10
   0  -2  -7  265.61   20.90
   0   2   7  310.79   17.48
   0   2   7  311.37   17.25
   0   2  -7  300.33   23.44
   0   2  -7  288.42   20.13
   0   2  -7  292.46   17.98
   0  -2  -7  224.56   16.43
   0  -2  -7  285.99   16.63
   0  -2   7  249.87   16.92
   0   2   7  269.58   19.80
   0  -2  -7  320.31   17.60
   0   2  -8 2257.06   99.91
   0   2  -8 1727.03   83.56
   0  -2   8 2075.48   95.54
   0   2   8 1843.85   83.69
   0  -2  -8 2061.25   95.69
   0   2  -8 1963.91   86.64
   0   2   8 2223.70   99.05
   0  -2   8 1860.55   87.65
   0   2   8 2161.12   90.67
   0  -2   8 1663.83   93.38
   0   2  -8 1953.98   87.42
   0  -2   8 1933.82   87.19
   0  -2   8 2050.01   86.78
   0  -2  -8 2304.78   88.84
   0   2  -8 1961.74   92.78
   0   2   8 2106.62   85.47
   0   2   8 2305.41   88.20
   0   2   8 1977.01   92.96
   0  -2  -8 1794.34   94.89
   0  -2  -8 2261.79   88.44
   0   2   8 1894.76   84.74
   0   2  -8 1943.50   89.53
   0   2   8 2273.20   88.65
   0   2   8 2057.92   83.48
   0   2  -8 2216.75   89.68
   0  -2  -8 2014.30   87.03
   0  -2   8 2027.73   88.16
   0  -2   9   30.10    4.90
   0   2  -9   38.48    5.65
   0   2  -9   30.03    5.32
   0   2   9   40.14    5.91
   0   2   9   48.70    6.38
   0  -2  -9   44.36    5.93
   0   2  -9   30.49    4.85
   0   2  -9   28.35    5.03
   0  -2  -9   40.77    5.79
   0  -2  -9   34.56    7.96
   0   2  -9   33.99    5.74
   0  -2   9   34.42    7.73
   0   2   9   32.15    4.34
   0   2   9   40.67    5.45
   0   2   9   42.07    9.09
   0   2   9   37.11    4.20
   0  -2   9   37.54    5.50
   0   2  -9   36.76    6.06
   0  -2   9   33.48    7.37
   0   2  -9   39.29    7.34
   0   2  -9   34.20    6.08
   0   2   9   39.72    5.72
   0   2  -9   43.40    6.43
   0   2   9   41.28    7.88
   0  -2   9   33.98    4.97
   0  -2  -9   36.56    7.67
   0  -2   9   36.17    5.48
   0   2   9   32.61    3.56
   0  -2  -9   32.22    4.68
   0   2   9   36.18    6.02
   0  -2   9   35.25    5.72
   0  -2   9   33.42    5.38
   0   2 -10 1841.52   98.54
   0   2 -10 2070.16   95.18
   0   2  10 2271.24   94.01
   0   2  10 2538.41   95.23
   0   2 -10 1977.82   92.46
   0  -2 -10 2489.75   94.66
   0   2 -10 2216.29   94.85
   0  -2  10 1905.61   91.99
   0   2  10 2466.16   95.46
   0  -2  10 2213.45   93.01
   0  -2 -10 2491.74   94.43
   0   2 -10 2128.67   93.00
   0  -2  10 2145.56   93.29
   0  -2  10 1851.41  100.82
   0   2  10 2374.58   92.88
   0   2 -10 2011.41   94.67
   0   2 -10 2191.66   95.27
   0   2  10 2339.55   93.73
   0   2  10 1742.42   88.87
   0   2 -10 1757.52   92.54
   0  -2 -10 2050.17   91.89
   0   2 -10 1807.46   90.36
   0  -2  10 2145.03   91.90
   0   2  10 2249.22   94.44
   0  -2  10 1900.75   92.75
   0  -2  10 2213.96   93.75
   0   2 -10 1995.89   95.01
   0  -2  10 2097.72   93.41
   0  -2 -10 1910.90   93.20
   0  -2  10 2074.93   93.28
   0  -2  10 2088.04   92.47
   0   2 -10 1943.14   93.26
   0  -2  10 2112.03   93.49
   0  -2 -11  304.47   19.78
   0   2 -11  241.94   18.30
   0   2  11  323.96   20.25
   0  -2  11  274.04   18.16
   0   2 -11  249.59   19.97
   0  -2  11  297.26   19.32
   0   2 -11  244.89   19.23
   0   2  11  318.19   20.38
   0  -2  11  258.01   18.69
   0   2  11  301.36   19.81
   0   2  11  290.73   19.10
   0  -2 -11  235.41   17.51
   0  -2  11  244.18   18.12
   0   2  11  281.17   18.42
   0  -2 -11  286.37   19.99
   0   2 -11  204.47   16.43
   0   2 -11  281.16   19.16
   0   2 -11  267.42   20.13
   0   2 -11  269.41   20.35
   0   2 -11  238.82   18.81
   0  -2  11  259.49   18.97
   0   2  11  302.69   20.12
   0   2 -11  249.73   20.02
   0   2  11  252.88   18.46
   0  -2 -11  231.17   18.84
   0  -2  11  269.57   19.59
   0  -2  11  250.95   18.72
   0  -2  11  256.90   18.32
   0  -2 -11  278.02   20.64
   0  -2  11  264.33   18.78
   0  -2  11  284.08   19.48
   0  -2 -11  212.37   18.39
   0   2 -11  249.38   20.35
   0  -2  11  262.92   19.20
   0  -2  11  247.56   19.26
   0  -2  11  278.23   19.41
   0  -2  11  254.33   18.80
   0   2  11  302.27   20.42
   0   2  12 2779.15  108.26
   0   2  12 2609.61  105.44
   0   2  12 2656.95  107.47
   0  -2  12 2177.14  104.36
   0   2 -12 2180.87  104.99
   0   2 -12 2289.10  108.23
   0  -2 -12 2638.14  107.86
   0   2 -12 2374.56  107.54
   0   2  12 2876.42  108.28
   0   2 -12 2513.96  109.02
   0  -2 -12 2263.38  104.89
   0   2 -12 2340.10  108.69
   0  -2  12 2545.77  106.23
   0   2  12 2553.61  106.04
   0  -2 -12 2702.71  107.70
   0   2 -12 2456.27  106.39
   0  -2  12 2419.18  104.79
   0  -2  12 2519.23  106.51
   0   2 -12 2236.62  108.18
   0  -2  12 2208.32  106.40
   0   2  12 2572.25  108.26
   0  -2  12 2312.53  105.75
   0  -2  12 2182.63  105.46
   0  -2 -12 2060.24  106.23
   0  -2 -12 2395.03  108.86
   0  -2  12 2324.16  105.90
   0   2  12 2569.14  107.50
   0   2 -12 2279.40  108.59
   0  -2 -12 2131.65  106.09
   0   2  12 2725.94  108.58
   0  -2  12 2464.20  106.34
   0  -2  12 2395.80  106.19
   0  -2  12 2528.70  106.94
   0   2  12 2005.71  103.84
   0   2  12 2326.38  105.57
   0   2 -12 2240.32  106.47
   0  -2  12 2430.84  105.75
   0  -2  12 2098.40  106.10
   0  -2  12 2404.91  106.76
   0   2 -12 1998.23  105.08
   0  -2  12 2307.50  106.44
   0  -2  12 2234.31  106.74
   0   2 -13   68.56    9.75
   0  -2  13   68.54    8.32
   0  -2  13   57.60    8.11
   0   2 -13   63.34    8.65
   0  -2 -13   76.27    9.76
   0   2  13   75.47    9.13
   0   2  13   74.61    8.85
   0   2 -13   88.70   11.27
   0  -2  13   72.87    9.36
   0   2 -13   60.77    9.61
   0   2  13   62.31    8.90
   0  -2 -13   55.75    8.90
   0   2  13   90.68   10.28
   0   2  13   83.58    9.88
   0   2 -13   72.51    9.88
   0  -2  13   76.20    9.11
   0  -2  13   62.03    8.90
   0   2  13   64.15    8.56
   0  -2  13   75.31    9.23
   0  -2  13   63.22    8.83
   0   2 -13   65.49   10.11
   0   2  13   62.97    8.99
   0   2  13   70.77    9.31
   0  -2  13   72.39    9.22
   0  -2 -13   62.75    9.19
   0   2  13   73.21    9.60
   0  -2  13   59.20    8.69
   0  -2  13   68.31    9.26
   0  -2  13   74.58    9.45
   0  -2  13   69.06    9.08
   0  -2 -13   70.92   10.26
   0   2 -13   59.89    9.74
   0  -2 -13   57.36    9.51
   0   2  13   83.98   10.16
   0   2 -13   54.37    8.73
   0  -2  13   66.74    8.85
   0  -2  13   74.97    9.45
   0  -2  13   61.54    9.08
   0   2 -13   57.61    9.11
   0  -2 -13   58.64    9.03
   0   2  13   64.89    8.65
   0   2  13   85.69   10.11
   0   2 -13   63.80    9.11
   0   2 -13   69.24   10.48
   0  -2 -13   61.64    9.74
   0   2 -13   65.30   10.14
   0  -2  13   65.64    9.17
   0  -2  13   61.85    8.66
   0   2 -13   60.52   10.05
   0  -2  13   56.69    8.71
   0  -2  13   67.49    9.62
   0  -2 -14 2564.52  103.39
   0  -2  14 2260.75  100.50
   0   2  14 2576.63  102.50
   0   2  14 2491.69  101.67
   0  -2  14 2314.91  100.32
   0   2 -14 2150.39  103.44
   0   2 -14 2138.99  103.28
   0   2  14 2373.16  101.34
   0   2 -14 2058.19  101.62
   0  -2  14 2289.85   99.16
   0   2 -14 2267.75  103.57
   0   2 -14 2227.61  100.59
   0   2  14 2135.99   98.23
   0  -2 -14 2419.99  102.22
   0  -2  14 2301.85  101.14
   0   2 -14 2030.15  100.80
   0   2 -14 2069.30  103.06
   0  -2  14 2280.94  100.46
   0  -2  14 2089.19  100.81
   0   2  14 2334.17  102.09
   0   2  14 2358.60  101.62
   0   2  14 2421.79  102.11
   0  -2  14 2047.23  100.28
   0  -2  14 1938.81   98.87
   0  -2  14 2253.26  100.60
   0  -2  14 2176.77  100.53
   0   2  14 2612.41  102.91
   0  -2 -14 2170.06  103.43
   0  -2  14 2304.31   99.93
   0   2 -14 2052.11  102.58
   0   2  14 2102.57  100.17
   0   2  14 2130.39   99.66
   0  -2  14 2308.25  100.89
   0  -2  14 2191.57  100.37
   0   2  14 1940.29   98.09
   0  -2  14 2191.86  100.32
   0  -2 -14 1892.64  100.39
   0  -2 -14 2154.06  103.61
   0   2 -14 2037.67  103.54
   0   2 -14 2035.12  103.54
   0  -2  14 2165.59  100.85
   0  -2  14 2116.28  100.20
   0  -2  14 2203.49  100.71
   0   2 -14 2111.04  103.77
   0  -2 -14 2035.96  103.32
   0   2 -14 2015.22  103.13
   0  -2 -14 2085.29  103.21
   0  -2  14 1951.43  100.19
   0   2  14 2135.92  100.76
   0   2 -14 2032.02  104.26
   0   2  15  605.74   35.46
   0  -2  15  549.12   32.99
   0  -2  15  610.42   34.75
   0   2 -15  598.96   37.09
   0  -2 -15  647.74   36.41
   0   2  15  540.59   32.76
   0   2 -15  562.08   37.33
   0   2 -15  567.44   36.89
   0   2 -15  514.17   33.87
   0  -2  15  589.16   34.73
   0  -2 -15  651.49   37.06
   0   2 -15  529.59   33.53
   0   2  15  621.14   35.51
   0   2  15  612.14   35.06
   0   2 -15  552.10   37.10
   0  -2  15  569.82   34.79
   0   2  15  549.08   34.21
   0  -2  15  584.48   34.60
   0  -2  15  571.17   34.53
   0  -2  15  591.12   34.21
   0  -2  15  565.60   34.67
   0  -2 -15  581.55   37.49
   0   2 -15  488.83   34.53
   0   2 -15  526.53   36.55
   0   2 -15  544.99   37.03
   0   2  15  590.05   35.63
   0  -2  15  573.34   34.78
   0   2  15  612.07   35.66
   0  -2  15  542.45   34.27
   0  -2  15  505.83   34.44
   0   2  15  632.22   36.16
   0   2  15  551.05   34.60
   0  -2  15  531.13   34.65
   0   2  15  684.61   36.67
   0   2  15  629.74   36.06
   0  -2  15  610.69   35.06
   0  -2  15  474.44   32.86
   0  -2  15  509.38   27.85
   0   2 -15  527.24   36.78
   0   2 -15  465.49   35.57
   0  -2  15  549.78   28.13
   0  -2 -15  548.48   37.42
   0  -2  15  606.70   35.41
   0  -2 -15  521.91   36.79
   0  -2  15  580.94   34.99
   0   2 -15  524.41   37.72
   0   2 -15  510.90   36.79
   0   2 -15  559.40   37.68
   0   2  15  538.05   34.71
   0   2 -15  531.06   37.27
   0  -2  15  573.34   35.13
   0  -2  15  523.84   34.79
   0  -2 -15  575.60   38.03
   0  -2 -16 1234.79   59.21
   0  -2 -16 1240.94   59.10
   0  -2  16 1003.92   53.62
   0   2  16  923.45   52.47
   0   2 -16 1056.52   56.08
   0   2  16 1178.83   56.74
   0  -2  16 1129.12   55.70
   0   2 -16 1103.61   56.42
   0   2 -16  985.73   57.35
   0   2 -16 1012.68   58.61
   0   2 -16  994.94   58.48
   0   2  16 1196.52   57.35
   0   2 -16 1090.70   59.27
   0  -2  16 1082.18   55.79
   0   2  16 1130.72   56.46
   0   2  16 1245.12   57.78
   0   2  16 1206.94   57.85
   0   2 -16  978.62   56.50
   0  -2  16 1037.57   55.52
   0  -2  16 1096.77   55.90
   0  -2  16 1061.36   56.51
   0  -2  16 1047.71   55.67
   0  -2  16 1046.45   54.66
   0  -2  16 1046.00   55.09
   0   2  16 1141.99   56.91
   0  -2  16  966.20   55.14
   0  -2  16 1019.69   55.11
   0   2  16 1051.79   55.81
   0  -2  16 1063.21   55.54
   0   2 -16 1003.31   58.47
   0  -2  16  900.88   53.65
   0   2  16  961.04   54.32
   0   2  16 1150.09   57.21
   0   2 -16 1028.93   59.13
   0  -2  16 1003.78   55.14
   0   2  16 1129.10   56.90
   0  -2  16 1053.56   55.80
   0  -2  16  839.31   46.87
   0   2  16 1034.68   55.91
   0  -2 -16 1065.10   59.74
   0  -2  16 1004.36   47.80
   0   2 -16 1068.31   59.82
   0  -2 -16 1012.57   58.97
   0   2 -16 1010.64   60.00
   0  -2  16  939.16   55.19
   0  -2  16 1043.48   47.91
   0  -2  16 1121.23   56.41
   0   2 -16 1025.02   59.85
   0  -2 -16 1051.15   59.82
   0   2  16 1198.83   57.77
   0   2 -16  998.72   59.06
   0   2 -16 1037.83   59.41
   0  -2  16 1047.67   55.49
   0   2 -17  203.70   18.99
   0   2 -17  203.67   20.72
   0  -2  17  198.69   17.83
   0   2 -17  223.45   21.27
   0  -2 -17  214.19   20.26
   0   2  17  149.71   15.48
   0  -2 -17  221.45   20.11
   0   2 -17  187.90   19.98
   0   2  17  222.16   19.19
   0   2 -17  194.84   18.30
   0   2  17  195.27   18.04
   0  -2  17  198.48   18.27
   0  -2  17  182.54   16.85
   0   2  17  215.97   18.77
   0   2 -17  204.64   20.34
   0  -2  17  195.32   18.19
   0  -2  17  186.63   17.90
   0   2  17  207.43   18.68
   0   2  17  246.31   20.17
   0   2  17  204.68   18.37
   0   2  17  216.00   19.35
   0  -2  17  213.60   18.18
   0  -2  17  188.79   18.21
   0  -2  17  183.37   17.64
   0   2  17  195.05   18.34
   0   2  17  202.05   18.17
   0   2  17  212.42   18.88
   0   2 -17  191.79   20.12
   0   2 -17  202.48   20.69
   0  -2  17  193.42   17.80
   0  -2  17  190.67   18.61
   0  -2  17  195.86   18.37
   0  -2  17  193.11   17.96
   0  -2  17  186.22   17.79
   0  -2  17  207.79   18.53
   0   2  17  207.03   13.50
   0  -2 -17  219.95   21.73
   0  -2  17  210.17   18.87
   0  -2  17  173.49   17.89
   0  -2 -17  202.65   21.12
   0   2 -17  187.42   20.79
   0   2  17  232.01   19.74
   0  -2  17  191.18   13.02
   0  -2  17  180.09   12.87
   0   2  17  211.44   19.03
   0   2 -17  183.06   20.11
   0   2 -17  190.53   20.34
   0  -2  17  153.44   12.34
   0  -2 -17  211.62   21.39
   0   2 -17  192.88   20.36
   0   2 -17  178.34   19.98
   0  -2  17  194.79   18.01
   0   2  18 1455.22   77.52
   0  -2  18 1647.76   78.67
   0   2  18 1670.66   80.22
   0  -2  18 1434.99   77.87
   0  -2  18 1507.19   77.11
   0  -2  18 1566.28   78.81
   0  -2  18 1525.00   78.59
   0   2 -18 1642.80   84.08
   0   2  18 1837.30   80.86
   0   2  18 1709.05   80.28
   0   2  18 1537.47   78.70
   0  -2  18 1564.41   78.67
   0   2  18 1763.31   80.58
   0   2 -18 1576.48   83.66
   0  -2  18 1615.51   78.84
   0   2  18 1715.46   80.52
   0  -2  18 1595.84   79.84
   0  -2  18 1597.14   78.61
   0  -2  18 1646.76   79.43
   0   2  18 1558.17   78.82
   0   2 -18 1663.64   83.99
   0  -2 -18 1767.95   83.45
   0   2 -18 1629.09   80.68
   0  -2 -18 1652.66   82.98
   0   2  18 1695.25   80.05
   0   2 -18 1399.15   81.12
   0   2 -18 1557.00   83.67
   0   2  18 1747.52   80.22
   0   2 -18 1650.12   80.21
   0  -2  18 1577.29   78.04
   0  -2  18 1504.17   76.85
   0  -2  18 1540.35   78.39
   0  -2  18 1512.59   69.92
   0  -2  18 1676.59   79.23
   0  -2  18 1296.29   68.67
   0  -2  18 1519.13   79.15
   0   2  18 1565.61   79.20
   0  -2 -18 1523.79   83.74
   0   2 -18 1533.27   83.48
   0   2  18 1769.70   80.91
   0   2 -18 1590.60   84.22
   0  -2  18 1561.58   78.28
   0  -2 -18 1636.69   85.09
   0  -2  18 1642.33   79.48
   0   2  18 1626.16   70.20
   0  -2  18 1579.72   69.72
   0  -2 -18 1647.38   84.96
   0   2  18 1752.30   80.75
   0   2 -18 1536.40   84.18
   0  -2  18 1530.80   69.77
   0   2 -18 1515.51   83.45
   0   2 -18 1557.65   83.62
   0  -2  19  238.99   21.12
   0   2  19  223.60   20.93
   0   2 -19  222.12   23.21
   0   2  19  255.50   21.90
   0   2  19  240.23   21.25
   0   2  19  190.12   19.28
   0  -2  19  248.79   21.05
   0   2  19  241.70   21.23
   0  -2  19  236.89   20.94
   0  -2  19  207.46   20.14
   0  -2  19  229.85   20.68
   0  -2  19  239.09   21.66
   0   2  19  263.07   21.79
   0   2  19  226.74   20.77
   0  -2  19  231.01   20.67
   0   2 -19  220.06   23.45
   0  -2  19  226.59   20.06
   0  -2  19  228.14   21.00
   0  -2  19  226.08   20.71
   0   2 -19  208.60   23.06
   0  -2 -19  265.17   24.03
   0   2 -19  192.98   21.97
   0  -2  19  225.35   20.43
   0  -2  19  218.59   20.32
   0   2 -19  216.56   22.70
   0   2 -19  226.36   21.64
   0   2  19  255.88   21.79
   0   2  19  223.68   20.75
   0  -2 -19  217.37   23.37
   0   2  19  255.64   21.68
   0  -2  19  208.77   19.50
   0   2 -19  206.10   16.45
   0  -2  19  224.78   15.26
   0  -2 -19  222.04   16.69
   0  -2 -19  250.96   24.91
   0   2 -19  242.71   24.36
   0   2  19  230.31   20.98
   0   2 -19  248.42   24.48
   0  -2  19  255.77   21.41
   0  -2  19  216.59   20.28
   0  -2  19  238.25   15.22
   0  -2  19  233.31   15.28
   0   2  19  237.70   15.37
   0   2 -19  244.67   24.60
   0   2 -19  255.95   25.31
   0  -2  19  217.45   20.87
   0   2  19  262.92   22.01
   0   2 -19  223.61   23.26
   0  -2 -19  245.40   24.48
   0   2  19  264.48   22.25
   0  -2 -19  259.49   25.37
   0  -2  19  235.41   20.60
   0   2  20  420.29   30.33
   0  -2  20  351.22   27.87
   0  -2  20  421.03   30.44
   0  -2  20  381.77   28.85
   0   2  20  421.87   30.82
   0   2  20  464.88   31.54
   0   2  20  427.07   30.75
   0  -2  20  410.34   30.07
   0   2 -20  406.98   33.67
   0  -2  20  392.85   30.11
   0   2  20  442.29   31.19
   0  -2  20  405.49   30.51
   0  -2  20  376.79   29.09
   0  -2  20  405.66   29.95
   0   2  20  406.09   29.97
   0   2 -20  385.49   33.22
   0  -2  20  409.33   29.78
   0   2  20  406.84   30.12
   0   2  20  387.36   29.76
   0   2 -20  418.79   34.86
   0  -2  20  374.36   28.85
   0  -2  20  373.07   29.20
   0  -2 -20  442.83   33.43
   0   2 -20  411.27   34.13
   0   2 -20  342.06   31.92
   0  -2 -20  434.84   34.02
   0   2 -20  397.43   31.26
   0  -2  20  357.81   28.02
   0   2  20  418.51   30.60
   0  -2  20  411.39   23.08
   0  -2  20  401.77   22.97
   0  -2 -20  386.11   24.61
   0   2 -20  381.30   24.66
   0   2 -20  420.83   34.27
   0  -2  20  400.35   22.57
   0  -2 -20  484.26   36.43
   0   2  20  466.08   31.31
   0  -2  20  403.08   29.28
   0   2  20  426.17   30.40
   0  -2 -20  410.29   34.58
   0   2 -20  420.42   34.31
   0  -2  20  414.20   29.67
   0   2 -20  431.84   34.63
   0  -2  20  393.85   29.29
   0   2 -20  396.28   33.22
   0   2  20  415.45   30.46
   0   2  20  430.80   23.23
   0   2 -20  404.50   33.99
   0  -2  20  392.05   29.48
   0  -2 -20  426.13   34.89
   0  -2  20  403.61   23.11
   0   2 -21   47.07   10.88
   0  -2  21   50.15    9.02
   0  -2  21   52.56    9.23
   0   2 -21   42.99   10.07
   0  -2  21   53.12    9.55
   0   2  21   53.34    9.68
   0   2 -21   44.88   10.44
   0  -2  21   63.40   10.65
   0   2  21   61.96   10.60
   0  -2  21   53.18    9.32
   0  -2  21   40.15    8.39
   0  -2  21   46.25    9.23
   0   2  21   50.45    9.51
   0  -2 -21   54.71   11.57
   0   2  21   53.33    9.82
   0  -2  21   45.09    8.94
   0   2  21   54.63    9.70
   0   2  21   61.32   10.31
   0  -2  21   45.85    9.01
   0   2  21   58.63   10.10
   0   2 -21   34.79    9.85
   0  -2 -21   43.17   10.97
   0   2  21   52.54    9.64
   0   2 -21   34.95    9.24
   0  -2  21   37.16    7.81
   0   2  21   62.30   10.45
   0   2 -21   48.75   10.98
   0  -2  21   47.55    9.12
   0  -2  21   43.56    8.62
   0  -2 -21   54.68   10.88
   0   2 -21   72.39   12.18
   0  -2  21   51.64    6.36
   0  -2 -21   49.49    6.86
   0   2  21   59.64    6.95
   0   2 -21   44.87    6.82
   0  -2 -21   54.12    7.43
   0   2 -21   42.47    6.74
   0  -2  21   52.95    6.28
   0   2  21   52.71    9.16
   0   2  21   71.81   10.94
   0   2 -21   42.04    9.63
   0  -2  21   48.39    8.75
   0  -2  21   50.26    9.28
   0  -2  21   57.30    9.78
   0  -2  21   54.77    9.32
   0   2 -21   48.55   10.76
   0  -2  21   56.21    6.23
   0   2  21   51.20    9.49
   0  -2  21   53.22    6.26
   0   2  21   62.94    6.82
   0   2 -21   45.67   10.29
   0   2 -21   60.40   12.22
   0   2  22  841.02   50.43
   0   2  22  920.28   51.59
   0   2 -22  895.24   56.97
   0   2  22  766.40   48.62
   0  -2  22  839.45   50.32
   0  -2  22  802.41   49.44
   0  -2  22  793.52   48.34
   0  -2  22  813.46   48.94
   0  -2  22  839.22   50.35
   0   2  22  934.69   51.94
   0   2  22  864.30   50.31
   0   2  22  938.76   51.66
   0  -2  22  845.38   50.91
   0  -2  22  874.10   50.24
   0  -2  22  834.47   49.91
   0   2 -22  808.49   54.91
   0   2  22  883.28   51.10
   0  -2  22  831.46   49.67
   0   2  22  782.67   49.53
   0   2 -22  884.85   56.71
   0   2  22  818.97   49.90
   0  -2  22  812.80   49.72
   0  -2 -22  959.45   56.81
   0   2 -22  804.04   55.11
   0  -2 -22  719.40   53.37
   0  -2  22  780.79   48.82
   0   2  22  924.88   52.03
   0   2 -22  861.60   52.96
   0  -2  22  656.17   46.11
   0   2 -22  517.40   49.21
   0   2  22  991.94   53.95
   0   2  22  874.77   51.22
   0   2 -22  726.26   42.24
   0  -2  22  876.08   40.91
   0   2 -22  843.47   43.30
   0  -2 -22  968.61   44.59
   0   2 -22  803.62   42.83
   0  -2 -22  840.99   42.81
   0  -2  22  843.79   40.61
   0   2  22  915.64   41.77
   0   2 -22  652.92   41.63
   0  -2 -22  648.82   41.55
   0  -2  22  775.98   40.83
   0   2 -22  811.71   54.87
   0   2  22  905.98   50.77
   0   2  22  913.08   50.93
   0  -2  22  840.31   48.97
   0   2 -22  890.69   56.18
   0   2  22  816.79   49.63
   0  -2  22  897.38   49.97
   0  -2 -22  844.21   56.17
   0  -2  22  900.88   41.21
   0  -2  22  901.37   40.79
   0  -2  22  834.38   49.01
   0   2  22  917.98   41.19
   0  -2  22  785.31   48.82
   0   2 -22  885.81   56.64
   0   2 -22  816.90   54.58
   0  -2  23  224.51   21.39
   0   2  23  250.37   22.85
   0  -2  23  244.05   22.53
   0   2  23  254.00   22.82
   0  -2  23  205.04   21.58
   0   2  23  248.07   22.50
   0  -2  23  258.98   23.32
   0  -2  23  241.72   22.47
   0   2  23  263.32   23.58
   0  -2  23  223.22   22.02
   0   2  23  277.21   23.89
   0   2 -23  226.86   25.56
   0  -2  23  254.59   22.93
   0   2  23  231.90   22.51
   0  -2  23  264.07   23.10
   0   2 -23  272.13   27.88
   0   2  23  291.51   24.48
   0  -2  23  191.35   19.96
   0  -2  23  218.17   21.67
   0  -2  23  162.20   18.91
   0   2  23  226.95   22.12
   0   2 -23  223.28   25.16
   0   2  23  285.68   24.95
   0  -2  23  242.65   22.72
   0  -2 -23  266.84   26.70
   0   2 -23  227.90   25.55
   0   2  23  187.76   21.16
   0   2  23  268.62   23.92
   0   2 -23  272.41   25.70
   0   2  23  232.13   22.52
   0   2  23  210.85   21.73
   0  -2 -23  208.91   17.15
   0  -2  23  261.05   16.27
   0   2 -23  221.64   17.27
   0  -2 -23  276.09   18.80
   0   2 -23  239.23   17.72
   0  -2  23  247.80   16.52
   0  -2  23  218.18   15.31
   0   2  23  263.37   16.73
   0   2 -23  195.15   16.73
   0   2 -23  250.95   18.17
   0  -2  23  266.68   16.44
   0  -2 -23  243.31   17.52
   0   2 -23  257.47   26.95
   0   2 -23  203.85   24.06
   0   2  23  275.89   23.50
   0  -2  23  262.05   16.42
   0  -2  23  229.32   21.31
   0  -2  23  240.72   22.38
   0   2  23  257.26   16.29
   0   2  23  281.97   23.61
   0   2 -23  239.54   26.19
   0  -2  23  236.62   21.65
   0   2 -23  250.42   26.24
   0   2  23  271.55   23.20
   0  -2  23  260.01   16.06
   0  -2  23  261.35   22.25
   0   2  23  243.62   22.44
   0   2  24   32.63    7.59
   0  -2  24   34.54    7.62
   0   2  24   40.39    8.41
   0   2 -24   33.86   10.02
   0  -2  24   36.28    7.93
   0  -2  24   32.51    7.92
   0  -2  24   30.74    7.60
   0  -2  24   35.98    8.27
   0  -2  24   28.64    6.93
   0   2  24   43.83    9.07
   0   2  24   48.45    9.07
   0  -2  24   36.78    7.90
   0  -2  24   27.84    7.09
   0  -2  24   34.88    7.70
   0   2 -24   28.47    8.33
   0   2  24   44.61    8.88
   0   2  24   38.10    8.41
   0   2  24   41.56    8.57
   0   2 -24   33.87    9.54
   0   2  24   28.26    7.30
   0   2  24   43.83    9.21
   0  -2  24   22.58    6.50
   0  -2  24   27.60    7.07
   0   2  24   38.29    8.30
   0   2  24   25.64    6.84
   0  -2  24   34.21    4.87
   0  -2  24   42.73    5.40
   0   2 -24   40.21    6.35
   0  -2  24   36.99    5.15
   0  -2 -24   51.41    7.27
   0   2  24   41.68    5.62
   0  -2  24   33.94    5.16
   0   2 -24   29.51    5.42
   0   2 -24   51.07    6.87
   0   2  24   46.76    5.87
   0  -2 -24   39.39    6.06
   0  -2 -24   37.13    6.23
   0  -2  24   29.19    6.80
   0  -2  24   31.02    7.02
   0   2 -24   37.22   10.08
   0   2  24   38.42    5.32
   0  -2  24   36.20    7.74
   0   2  24   33.34    7.60
   0  -2  24   39.72    5.47
   0   2 -24   32.74    8.64
   0   2  24   44.11    8.82
   0  -2  24   37.02    8.15
   0   2  24   39.23    8.25
   0  -2  24   38.22    5.17
   0   2  24   44.82    8.86
   0   2 -25   65.46   14.03
   0  -2  25   66.35   11.14
   0  -2  25   51.40    9.75
   0   2  25   58.73   10.29
   0  -2  25   58.79   10.32
   0   2  25   71.81   11.23
   0  -2  25   61.93   10.34
   0  -2  25   57.56   10.30
   0   2  25   74.22   11.57
   0  -2  25   62.72   10.34
   0  -2  25   49.25    9.78
   0   2  25   73.68   11.59
   0   2  25   69.87   11.47
   0   2  25   56.18   10.35
   0  -2  25   43.02    8.57
   0   2  25   62.91   10.43
   0   2 -25   50.35   12.65
   0   2 -25   70.13    8.48
   0  -2  25   79.02    7.47
   0  -2  25   59.27    6.46
   0   2 -25   76.23    8.53
   0  -2 -25   76.08    8.39
   0  -2  25   68.04    7.02
   0  -2  25   72.74    7.49
   0   2  25   78.23    7.60
   0   2  25   76.27    7.54
   0   2 -25   61.65    7.88
   0  -2 -25   68.43    8.37
   0  -2  25   50.57    9.07
   0   2 -25   59.44   12.30
   0  -2  25   63.92    7.06
   0   2  25   75.83    7.56
   0   2  25   69.67   10.88
   0   2  25   49.85    9.45
   0   2 -25   57.89   12.09
   0  -2  25   48.67    9.07
   0  -2  25   62.94   10.44
   0  -2  25   63.98   10.42
   0   2  25   96.13   12.97
   0   2  25   68.83   10.86
   0  -2  25   71.56    7.25
   0  -2  26  491.11   38.31
   0  -2  26  558.51   40.25
   0  -2  26  609.92   40.95
   0   2  26  647.13   42.22
   0   2  26  714.74   43.36
   0  -2  26  537.73   39.96
   0   2 -26  641.48   48.04
   0   2  26  631.16   41.96
   0   2  26  598.93   41.46
   0   2  26  588.40   41.42
   0  -2  26  627.36   41.87
   0  -2  26  723.93   34.19
   0   2  26  741.12   34.37
   0  -2 -26  622.15   35.40
   0  -2  26  668.85   33.11
   0  -2  26  707.70   33.64
   0   2 -26  761.86   36.96
   0  -2  26  696.71   33.53
   0   2 -26  796.17   37.06
   0   2  26  649.98   33.20
   0   2  26  770.11   34.55
   0  -2  26  735.35   34.02
   0  -2 -26  748.88   36.11
   0   2  26  694.83   42.54
   0  -2  26  583.75   39.33
   0   2  26  690.36   33.88
   0  -2  26  678.51   33.48
   0   2  26  783.67   44.01
   0   2  26  678.08   42.35
   0   2 -26  558.92   44.80
   0  -2  26  628.19   40.73
   0  -2  26  589.06   39.79
   0  -2  26  670.72   33.75
   0   2 -26  716.98   48.92
   0  -2  26  661.64   42.08
   0   2 -27  236.82   26.52
   0  -2  27  239.50   21.93
   0  -2  27  294.98   17.03
   0  -2  27  311.31   17.13
   0  -2 -27  258.70   17.94
   0   2 -27  314.83   19.44
   0   2  27  264.57   16.22
   0   2  27  304.30   17.20
   0  -2  27  280.25   16.45
   0  -2  27  271.22   16.13
   0   2 -27  280.84   17.73
   0  -2 -27  321.91   18.86
   0   2 -27  314.90   19.02
   0  -2  27  256.79   16.15
   0  -2  27  209.09   20.34
   0   2 -27  258.51   26.59
   0   2  27  296.92   23.60
   0  -2  27  289.75   16.89
   0   2 -27  201.72   23.76
   0  -2  27  253.32   22.47
   0   2  27  268.83   16.67
   0   2  27  254.34   22.60
   0  -2  27  258.10   16.55
   0   2  27  255.00   22.35
   0  -2  27  240.77   21.40
   0   2 -28   48.57    6.36
   0  -2  28   46.79    5.07
   0  -2  28   47.21    5.23
   0   2 -28   50.54    6.09
   0  -2  28   52.50    5.58
   0   2  28   49.64    5.62
   0  -2  28   49.12    5.44
   0  -2  28   39.87    4.81
   0   2  28   41.58    4.81
   0  -2 -28   48.27    6.14
   0   2  28   50.55    5.46
   0  -2  28   47.58    5.21
   0  -2  28   46.09    5.19
   0   2 -28   48.82   10.38
   0   2  28   40.72    5.11
   0   2  28   49.40    8.30
   0  -2  28   39.25    5.11
   0   2 -29  245.63   15.66
   0   2  29  238.78   13.68
   0   2 -29  239.04   14.71
   0   2  29  221.18   13.51
   0  -2  29  217.34   12.97
   0  -2  29  204.53   12.58
   0  -2  29  220.01   13.10
   0  -2  29  236.04   13.62
   0  -2  29  197.12   12.83
   0  -2  29  229.13   13.51
   0   2  29  199.86   12.64
   0  -2 -29  234.71   14.82
   0  -2  29  190.00   12.84
   0  -2  30  349.79   18.58
   0   2  30  386.88   18.95
   0  -2  30  368.07   18.64
   0   2  30  338.97   18.59
   0  -2 -30  409.44   20.60
   0  -2  30  354.63   18.23
   0   2 -30  405.94   21.23
   0  -2  30  354.87   18.33
   0   2  30  311.95   17.63
   0   2 -30  383.37   19.98
   0  -2  30  329.99   17.75
   0  -2 -31   57.13    5.57
   0   2 -31   56.18    5.40
   0  -2  31   49.01    4.27
   0   2  31   53.84    4.78
   0  -2  31   45.68    4.34
   0  -2  31   49.96    4.41
   0   2  31   47.90    4.41
   0  -2  32  129.72    7.94
   0   2  32  135.63    8.01
   0   2  32  143.92    8.22
   0   2 -32  144.66    9.00
   0  -2 -32  143.78    9.17
   0  -3   0    0.17    0.89
   0  -3   0    1.16    1.33
   0   3   0    0.76    0.81
   0   3   0    0.85    0.92
   0   3   0    3.21    2.19
   0   3   0    0.30    1.34
   0   3   0    1.65    0.78
   0   3   0    0.59    0.62
   0   3   0    2.69    1.06
   0  -3  -1    2.18    1.77
   0   3  -1    2.28    1.24
   0   3  -1   -0.89    1.50
   0   3   1    1.38    1.26
   0   3  -1    2.02    1.14
   0   3   1    0.74    0.76
   0  -3   1    0.33    1.70
   0   3   1    5.27    3.23
   0   3   1    1.34    0.69
   0  -3   1    0.11    0.99
   0   3  -1    1.17    0.48
   0   3  -1    2.56    2.63
   0   3   1    0.05    0.53
   0  -3  -2   -0.16    0.68
   0   3   2    0.55    0.70
   0  -3  -2    0.46    0.59
   0  -3  -2    0.52    0.74
   0   3   2    0.08    1.03
   0   3   2    0.47    0.61
   0   3  -2    1.19    1.51
   0   3   2    0.60    0.72
   0   3   2    0.01    0.42
   0  -3  -2    1.04    1.30
   0   3  -2    0.15    1.06
   0  -3   2    2.68    2.32
   0  -3  -2   -1.24    1.92
   0  -3   2    1.83    1.92
   0   3   2    0.97    1.67
   0  -3  -2   -1.20    1.45
   0   3  -2    0.49    0.76
   0  -3  -3    0.01    1.14
   0   3   3    3.76    2.10
   0  -3  -3    0.98    1.12
   0  -3   3    2.08    1.03
   0  -3  -3    5.04    3.54
   0   3   3    1.23    2.18
   0   3   3    2.04    1.20
   0   3  -3    1.54    1.22
   0  -3   3    1.94    0.61
   0  -3  -3    0.90    0.77
   0   3   3    1.45    1.06
   0  -3   3    1.82    1.96
   0   3  -3    1.40    1.45
   0  -3  -3    1.81    1.19
   0  -3  -4    1.31    1.01
   0  -3   4    2.45    1.16
   0  -3   4    3.50    2.76
   0  -3  -4    2.39    2.44
   0   3  -4    0.87    1.27
   0   3  -4    1.36    1.44
   0   3   4    1.15    1.47
   0   3   4   -0.03    1.44
   0  -3  -4    1.44    0.99
   0  -3  -4    0.27    0.94
   0   3  -4   -0.82    1.78
   0  -3  -4    1.23    1.28
   0   3   4    0.99    1.42
   0   3   4    4.21    1.50
   0  -3   4    2.55    1.93
   0   3   4    1.57    0.99
   0   3   5    0.55    0.95
   0   3   5    1.55    1.69
   0   3  -5   -0.49    1.37
   0  -3   5    0.74    1.09
   0   3  -5    1.61    1.51
   0  -3  -5   -0.03    0.86
   0  -3   5    0.78    0.81
   0   3   5   -0.08    0.76
   0   3  -5    1.19    1.14
   0   3  -5    1.31    1.25
   0  -3  -5    0.71    1.67
   0  -3   5    1.34    2.53
   0   3   5    6.11    2.63
   0   3   5    5.23    2.30
   0   3  -5    1.20    1.62
   0   3  -5    0.22    1.03
   0  -3   5    1.43    1.70
   0  -3  -5    0.67    1.09
   0   3   5    1.08    0.88
   0   3  -5    3.79    2.90
   0  -3  -5    2.85    1.64
   0  -3  -5    1.81    1.89
   0   3   6   -0.04    0.91
   0   3   6    2.63    1.67
   0   3   6    0.40    1.10
   0  -3   6   -0.15    1.31
   0  -3  -6   -0.19    1.11
   0  -3   6    1.28    1.06
   0   3   6    3.27    2.29
   0  -3  -6    2.00    1.38
   0  -3  -6    1.60    1.57
   0   3  -6    0.93    0.91
   0   3  -6   -0.95    1.48
   0  -3  -6   -0.48    1.17
   0   3   6    1.86    1.13
   0   3  -6   -0.36    2.26
   0   3  -6    0.95    0.91
   0   3  -6   -0.08    0.97
   0   3  -6    1.32    1.35
   0   3   6    0.31    0.43
   0   3   6    1.54    1.65
   0   3   6    5.54    2.40
   0  -3   6   -0.76    1.46
   0   3  -6    3.02    2.15
   0   3  -6    2.73    1.52
   0   3   6    2.25    2.26
   0  -3  -6   -1.11    1.18
   0  -3   6    1.96    2.44
   0   3   7    3.77    2.34
   0   3   7    1.56    1.12
   0  -3   7    1.00    0.85
   0   3   7    4.42    3.10
   0  -3   7    0.38    1.18
   0  -3  -7    3.15    2.21
   0   3  -7    2.13    1.82
   0   3  -7    3.92    2.30
   0   3  -7   10.41    2.65
   0   3   7    2.04    1.19
   0  -3  -7    2.94    2.03
   0  -3  -7    3.25    1.84
   0   3  -7    2.45    1.89
   0   3  -7    0.21    1.35
   0   3  -7    8.37    4.52
   0   3   7    2.55    2.50
   0  -3   7    1.82    1.61
   0   3  -7    2.10    1.22
   0   3  -7    2.59    1.34
   0   3   7    5.97    1.33
   0   3   7   -0.55    1.40
   0  -3  -7    1.37    0.92
   0  -3   7    1.44    1.42
   0  -3   7    0.72    1.42
   0   3  -7    0.63    0.99
   0  -3  -7    1.36    2.36
   0   3   7    7.79    2.48
   0   3  -7    1.03    1.15
   0   3   7    0.19    1.34
   0   3  -7   -0.49    0.81
   0  -3   7    1.28    1.49
   0  -3   7   11.25    3.05
   0   3   8    1.21    1.21
   0   3   8    2.30    1.19
   0  -3   8    1.54    1.11
   0   3  -8    1.19    1.05
   0   3   8    1.33    1.22
   0   3  -8   -0.12    1.48
   0   3  -8   -0.15    1.17
   0   3  -8   -1.44    1.89
   0   3  -8    1.69    2.68
   0  -3  -8    1.94    1.86
   0  -3   8    0.94    1.30
   0  -3   8    1.87    1.50
   0   3   8    5.43    3.45
   0   3   8    2.01    1.91
   0  -3  -8    1.58    0.94
   0   3   8    3.03    2.15
   0  -3  -8    1.06    1.59
   0   3  -8    2.43    1.14
   0  -3   8   -0.49    0.73
   0  -3   8    1.04    1.80
   0  -3  -8    0.27    1.29
   0  -3  -8    3.08    1.08
   0  -3   8   -0.27    1.17
   0   3  -8    1.49    0.74
   0   3  -8    1.94    2.42
   0   3   8    0.55    1.14
   0  -3  -8   -0.83    1.82
   0  -3   8    1.45    1.23
   0  -3   8    1.60    1.57
   0  -3   8    0.60    1.09
   0   3  -8    0.62    1.25
   0  -3   8    0.39    1.01
   0   3  -8    1.96    1.56
   0  -3   9    0.22    0.66
   0  -3  -9    1.27    1.09
   0  -3  -9    5.46    2.36
   0   3   9    0.73    1.75
   0  -3  -9    1.61    2.14
   0   3  -9   -0.96    1.79
   0   3   9    0.42    1.32
   0   3  -9    3.08    2.23
   0   3   9    0.13    1.19
   0   3   9    2.76    1.25
   0  -3   9   -0.10    1.43
   0   3   9   -0.18    1.07
   0   3   9    3.05    1.61
   0   3  -9    1.46    2.69
   0  -3  -9    0.07    1.56
   0   3  -9    1.42    2.13
   0   3  -9    2.48    1.98
   0   3  -9    0.12    0.89
   0  -3   9    0.51    1.44
   0  -3   9    2.21    2.31
   0   3  -9    1.39    1.54
   0  -3   9    1.83    1.19
   0   3  -9    1.18    2.20
   0  -3   9    0.64    1.81
   0  -3   9    2.64    2.33
   0  -3   9    0.74    1.15
   0  -3   9    1.54    1.41
   0   3  -9    0.87    1.27
   0   3  -9    4.74    2.57
   0  -3  10    0.67    1.36
   0   3 -10    0.26    2.02
   0  -3  10    1.21    1.06
   0   3 -10    1.31    2.25
   0   3 -10    0.51    2.05
   0  -3  10    0.20    1.76
   0   3 -10    0.71    1.66
   0   3  10   -0.09    1.59
   0  -3  10   -0.70    1.43
   0  -3 -10    6.49    2.85
   0   3 -10    1.76    1.87
   0   3  10    4.20    2.44
   0   3  10    0.53    1.71
   0   3 -10    0.63    1.58
   0   3  10   -0.40    0.81
   0   3  10    2.29    2.13
   0  -3 -10    2.92    1.49
   0   3 -10    0.41    1.73
   0   3  10    2.59    2.10
   0  -3  10    0.01    1.09
   0   3 -10    2.42    2.65
   0   3  10    1.54    1.45
   0  -3 -10    1.72    2.61
   0   3  10    3.23    2.27
   0  -3  10    0.08    1.10
   0  -3  10    1.76    2.51
   0  -3  10    0.94    2.05
   0  -3  10   -0.75    1.33
   0   3 -10    1.18    1.69
   0   3 -10    1.23    2.70
   0  -3  10   -0.20    1.77
   0   3 -10   -0.38    2.33
   0  -3  10   -0.50    1.81
   0  -3  10    0.53    1.90
   0  -3  10    1.73    1.54
   0  -3  10    4.21    1.70
   0  -3  10    0.62    1.15
   0   3 -10    0.46    1.58
   0   3 -11    3.35    3.04
   0  -3  11    1.78    2.01
   0  -3 -11    1.98    1.92
   0   3 -11    1.36    1.48
   0   3 -11    1.21    1.68
   0  -3  11    2.56    1.89
   0   3 -11    3.58    2.73
   0  -3  11    0.20    1.08
   0   3 -11    0.68    1.44
   0   3  11    8.18    2.65
   0   3  11    2.05    1.69
   0  -3  11   -0.16    1.75
   0   3  11    9.40    3.28
   0   3 -11    2.17    1.93
   0   3  11    2.13    0.99
   0   3 -11    3.24    2.44
   0  -3 -11   15.08    3.51
   0  -3 -11    2.96    2.25
   0   3  11    0.70    1.45
   0   3 -11    2.60    2.01
   0   3  11    2.95    1.98
   0   3  11    2.89    1.29
   0   3 -11    2.69    3.32
   0   3 -11    0.78    1.91
   0   3  11    1.39    1.53
   0   3 -11    5.08    3.04
   0  -3  11    0.82    0.88
   0  -3  11   -0.74    1.22
   0  -3  11    1.77    2.18
   0  -3  11    2.39    2.59
   0  -3  11    0.21    1.46
   0   3 -11    1.47    2.07
   0  -3  11   -0.46    2.32
   0  -3  11    0.79    2.05
   0  -3  11    1.20    1.65
   0  -3  11   10.57    3.22
   0  -3  11    1.15    1.72
   0  -3  11   -0.53    1.25
   0  -3  11    0.56    0.91
   0   3 -11   -1.22    2.67
   0  -3  11    1.42    1.53
   0   3 -12    1.43    1.51
   0   3 -12    3.28    1.53
   0  -3 -12   -0.67    2.06
   0  -3  12    1.75    1.51
   0   3 -12    5.08    2.66
   0  -3 -12    0.53    2.03
   0   3 -12    0.53    1.57
   0  -3  12    0.87    1.06
   0   3 -12    3.39    2.31
   0  -3 -12    2.50    2.10
   0  -3  12    1.15    1.72
   0   3  12    3.82    1.95
   0   3  12    3.59    1.69
   0   3 -12    0.09    1.67
   0  -3  12    0.42    1.42
   0   3  12    1.48    2.44
   0   3  12    0.22    1.36
   0   3  12    1.40    2.16
   0  -3  12    2.50    2.65
   0   3 -12    1.21    1.97
   0  -3  12    1.48    2.22
   0  -3  12    0.29    1.54
   0  -3  12    1.17    1.81
   0  -3  12    4.44    2.90
   0  -3  12    4.74    2.73
   0  -3  12    2.71    2.46
   0   3  12    2.84    2.36
   0  -3  12    0.32    0.93
   0  -3  12    2.00    1.83
   0   3 -12    0.64    1.23
   0   3 -12    4.55    2.23
   0  -3  12   -0.23    1.12
   0   3  12    1.08    1.48
   0  -3  12    0.52    1.40
   0   3 -12    5.15    3.80
   0  -3  12   -0.24    1.74
   0   3 -12    1.23    1.74
   0  -3 -12   -1.43    2.94
   0   3 -12   -0.02    2.06
   0  -3  12    5.36    3.25
   0   3 -12    2.84    2.89
   0  -3  12    1.01    1.17
   0   3 -12    0.42    2.29
   0  -3  13    0.80    1.37
   0   3  13    1.64    2.31
   0  -3 -13   -0.27    1.23
   0   3  13    1.53    1.81
   0   3 -13    0.24    1.95
   0   3 -13    1.93    2.20
   0  -3  13   -0.69    2.40
   0   3 -13    2.48    2.59
   0   3  13    0.33    1.78
   0  -3 -13    0.47    2.04
   0   3 -13    1.82    1.58
   0  -3  13    0.89    1.44
   0  -3 -13    0.30    1.21
   0   3  13    2.30    2.14
   0   3  13    4.80    2.73
   0  -3  13    1.55    1.27
   0   3 -13   -0.77    2.05
   0   3 -13    2.12    2.41
   0  -3  13    2.66    2.51
   0  -3  13    0.98    1.27
   0  -3  13    0.93    1.79
   0  -3  13    1.78    1.41
   0  -3  13    0.54    1.61
   0   3  13    0.93    2.43
   0   3  13    1.87    2.34
   0   3 -13    2.66    2.51
   0  -3  13    1.13    1.24
   0   3 -13    0.05    1.87
   0  -3  13    1.46    0.96
   0  -3  13    2.57    1.54
   0   3 -13    2.42    1.87
   0  -3  13    2.26    1.89
   0  -3  13   -0.76    1.47
   0  -3 -13    1.79    2.57
   0   3  13    8.53    3.77
   0   3 -13    2.58    2.67
   0  -3  13   -0.14    1.77
   0   3  13    1.60    2.12
   0  -3  13    0.85    1.26
   0   3 -13   -0.84    2.66
   0  -3  13    4.74    2.46
   0   3 -13    1.79    2.25
   0  -3  13    1.38    1.41
   0  -3  13    3.43    3.61
   0   3 -13   -0.32    3.03
   0   3 -13   -0.59    2.38
   0   3 -13    1.50    1.69
   0  -3  13    2.41    2.63
   0   3 -14    1.80    2.38
   0  -3 -14   -0.80    1.89
   0  -3  14   -0.42    1.80
   0  -3  14    2.46    1.95
   0  -3 -14   -1.91    4.09
   0  -3 -14    4.59    2.89
   0   3 -14    0.92    2.43
   0   3  14    2.83    2.37
   0   3 -14   -1.05    4.70
   0  -3  14    5.72    2.41
   0   3  14    4.11    3.15
   0   3  14    3.39    2.37
   0   3 -14   -0.15    1.38
   0   3  14    2.85    2.65
   0   3  14    0.07    1.71
   0  -3  14    0.17    1.74
   0   3 -14   -1.71    2.67
   0   3  14   -0.20    1.11
   0  -3  14    5.79    2.92
   0  -3  14    2.35    1.93
   0  -3  14   -0.88    2.21
   0   3  14    1.40    2.19
   0  -3  14   -1.30    2.55
   0  -3  14    0.25    1.36
   0  -3 -14    2.51    2.12
   0  -3  14    1.60    2.17
   0  -3  14    2.83    1.89
   0  -3  14    1.73    2.34
   0   3  14    3.98    2.10
   0  -3  14   -0.19    1.39
   0  -3  14    0.46    1.40
   0  -3  14   -1.09    1.26
   0   3 -14    0.79    1.84
   0   3 -14    0.08    1.38
   0   3 -14    1.21    2.34
   0  -3  14   -0.62    1.64
   0   3  14    2.17    2.55
   0   3 -14   -1.50    1.90
   0  -3  14    3.81    2.91
   0   3 -14    1.70    2.47
   0   3 -14    0.64    2.51
   0  -3  14    1.97    1.93
   0  -3  14    1.21    1.40
   0   3 -14   -0.45    2.34
   0  -3  14    3.16    2.67
   0   3  14    0.48    1.46
   0   3 -14    0.78    2.27
   0  -3  14    0.80    1.06
   0   3 -14   -0.64    1.41
   0  -3  14    2.24    2.21
   0  -3  14    1.18    1.32
   0  -3  15   -0.51    1.44
   0  -3 -15    2.46    2.03
   0   3 -15    4.86    2.82
   0   3 -15   -1.34    2.95
   0   3  15    1.38    2.34
   0  -3 -15    3.75    3.40
   0   3 -15    9.11    4.46
   0  -3  15   -0.29    2.42
   0   3 -15   -0.64    2.12
   0   3  15    2.37    2.38
   0   3 -15   -0.97    2.66
   0  -3  15    2.23    1.44
   0   3  15    2.82    2.25
   0   3  15    1.89    1.91
   0   3 -15    1.40    1.87
   0  -3  15    1.04    1.63
   0  -3  15    3.35    2.11
   0   3  15    1.87    2.62
   0  -3  15    1.18    1.59
   0  -3 -15   -1.22    3.57
   0   3 -15    0.75    1.43
   0   3  15    0.36    1.24
   0  -3  15    0.62    2.67
   0  -3  15   -0.11    1.68
   0  -3  15   -0.65    1.36
   0   3  15    1.56    2.47
   0   3 -15    1.51    2.02
   0   3  15   -0.52    1.69
   0  -3  15    6.05    2.69
   0  -3  15    2.84    2.52
   0  -3  15    0.16    2.84
   0  -3  15    3.32    2.76
   0   3  15    1.86    1.06
   0  -3  15    1.43    2.21
   0   3 -15    1.49    1.94
   0  -3  15    1.83    3.00
   0  -3  15    2.44    2.55
   0  -3  15    0.91    0.92
   0   3 -15   -0.72    3.07
   0   3 -15    3.19    2.75
   0  -3  15    0.21    1.40
   0   3 -15   -1.36    3.74
   0  -3  15    1.00    1.17
   0  -3  15   12.76    4.88
   0   3 -15   -0.92    1.95
   0   3  15    0.35    1.25
   0  -3  15    0.57    0.73
   0   3 -15    2.57    1.71
   0   3  16    2.04    1.53
   0   3 -16    1.88    3.24
   0   3 -16   -0.24    2.42
   0   3 -16   -1.37    3.24
   0  -3  16    2.42    2.40
   0  -3  16    2.24    2.25
   0  -3  16    3.29    2.69
   0   3 -16    2.30    3.79
   0  -3 -16    1.02    2.86
   0   3  16    3.74    2.27
   0   3 -16    1.10    1.95
   0  -3 -16   -0.38    1.39
   0   3  16    2.41    2.84
   0   3  16   -1.60    2.47
   0   3 -16    1.97    2.04
   0  -3  16    1.87    2.66
   0  -3  16    2.80    2.29
   0  -3  16    1.07    1.88
   0  -3  16    1.59    2.46
   0  -3  16    0.11    1.50
   0   3  16   -0.17    1.99
   0  -3 -16    2.27    1.94
   0   3 -16    3.88    2.05
   0   3  16    1.50    2.08
   0  -3  16    0.66    2.27
   0  -3  16    2.89    2.85
   0   3  16    0.25    1.67
   0  -3  16    0.71    2.03
   0   3 -16   -0.34    1.94
   0   3  16    1.47    1.74
   0   3  16    0.64    2.06
   0  -3  16    0.91    1.53
   0  -3  16    3.74    3.80
   0   3 -16    0.48    2.68
   0  -3  16    0.32    2.03
   0   3 -16    1.24    2.20
   0   3 -16    2.96    3.20
   0  -3  16    0.23    1.47
   0   3 -16   -0.57    3.60
   0  -3  16    0.32    1.27
   0   3 -16   -0.05    2.52
   0  -3  16   -0.31    1.89
   0   3 -16    3.05    2.00
   0  -3  16    3.70    2.32
   0  -3  16    1.17    1.43
   0   3  16    3.03    2.52
   0   3 -16    1.64    3.70
   0  -3  16   -0.64    1.23
   0   3 -16    0.33    0.79
   0  -3  16    1.27    0.88
   0   3  17    3.02    2.45
   0   3  17   -0.19    2.45
   0   3 -17    2.51    2.46
   0  -3  17   -0.31    2.41
   0   3 -17    0.27    2.41
   0  -3  17   -0.77    1.02
   0  -3  17    1.95    1.38
   0  -3  17   -0.07    1.33
   0  -3 -17   -1.23    2.70
   0   3  17    0.31    1.61
   0   3  17    0.62    1.28
   0  -3  17   -0.07    2.61
   0  -3  17    1.51    1.25
   0   3 -17    1.16    2.54
   0  -3  17    0.22    2.74
   0  -3  17    2.17    3.02
   0   3  17    2.73    2.65
   0  -3  17    2.13    1.79
   0  -3  17    1.54    2.18
   0  -3  17    3.64    2.62
   0  -3 -17    1.58    2.55
   0   3 -17    2.68    2.88
   0  -3  17   -0.07    1.25
   0   3  17    0.17    1.04
   0  -3  17    1.09    2.05
   0   3 -17   -7.82    4.77
   0   3  17    2.64    2.38
   0   3 -17   -0.18    2.16
   0   3  17    2.10    2.02
   0   3  17   -1.82    2.60
   0  -3  17   -0.25    2.40
   0  -3 -17    3.36    5.13
   0   3 -17    3.24    3.15
   0   3 -17   -5.98    3.07
   0   3 -17    1.89    3.13
   0  -3  17    0.69    0.94
   0  -3  17    1.74    1.26
   0  -3  17    0.10    1.27
   0   3 -17    1.63    2.43
   0  -3  17    0.39    2.07
   0   3 -17    1.12    2.27
   0  -3  17   -1.69    2.48
   0   3 -17    2.48    3.83
   0   3  17    0.09    2.13
   0   3 -17   -1.78    3.12
   0  -3  17    1.20    1.65
   0   3 -17    2.36    1.47
   0   3 -17    3.16    3.61
   0  -3  17    0.88    0.96
   0   3  17    2.89    1.96
   0   3  18    6.29    3.85
   0  -3  18   -0.72    1.71
   0  -3  18   -0.23    1.77
   0  -3  18    2.21    2.29
   0   3  18    1.77    2.51
   0  -3  18   -0.04    2.81
   0   3 -18    0.82    2.64
   0   3 -18    3.68    3.11
   0  -3  18    0.01    3.22
   0  -3  18    1.72    1.90
   0   3 -18    1.31    1.85
   0   3  18    6.57    2.39
   0  -3  18    0.95    1.67
   0   3  18   -0.42    1.33
   0  -3  18    3.87    1.55
   0   3  18   -0.28    1.43
   0  -3  18    0.99    2.08
   0  -3  18   -0.66    1.70
   0   3  18   -0.21    1.58
   0  -3 -18    3.09    2.95
   0  -3 -18   -0.04    2.91
   0   3 -18    3.57    3.88
   0   3  18   -0.03    2.43
   0  -3  18    1.18    2.08
   0  -3  18    0.77    1.54
   0   3 -18   -0.03    1.64
   0   3 -18    3.39    2.13
   0   3 -18    2.73    2.06
   0  -3  18    3.88    2.65
   0   3  18    1.23    2.91
   0   3 -18   -2.90    3.70
   0   3 -18   -2.26    2.78
   0  -3  18    0.21    1.05
   0  -3 -18    1.39    1.80
   0   3 -18    1.40    3.55
   0  -3  18    0.34    0.89
   0   3 -18    2.94    2.24
   0   3 -18    1.22    3.07
   0   3  18   -1.77    3.48
   0  -3  18    1.27    1.93
   0   3  18    2.04    3.00
   0   3  18    0.62    0.91
   0  -3  18    0.32    2.90
   0  -3  18    1.21    1.87
   0  -3  18    2.99    2.67
   0   3 -18    4.49    3.58
   0   3 -18    1.30    1.20
   0  -3  18    0.75    0.86
   0  -3  19    2.30    2.23
   0  -3  19   -0.42    2.27
   0   3  19   -0.26    2.44
   0  -3  19    1.14    1.29
   0  -3  19    2.70    1.91
   0  -3  19    4.52    2.33
   0  -3  19    0.97    2.00
   0   3 -19   -2.85    3.33
   0   3 -19    2.65    2.99
   0   3  19    1.48    2.51
   0  -3  19    0.85    2.33
   0  -3  19    4.23    2.58
   0   3 -19    3.63    4.69
   0   3  19    4.30    3.05
   0   3  19    0.89    1.27
   0  -3  19    3.76    3.02
   0   3  19    1.67    2.76
   0  -3  19    3.45    2.71
   0   3 -19    1.36    2.12
   0  -3  19    1.68    1.83
   0  -3  19    3.05    3.18
   0   3 -19    2.69    2.23
   0   3  19   -1.13    2.26
   0   3  19    7.88    3.53
   0  -3 -19   -0.62    3.04
   0   3  19    0.34    1.43
   0   3 -19   -0.14    2.31
   0   3 -19    0.95    1.94
   0   3 -19   -1.47    1.49
   0  -3 -19    4.31    3.49
   0   3 -19    2.13    2.26
   0  -3  19    2.53    2.18
   0  -3 -19    2.93    2.80
   0  -3  19    1.96    1.69
   0  -3  19   -1.55    2.49
   0  -3  19    4.15    3.96
   0  -3  19    0.25    1.62
   0   3 -19    0.47    1.63
   0  -3  19    0.70    0.89
   0  -3  19    0.80    1.56
   0   3  19    0.43    1.62
   0   3 -19    8.84    4.91
   0   3 -19   -2.26    2.74
   0  -3  19    1.48    1.85
   0   3  19    0.98    2.56
   0   3  19    1.18    0.94
   0   3 -19    0.27    3.07
   0  -3  20    2.16    2.68
   0  -3  20    0.83    2.50
   0  -3  20   -0.50    2.77
   0   3  20    2.41    3.10
   0  -3  20    0.59    1.69
   0   3  20   -0.10    1.46
   0   3 -20   -2.62    2.24
   0   3 -20    1.14    2.22
   0  -3  20    1.55    2.27
   0  -3  20    0.62    2.90
   0  -3  20   -0.02    2.95
   0  -3  20    2.55    3.43
   0  -3  20    0.14    2.62
   0   3  20    2.68    3.19
   0   3  20   -0.80    1.68
   0   3 -20   -0.89    3.95
   0  -3  20    4.71    2.82
   0   3  20    1.79    2.48
   0   3  20    1.71    2.49
   0   3 -20    3.24    2.82
   0   3  20    2.86    3.10
   0  -3  20    4.82    3.13
   0   3 -20    0.48    1.57
   0   3 -20   -3.00    4.20
   0  -3 -20   -5.08    5.01
   0  -3  20    0.63    1.83
   0   3  20   -0.37    2.35
   0  -3 -20   -0.92    2.11
   0   3 -20   -0.57    1.79
   0  -3 -20   -1.08    1.93
   0   3 -20    1.08    2.28
   0  -3  20    1.88    1.54
   0  -3  20    0.48    1.36
   0  -3  20   -0.79    1.75
   0   3  20    1.04    1.02
   0   3  20    2.96    3.07
   0   3 -20   -2.02    4.30
   0   3 -20    2.53    4.91
   0  -3  20    1.76    1.27
   0   3 -20   -1.26    2.31
   0   3 -20    0.27    2.27
   0  -3  20    3.21    3.14
   0  -3  20   -1.70    2.18
   0  -3  20    2.99    2.81
   0   3  20   -0.57    1.33
   0  -3  20   -0.01    2.72
   0   3  21    3.27    2.38
   0   3  21    1.19    1.81
   0  -3  21   -3.23    2.73
   0   3 -21    7.28    5.06
   0   3  21   -0.16    2.35
   0  -3  21    1.73    1.51
   0  -3  21    3.20    3.13
   0   3 -21   -1.40    3.57
   0  -3  21    2.93    2.77
   0   3  21    0.19    1.72
   0  -3  21    2.95    3.19
   0  -3  21    2.71    2.54
   0   3  21    0.51    1.98
   0   3 -21    0.51    2.77
   0   3  21    3.11    2.85
   0  -3  21    0.89    2.64
   0  -3  21    8.34    4.45
   0  -3  21    2.25    2.23
   0  -3  21    1.61    2.38
   0   3  21   -0.43    2.16
   0   3 -21   -0.02    1.88
   0   3 -21    0.42    2.58
   0   3  21    0.82    2.12
   0   3 -21    2.18    3.58
   0  -3 -21    1.01    2.48
   0   3  21    0.21    2.21
   0   3  21    2.92    3.01
   0  -3  21    0.94    2.10
   0   3  21    0.95    2.04
   0   3 -21    6.19    4.12
   0  -3 -21    3.46    3.74
   0  -3  21    2.34    1.48
   0   3 -21    1.43    1.32
   0  -3  21    0.19    0.93
   0   3 -21    1.52    1.20
   0  -3  21    0.33    1.38
   0  -3 -21   -0.02    1.23
   0  -3  21    0.96    1.56
   0  -3 -21    0.72    1.21
   0  -3  21   -0.19    1.10
   0   3 -21    2.70    2.19
   0   3 -21    0.34    1.78
   0   3  21    2.49    3.14
   0   3 -21   -0.12    2.63
   0   3 -21   -2.27    3.53
   0   3  21    2.66    1.43
   0   3 -21    1.36    4.06
   0   3  21   -1.59    3.57
   0   3 -21    4.67    3.77
   0  -3  21    2.25    2.67
   0  -3  21    4.30    3.02
   0  -3  21    0.61    2.30
   0  -3  21   -1.54    1.14
   0  -3  21    2.12    2.46
   0  -3  21    1.54    0.98
   0   3  22    4.21    3.41
   0   3 -22    2.52    1.79
   0  -3  22    5.52    4.47
   0   3 -22   -0.56    3.18
   0   3  22   -1.35    2.03
   0   3  22    2.76    2.87
   0  -3  22    1.26    3.23
   0  -3  22    0.55    1.62
   0  -3  22   -1.50    2.70
   0   3 -22   -6.13    4.11
   0   3  22   -1.61    2.21
   0   3  22    4.13    2.17
   0  -3  22    3.23    2.69
   0  -3  22    0.43    2.14
   0  -3  22    0.85    1.86
   0   3  22    5.13    3.81
   0  -3  22   -1.51    3.49
   0  -3  22   -1.90    2.99
   0  -3  22    2.08    2.64
   0   3  22    5.17    3.34
   0   3 -22   -0.89    3.13
   0   3  22   -0.12    1.61
   0   3 -22    2.20    2.16
   0  -3 -22    1.19    2.65
   0   3  22   -1.08    3.13
   0   3 -22   -2.18    4.83
   0   3 -22   -0.22    2.00
   0   3  22   -1.41    2.17
   0   3  22    1.74    2.18
   0  -3  22    2.28    1.86
   0  -3  22    1.03    1.56
   0   3 -22   -0.76    2.10
   0   3 -22    0.88    1.37
   0  -3 -22    1.23    1.21
   0   3 -22   -0.06    1.49
   0  -3  22    7.99    3.02
   0  -3  22    1.99    1.65
   0  -3 -22    1.76    1.45
   0   3 -22    2.79    2.08
   0  -3  22   -0.62    1.10
   0   3 -22    7.11    4.80
   0   3  22    4.24    3.30
   0  -3  22    0.45    1.16
   0  -3  22    0.83    1.09
   0  -3  22    0.30    2.06
   0   3  22    3.30    1.93
   0   3  22    6.08    3.46
   0   3 -22   -0.25    3.05
   0  -3  22    1.23    1.05
   0   3 -22    2.01    2.99
   0   3 -22    0.17    2.73
   0  -3  22    3.62    3.97
   0  -3  23    4.84    3.47
   0   3  23    3.05    3.03
   0  -3  23    0.01    1.56
   0  -3  23    1.50    1.77
   0   3 -23   -1.51    4.05
   0  -3  23   -1.20    2.64
   0  -3  23    3.79    3.69
   0   3  23   -1.05    1.58
   0   3  23   -0.28    2.88
   0   3  23   -0.16    1.46
   0   3 -23    5.65    4.60
   0   3  23    1.68    2.07
   0   3 -23   -2.21    5.18
   0  -3  23    3.83    3.39
   0  -3  23    1.64    2.94
   0   3  23   -1.38    2.02
   0  -3  23   -1.33    1.94
   0   3  23    2.27    2.70
   0  -3  23   -0.07    2.08
   0   3  23    0.47    1.51
   0   3  23    3.25    2.97
   0   3 -23    2.31    2.00
   0   3  23    1.58    1.28
   0  -3  23    0.73    1.84
   0  -3  23    0.30    1.04
   0  -3  23   -1.17    1.33
   0   3 -23    1.98    2.58
   0   3 -23    2.21    2.44
   0  -3 -23    0.12    1.30
   0  -3  23    7.28    2.34
   0   3 -23    1.24    1.89
   0  -3 -23    0.86    1.88
   0  -3  23   -0.86    1.51
   0   3 -23    1.98    2.26
   0   3 -23    0.87    2.66
   0   3 -23    1.25    3.38
   0   3  23   -1.88    2.40
   0   3  23   -0.60    1.42
   0  -3  23   -0.54    1.69
   0  -3  23    1.75    2.77
   0   3  23    0.29    2.37
   0  -3  23   -0.69    1.51
   0  -3  23    2.26    1.63
   0  -3  23   -1.73    1.93
   0   3  23   -0.01    2.11
   0   3 -23    2.37    2.38
   0   3 -24    0.61    2.79
   0  -3  24    1.54    2.47
   0  -3  24    2.89    2.36
   0  -3  24    6.56    4.16
   0   3 -24   -0.47    1.66
   0   3  24   -2.22    2.20
   0  -3  24    1.48    2.28
   0   3  24   -1.86    2.02
   0   3 -24    1.10    2.59
   0  -3  24   -0.57    2.71
   0   3  24   -2.12    3.05
   0  -3  24   -0.27    1.30
   0  -3  24    1.60    2.35
   0   3  24   -1.55    2.53
   0   3  24   -0.31    3.45
   0   3  24    1.55    1.76
   0   3  24    1.44    1.66
   0  -3  24    1.15    1.46
   0   3 -24    2.50    1.79
   0   3  24   -0.97    1.84
   0  -3  24   -0.18    1.38
   0   3  24    0.68    2.69
   0   3  24   -0.51    1.95
   0  -3  24    1.17    1.15
   0  -3  24   -0.41    1.08
   0  -3  24   -0.08    1.35
   0   3  24    2.36    2.14
   0   3 -24    2.24    2.30
   0  -3  24    0.37    1.21
   0   3 -24    0.97    1.55
   0   3 -24    1.17    1.93
   0  -3 -24   -0.43    1.21
   0  -3 -24    0.20    1.13
   0   3 -24   -0.16    1.32
   0  -3  24    3.02    1.83
   0  -3  24    1.89    2.33
   0  -3  24   -0.90    1.31
   0   3  24  -15.40    5.21
   0   3  24   -0.23    2.08
   0   3 -24   -1.80    4.86
   0   3 -24    1.91    1.92
   0   3 -24    0.25    2.58
   0   3  24    0.56    1.04
   0  -3  24   -1.11    2.52
   0   3  24   -0.66    2.56
   0  -3  24    3.23    1.09
   0  -3  24    1.51    0.95
   0  -3  25    3.71    3.19
   0   3 -25    0.78    3.21
   0   3  25    2.59    2.86
   0  -3  25    2.00    3.26
   0  -3  25    0.25    1.64
   0   3  25    1.52    1.88
   0   3  25    1.32    2.42
   0  -3  25   -1.48    1.35
   0   3 -25    1.51    1.79
   0   3  25    1.97    1.47
   0   3  25    3.77    3.14
   0  -3  25   -0.05    2.90
   0   3 -25    5.86    2.72
   0  -3  25    2.47    1.77
   0  -3  25    0.35    0.92
   0  -3 -25    0.92    1.19
   0  -3  25    0.28    0.99
   0  -3  25   -1.78    1.45
   0   3  25    0.85    1.43
   0  -3 -25    0.96    1.50
   0   3 -25    1.50    1.30
   0  -3  25    3.98    1.84
   0   3 -25    1.82    1.23
   0  -3  25    0.08    1.14
   0   3  25    0.17    2.02
   0  -3  25    0.90    1.59
   0  -3  25   -0.01    1.42
   0   3 -25   -1.35    1.92
   0   3  25    2.05    3.09
   0   3  25   -0.65    1.92
   0  -3  25   -0.97    2.42
   0   3 -25   -1.68    2.93
   0   3  25   -1.98    1.57
   0  -3  26   -1.96    1.91
   0   3  26    3.24    3.03
   0   3 -26   -2.55    2.96
   0   3  26    2.11    1.83
   0  -3  26    2.89    1.76
   0  -3  26    1.27    2.49
   0  -3  26    1.49    1.62
   0   3 -26   -0.96    1.13
   0   3 -26    3.49    1.82
   0   3 -26    2.46    1.25
   0  -3  26    3.07    1.41
   0  -3 -26    1.73    1.78
   0  -3  26    0.27    1.04
   0  -3  26    0.55    1.35
   0  -3  26    1.62    1.20
   0  -3  26    1.71    1.85
   0  -3 -26    0.45    1.15
   0   3  26    3.70    1.76
   0   3  26   -0.41    1.07
   0  -3  26   -0.85    1.17
   0  -3  26    2.54    1.84
   0   3  26    2.30    1.20
   0   3 -26    1.00    2.80
   0  -3  26    0.53    1.28
   0   3 -26   -1.57    2.57
   0  -3  26   -1.00    2.29
   0   3  26    0.85    2.15
   0   3  26    0.28    1.26
   0   3 -27   -1.02    1.27
   0   3  27   -0.19    0.80
   0   3 -27    0.31    1.30
   0   3 -27    0.58    1.10
   0  -3  27    0.28    1.28
   0  -3  27    1.12    1.08
   0   3 -27    0.95    1.50
   0  -3  27   -1.92    1.50
   0  -3 -27   -0.38    1.32
   0  -3  27    0.84    1.10
   0  -3 -27    0.79    1.65
   0  -3  27   -0.14    0.99
   0  -3  27   -0.56    0.86
   0   3 -27    3.35    4.05
   0   3  27    3.33    3.01
   0  -3  27    2.39    2.26
   0  -3  27    1.74    1.10
   0  -3  27    0.29    0.73
   0   3  27   -2.76    3.06
   0   3  27    0.24    1.53
   0   3  27    1.10    1.14
   0   3  28    0.80    0.95
   0  -3  28   -0.64    1.03
   0   3 -28    0.38    1.42
   0  -3  28    0.76    1.09
   0  -3  28    0.97    0.63
   0   3  28   -1.14    1.17
   0   3 -28    0.18    0.97
   0  -3  28    0.30    1.05
   0   3 -28   -1.15    1.46
   0  -3  28    0.55    0.86
   0  -3  28    1.03    0.69
   0  -3 -28    1.32    0.88
   0  -3 -28    0.40    1.05
   0  -3  28    0.16    0.61
   0  -3  28    1.23    1.09
   0  -3  29    2.05    1.41
   0  -3  29    1.42    1.13
   0  -3  29    1.78    1.03
   0  -3 -29   -0.45    1.01
   0  -3  29   -1.04    0.86
   0  -3  29    0.43    0.84
   0  -3 -29   -1.30    1.66
   0   3  29    0.58    0.57
   0   3  29    0.23    0.64
   0   3 -29   -2.43    1.37
   0   3 -29    2.52    1.48
   0   3  30    1.60    0.97
   0  -3  30    0.44    0.93
   0  -3 -30   -0.95    0.81
   0  -3  30    0.22    0.47
   0  -3  30   -0.18    0.76
   0  -3  30   -0.40    0.85
   0   3 -30    0.08    0.74
   0   3 -30    0.59    0.89
   0   3 -31    0.60    0.89
   0   3  31   -0.05    0.74
   0  -3  31   -0.40    0.61
   0  -3 -31    0.54    0.97
   0  -4   0 2894.02  126.54
   0   4   0 3348.91  126.30
   0   4   0 2927.90  134.14
   0   4   0 3255.46  126.63
   0   4   0 2958.14  123.83
   0  -4   0 2387.13  135.70
   0  -4   0 3616.60  137.66
   0   4   0 3331.40  126.74
   0   4   0 3403.26  126.58
   0  -4   0 2652.88  125.86
   0   4   0 2834.88  123.83
   0   4   0 2363.05  136.37
   0   4  -1  923.06   40.43
   0   4   1  978.27   40.41
   0   4  -1  923.22   41.41
   0  -4  -1  642.14   47.45
   0   4   1  882.40   38.88
   0   4  -1  770.37   36.95
   0   4   1  799.97   45.95
   0   4   1  688.08   49.23
   0  -4   1  800.84   40.96
   0   4   1  978.48   40.38
   0   4   1  898.52   38.63
   0   4  -1  880.17   40.36
   0  -4   1  922.60   48.42
   0   4   1  902.13   38.95
   0   4  -1  831.38   47.38
   0  -4   1  639.22   47.34
   0   4  -1  962.96   40.47
   0  -4  -1 1077.28   50.15
   0   4   1  747.20   37.42
   0  -4  -1  869.03   40.62
   0   4   1  885.24   40.09
   0   4  -1  668.98   48.75
   0  -4  -1  774.84   39.96
   0   4  -1  898.36   40.71
   0   4  -2   36.19    8.71
   0   4  -2   39.67    4.99
   0   4  -2   28.60    6.76
   0   4   2   37.63    6.94
   0  -4  -2   62.15    9.06
   0   4   2   29.54    7.55
   0  -4  -2   31.10    7.58
   0  -4  -2   39.79    5.15
   0   4  -2   43.71    5.49
   0   4   2   42.39    4.85
   0   4   2   47.52    5.22
   0  -4   2   41.43    5.71
   0  -4  -2   40.48    4.63
   0   4  -2   42.61    5.64
   0  -4   2   38.34    8.20
   0   4  -2   38.29    4.98
   0  -4  -2   37.37    5.08
   0   4   2   42.08    4.65
   0   4  -2   43.40    5.66
   0   4   2   37.65    4.20
   0  -4   2   39.80    7.51
   0   4   2   44.21    4.65
   0   4   3 1685.63   65.86
   0   4  -3 1143.82   75.27
   0  -4  -3 1353.38   66.02
   0   4  -3 1781.67   68.68
   0   4  -3 1577.45   68.11
   0   4   3 1632.22   66.42
   0   4   3 1411.99   64.30
   0   4   3 1243.23   70.45
   0   4  -3 1416.16   75.58
   0   4   3 1516.84   72.90
   0   4   3 1239.58   77.13
   0   4   3 1550.89   64.79
   0   4   3 1595.08   65.30
   0  -4   3 1502.90   68.05
   0  -4   3 1183.21   74.73
   0  -4   3 1558.94   75.75
   0  -4  -3 1416.30   64.85
   0   4  -3 1593.96   68.21
   0  -4  -3 1166.46   74.29
   0   4  -3 1626.66   67.49
   0  -4  -3 1598.30   67.17
   0  -4   3 1416.10   67.66
   0  -4  -4 2027.73   86.85
   0  -4   4 2074.37   88.51
   0   4   4 2235.76   87.02
   0   4  -4 1611.77   96.13
   0   4   4 2060.98   93.43
   0  -4  -4 1873.06   87.87
   0   4  -4 1631.23   83.55
   0   4   4 2398.39   86.35
   0  -4  -4 2056.07   85.43
   0   4   4 2424.91   86.71
   0  -4  -4 2185.53   87.35
   0  -4   4 1914.05   95.33
   0   4   4 2047.11   86.73
   0   4  -4 2055.94   88.37
   0   4  -4 2045.60   88.26
   0   4  -4 1824.23   96.19
   0   4   4 1745.12   98.12
   0  -4   4 1666.84   95.21
   0   4   4 1739.75   91.16
   0   4  -4 2346.39   87.87
   0   4  -4 2070.93   87.36
   0  -4  -4 1487.05   93.63
   0  -4   4 1816.86   80.80
   0   4  -4 2389.12   89.09
   0  -4   4 1981.42   88.25
   0  -4  -5  321.10   18.92
   0   4   5  320.37   18.05
   0   4  -5  325.36   20.06
   0   4  -5  243.19   24.37
   0   4  -5  325.23   20.19
   0   4   5  270.82   25.97
   0  -4  -5  317.45   17.83
   0  -4  -5  326.08   18.87
   0  -4   5  277.69   17.39
   0   4  -5  255.76   16.56
   0   4  -5  322.41   18.85
   0   4   5  299.98   22.89
   0  -4  -5  221.67   22.59
   0   4   5  324.15   18.79
   0  -4   5  291.87   19.36
   0  -4  -5  261.01   19.87
   0   4  -5  291.92   19.38
   0  -4   5  233.34   23.12
   0   4   5  257.79   21.55
   0   4  -5  313.23   19.77
   0   4   5  289.88   19.56
   0  -4   5  267.51   18.99
   0  -4  -6   60.55    9.22
   0  -4   6   56.43   10.09
   0  -4   6   73.40    7.73
   0  -4  -6   47.22    9.49
   0  -4  -6   78.02    8.30
   0  -4   6   78.16    8.85
   0   4   6   80.44    8.29
   0   4  -6   78.31    7.68
   0   4   6   74.50    9.57
   0   4  -6   83.64    8.35
   0   4  -6   97.69    9.20
   0   4   6   64.62    9.95
   0  -4  -6   78.12    8.29
   0   4  -6   87.28    9.60
   0   4   6   72.76   12.25
   0   4  -6   94.40    9.55
   0   4  -6   79.72    8.94
   0   4   6   86.70    8.37
   0   4  -6   99.51    9.65
   0  -4  -6   94.73    8.46
   0   4  -6   81.59    9.16
   0   4  -6   57.24   11.07
   0   4  -6   96.59    9.79
   0  -4   6   77.59    9.39
   0   4  -6   75.04    9.02
   0  -4   6   82.64    9.34
   0  -4   6   76.87    8.43
   0  -4   7 4468.73  196.95
   0   4   7 3860.37  208.69
   0   4  -7 4870.44  200.67
   0   4   7 4488.31  203.83
   0  -4   7 4711.01  199.91
   0   4  -7 5548.69  199.87
   0  -4  -7 5309.44  199.75
   0   4  -7 5332.11  198.97
   0  -4  -7 5529.77  198.46
   0   4   7 5576.82  204.38
   0   4   7 5327.20  196.41
   0   4  -7 3478.02  205.01
   0  -4  -7 5265.96  199.09
   0  -4  -7 3613.30  202.17
   0   4  -7 5289.73  200.85
   0   4  -7 4002.43  196.94
   0   4  -7 4570.46  196.62
   0   4  -7 5485.76  201.10
   0   4  -7 4866.49  200.77
   0   4  -7 5091.45  200.95
   0   4   7 5313.60  199.41
   0   4   7 5425.59  199.27
   0  -4   7 3955.33  195.57
   0  -4   7 4782.56  198.95
   0  -4   7 4641.44  200.33
   0   4  -7 5481.37  201.88
   0   4  -7 5249.12  201.39
   0  -4   7 4096.08  199.80
   0  -4   7 4737.31  199.96
   0  -4   7 4716.15  198.69
   0   4  -7 4827.35  201.41
   0   4  -8 5127.17  191.87
   0  -4  -8 4651.33  189.50
   0  -4  -8 3291.27  193.55
   0   4  -8 4799.56  192.10
   0   4   8 5002.36  187.27
   0   4   8 5106.93  195.08
   0   4   8 4152.91  196.46
   0   4  -8 5292.33  190.84
   0   4  -8 4569.89  188.88
   0   4  -8 3635.02  187.28
   0   4  -8 4859.62  192.78
   0  -4   8 4531.19  188.45
   0   4  -8 4356.52  186.57
   0  -4   8 4607.96  191.21
   0   4   8 5144.45  190.49
   0   4  -8 4376.78  187.98
   0   4  -8 4822.31  192.35
   0  -4  -8 5116.28  189.53
   0   4   8 4994.54  190.25
   0   4   8 5276.85  191.13
   0   4  -8 5075.19  192.15
   0  -4  -8 5023.06  190.74
   0  -4   8 4091.88  190.23
   0  -4   8 4425.06  190.93
   0  -4   8 4038.34  187.22
   0   4  -8 4492.33  192.33
   0  -4   8 4759.10  190.13
   0  -4   8 4308.89  190.54
   0   4  -8 4545.37  192.39
   0  -4   8 4472.94  189.87
   0  -4   8 4092.07  190.51
   0   4  -8 4587.93  192.31
   0   4  -8 4738.49  192.18
   0  -4   8 4497.36  191.41
   0   4  -9   66.62    8.50
   0   4   9   63.56    7.26
   0   4   9   73.31    8.58
   0  -4  -9   71.00    8.64
   0   4  -9   47.23    7.25
   0   4  -9   67.74    8.07
   0  -4   9   67.40    8.83
   0  -4  -9   63.25    8.09
   0   4  -9   71.35    8.42
   0  -4  -9   74.88    8.35
   0   4  -9   71.33    9.55
   0   4  -9   59.34    8.74
   0   4   9   80.90    9.11
   0   4  -9   68.35    9.25
   0   4   9   90.16    9.55
   0   4   9   64.02    9.44
   0   4  -9   58.30    8.62
   0  -4   9   63.62    7.98
   0   4   9   74.82    8.79
   0   4  -9   59.70    8.37
   0  -4   9   58.75    8.05
   0  -4   9   68.68    8.09
   0  -4   9   55.41    8.28
   0   4  -9   65.65    9.39
   0   4  -9   64.12    9.32
   0  -4   9   73.64    8.97
   0  -4   9   64.74    8.80
   0   4  -9   69.97    9.06
   0  -4   9   65.89    8.95
   0  -4   9   58.79    8.29
   0  -4   9   52.35    6.99
   0  -4   9   52.64    7.88
   0  -4   9   56.03    7.91
   0   4  -9   74.33   10.06
   0  -4   9   55.69    8.33
   0   4 -10  142.68   14.24
   0   4 -10  134.72   12.47
   0   4 -10  158.34   13.53
   0   4  10  118.17   14.00
   0   4 -10  134.61   13.99
   0   4  10  139.60   12.96
   0   4  10  126.92   10.98
   0  -4 -10  144.39   13.30
   0   4 -10  139.12   14.34
   0   4  10  138.25   13.05
   0  -4  10  152.71   14.16
   0   4  10  154.75   13.48
   0   4 -10  145.26   14.16
   0  -4 -10  133.24   12.63
   0  -4  10  122.74   11.94
   0   4  10  161.92   13.85
   0  -4 -10  150.18   13.05
   0   4 -10  123.09   12.64
   0   4 -10  136.62   14.49
   0  -4  10  126.03   11.96
   0  -4  10  133.70   13.44
   0   4 -10  141.87   14.50
   0   4 -10  139.32   13.81
   0  -4  10  134.03   13.58
   0  -4  10  106.24   11.91
   0  -4  10   99.20   11.23
   0  -4  10  112.30   11.33
   0  -4  10  132.82   13.41
   0  -4  10  125.93   12.61
   0  -4  10  129.14   13.39
   0  -4  10  128.46   12.72
   0  -4  10  111.92   12.35
   0   4 -10  143.68   13.86
   0   4 -10  129.96   14.07
   0   4 -10  127.27   14.10
   0  -4  10  122.52   13.32
   0   4 -11 3484.75  150.92
   0  -4  11 3516.30  147.34
   0   4  11 4076.77  150.39
   0  -4  11 3508.74  149.75
   0   4  11 3975.02  150.05
   0   4  11 2921.24  150.12
   0  -4 -11 3749.84  148.20
   0   4 -11 3636.83  152.02
   0  -4 -11 3760.52  149.83
   0   4 -11 3522.30  147.50
   0   4 -11 3617.91  150.89
   0   4  11 3777.39  149.06
   0   4 -11 3276.52  147.75
   0   4  11 3244.64  144.17
   0   4 -11 3325.83  149.01
   0  -4 -11 3504.99  147.88
   0   4  11 3825.56  148.92
   0   4 -11 3163.91  145.75
   0  -4  11 2938.22  145.45
   0  -4  11 3545.17  148.49
   0   4 -11 3511.80  151.62
   0   4 -11 3265.24  150.58
   0  -4  11 3264.52  147.88
   0  -4  11 3365.73  149.20
   0   4 -11 3493.66  151.70
   0  -4  11 3169.96  145.81
   0  -4  11 3477.18  149.31
   0  -4  11 3542.58  148.50
   0  -4  11 2990.89  145.03
   0   4 -11 3844.95  151.30
   0   4 -11 3288.90  148.89
   0  -4  11 2868.54  146.69
   0  -4  11 3364.90  149.27
   0  -4  11 3370.11  149.10
   0  -4  11 3262.90  149.24
   0  -4  11 3196.43  147.61
   0   4 -11 3177.95  150.61
   0   4 -11 3121.62  150.36
   0   4 -11 3344.19  151.32
   0   4  12  993.61   52.49
   0  -4 -12 1259.62   57.22
   0   4  12 1310.47   58.65
   0   4 -12 1071.18   58.57
   0  -4  12 1106.28   57.29
   0   4  12 1350.25   58.98
   0   4 -12 1171.45   58.37
   0   4  12 1199.69   57.23
   0   4 -12 1150.64   59.78
   0  -4 -12 1202.88   58.01
   0   4 -12 1147.51   56.24
   0  -4 -12 1118.91   56.20
   0   4 -12 1118.64   58.60
   0  -4  12 1006.58   54.63
   0   4 -12 1038.03   55.83
   0   4  12 1166.27   56.71
   0  -4  12 1074.16   57.34
   0  -4  12 1089.29   57.54
   0   4 -12 1013.09   56.23
   0  -4  12 1164.72   57.03
   0   4 -12 1113.53   59.30
   0  -4  12 1077.00   56.07
   0  -4  12 1015.71   54.96
   0   4  12 1323.28   59.01
   0  -4  12 1046.35   54.73
   0  -4  12 1051.45   56.65
   0   4  12 1117.18   56.88
   0  -4  12 1091.01   56.98
   0  -4  12  988.00   54.02
   0   4 -12 1055.80   57.22
   0   4 -12 1071.37   58.81
   0  -4  12 1072.14   56.31
   0  -4  12 1132.07   58.21
   0   4 -12 1065.37   58.89
   0   4 -12 1061.78   59.11
   0  -4  12 1081.35   49.58
   0  -4  12  969.46   56.73
   0  -4  12 1031.04   56.12
   0   4 -12 1070.37   59.04
   0   4 -12  915.27   58.35
   0   4 -12  960.04   57.92
   0  -4 -13   99.41   12.24
   0   4 -13   70.22   10.58
   0   4  13   92.96   11.26
   0   4 -13   69.05   10.78
   0   4 -13  125.50   13.93
   0  -4  13   58.45    8.85
   0  -4 -13   70.43   10.14
   0   4 -13   49.55    8.52
   0   4 -13   65.49    9.96
   0  -4  13   71.95   10.31
   0   4  13   92.44   11.19
   0   4  13   81.81   10.34
   0  -4 -13   58.29    8.94
   0   4 -13   62.95   10.65
   0   4  13   80.65   10.42
   0  -4  13   66.17    9.42
   0  -4  13   67.02    9.38
   0   4  13   80.04   10.49
   0   4 -13   67.57   10.63
   0   4 -13   53.38    9.24
   0   4 -13   75.85   11.41
   0  -4  13   72.95   10.28
   0  -4  13   69.01    9.76
   0   4 -13   70.22   10.28
   0  -4  13   70.20    9.93
   0  -4  13   67.24    9.07
   0  -4  13   66.88    9.25
   0   4  13   74.38   10.35
   0  -4  13   72.35   10.17
   0  -4  13   71.78    9.90
   0  -4  13   73.75   10.41
   0   4  13   88.22   11.09
   0   4 -13   69.22   11.03
   0  -4  13   64.15    9.49
   0  -4  13   55.94    6.03
   0   4 -13   73.93   11.32
   0   4 -13   66.83   11.04
   0  -4  13   61.76    9.91
   0   4 -13   66.65   10.68
   0  -4  13   66.81    6.62
   0   4 -13   63.91   10.50
   0  -4  13   66.14   10.09
   0  -4  14 1230.62   63.80
   0   4 -14 1342.50   65.33
   0   4  14 1538.99   67.90
   0   4  14 1323.06   65.21
   0  -4  14 1245.45   65.45
   0   4 -14 1354.74   69.85
   0   4 -14 1287.87   67.09
   0   4 -14 1280.11   68.64
   0  -4 -14 1346.06   66.80
   0  -4 -14 1424.89   66.42
   0   4  14 1529.31   67.84
   0   4  14 1402.38   66.53
   0  -4 -14 1155.60   63.82
   0   4 -14 1313.67   68.12
   0  -4  14 1286.44   65.04
   0  -4  14 1220.28   64.64
   0   4  14 1319.96   65.98
   0  -4  14 1338.55   67.16
   0  -4  14 1276.67   66.33
   0  -4  14 1274.81   65.23
   0  -4  14 1191.16   63.01
   0   4 -14 1240.44   66.07
   0  -4  14 1245.68   63.91
   0   4  14 1535.91   68.41
   0   4  14 1570.76   68.37
   0  -4  14 1186.98   63.28
   0   4  14 1375.17   66.34
   0  -4  14 1271.66   64.96
   0   4 -14 1283.43   68.46
   0   4 -14 1292.12   68.81
   0  -4  14 1245.98   65.41
   0  -4  14 1130.26   65.07
   0   4 -14 1090.23   57.43
   0  -4  14 1340.55   67.18
   0   4 -14 1241.17   68.03
   0   4 -14 1214.40   67.99
   0   4 -14 1157.24   67.20
   0  -4  14 1113.49   56.04
   0  -4  14 1284.56   65.44
   0   4 -14 1222.89   69.37
   0  -4  14 1245.74   57.04
   0   4 -14 1271.80   68.43
   0   4  15 3332.00  131.27
   0  -4 -15 2964.55  130.71
   0   4 -15 2850.65  132.37
   0   4 -15 2714.25  130.08
   0  -4 -15 3128.50  130.12
   0   4  15 3317.61  131.07
   0   4 -15 2860.43  131.60
   0   4 -15 2955.13  128.86
   0  -4  15 2675.29  126.41
   0   4 -15 2712.74  131.88
   0   4  15 2776.42  127.44
   0  -4  15 2618.96  127.03
   0  -4  15 2802.08  126.63
   0   4 -15 2422.71  127.09
   0   4  15 3488.62  132.37
   0   4 -15 2816.58  132.20
   0  -4  15 2914.12  128.42
   0   4 -15 2856.90  132.62
   0   4  15 3556.33  132.41
   0   4  15 3056.41  129.55
   0  -4  15 2824.00  128.92
   0  -4  15 2587.03  126.71
   0  -4  15 2737.13  126.64
   0  -4  15 2813.53  129.55
   0  -4  15 2920.92  129.97
   0  -4  15 2893.69  128.70
   0   4  15 2959.13  129.08
   0  -4  15 2749.11  126.61
   0  -4  15 2780.58  127.86
   0   4 -15 2781.69  131.76
   0   4 -15 2754.03  131.86
   0  -4  15 2567.65  117.92
   0   4 -15 2579.84  119.53
   0  -4  15 2855.21  130.08
   0  -4  15 2801.68  128.28
   0   4 -15 2705.90  131.66
   0  -4  15 2382.77  126.61
   0  -4  15 2855.58  118.91
   0   4 -15 2733.78  131.81
   0   4 -15 2700.66  132.93
   0   4  16  162.53   16.73
   0  -4  16  143.58   15.53
   0   4 -16  141.00   17.22
   0  -4  16  150.79   16.63
   0  -4  16  137.81   14.99
   0   4 -16  149.62   17.85
   0  -4  16  154.08   16.21
   0   4  16  201.39   18.51
   0  -4  16  158.68   16.30
   0  -4  16  158.24   16.93
   0   4  16  161.97   16.78
   0   4  16  199.42   18.16
   0  -4  16  141.72   15.12
   0  -4  16  155.70   16.71
   0  -4  16  148.79   15.44
   0   4 -16  130.61   15.65
   0   4 -16  152.51   18.00
   0   4 -16  156.10   16.08
   0   4  16  137.69   15.41
   0  -4  16  138.82   15.28
   0   4 -16  157.32   17.72
   0   4  16  173.15   17.12
   0  -4 -16  148.96   16.98
   0   4 -16  152.55   18.50
   0   4  16  193.24   18.08
   0   4 -16  130.82   16.22
   0  -4 -16  147.41   16.19
   0  -4  16  123.35   10.66
   0  -4  16  130.15   11.15
   0   4 -16  140.76   17.26
   0  -4  16  147.02   11.06
   0  -4  16  155.72   11.48
   0   4 -16  136.16   11.71
   0  -4  16  161.48   16.61
   0   4 -16  150.43   18.16
   0   4 -16  139.23   17.51
   0   4 -16  129.72   17.18
   0   4  16  182.82   17.65
   0   4 -16  144.44   17.51
   0  -4  16  154.34   16.93
   0  -4  17   16.88    4.60
   0   4  17   18.79    5.66
   0   4 -17    6.58    4.25
   0   4  17   10.90    4.30
   0  -4  17   12.47    4.01
   0  -4  17   11.84    4.02
   0  -4  17   12.17    4.64
   0  -4  17   15.18    5.26
   0  -4  17   17.99    5.69
   0  -4  17   11.05    4.30
   0   4 -17    9.12    4.73
   0   4 -17    4.53    2.96
   0   4  17   24.77    6.62
   0   4  17   17.63    5.24
   0  -4  17    8.95    4.03
   0  -4  17   15.54    4.87
   0   4  17   12.86    4.58
   0   4 -17    9.02    4.22
   0  -4 -17   16.00    5.51
   0   4  17   10.96    4.23
   0  -4  17   15.38    4.63
   0   4 -17   10.18    4.37
   0   4 -17   10.72    4.16
   0   4 -17   10.28    4.03
   0  -4 -17   15.06    4.85
   0   4 -17   21.91    7.47
   0   4 -17   10.76    4.53
   0   4  17   13.67    4.89
   0  -4  17   16.43    3.43
   0  -4  17    9.52    2.49
   0  -4  17   11.89    2.95
   0   4 -17   16.40    5.86
   0   4 -17   11.51    2.93
   0  -4  17   14.01    2.91
   0  -4  17   16.63    4.98
   0   4  17   13.69    4.76
   0   4  17   19.33    5.99
   0   4 -17   10.33    5.06
   0   4 -17   15.26    6.76
   0   4 -17    3.56    3.86
   0  -4  17   15.27    4.79
   0  -4  18  732.54   45.38
   0  -4  18  751.85   45.91
   0   4  18  797.77   47.41
   0   4  18  810.11   47.40
   0  -4  18  781.97   47.98
   0  -4  18  794.22   47.07
   0  -4  18  728.23   45.08
   0  -4  18  788.17   46.66
   0   4 -18  750.85   50.32
   0   4 -18  782.62   51.22
   0  -4  18  749.58   46.79
   0  -4  18  728.49   46.68
   0  -4  18  790.83   47.72
   0   4  18  915.34   49.67
   0   4  18  940.38   50.02
   0   4 -18  753.37   51.37
   0  -4  18  703.83   45.49
   0  -4 -18  735.33   49.11
   0   4 -18  760.06   50.22
   0   4  18  880.65   49.29
   0   4 -18  713.93   48.92
   0   4  18  869.51   48.92
   0  -4 -18  853.87   50.41
   0   4 -18  794.39   47.72
   0   4 -18  864.28   49.25
   0   4 -18  754.22   50.50
   0  -4  18  652.87   37.08
   0  -4  18  803.84   38.93
   0   4 -18  670.66   39.65
   0   4 -18  789.56   51.94
   0  -4  18  699.67   44.22
   0   4  18  961.04   50.54
   0  -4  18  815.48   47.47
   0   4 -18  766.07   50.65
   0  -4  18  861.65   38.83
   0  -4  18  769.26   37.84
   0   4 -18  709.56   49.03
   0   4 -18  723.50   49.59
   0   4 -18  795.66   51.25
   0   4 -18  735.30   39.14
   0  -4  18  839.39   49.25
   0   4  18  951.58   50.04
   0   4 -19  505.91   39.81
   0  -4  19  571.71   38.25
   0   4 -19  537.24   40.94
   0   4  19  644.15   39.60
   0  -4  19  485.39   34.91
   0  -4  19  501.75   35.62
   0   4  19  554.09   37.13
   0  -4  19  562.36   37.33
   0  -4  19  500.26   35.23
   0  -4  19  519.18   36.29
   0   4  19  551.02   37.07
   0   4  19  642.44   39.50
   0  -4  19  494.82   36.25
   0  -4  19  461.48   35.42
   0  -4  19  522.67   37.37
   0   4 -19  501.21   39.55
   0   4  19  556.79   37.65
   0  -4  19  493.97   35.79
   0   4  19  590.45   38.64
   0  -4 -19  508.71   39.33
   0   4  19  782.48   43.91
   0   4 -19  541.46   40.61
   0   4  19  713.19   41.82
   0   4 -19  564.55   38.25
   0  -4 -19  578.05   40.19
   0   4 -19  469.94   38.01
   0   4 -19  527.63   41.24
   0   4 -19  535.50   37.73
   0  -4  19  563.70   29.38
   0   4 -19  485.02   30.32
   0   4  19  683.27   40.20
   0  -4  19  556.68   28.82
   0   4 -19  549.31   40.87
   0  -4  19  482.71   34.16
   0   4  19  621.33   38.74
   0   4 -19  503.42   40.06
   0   4 -19  516.75   39.46
   0  -4  19  535.27   28.39
   0   4 -19  501.98   38.86
   0  -4  19  543.07   37.99
   0   4 -19  517.17   39.86
   0   4 -19  521.79   29.93
   0  -4  19  527.68   36.30
   0   4 -20    5.36    4.80
   0  -4  20   11.91    5.42
   0   4  20    7.43    3.82
   0   4  20    8.24    4.36
   0  -4  20    8.94    4.11
   0   4  20    5.01    2.44
   0  -4  20    9.40    4.06
   0   4  20    2.76    2.57
   0  -4  20    4.49    2.78
   0  -4  20    4.72    2.99
   0   4 -20    3.52    2.87
   0  -4  20    0.53    1.85
   0  -4  20    5.14    3.87
   0  -4  20    1.81    2.88
   0   4  20    4.02    1.77
   0   4 -20    3.55    1.87
   0   4 -20    3.18    3.96
   0   4 -20    6.68    3.39
   0  -4 -20   12.10    5.00
   0  -4  20    4.87    2.35
   0   4  20    6.94    3.55
   0   4 -20    9.28    5.35
   0   4  20    7.68    3.90
   0   4  20    8.06    5.21
   0   4 -20    6.01    4.91
   0   4 -20    3.75    2.57
   0   4  20    8.73    3.17
   0   4  20    5.37    2.31
   0  -4  20    2.09    1.61
   0  -4  20    2.96    1.72
   0   4 -20    4.60    2.41
   0   4 -20    5.76    2.81
   0  -4  20    5.42    2.03
   0  -4 -20    4.43    1.70
   0   4 -20    5.41    2.44
   0  -4 -20    3.51    1.48
   0  -4  20    3.07    1.63
   0   4 -20    4.51    2.59
   0   4 -20    3.67    1.41
   0  -4  20    3.83    1.99
   0   4 -20    6.85    4.94
   0   4 -20    6.01    3.63
   0   4  20   11.32    4.17
   0  -4  20    8.54    3.05
   0   4 -20    7.21    4.53
   0   4 -20    7.23    4.75
   0  -4  20    7.66    3.26
   0  -4  20    6.13    3.35
   0  -4  20    5.61    1.80
   0   4  20    9.62    4.33
   0  -4  20    5.84    1.56
   0  -4  21   65.45   11.08
   0   4 -21   69.87   12.87
   0   4 -21   71.00   13.61
   0   4  21   97.71   13.80
   0  -4  21   65.07   10.69
   0  -4  21   70.82   11.18
   0  -4  21   60.36   10.82
   0  -4  21   60.93   10.73
   0  -4  21   62.36   11.19
   0   4  21   93.30   13.19
   0   4  21   86.84   12.92
   0  -4  21   77.03   11.86
   0  -4  21   67.74   11.25
   0   4 -21   77.22   14.01
   0   4  21   77.73   12.21
   0   4  21   71.49   12.51
   0   4  21   89.65   13.45
   0   4  21   99.81   14.41
   0   4 -21   67.56   13.96
   0   4 -21   57.86   12.30
   0   4  21   81.34   12.49
   0  -4  21   66.32   11.34
   0   4  21   70.16   11.73
   0   4 -21   66.38   11.75
   0  -4 -21   78.20   13.68
   0   4 -21   54.89   11.81
   0  -4  21   64.68    7.21
   0  -4  21   70.54    7.73
   0  -4  21   61.08    7.08
   0  -4 -21   64.49    8.04
   0   4 -21   75.01    8.87
   0  -4 -21   63.57    8.37
   0  -4  21   65.86    7.42
   0  -4  21   81.13    8.08
   0   4 -21   66.06    8.33
   0   4 -21   69.18    8.51
   0  -4  21   69.51   11.40
   0   4 -21   66.77   12.39
   0   4 -21   75.27   13.45
   0   4  21   83.20   12.44
   0  -4  21   55.05    9.69
   0   4 -21   74.11   13.54
   0   4 -21   53.41   11.70
   0  -4  21   62.61   10.85
   0  -4  21   75.63    7.62
   0   4  21   85.89   12.59
   0  -4  21   80.02    7.86
   0   4  22  448.25   32.26
   0   4  22  477.35   33.28
   0  -4  22  397.37   30.56
   0   4  22  452.36   32.49
   0  -4  22  367.80   30.31
   0  -4  22  339.73   28.17
   0   4 -22  390.81   34.51
   0   4  22  505.66   34.10
   0  -4  22  346.03   28.53
   0  -4  22  318.68   27.86
   0  -4  22  378.89   30.10
   0  -4  22  361.50   29.69
   0   4  22  349.20   28.98
   0   4 -22  389.96   34.52
   0  -4  22  353.09   29.65
   0  -4  22  330.59   28.75
   0   4  22  361.28   30.16
   0   4 -22  328.81   33.23
   0   4  22  459.84   33.24
   0   4 -22  350.27   32.70
   0   4  22  367.44   30.10
   0  -4 -22  414.35   35.10
   0   4  22  471.48   34.50
   0  -4 -22  384.70   23.82
   0   4 -22  389.90   24.27
   0  -4 -22  338.43   23.55
   0  -4  22  355.10   21.56
   0  -4  22  401.96   22.85
   0   4 -22  372.41   23.64
   0  -4  22  360.78   21.85
   0  -4  22  420.52   22.74
   0   4 -22  361.44   23.90
   0  -4  22  320.44   21.10
   0   4 -22  384.51   33.97
   0   4  22  428.40   31.33
   0   4 -22  343.48   31.56
   0   4  22  508.31   33.81
   0   4 -22  379.06   33.51
   0  -4  22  353.54   29.52
   0  -4  22  364.38   29.22
   0   4  22  432.54   31.62
   0  -4  22  392.17   21.96
   0   4 -22  336.88   31.63
   0   4 -22  369.66   33.34
   0  -4  22  385.08   22.07
   0   4 -23  317.91   30.92
   0  -4  23  336.35   27.43
   0   4  23  360.31   28.77
   0  -4  23  277.33   25.56
   0  -4  23  343.15   28.39
   0   4  23  373.64   29.11
   0   4  23  376.36   29.36
   0  -4  23  347.86   28.12
   0   4  23  339.09   28.08
   0   4 -23  321.63   31.09
   0  -4  23  281.10   25.19
   0  -4  23  306.99   27.08
   0  -4  23  302.15   25.87
   0  -4  23  250.99   25.01
   0   4  23  338.26   28.49
   0   4  23  351.87   29.80
   0   4 -23  299.40   30.32
   0   4  23  276.46   26.00
   0   4 -23  243.77   28.75
   0  -4 -23  337.72   21.50
   0   4 -23  320.06   21.02
   0   4 -23  323.97   21.45
   0  -4 -23  315.60   21.53
   0  -4  23  355.66   20.04
   0   4 -23  325.68   21.51
   0  -4  23  326.91   19.52
   0  -4  23  334.08   19.49
   0  -4  23  274.48   18.55
   0  -4  23  337.14   19.96
   0   4  23  377.07   20.70
   0   4  23  370.62   28.73
   0  -4  23  314.24   19.32
   0   4 -23  300.86   29.19
   0  -4  23  310.39   26.39
   0   4 -23  332.24   31.05
   0   4  23  397.33   29.75
   0   4 -23  240.57   26.96
   0  -4  23  324.33   27.18
   0   4  23  355.28   28.05
   0  -4  23  333.14   19.77
   0   4 -23  305.67   30.02
   0   4 -23  342.97   31.51
   0   4 -24    7.91    3.75
   0   4  24    9.00    3.59
   0  -4  24   11.16    4.20
   0  -4  24    8.22    2.73
   0  -4  24    5.00    2.83
   0  -4  24    4.16    2.11
   0   4  24    7.62    4.12
   0   4  24    5.29    2.68
   0  -4  24    6.20    3.49
   0  -4  24    5.70    2.99
   0   4  24    9.67    4.78
   0   4 -24    7.48    4.21
   0   4 -24    6.72    3.95
   0   4  24    7.12    3.82
   0  -4  24    8.12    3.83
   0   4 -24    9.86    6.28
   0  -4 -24    9.80    3.19
   0   4 -24   14.77    4.07
   0   4 -24   10.06    3.15
   0   4 -24    7.37    2.59
   0  -4  24    3.93    1.51
   0  -4  24    6.82    1.90
   0   4  24    8.19    2.28
   0  -4  24    8.57    2.33
   0  -4  24   11.48    2.90
   0  -4 -24    9.67    3.01
   0   4 -24    9.23    5.68
   0   4 -24    7.77    4.91
   0  -4  24    5.88    3.41
   0  -4  24   11.21    2.94
   0   4  24   10.30    3.88
   0  -4  24    8.54    2.59
   0   4 -24    8.67    4.77
   0   4  24    6.66    3.66
   0   4  24    6.80    3.50
   0  -4  25  359.17   29.06
   0  -4  25  317.89   28.21
   0   4  25  443.21   31.81
   0   4 -25  354.89   33.42
   0   4  25  418.07   31.34
   0   4 -25  335.96   32.76
   0  -4  25  317.69   28.36
   0  -4  25  340.27   28.13
   0   4 -25  409.00   24.29
   0   4 -25  372.35   23.45
   0  -4  25  417.43   22.49
   0  -4 -25  428.78   24.27
   0  -4 -25  396.11   24.37
   0  -4  25  404.09   22.07
   0  -4  25  390.21   21.73
   0   4  25  447.53   23.28
   0  -4  25  435.92   22.71
   0   4 -25  429.23   24.36
   0   4  25  417.49   30.79
   0  -4  25  361.31   28.92
   0   4 -25  434.12   35.30
   0   4 -25  344.37   32.26
   0  -4  25  410.23   22.67
   0  -4  25  382.64   22.01
   0   4  25  401.18   30.16
   0   4  25  468.44   32.37
   0   4 -25  381.71   33.44
   0   4 -26  457.17   25.30
   0  -4  26  405.81   22.10
   0  -4 -26  471.08   24.90
   0  -4 -26  407.17   24.61
   0   4  26  454.15   23.55
   0  -4  26  435.84   22.55
   0  -4  26  443.27   22.93
   0  -4  26  447.88   23.02
   0   4 -26  353.01   23.17
   0   4 -26  457.87   24.83
   0  -4  26  375.68   29.14
   0   4 -26  301.44   30.53
   0  -4  26  425.37   23.09
   0   4  26  387.58   29.60
   0  -4  26  381.77   22.27
   0   4  26  384.40   29.83
   0   4  26  480.94   32.39
   0   4 -26  386.35   33.68
   0  -4  27   90.18    7.59
   0  -4 -27  103.10    9.22
   0   4  27   99.36    8.41
   0  -4  27  106.07    8.42
   0   4 -27   94.71    8.50
   0   4 -27  107.04    9.74
   0   4 -27  121.02    9.92
   0  -4  27   97.10    8.05
   0  -4 -27  114.37    9.92
   0   4 -27   88.11    8.59
   0   4  27   94.66    8.16
   0  -4  27   96.80    7.87
   0   4 -27  102.19   15.16
   0  -4  27   86.72    8.03
   0   4  27  104.34   13.06
   0  -4  27   83.91    7.70
   0   4  28    2.87    1.46
   0   4  28    2.93    1.06
   0  -4  28    1.26    1.17
   0  -4  28    3.37    1.47
   0  -4 -28    4.81    1.77
   0  -4 -28    1.94    0.90
   0   4 -28    3.58    1.76
   0  -4  28    4.24    1.46
   0  -4  28    5.23    1.65
   0   4 -28    2.44    0.96
   0   4 -28    4.00    1.85
   0   4  29  412.79   20.73
   0  -4 -29  451.24   22.58
   0  -4  29  404.12   20.76
   0  -4  29  437.24   20.75
   0   4 -29  418.78   21.51
   0  -4 -29  415.84   22.24
   0   4 -29  477.70   23.46
   0   4 -30  198.87   12.50
   0  -4 -30  197.30   11.94
   0   4 -30  167.80   10.87
   0  -4 -30  159.75   11.16
   0   4  30  209.97   11.13
   0  -4  30  189.03   10.68
   0  -4  31   44.49    3.85
   0  -4 -31   46.65    4.45
   0   5   0    2.60    1.72
   0   5   0    2.94    1.86
   0   5   0    3.93    1.58
   0  -5   0    4.14    2.23
   0   5   0    3.92    1.74
   0  -5   0    0.87    0.92
   0   5   0    1.95    1.02
   0   5   0    1.45    1.06
   0   5   0    3.25    2.02
   0  -5   0    1.56    1.75
   0  -5   0    2.43    1.91
   0  -5   0    3.02    2.14
   0   5  -1   -0.32    1.15
   0  -5  -1   -0.35    1.48
   0   5   1    2.34    1.48
   0   5   1    3.02    1.25
   0  -5   1    3.12    1.90
   0   5   1    2.42    1.24
   0   5   1    0.26    1.79
   0  -5  -1   -0.43    1.23
   0   5  -1    2.53    1.44
   0   5   1    0.05    1.31
   0   5  -1    2.02    1.30
   0   5  -1   -0.93    1.28
   0   5   1    0.66    0.73
   0   5  -1    5.12    2.20
   0   5   1    0.46    1.39
   0   5  -1    2.29    1.10
   0   5   1    1.15    1.25
   0   5   1    4.32    2.45
   0   5  -1    1.46    1.23
   0  -5  -1    1.59    1.14
   0  -5   1    0.94    0.88
   0  -5   1   -0.60    2.27
   0  -5  -1    1.24    1.42
   0  -5   1    3.99    1.97
   0  -5  -1    0.92    1.61
   0   5   2    1.65    1.18
   0  -5  -2    0.75    0.94
   0   5   2    0.13    1.17
   0   5  -2    0.36    0.97
   0   5  -2    0.38    1.26
   0   5  -2    5.66    2.24
   0   5   2    1.91    1.46
   0   5   2    0.34    1.49
   0  -5   2    2.72    1.43
   0   5  -2   -1.11    1.14
   0   5  -2    1.35    1.03
   0   5   2    3.64    2.38
   0   5  -2    3.13    1.60
   0   5   2    1.21    0.87
   0   5   2   -0.20    0.81
   0   5   2    1.33    1.49
   0  -5  -2    1.42    1.20
   0  -5   2   -0.45    1.15
   0  -5   2   -0.16    1.05
   0  -5   2    3.22    2.26
   0   5  -2    0.83    1.65
   0   5   3    0.47    1.00
   0   5  -3   -0.12    1.23
   0   5   3    4.61    2.01
   0  -5  -3    0.61    1.25
   0   5   3    0.45    0.96
   0   5  -3    1.28    2.06
   0   5   3    0.86    1.09
   0   5  -3    0.68    1.22
   0   5   3    1.55    0.97
   0   5  -3    0.75    0.86
   0  -5  -3   -0.19    1.76
   0   5   3   -0.56    1.48
   0   5  -3   -1.31    1.18
   0   5   3    1.08    1.18
   0   5  -3    1.61    1.96
   0  -5   3    0.26    1.49
   0   5  -3   -0.81    1.75
   0  -5  -3   -0.11    1.64
   0  -5   3   -0.89    1.11
   0  -5   3    4.18    1.80
   0  -5   3    1.77    1.85
   0  -5   3   -0.16    1.24
   0   5  -3   -0.47    1.90
   0   5   4    2.44    1.23
   0   5  -4    0.78    1.23
   0   5   4    0.70    1.27
   0  -5  -4    2.08    1.83
   0   5   4    4.45    1.87
   0   5  -4    4.54    2.99
   0  -5   4   10.17    3.75
   0  -5  -4    1.27    1.34
   0   5  -4    2.76    2.34
   0   5  -4    0.82    1.38
   0   5   4    0.56    1.17
   0  -5  -4    1.35    1.66
   0   5  -4    4.42    2.80
   0   5  -4    4.53    3.12
   0   5   4    1.13    1.04
   0   5  -4    2.32    2.21
   0   5  -4    0.71    1.72
   0  -5   4    2.33    2.65
   0  -5   4    1.65    1.51
   0  -5   4    4.35    2.04
   0  -5   4    0.39    1.86
   0  -5   4   -0.26    1.17
   0   5  -4    1.31    2.06
   0   5   5   -0.37    0.83
   0  -5   5    1.21    1.68
   0   5   5    0.47    0.87
   0  -5  -5    5.96    2.54
   0   5   5    0.31    1.15
   0  -5  -5   -0.65    1.69
   0   5  -5    1.06    1.07
   0   5  -5    0.18    1.43
   0   5  -5    1.84    1.18
   0   5   5   -0.62    1.45
   0   5  -5   -0.28    2.17
   0   5   5    1.84    1.07
   0   5  -5    2.14    2.72
   0  -5  -5    1.03    1.62
   0  -5   5   -0.53    2.28
   0  -5   5    1.46    1.56
   0  -5   5    5.50    2.13
   0   5  -5    0.11    2.28
   0  -5   5    1.19    1.23
   0  -5   5   -0.11    1.30
   0  -5   5   -1.87    1.96
   0  -5   5   -0.71    1.54
   0   5  -5   -0.81    1.44
   0   5  -6    4.42    3.09
   0  -5   6    1.41    0.95
   0  -5  -6    5.27    2.35
   0  -5  -6    0.77    2.13
   0   5   6    1.20    1.80
   0   5  -6    4.34    2.95
   0   5  -6    0.83    1.30
   0  -5  -6    0.88    1.39
   0   5   6    5.30    2.26
   0   5   6    1.28    1.34
   0   5  -6    1.48    1.73
   0   5   6    1.68    1.46
   0  -5   6    1.45    2.19
   0   5  -6   -1.93    1.76
   0   5  -6    3.92    2.89
   0   5  -6   -0.27    1.74
   0   5   6    0.88    1.13
   0   5   6    1.84    1.82
   0  -5   6    4.32    2.66
   0  -5   6   -1.47    3.20
   0   5  -6    3.40    2.76
   0   5  -6    3.38    3.05
   0   5  -6    1.57    2.29
   0  -5   6    1.42    1.30
   0  -5   6    0.45    2.43
   0   5  -6    0.75    1.85
   0  -5   6    1.66    2.00
   0  -5   6    0.04    1.74
   0  -5   6   -0.34    1.54
   0   5  -6    0.30    1.63
   0   5   7    1.18    1.41
   0   5  -7   -0.15    1.20
   0  -5  -7   -1.12    1.04
   0   5  -7    1.31    1.43
   0   5  -7   -0.51    1.78
   0   5  -7    0.33    1.93
   0  -5   7    2.19    1.91
   0   5   7    2.44    2.09
   0   5   7    2.30    1.87
   0  -5  -7    2.27    1.90
   0   5  -7    0.32    1.59
   0   5   7    1.97    1.93
   0   5  -7    5.45    2.98
   0   5  -7    0.89    1.70
   0   5   7   -0.94    1.31
   0   5   7    0.86    1.52
   0  -5   7    2.41    1.63
   0  -5  -7    2.97    2.32
   0   5   7    2.19    1.44
   0   5  -7    0.21    2.16
   0   5  -7   -1.44    3.31
   0  -5   7   -1.23    1.94
   0  -5   7    4.24    2.31
   0  -5   7    2.30    2.39
   0   5  -7    1.92    2.44
   0   5  -7    0.90    1.98
   0  -5   7    1.05    2.14
   0   5  -7    1.85    2.21
   0  -5   7    0.93    1.59
   0   5  -7    4.23    1.82
   0  -5   7   -0.24    1.47
   0  -5   7    3.78    2.32
   0   5  -7    0.77    1.92
   0  -5   7    0.02    1.68
   0   5  -8    0.89    1.32
   0   5  -8    2.47    2.61
   0   5   8    1.30    1.42
   0   5  -8    1.60    1.25
   0   5   8    1.62    1.97
   0  -5  -8    2.54    2.14
   0   5  -8   -0.99    2.68
   0  -5  -8    3.44    2.48
   0   5   8    1.45    1.86
   0  -5  -8    3.87    2.30
   0   5   8    0.86    1.12
   0   5  -8    2.05    1.83
   0   5   8    2.58    2.27
   0   5  -8    0.33    1.49
   0  -5   8    3.42    1.63
   0   5  -8    2.49    1.85
   0  -5   8    3.20    3.24
   0   5  -8    0.57    1.37
   0   5   8    1.89    1.09
   0   5  -8    0.90    1.26
   0  -5   8    1.72    1.21
   0  -5   8    1.53    2.31
   0   5  -8    2.85    2.32
   0  -5   8   -1.40    1.48
   0  -5   8    1.84    2.13
   0  -5   8    1.79    2.18
   0   5  -8   -0.89    1.29
   0   5  -8    2.03    2.40
   0   5  -8    1.68    1.34
   0  -5   8    0.45    1.38
   0  -5   8    0.40    1.13
   0  -5   8    2.52    2.32
   0  -5   8    5.77    3.72
   0  -5   8    4.05    2.25
   0   5  -8    1.72    2.05
   0   5   9   -0.01    1.28
   0   5   9    1.72    2.13
   0   5  -9    2.28    1.82
   0   5  -9   -0.50    1.44
   0   5   9    1.31    2.26
   0  -5  -9   -0.63    2.41
   0   5  -9    0.36    2.06
   0  -5  -9    1.43    2.09
   0  -5   9    2.37    2.02
   0   5   9    0.73    1.12
   0   5   9    1.22    1.87
   0   5  -9    0.26    1.24
   0   5  -9    4.04    2.92
   0   5  -9    3.27    3.34
   0   5   9   -0.75    2.32
   0   5  -9   -1.44    1.05
   0  -5   9    2.00    1.86
   0  -5  -9   -1.21    1.63
   0  -5   9    1.28    1.71
   0  -5   9    0.74    1.77
   0  -5   9    1.20    1.84
   0  -5   9    1.51    2.06
   0  -5   9    0.38    1.73
   0  -5   9    0.62    2.05
   0  -5   9    0.65    2.17
   0   5  -9    3.33    3.54
   0   5  -9    0.32    1.26
   0   5  -9    3.05    2.32
   0   5  -9    2.67    3.33
   0   5  -9    2.41    2.36
   0  -5   9    1.68    1.78
   0  -5   9    1.04    1.30
   0   5  -9    2.94    2.48
   0  -5   9    0.39    1.65
   0  -5   9   -0.04    1.44
   0  -5   9    3.15    2.92
   0   5  -9    2.53    2.07
   0   5  -9   -0.96    1.64
   0   5 -10    1.59    2.43
   0   5  10    1.15    1.75
   0   5 -10    6.20    2.75
   0   5  10   -0.53    1.91
   0  -5 -10    5.06    3.48
   0   5  10    8.69    3.08
   0  -5  10    1.15    1.77
   0  -5 -10    6.17    2.96
   0  -5  10    0.63    1.74
   0   5 -10   -1.03    2.68
   0   5  10    1.29    2.40
   0   5  10    1.44    1.11
   0   5 -10    5.19    3.90
   0   5  10    4.73    2.37
   0  -5 -10    0.70    1.79
   0   5 -10    1.00    1.61
   0   5 -10    4.03    3.35
   0   5 -10    2.84    1.73
   0  -5  10    2.81    2.21
   0  -5  10    4.20    2.77
   0  -5  10    2.85    2.76
   0  -5  10    0.41    1.48
   0   5 -10    5.16    3.10
   0  -5  10    0.47    2.56
   0   5 -10    0.80    2.39
   0  -5  10    1.49    2.25
   0  -5  10    1.01    1.37
   0   5 -10    1.48    1.35
   0  -5  10   -0.91    2.30
   0   5 -10    1.14    2.98
   0   5 -10    4.15    2.05
   0  -5  10    0.24    1.08
   0   5 -10    3.01    3.66
   0   5 -10    1.09    2.30
   0  -5  10    0.86    2.04
   0   5 -10    5.89    3.27
   0   5 -10    3.67    2.21
   0  -5  10   -0.39    2.02
   0   5 -10    3.12    2.84
   0  -5  10   -1.02    1.27
   0   5 -11   -0.70    3.79
   0   5  11    1.76    1.65
   0  -5 -11   10.76    4.77
   0  -5 -11   -0.54    1.67
   0   5 -11    0.54    1.46
   0   5 -11   -0.36    2.17
   0   5  11    1.07    1.58
   0   5  11    0.07    0.97
   0  -5  11    1.25    1.17
   0   5 -11    3.81    3.37
   0   5 -11    3.19    2.17
   0   5  11    1.67    0.97
   0   5 -11    4.19    3.34
   0  -5 -11    4.74    3.34
   0   5  11    0.32    1.12
   0   5 -11    4.90    4.78
   0  -5  11    3.71    2.06
   0  -5  11   -0.89    1.18
   0  -5  11    1.44    1.18
   0  -5  11    0.35    2.17
   0   5 -11    3.26    3.36
   0  -5  11    2.12    2.17
   0   5 -11    0.11    2.04
   0  -5  11    1.54    1.29
   0  -5  11    1.16    1.87
   0   5 -11   -2.27    3.32
   0  -5  11    0.31    1.57
   0   5 -11    0.36    1.63
   0   5 -11   -0.96    2.28
   0  -5  11    1.17    1.45
   0  -5  11    3.85    2.93
   0  -5  11    1.59    2.35
   0  -5  11    3.23    1.42
   0  -5  11    5.07    3.70
   0  -5  11    2.60    2.04
   0   5 -11    1.14    3.20
   0   5 -11   -0.11    1.21
   0   5 -11    2.80    1.58
   0   5 -11    1.24    2.80
   0   5 -12   -0.86    1.50
   0   5 -12    2.94    2.40
   0   5 -12   -0.33    2.40
   0   5 -12    2.43    2.48
   0   5 -12    0.20    2.31
   0  -5 -12    0.77    1.80
   0   5 -12    2.12    1.78
   0   5  12    3.22    1.89
   0   5  12    1.36    1.90
   0  -5 -12    0.97    1.66
   0  -5  12    3.86    3.01
   0   5  12    2.12    1.74
   0  -5 -12    2.88    2.82
   0   5  12    0.11    1.26
   0   5  12   -1.19    1.08
   0  -5  12    1.16    1.73
   0  -5  12    5.37    2.90
   0  -5  12    2.26    2.29
   0   5 -12   -1.75    2.20
   0  -5  12    4.58    2.50
   0   5 -12    3.26    2.84
   0  -5  12    3.24    1.62
   0  -5  12    2.45    2.39
   0  -5  12    1.70    1.46
   0  -5  12    0.18    2.50
   0   5  12    3.07    1.84
   0  -5  12    3.30    2.61
   0   5 -12    1.09    2.25
   0   5 -12    1.10    2.79
   0   5 -12    6.47    4.35
   0  -5  12    2.01    1.38
   0  -5  12    1.15    2.62
   0   5 -12    4.08    2.27
   0  -5  12    1.98    1.72
   0   5 -12   -0.91    1.53
   0  -5  12    1.17    2.71
   0  -5  12    1.89    1.61
   0   5 -12    1.05    0.97
   0   5 -12    0.35    1.81
   0   5 -12    5.36    4.14
   0   5 -12    2.68    2.68
   0  -5  13    3.56    2.75
   0   5 -13    1.78    1.55
   0  -5  13    1.42    2.31
   0  -5  13    1.71    1.23
   0  -5  13    1.20    2.62
   0  -5  13   -0.13    1.64
   0  -5  13    0.89    1.30
   0   5 -13   -1.03    2.66
   0   5  13    2.53    1.47
   0  -5  13    0.75    1.39
   0   5 -13    1.41    2.98
   0  -5  13    2.77    3.07
   0   5 -13    4.66    3.17
   0  -5  13    3.51    2.46
   0   5 -13    8.43    4.30
   0   5 -13   -0.16    2.23
   0   5  13    2.35    2.40
   0  -5  13    0.70    2.02
   0   5  13    0.19    1.54
   0   5 -13    1.50    2.29
   0  -5  13    1.25    1.19
   0   5 -13    5.52    2.77
   0  -5 -13    1.91    2.17
   0   5 -13    0.72    2.47
   0  -5 -13    1.58    1.91
   0   5 -13   -0.46    2.39
   0  -5 -13   -1.38    1.86
   0   5  13   -0.64    2.20
   0   5  13    0.15    1.25
   0   5  13    0.68    1.87
   0   5 -13   -2.63    3.51
   0   5 -13    1.31    1.18
   0   5 -13    0.01    1.17
   0  -5  13    6.47    4.34
   0   5 -13    1.10    1.78
   0  -5  13    2.26    2.12
   0  -5  13    1.68    1.30
   0   5 -13   -0.36    0.95
   0   5 -13    0.95    1.81
   0   5 -13   -2.63    3.03
   0   5 -13   -1.04    3.15
   0  -5  13    0.62    1.41
   0   5 -13    1.44    1.65
   0  -5  14    0.13    2.01
   0  -5  14   -1.00    1.82
   0   5 -14    0.94    1.95
   0   5 -14    4.70    4.27
   0   5 -14   -1.33    2.24
   0  -5  14    3.72    2.37
   0  -5  14    2.90    2.91
   0  -5  14   -1.47    2.09
   0   5  14    0.67    2.27
   0  -5  14    9.86    4.07
   0   5  14   -0.10    1.14
   0  -5  14    1.67    2.32
   0  -5  14    4.85    3.48
   0  -5  14    3.37    3.25
   0   5 -14    1.65    2.63
   0   5 -14    1.96    2.76
   0  -5 -14   -0.68    1.36
   0   5  14    1.63    1.31
   0  -5  14    1.95    1.17
   0   5  14    6.04    3.48
   0   5 -14    3.41    3.96
   0   5 -14    0.61    2.90
   0  -5  14    2.77    4.01
   0   5 -14    8.46    4.65
   0  -5 -14   -1.48    1.26
   0   5  14    0.93    2.09
   0   5  14   11.61    4.56
   0  -5 -14    9.95    5.39
   0   5 -14    2.35    2.48
   0   5 -14    0.96    0.95
   0  -5  14    6.04    4.40
   0  -5  14    1.42    1.10
   0   5 -14    4.53    2.70
   0   5 -14    1.59    2.58
   0   5 -14    1.52    2.50
   0  -5  14    3.17    1.35
   0   5 -14    2.03    1.83
   0  -5  14    4.10    1.93
   0   5 -14    2.27    2.02
   0  -5  14    1.93    2.68
   0  -5  14   -0.16    1.25
   0   5 -15   -1.62    2.54
   0  -5 -15    4.07    3.68
   0  -5  15    2.76    2.80
   0  -5 -15    0.82    1.86
   0   5  15    0.97    2.17
   0   5 -15   -0.87    2.22
   0   5 -15   -2.61    2.91
   0   5  15    0.41    2.45
   0   5 -15    3.35    3.55
   0   5 -15   -0.87    1.72
   0  -5  15    1.40    1.11
   0   5  15    2.85    2.97
   0   5  15   -0.34    1.74
   0  -5  15   -1.07    2.38
   0   5 -15    3.75    3.13
   0  -5  15    3.86    3.05
   0   5 -15    2.05    3.23
   0  -5  15    1.07    3.22
   0  -5  15   -0.58    1.29
   0   5 -15   -1.60    1.77
   0  -5  15    1.59    2.86
   0  -5  15    0.74    2.30
   0  -5  15    0.49    2.18
   0   5  15   -0.43    2.25
   0  -5  15    2.66    2.52
   0   5 -15    0.71    2.06
   0  -5  15   -0.98    2.89
   0   5 -15   -0.27    1.57
   0   5 -15    2.64    2.04
   0   5 -15   -0.67    3.59
   0   5 -15    0.81    2.78
   0  -5  15    3.20    2.48
   0  -5  15    1.96    1.99
   0  -5  15    3.81    3.42
   0  -5  15    0.80    0.95
   0   5 -15    2.68    3.40
   0  -5  15    1.70    1.61
   0  -5  15    0.21    1.20
   0   5 -16   -0.51    2.19
   0  -5  16    0.72    1.68
   0  -5  16    1.16    2.38
   0   5  16   -2.43    2.75
   0  -5  16    2.45    1.93
   0  -5  16    4.20    2.40
   0  -5  16    3.22    3.30
   0  -5  16    3.37    2.66
   0  -5  16    0.52    1.23
   0   5 -16    1.87    1.81
   0  -5  16    4.74    3.35
   0   5  16    2.65    1.41
   0  -5  16    0.79    3.00
   0   5 -16    1.83    2.82
   0   5 -16   -0.34    3.27
   0  -5  16    0.63    1.63
   0   5  16    3.16    2.53
   0   5  16    1.65    1.81
   0   5 -16    1.33    1.45
   0  -5 -16    2.73    3.05
   0   5 -16    1.58    2.53
   0  -5  16    4.57    3.60
   0   5  16    6.20    4.13
   0   5 -16    3.06    2.15
   0  -5 -16   -1.29    2.10
   0   5  16   -0.18    2.00
   0   5 -16    0.30    2.77
   0   5 -16    3.98    3.00
   0   5  16    0.31    1.30
   0  -5  16    1.56    1.55
   0   5 -16    2.94    1.95
   0   5  16    4.69    4.20
   0  -5  16    1.10    1.52
   0  -5  16    2.29    2.77
   0  -5  16    2.69    3.27
   0  -5  16    4.36    2.12
   0   5 -16    4.72    4.10
   0  -5  16    1.89    3.27
   0   5 -16    1.50    3.32
   0  -5  16    1.43    0.93
   0   5 -16    2.24    2.36
   0   5 -16   -3.21    3.04
   0   5 -16    1.44    2.06
   0   5 -17    0.80    1.78
   0  -5  17    0.39    1.25
   0  -5  17   -0.71    1.63
   0  -5  17   -0.67    2.15
   0   5 -17    2.51    1.58
   0  -5  17   -1.40    3.02
   0   5  17    3.22    3.30
   0  -5  17    0.82    1.44
   0   5  17    0.75    1.29
   0   5 -17   -2.25    3.86
   0  -5  17   -0.04    2.08
   0  -5  17   -1.38    2.90
   0  -5  17    2.84    1.73
   0   5 -17    0.44    2.29
   0   5  17   -1.14    3.76
   0   5  17    1.95    2.26
   0   5 -17    4.47    3.40
   0   5  17    1.31    1.98
   0   5 -17    3.34    2.96
   0  -5 -17    2.52    3.47
   0   5  17   -0.74    2.64
   0  -5 -17    2.49    4.12
   0   5  17    1.15    3.08
   0  -5  17    3.81    3.47
   0   5  17    2.25    2.84
   0   5 -17    2.24    2.78
   0   5 -17    0.75    3.00
   0  -5  17    2.09    1.31
   0   5 -17   -0.03    0.93
   0   5 -17   -1.08    2.39
   0  -5  17    1.49    1.52
   0   5  17   -0.44    2.55
   0   5 -17    0.34    0.92
   0   5 -17    3.06    3.04
   0  -5  17   -0.99    2.88
   0   5 -17   -2.31    3.83
   0  -5  17    0.58    2.67
   0  -5  17    0.97    1.20
   0  -5  17   -0.95    1.02
   0   5  17    6.08    3.63
   0   5 -17   -1.57    3.05
   0   5 -18    2.45    2.34
   0   5 -18    2.94    4.08
   0  -5  18   -1.29    1.97
   0   5  18    9.69    5.03
   0   5 -18   -0.36    1.92
   0   5  18    4.38    3.36
   0  -5  18   -0.13    1.78
   0   5  18    7.51    3.44
   0  -5  18    3.34    3.47
   0  -5  18    1.90    2.80
   0  -5  18    3.90    2.04
   0  -5  18    0.72    2.29
   0  -5  18    4.41    3.01
   0  -5  18    0.78    1.40
   0   5  18    5.22    3.67
   0   5  18   -0.58    2.59
   0   5 -18    3.74    2.33
   0  -5  18    1.86    1.70
   0   5 -18    7.02    4.85
   0   5 -18   -0.70    2.74
   0   5  18    7.59    3.85
   0   5 -18    5.60    2.51
   0   5  18    4.63    2.54
   0  -5 -18    5.56    3.92
   0   5  18    6.48    3.79
   0   5  18    6.07    3.79
   0   5 -18    4.42    3.60
   0   5 -18    0.26    2.54
   0  -5  18    1.91    1.84
   0   5 -18    1.12    1.37
   0  -5  18    3.96    2.06
   0  -5  18    1.29    2.11
   0   5 -18   -0.39    2.57
   0  -5  18   10.55    5.27
   0  -5  18    3.50    1.68
   0   5 -18    5.09    2.96
   0   5 -18    3.61    2.25
   0   5 -18    0.59    1.82
   0   5 -18    0.15    1.18
   0  -5  18    3.20    1.97
   0   5  18    0.35    1.64
   0   5  18    8.26    4.22
   0  -5  19   -3.04    3.19
   0  -5  19    4.89    3.95
   0  -5  19   -1.66    1.75
   0  -5  19    0.14    1.99
   0  -5  19    1.24    1.31
   0   5 -19    1.63    1.92
   0   5  19    1.58    1.41
   0   5  19    2.81    3.38
   0  -5  19    2.83    3.54
   0   5 -19   -1.36    3.20
   0  -5  19   -1.77    2.14
   0  -5  19    0.87    2.01
   0   5 -19    3.67    4.82
   0   5  19    3.84    2.30
   0  -5 -19    3.01    3.34
   0  -5  19    1.61    2.35
   0   5  19    1.44    1.84
   0   5 -19   -0.62    2.70
   0   5 -19   -0.85    2.94
   0   5 -19    3.59    2.39
   0   5 -19   -0.34    2.16
   0   5  19    3.11    1.44
   0   5  19   -1.58    2.83
   0   5  19    5.20    2.44
   0   5 -19    1.61    2.09
   0   5  19    0.28    1.92
   0   5 -19    1.84    2.46
   0  -5 -19    0.58    1.18
   0  -5  19    1.14    1.46
   0   5 -19    1.65    1.38
   0  -5  19   -0.55    1.86
   0   5 -19    2.16    1.64
   0  -5  19    0.63    1.27
   0  -5  19    1.54    1.03
   0   5 -19   -0.17    1.12
   0   5 -19    0.46    1.65
   0  -5 -19    0.90    0.93
   0   5 -19    2.11    1.60
   0  -5  19   -1.34    2.90
   0  -5  19    0.69    0.99
   0   5 -19    2.17    2.92
   0  -5  19    2.32    1.57
   0  -5  19    3.09    2.76
   0   5  19    2.73    3.54
   0  -5  19   -0.16    1.10
   0   5 -19   -1.19    2.58
   0   5 -19   -0.08    1.98
   0   5 -19    0.06    3.45
   0   5  19   -3.05    3.80
   0  -5  20    2.84    2.98
   0   5 -20    0.96    2.53
   0  -5  20    0.52    1.70
   0  -5  20    0.16    1.80
   0   5  20    0.85    2.78
   0   5  20    1.85    1.50
   0   5 -20    6.13    2.69
   0  -5  20    1.92    2.79
   0  -5  20    2.03    2.62
   0   5  20    4.44    2.81
   0   5  20    3.40    3.70
   0  -5  20   -2.18    3.04
   0  -5  20   -2.21    3.17
   0  -5  20    2.45    3.74
   0   5 -20    3.54    3.00
   0   5  20   -1.04    1.64
   0  -5  20    0.67    2.95
   0   5  20    3.84    4.22
   0  -5 -20   -3.02    2.51
   0   5  20    7.30    4.12
   0   5 -20   -1.35    2.51
   0   5  20    3.46    3.02
   0   5 -20   -1.91    3.17
   0   5 -20    3.00    2.69
   0   5 -20   -0.96    2.63
   0   5 -20    0.27    2.06
   0   5 -20    0.83    1.71
   0   5 -20    6.45    2.74
   0  -5  20    0.19    0.92
   0   5 -20    1.52    1.58
   0  -5  20    0.14    1.24
   0  -5 -20   -2.39    1.72
   0   5 -20   -0.05    1.91
   0   5 -20    2.97    2.01
   0  -5 -20    5.80    2.86
   0  -5  20    0.85    1.34
   0  -5  20    0.92    1.09
   0   5  20    2.99    2.31
   0   5  20    0.83    3.94
   0   5 -20   -1.26    4.11
   0  -5  20   -1.23    2.56
   0   5 -20    6.28    5.22
   0  -5  20    6.52    4.13
   0   5 -20   -1.44    3.79
   0   5 -20    1.67    1.69
   0  -5  20    0.74    1.02
   0   5 -20    0.60    1.71
   0  -5  20    1.04    1.06
   0  -5  20    1.68    2.00
   0  -5  21   -0.06    2.34
   0   5  21   -1.29    2.23
   0   5  21    3.26    2.84
   0  -5  21   -1.26    2.33
   0  -5  21   -3.62    2.60
   0  -5  21   -0.29    1.87
   0   5 -21    0.10    3.67
   0  -5  21   -1.15    2.23
   0   5 -21    2.65    2.70
   0  -5  21    1.73    2.11
   0  -5  21    0.47    2.42
   0   5 -21   -0.68    2.93
   0   5  21   -0.71    1.42
   0   5  21    0.73    1.38
   0   5 -21   -2.17    4.27
   0   5 -21   -1.51    1.74
   0  -5  21   -1.43    2.11
   0   5  21    1.72    1.78
   0   5  21   -0.25    1.40
   0   5  21    4.18    3.65
   0  -5 -21   -0.30    3.21
   0   5 -21    1.08    2.10
   0  -5 -21   -0.41    2.06
   0   5 -21    4.30    2.15
   0  -5  21    2.50    2.07
   0   5 -21    3.01    1.92
   0  -5  21    2.45    1.91
   0  -5 -21    1.47    1.47
   0  -5  21    2.19    1.41
   0  -5  21    0.96    0.99
   0   5 -21    3.38    2.68
   0   5  21    2.22    3.08
   0  -5  21    1.71    1.35
   0   5  21    3.45    3.46
   0   5 -21   -0.22    4.30
   0  -5  21    0.60    2.54
   0   5 -21   -2.19    3.35
   0  -5  21    0.92    0.89
   0   5 -21    2.43    4.20
   0   5  21   -1.88    3.79
   0   5 -21   -1.50    2.28
   0  -5  21    1.22    2.18
   0   5  22    5.00    4.23
   0  -5  22   -0.76    1.49
   0   5  22    1.85    2.78
   0   5 -22    1.14    2.14
   0  -5  22    7.10    4.18
   0  -5  22    1.70    2.11
   0  -5  22    2.51    3.08
   0   5 -22   -3.80    4.03
   0  -5  22    0.13    2.24
   0   5  22    3.49    3.20
   0  -5  22    2.37    2.73
   0  -5  22   -1.74    3.00
   0   5  22    2.85    2.70
   0   5 -22   -2.77    4.42
   0   5  22    7.61    4.44
   0  -5  22    0.60    1.54
   0   5 -22    5.01    3.90
   0   5  22    4.79    3.50
   0   5 -22   -1.03    4.42
   0   5 -22   -0.95    1.04
   0  -5  22    1.79    1.31
   0   5  22    1.20    1.32
   0  -5  22    1.96    1.29
   0  -5  22    2.94    1.52
   0   5 -22    1.28    1.85
   0  -5 -22    2.15    2.42
   0  -5 -22    1.18    1.07
   0  -5  22   -0.32    1.44
   0   5 -22   15.61    3.84
   0   5 -22    0.61    3.75
   0   5 -22    2.17    3.70
   0   5  22    1.98    2.84
   0   5 -22    2.09    2.08
   0  -5  22    4.37    1.60
   0   5  22    1.26    1.24
   0  -5  22    2.91    3.25
   0  -5  22    0.40    1.30
   0  -5  22    1.17    1.50
   0   5  22   -0.49    3.17
   0  -5  23   -1.68    2.02
   0  -5  23   -2.25    2.97
   0   5 -23   -2.33    2.11
   0   5  23   -0.58    2.63
   0  -5  23    0.27    1.19
   0   5  23   -2.21    3.15
   0  -5  23   -4.27    3.43
   0  -5  23   -1.78    1.96
   0   5  23    0.66    1.22
   0   5  23    1.50    2.78
   0   5 -23    4.04    4.83
   0   5 -23   -0.25    2.65
   0   5  23    0.25    2.12
   0  -5  23    1.81    1.22
   0   5 -23    2.97    3.84
   0   5 -23   -1.34    2.51
   0   5 -23    1.50    1.24
   0  -5 -23    0.16    1.22
   0  -5  23    1.37    1.45
   0  -5 -23    2.30    1.83
   0  -5  23    2.58    1.47
   0  -5  23   -0.03    1.27
   0   5 -23    0.69    1.37
   0   5  23    1.71    1.21
   0  -5  23    0.11    0.86
   0   5 -23   -1.93    2.32
   0  -5  23    1.25    1.73
   0  -5  23   -0.36    0.95
   0   5 -23   -0.91    3.17
   0   5 -23   -0.89    2.14
   0  -5  23   -3.05    3.64
   0   5  23   -0.28    2.29
   0   5  23    1.16    2.05
   0  -5  23    0.28    0.79
   0   5  24    1.30    2.27
   0   5 -24    0.41    1.53
   0   5  24    0.99    2.18
   0  -5  24    0.14    1.74
   0  -5  24    2.40    2.92
   0  -5  24    2.72    2.31
   0   5 -24   -0.03    3.46
   0  -5  24    6.27    3.30
   0   5 -24   -2.67    3.54
   0  -5  24    1.58    2.08
   0  -5  24    1.35    1.07
   0  -5 -24    0.81    1.68
   0  -5 -24    2.51    1.61
   0   5 -24    2.49    1.75
   0  -5  24   -1.11    2.13
   0  -5  24   -0.64    1.15
   0  -5  24    0.16    1.30
   0   5  24    3.07    1.84
   0   5 -24   -1.98    2.38
   0   5 -24    2.19    1.74
   0   5 -24    0.86    2.38
   0  -5  24    1.04    1.56
   0  -5  24   -0.88    3.39
   0   5  24   -1.03    1.99
   0   5 -24    2.76    2.31
   0   5  24   -1.82    2.28
   0  -5  24    1.91    1.86
   0   5 -24    0.36    2.14
   0  -5  24   -1.38    1.69
   0  -5  25    0.43    1.26
   0  -5 -25   -0.52    1.15
   0  -5  25    0.05    1.45
   0  -5  25    1.43    1.53
   0   5 -25   -1.14    1.71
   0   5 -25   -1.31    1.55
   0  -5 -25   -0.59    1.42
   0  -5  25    1.97    1.08
   0   5  25    4.23    1.84
   0   5 -25   -1.94    1.92
   0   5  25   -0.08    1.69
   0   5 -25    2.62    3.22
   0  -5  25   -0.38    0.88
   0   5  25    0.29    2.16
   0  -5  25    0.46    1.27
   0  -5  25    1.31    2.58
   0   5 -25    3.26    2.64
   0   5 -26   -1.32    1.85
   0  -5 -26    0.10    0.94
   0   5 -26    1.83    1.23
   0  -5 -26    2.05    1.68
   0  -5  26    0.87    0.82
   0   5 -26    1.66    1.65
   0  -5  26    1.58    1.28
   0  -5  26   -0.35    0.84
   0   5  26    0.60    0.93
   0  -5  26    1.53    1.06
   0  -5  26    0.70    0.94
   0   5 -26   -0.22    2.09
   0  -5  26    2.16    1.58
   0   5  26    2.50    2.52
   0  -5  27    0.20    1.13
   0   5 -27    1.00    1.52
   0  -5  27    0.21    0.91
   0  -5 -27    1.45    1.09
   0   5 -27    1.40    1.72
   0  -5  27    0.72    0.97
   0   5 -27    1.14    1.40
   0  -5 -27    0.26    1.08
   0  -5  27   -0.14    1.00
   0   5 -28    2.62    1.58
   0   5 -28    1.38    1.30
   0  -5  28    0.19    1.19
   0  -5 -28   -1.88    1.54
   0  -5  28    1.15    0.99
   0  -5 -28    0.52    1.15
   0   5 -28    1.79    1.04
   0   5 -29    0.53    1.04
   0   5  29    0.32    0.53
   0  -5 -29    2.62    1.25
   0  -5  29    0.59    0.57
   0  -5 -29    0.95    1.39
   0  -5 -30   -0.33    0.54
   0  -5  30   -0.46    0.57
   0   6   0  511.77   28.99
   0   6   0  561.14   30.80
   0   6   0  601.77   31.76
   0   6   0  580.43   31.03
   0   6   0  544.04   30.19
   0  -6   0  564.61   31.63
   0   6   0  541.10   30.11
   0   6   0  562.77   30.75
   0  -6   0  451.90   29.91
   0  -6   0  510.54   31.26
   0  -6   0  543.79   31.25
   0  -6   0  492.50   33.21
   0   6   1 1820.00   81.26
   0   6  -1 1861.79   81.13
   0  -6  -1 1584.92   80.03
   0   6   1 1837.52   80.84
   0   6   1 1785.04   79.33
   0   6   1 1734.62   79.87
   0   6  -1 1782.31   80.26
   0   6   1 1759.55   80.20
   0   6  -1 1874.62   82.12
   0  -6  -1 1839.59   81.80
   0  -6   1 1908.02   82.25
   0   6  -1 1746.41   80.64
   0   6  -1 2117.20   83.13
   0   6   1 1799.20   80.16
   0   6  -1 1783.55   81.06
   0   6  -1 1622.75   78.68
   0   6   1 1825.04   80.67
   0  -6   1 1741.99   83.25
   0   6  -1 1810.23   82.27
   0  -6   1 1522.34   80.40
   0  -6   1 1806.73   82.33
   0  -6   1 1766.48   82.38
   0  -6   1 1694.40   84.18
   0  -6  -1 1597.98   83.27
   0   6  -2  100.31   10.29
   0   6   2   98.18    8.96
   0   6   2  119.73   11.10
   0   6   2  104.48   10.28
   0   6   2  117.19   10.78
   0   6  -2  113.75   11.58
   0   6   2  100.54    9.10
   0   6   2  101.18   10.16
   0  -6  -2  109.83   11.09
   0  -6  -2  101.60   10.77
   0  -6   2  109.26   11.07
   0   6  -2  125.56   11.74
   0   6  -2  109.39   11.20
   0   6   2  125.03   11.29
   0   6  -2  105.27   10.80
   0   6  -2  116.62   11.60
   0   6   2  100.23    9.81
   0   6  -2  101.95   11.14
   0  -6   2   96.66   11.69
   0   6  -2   99.79   11.19
   0   6   2  105.72    9.57
   0  -6   2   97.89   11.00
   0  -6   2  103.44   11.27
   0  -6   2  100.82   11.47
   0  -6   2   99.01   12.01
   0   6  -3 2647.25  113.13
   0   6   3 2553.58  110.69
   0  -6  -3 2704.63  112.89
   0  -6   3 2770.37  113.63
   0   6  -3 2618.01  113.58
   0  -6  -3 2371.25  111.44
   0   6   3 2720.19  111.65
   0   6  -3 2684.25  112.59
   0   6   3 2399.00  108.18
   0   6   3 2257.72  108.48
   0   6   3 2674.44  111.33
   0   6  -3 2484.80  111.98
   0   6   3 2605.97  109.44
   0   6   3 2660.79  110.53
   0   6  -3 2829.51  113.83
   0   6   3 2582.74  111.00
   0   6  -3 2791.64  113.84
   0  -6   3 2514.30  113.56
   0   6   3 2284.16  108.74
   0  -6   3 2239.27  111.50
   0  -6   3 2480.64  113.69
   0  -6   3 2445.27  114.17
   0  -6   3 2628.30  114.00
   0   6  -3 2605.60  114.12
   0   6  -3 2668.52  114.08
   0  -6   3 2410.01  113.45
   0  -6   3 2303.79  114.64
   0   6   4  502.74   27.84
   0  -6  -4  424.31   27.80
   0   6   4  510.71   27.60
   0   6  -4  533.85   30.08
   0   6  -4  487.45   29.52
   0   6  -4  474.71   29.07
   0   6   4  430.13   24.84
   0  -6  -4  502.87   29.09
   0   6   4  442.09   25.88
   0   6  -4  529.61   29.11
   0   6   4  461.77   26.79
   0   6   4  540.34   28.60
   0  -6  -4  459.15   26.72
   0   6  -4  466.27   29.29
   0   6   4  456.80   25.96
   0  -6   4  479.28   30.00
   0   6  -4  492.18   29.98
   0  -6   4  444.28   29.92
   0   6  -4  491.62   30.12
   0  -6   4  474.56   29.72
   0  -6   4  419.13   28.39
   0  -6   4  425.64   27.39
   0  -6   4  483.28   29.91
   0   6   4  464.38   26.45
   0  -6   4  474.06   30.88
   0   6  -4  425.93   29.81
   0   6  -4  417.38   28.56
   0  -6   4  416.91   29.12
   0  -6   4  415.33   29.86
   0   6   5  236.47   17.36
   0  -6  -5  250.41   18.78
   0   6  -5  248.84   19.51
   0  -6   5  243.55   19.38
   0   6  -5  277.43   20.06
   0  -6  -5  213.77   16.36
   0   6  -5  243.36   19.07
   0   6   5  225.58   17.19
   0   6   5  234.04   16.75
   0   6   5  249.09   16.35
   0  -6  -5  255.70   19.02
   0   6   5  260.79   17.89
   0   6  -5  248.18   18.31
   0   6  -5  225.42   18.54
   0   6   5  235.53   16.56
   0   6  -5  228.98   19.08
   0  -6   5  248.13   19.69
   0  -6   5  260.16   19.95
   0   6  -5  248.50   19.90
   0  -6   5  238.03   18.12
   0  -6   5  232.32   19.03
   0  -6   5  225.77   20.12
   0  -6   5  199.31   16.90
   0  -6   5  249.59   19.84
   0   6  -5  224.82   19.01
   0   6  -5  243.06   19.81
   0  -6   5  236.46   19.73
   0   6  -5  218.11   19.05
   0  -6   5  239.06   20.28
   0  -6   5  239.08   20.20
   0  -6  -6   10.42    3.78
   0   6   6   10.58    3.12
   0   6   6   14.52    3.88
   0   6  -6    7.82    3.11
   0   6   6    9.29    2.83
   0   6  -6    9.11    3.65
   0   6  -6    4.48    2.54
   0   6  -6    7.85    3.68
   0  -6  -6    7.79    3.17
   0   6  -6   10.50    3.65
   0  -6  -6    9.85    3.32
   0   6  -6   13.15    4.32
   0  -6   6    7.66    2.76
   0   6  -6    7.34    2.84
   0   6   6   10.11    3.33
   0   6   6   10.75    2.83
   0   6  -6    7.62    3.51
   0   6  -6    7.11    2.83
   0  -6   6    7.84    3.30
   0   6  -6    9.60    3.91
   0  -6   6   11.95    4.19
   0  -6   6   14.31    5.42
   0  -6   6    4.17    1.43
   0  -6   6   11.81    4.09
   0   6  -6   10.89    3.51
   0  -6   6   12.68    4.15
   0  -6   6   13.02    3.88
   0  -6   6    3.56    1.75
   0   6  -6    8.27    3.05
   0   6  -6    9.33    3.55
   0   6  -6    8.44    3.45
   0  -6   6    9.37    3.09
   0  -6   6   11.37    4.13
   0   6   7 4128.30  168.98
   0   6  -7 3935.48  173.77
   0   6  -7 4317.12  172.72
   0   6   7 4189.70  170.34
   0   6  -7 4130.62  173.29
   0   6   7 4003.27  169.35
   0   6   7 4180.12  170.00
   0   6  -7 3802.23  172.77
   0  -6  -7 3919.44  169.76
   0   6  -7 4437.44  174.40
   0   6  -7 4027.35  173.34
   0  -6   7 4060.61  173.94
   0  -6  -7 3845.86  171.94
   0   6  -7 3786.04  170.57
   0   6   7 4108.37  171.94
   0  -6  -7 4021.53  172.31
   0  -6   7 3909.89  173.12
   0  -6   7 4130.91  174.08
   0  -6   7 3948.30  171.70
   0   6  -7 3755.23  173.51
   0   6  -7 4235.75  174.48
   0  -6   7 4089.09  174.22
   0   6  -7 4179.67  175.21
   0  -6   7 3870.79  171.23
   0  -6   7 3831.93  174.09
   0  -6   7 4171.39  174.41
   0   6  -7 4084.69  174.41
   0   6  -7 4238.96  174.24
   0  -6   7 3886.49  174.87
   0  -6   7 4092.75  174.85
   0   6  -7 3272.02  172.60
   0   6  -7 3936.35  174.25
   0   6  -7 3863.44  174.36
   0   6  -7 3562.63  172.58
   0  -6   7 3697.54  173.72
   0  -6  -8  155.34   15.17
   0  -6  -8  184.45   15.82
   0   6  -8  174.39   15.72
   0  -6  -8  147.53   15.12
   0   6   8  168.74   14.29
   0   6  -8  158.00   15.60
   0   6   8  152.10   17.97
   0   6   8  185.55   15.20
   0  -6   8  148.52   15.56
   0   6   8  160.34   14.06
   0   6  -8  165.88   16.70
   0   6  -8  142.51   14.24
   0   6  -8  153.59   15.89
   0   6  -8  187.27   16.74
   0   6   8  170.16   14.89
   0   6  -8  150.14   15.52
   0   6   8  171.97   15.62
   0   6   8  170.77   14.68
   0  -6   8  158.83   15.90
   0  -6   8  130.05   15.32
   0   6  -8  170.82   17.05
   0  -6   8  155.82   15.78
   0  -6   8  171.19   16.62
   0  -6   8  147.57   14.72
   0   6  -8  159.11   16.48
   0  -6   8  165.00   15.29
   0  -6   8  157.09   16.08
   0   6  -8  164.58   16.23
   0   6  -8  173.56   16.98
   0   6  -8  174.23   16.44
   0   6  -8  138.62   15.96
   0   6  -8  146.99   16.05
   0   6  -8  157.78   16.32
   0   6  -8  165.48   16.99
   0  -6   8  152.15   16.22
   0  -6   8  154.56   16.01
   0  -6   8  146.42   15.89
   0   6  -9   40.36    7.67
   0   6  -9   25.50    5.52
   0  -6  -9   23.99    5.23
   0   6  -9   25.79    6.31
   0  -6  -9   28.65    6.29
   0   6  -9   28.86    6.21
   0   6   9   25.02    5.21
   0   6   9   29.34    5.87
   0  -6   9   25.85    6.31
   0  -6  -9   28.39    6.50
   0   6  -9   33.47    6.61
   0   6   9   27.52    5.98
   0   6   9   28.77    5.76
   0   6  -9   31.13    7.38
   0   6   9   27.96    5.56
   0   6  -9   40.33    7.66
   0   6   9   34.93    6.68
   0  -6   9   25.81    5.78
   0   6  -9   43.99    7.96
   0  -6   9   26.62    6.43
   0   6  -9   35.14    7.60
   0  -6   9   33.03    6.56
   0   6  -9   22.97    5.82
   0  -6   9   29.04    6.72
   0   6  -9   27.04    6.39
   0  -6   9   30.19    6.99
   0  -6   9   30.63    6.44
   0  -6   9   33.03    6.95
   0   6  -9   32.43    7.53
   0  -6   9   18.47    3.66
   0  -6   9   26.03    6.61
   0   6  -9   36.29    7.63
   0   6  -9   33.88    7.45
   0  -6   9   27.94    6.69
   0   6  -9   28.99    7.08
   0  -6   9   24.36    6.51
   0   6  -9   39.88    7.75
   0   6  -9   43.63    5.52
   0   6  -9   31.82    4.66
   0   6 -10    5.65    3.51
   0   6  10    7.25    2.68
   0   6  10   13.18    4.12
   0   6  10    7.18    2.53
   0  -6 -10   23.61    6.04
   0   6  10    6.14    2.40
   0  -6  10    5.24    2.88
   0   6 -10    9.77    4.36
   0   6 -10    5.68    3.08
   0   6  10    6.60    2.76
   0   6 -10    2.91    2.12
   0  -6 -10    9.10    3.96
   0   6 -10    5.75    2.93
   0   6  10    7.03    3.69
   0   6 -10   12.36    4.43
   0  -6 -10    1.41    1.70
   0  -6  10    7.92    3.08
   0  -6  10    4.83    2.71
   0   6 -10    4.88    2.80
   0   6 -10   10.17    4.10
   0  -6  10    3.23    2.63
   0  -6  10    9.79    3.34
   0   6 -10    6.31    3.49
   0  -6  10    7.99    3.64
   0   6 -10    6.51    3.32
   0   6 -10    3.88    3.35
   0  -6  10    6.65    2.94
   0  -6  10    5.75    3.06
   0  -6  10    8.82    3.98
   0   6 -10    6.37    3.77
   0  -6  10    6.37    3.28
   0   6 -10    3.96    2.65
   0  -6  10    5.64    1.89
   0   6 -10    2.92    5.14
   0   6 -10    5.34    3.41
   0   6 -10    2.99    1.64
   0  -6  10    2.88    1.72
   0   6 -10    3.77    2.30
   0   6 -10    6.68    2.38
   0  -6  11  860.49   48.48
   0   6 -11  865.61   51.81
   0  -6  11  920.89   49.77
   0   6 -11  874.47   50.78
   0  -6  11  944.58   51.72
   0  -6  11  960.57   51.41
   0   6 -11  874.34   51.87
   0  -6  11  851.41   48.59
   0   6 -11  900.32   52.17
   0   6 -11  856.00   49.97
   0  -6  11  926.79   51.32
   0  -6  11  840.42   50.56
   0  -6  11  915.22   51.32
   0   6  11  793.85   46.20
   0   6  11 1074.02   51.24
   0  -6 -11  862.94   50.28
   0   6  11 1035.62   49.89
   0   6  11 1033.95   51.30
   0   6 -11  830.08   47.90
   0  -6 -11  914.26   48.96
   0   6  11 1081.11   51.50
   0   6  11  987.96   50.98
   0   6 -11  837.97   51.16
   0   6 -11  919.15   51.44
   0  -6 -11  855.67   49.87
   0   6 -11  786.74   49.91
   0   6 -11  850.12   49.48
   0   6  11  925.84   50.49
   0  -6  11  857.48   50.71
   0   6 -11  908.29   51.45
   0  -6  11  789.48   41.52
   0   6 -11  815.48   42.60
   0   6 -11  872.04   43.31
   0   6 -11  894.20   52.12
   0  -6  11  836.80   41.34
   0   6 -11  844.95   51.24
   0  -6  11  900.63   51.19
   0   6 -11  826.93   49.83
   0   6 -11  832.36   42.24
   0   6 -11  841.61   42.46
   0   6 -11  909.53   52.51
   0  -6  11  873.92   51.37
   0   6 -11  812.45   51.61
   0  -6  12   65.53   10.19
   0  -6  12   63.36   10.28
   0   6 -12   74.22   11.33
   0  -6  12   80.50   10.82
   0  -6  12   72.19   11.17
   0  -6  12   72.17   11.03
   0   6 -12   73.42   10.96
   0   6 -12   78.11   12.28
   0  -6  12   60.44   10.06
   0  -6  12   62.07    9.67
   0  -6  12   68.35   10.86
   0   6 -12   72.89   11.54
   0   6 -12   61.32   10.81
   0  -6 -12   60.95   10.26
   0   6 -12   59.69   10.62
   0   6 -12   82.72   11.70
   0   6  12   56.70    8.78
   0   6  12   81.53   10.80
   0   6  12   85.59   11.10
   0   6  12   62.13   10.25
   0   6  12   78.98   11.33
   0   6 -12   72.50   11.34
   0  -6 -12   68.42   10.86
   0   6  12   73.47   10.69
   0  -6 -12   96.36   12.42
   0   6  12   83.88   11.55
   0   6 -12   62.36   10.25
   0  -6  12   69.99   11.03
   0   6 -12   63.43   11.20
   0   6 -12   57.17    7.04
   0   6 -12   66.66    7.85
   0  -6  12   64.75    7.11
   0  -6  12   60.26    6.73
   0   6 -12   59.55    7.21
   0   6 -12   66.79   11.23
   0   6 -12   56.55   10.68
   0   6 -12   57.02    6.99
   0   6 -12   65.86   11.30
   0   6 -12   69.69   11.58
   0  -6  12   85.31   12.06
   0  -6  12   68.64   10.96
   0  -6  13    4.02    2.54
   0  -6  13   13.99    4.96
   0   6 -13    7.58    4.02
   0  -6  13   11.67    4.00
   0   6 -13    5.62    3.37
   0  -6  13    9.86    3.90
   0   6 -13   13.93    4.89
   0   6 -13   13.59    5.26
   0   6  13   28.86    7.41
   0  -6  13    9.15    4.16
   0  -6  13    8.41    4.14
   0   6 -13    6.93    3.31
   0  -6  13    6.45    2.77
   0   6 -13    7.66    3.85
   0   6  13    8.68    3.90
   0   6 -13    7.57    3.75
   0   6 -13    6.14    4.15
   0   6  13   11.76    4.35
   0  -6  13   10.74    3.62
   0  -6 -13    8.05    4.16
   0   6 -13   12.38    5.35
   0   6  13    6.12    2.90
   0   6 -13    6.69    2.91
   0  -6 -13   12.34    5.04
   0   6  13   10.07    3.57
   0   6  13   12.30    4.85
   0   6  13   10.10    4.38
   0  -6 -13    8.01    2.87
   0   6  13   16.07    5.24
   0  -6  13    6.25    2.50
   0   6 -13    8.92    2.81
   0  -6  13   10.86    4.39
   0  -6  13   12.11    5.10
   0   6 -13    9.82    2.93
   0   6 -13    7.63    3.76
   0  -6  13    8.69    2.90
   0   6 -13   10.77    3.02
   0   6 -13   10.14    5.18
   0  -6  13    8.61    2.43
   0  -6  13   11.62    2.89
   0   6 -13    8.65    2.89
   0   6 -13   10.23    4.31
   0   6 -14   85.23   13.50
   0  -6  14   96.78   13.08
   0   6 -14   83.47   13.04
   0   6 -14   75.91   11.86
   0  -6  14   58.90   10.59
   0   6 -14   68.82   11.92
   0  -6  14   85.50   12.12
   0  -6  14   72.23   11.18
   0   6  14   95.91   13.00
   0  -6  14   76.21   11.20
   0  -6  14   72.73   11.44
   0  -6  14   75.20   11.03
   0   6  14  108.65   13.52
   0  -6 -14   72.54   11.79
   0   6  14   86.11   12.84
   0   6  14   88.17   12.85
   0   6  14   70.10   11.31
   0   6  14   99.06   13.13
   0   6 -14   79.37   12.65
   0  -6  14   80.92   12.35
   0   6 -14   87.48   13.99
   0  -6 -14   90.07   12.44
   0  -6  14   67.58   10.31
   0   6  14   88.14   12.48
   0   6 -14   81.93   12.89
   0  -6 -14   78.72   12.64
   0   6 -14   78.71   12.44
   0  -6  14   70.34    7.70
   0   6 -14   67.74    8.08
   0  -6  14   82.95    8.08
   0  -6  14   75.83   10.91
   0   6 -14   67.70   12.42
   0   6 -14   72.44    8.19
   0   6 -14   79.78   12.79
   0   6 -14   69.12    7.96
   0  -6  14   74.41   11.78
   0  -6  14   82.59   12.75
   0   6 -14   70.71   12.70
   0   6 -14   89.93   13.72
   0  -6  15 2354.08  108.19
   0   6 -15 2095.82  108.53
   0  -6  15 2161.29  105.32
   0  -6  15 2294.28  106.86
   0  -6  15 2183.36  106.25
   0  -6  15 2285.00  108.37
   0   6 -15 2174.30  109.69
   0  -6  15 2092.87  103.89
   0   6  15 2888.33  112.04
   0  -6  15 2137.72  104.81
   0   6 -15 1994.24  105.58
   0   6 -15 2004.32  108.05
   0   6  15 2822.66  111.96
   0  -6  15 1740.97  100.67
   0   6 -15 1855.27  105.56
   0   6 -15 2241.11  109.41
   0  -6 -15 1992.88  106.62
   0   6  15 2664.03  109.84
   0  -6 -15 2274.13  106.85
   0   6  15 2651.65  111.41
   0   6 -15 2158.88  110.57
   0   6  15 2647.17  110.57
   0   6  15 2460.06  110.47
   0   6 -15 2227.30   96.91
   0   6 -15 1758.67   95.45
   0  -6  15 2208.12   95.17
   0  -6  15 2286.78  107.70
   0   6 -15 2208.55  109.27
   0  -6  15 2236.39   94.98
   0   6 -15 2105.78  107.86
   0   6 -15 2092.04  108.44
   0   6 -15 2181.69  110.39
   0  -6  15 1957.05  102.59
   0   6 -15 2067.84  108.29
   0  -6  15 2287.45  107.76
   0   6 -15 2182.79   96.14
   0  -6  16   42.88    8.53
   0   6 -16   45.80   10.30
   0  -6  16   44.20    8.97
   0  -6  16   38.76    8.35
   0   6 -16   37.64    8.61
   0  -6  16   46.95    9.97
   0   6 -16   46.33    9.95
   0  -6  16   33.15    7.45
   0   6 -16   42.60    9.96
   0   6  16   58.06   10.64
   0  -6  16   38.99    8.46
   0  -6  16   42.47    8.97
   0  -6 -16   41.74    9.05
   0   6 -16   50.70   11.20
   0   6  16   42.57    9.38
   0   6  16   46.74    9.56
   0   6 -16   27.71    7.79
   0   6 -16   33.30    8.86
   0   6  16   55.83   10.62
   0  -6  16   28.93    6.96
   0   6 -16   37.19    9.00
   0   6  16   61.12   10.57
   0   6  16   52.23    9.99
   0  -6  16   53.16    6.66
   0   6 -16   34.57    5.81
   0  -6  16   40.80    8.34
   0   6 -16   62.53   11.67
   0  -6  16   43.62    9.37
   0   6 -16   43.69    9.81
   0  -6  16   46.15    6.08
   0   6 -16   38.09    9.69
   0   6 -16   32.97    8.51
   0   6 -16   43.80    6.24
   0  -6  16   50.17    9.76
   0  -6  17  141.21   16.14
   0  -6  17  126.52   16.01
   0  -6  17  128.01   15.64
   0  -6  17  130.52   16.85
   0  -6  17  157.29   17.99
   0   6  17  167.51   18.61
   0   6 -17  132.16   17.80
   0   6 -17  110.37   16.88
   0  -6  17  142.67   16.72
   0  -6  17  132.40   16.16
   0   6  17  172.76   18.85
   0   6  17  161.85   18.44
   0   6  17  160.25   19.07
   0   6 -17  109.31   16.64
   0   6  17  165.89   18.40
   0   6 -17  140.54   18.79
   0  -6  17  111.44   14.44
   0   6 -17  146.55   18.65
   0  -6 -17  131.86   16.86
   0   6 -17  113.47   16.71
   0   6  17  145.01   17.62
   0   6 -17  111.95   11.47
   0   6 -17  112.00   11.39
   0   6 -17  113.54   11.50
   0  -6  17  130.58   10.98
   0  -6  17  111.21   10.67
   0   6 -17  129.51   12.39
   0  -6 -17  101.72   10.92
   0  -6  17  111.17   10.38
   0   6 -17  100.72   11.06
   0  -6 -17   94.10   11.67
   0   6 -17  107.28   11.19
   0   6 -17  121.48   16.90
   0   6 -17  106.82   16.41
   0   6 -17  124.59   17.17
   0  -6  17  134.64   10.99
   0  -6  17  133.78   16.67
   0   6 -17  118.52   16.54
   0   6 -17  127.32   17.55
   0  -6  17  130.65   15.51
   0   6 -17  128.75   11.51
   0  -6  17  129.28   15.77
   0   6  18   29.34    7.97
   0  -6  18   20.72    6.83
   0  -6  18   22.25    7.00
   0  -6  18   20.11    6.19
   0   6 -18   16.04    6.61
   0  -6  18   15.51    5.75
   0  -6  18   25.45    7.37
   0   6 -18   16.40    6.30
   0   6  18   28.35    7.16
   0  -6  18   15.14    5.43
   0  -6 -18   22.73    7.26
   0   6  18   27.27    8.09
   0   6  18   27.78    7.47
   0   6 -18    3.54    4.19
   0  -6  18   14.20    5.10
   0   6 -18   14.07    6.16
   0   6 -18   15.80    5.85
   0   6 -18   22.89    6.80
   0   6 -18   24.95    8.13
   0   6  18   26.26    7.61
   0  -6  18   15.85    3.61
   0   6 -18   18.77    4.23
   0   6 -18   11.35    3.64
   0  -6  18   16.58    3.39
   0   6 -18   17.38    4.39
   0  -6  18   21.40    4.12
   0   6 -18   19.28    4.72
   0   6 -18   15.34    3.96
   0   6 -18   15.33    4.17
   0  -6 -18   15.16    3.79
   0  -6  18   19.83    4.04
   0  -6  18   14.69    5.11
   0   6 -18   20.17    7.32
   0   6 -18   22.98    7.38
   0   6 -18   20.72    4.67
   0  -6  18   23.74    6.52
   0   6 -18   23.55    7.16
   0  -6  18   18.55    3.79
   0  -6  19 1656.76   81.51
   0   6  19 1985.05   85.95
   0   6  19 2039.77   86.18
   0  -6  19 1636.97   80.37
   0   6 -19 1461.95   82.85
   0  -6  19 1588.92   79.28
   0  -6  19 1483.06   77.53
   0  -6  19 1393.09   78.31
   0   6 -19 1515.01   84.24
   0  -6  19 1492.11   78.60
   0  -6 -19 1353.63   79.44
   0   6  19 1887.27   85.08
   0   6 -19 1274.20   79.86
   0  -6  19 1194.93   73.78
   0   6 -19 1387.87   83.47
   0   6 -19 1094.49   76.81
   0   6  19 1578.28   81.71
   0   6 -19 1391.27   82.10
   0   6  19 1821.54   84.36
   0   6 -19 1373.01   77.96
   0  -6 -19 1393.34   68.80
   0  -6  19 1544.11   67.71
   0  -6 -19 1411.08   68.47
   0   6 -19 1443.61   68.65
   0  -6  19 1448.54   66.45
   0   6 -19 1342.19   67.94
   0  -6  19 1546.43   66.55
   0   6 -19 1405.52   68.20
   0   6 -19 1508.32   69.07
   0   6 -19 1326.47   67.81
   0   6 -19 1450.73   69.04
   0  -6  19 1269.24   65.24
   0   6 -19 1409.70   81.63
   0  -6  19 1384.06   76.19
   0   6 -19 1556.78   83.32
   0   6 -19 1465.56   81.34
   0   6 -19 1548.74   82.96
   0   6 -19 1377.20   67.24
   0  -6  19 1634.79   81.46
   0  -6  19 1580.73   66.97
   0   6  20   83.10   13.26
   0  -6  20   59.47   10.67
   0   6  20   62.38   11.62
   0  -6  20   75.00   12.43
   0   6 -20   51.55   11.41
   0  -6  20   45.51    9.82
   0   6 -20   57.66   11.65
   0  -6  20   76.64   12.05
   0   6 -20   37.77    9.75
   0  -6  20   68.74   11.74
   0  -6  20   67.46   11.79
   0   6  20   69.68   12.38
   0   6 -20   49.96   11.29
   0   6 -20   47.35   11.77
   0  -6  20   45.70    9.25
   0   6  20   67.29   12.07
   0   6 -20   33.01    9.31
   0   6 -20   62.84    8.03
   0  -6  20   62.76    7.37
   0   6 -20   46.80    6.94
   0   6 -20   49.92    7.13
   0  -6  20   58.27    6.69
   0  -6  20   52.26    6.56
   0   6 -20   48.84    7.31
   0  -6 -20   45.40    6.94
   0  -6  20   51.94    6.51
   0  -6 -20   56.40    7.76
   0   6 -20   53.09    7.56
   0  -6  20   55.83    6.43
   0   6 -20   48.13    7.06
   0   6 -20   45.67   10.73
   0   6 -20   56.10    7.15
   0   6 -20   47.50   10.68
   0  -6  20   61.82    6.96
   0  -6  20   48.33    9.39
   0  -6  20   51.91   10.46
   0   6 -20   57.18   12.14
   0  -6  21  432.57   33.96
   0   6  21  594.64   39.15
   0   6  21  582.03   38.91
   0  -6  21  478.39   35.55
   0  -6  21  505.05   36.71
   0   6 -21  442.37   37.86
   0   6  21  585.18   39.05
   0   6 -21  455.31   38.77
   0  -6  21  449.45   33.94
   0  -6  21  425.20   34.28
   0   6  21  507.34   37.46
   0   6  21  557.84   38.68
   0   6 -21  405.41   37.84
   0   6 -21  464.81   38.07
   0  -6  21  325.37   30.46
   0   6 -21  481.77   27.74
   0  -6  21  484.16   26.00
   0  -6  21  498.43   26.68
   0  -6  21  447.12   25.17
   0   6 -21  472.95   28.31
   0  -6 -21  441.17   27.45
   0  -6  21  470.02   25.59
   0  -6 -21  433.05   27.49
   0   6 -21  493.21   27.83
   0  -6  21  447.88   25.40
   0   6 -21  479.68   27.93
   0   6 -21  455.74   27.39
   0  -6  21  410.20   32.63
   0  -6  21  490.96   36.26
   0   6 -21  469.89   38.11
   0  -6  21  511.69   26.54
   0   6 -21  472.21   27.16
   0   6 -21  395.85   35.49
   0   6 -21  480.67   38.60
   0   6 -21  379.13   34.77
   0  -6  22   57.13   10.16
   0   6 -22   55.46   12.45
   0  -6  22   68.54   11.62
   0  -6  22   53.65   10.16
   0  -6  22   51.64   10.46
   0   6  22   65.27   11.68
   0   6  22   83.33   13.03
   0  -6  22   65.43   11.38
   0   6  22   71.41   12.06
   0   6 -22   51.39   11.27
   0   6 -22   44.99   11.09
   0   6 -22   51.63   11.63
   0  -6  22   70.03    7.53
   0  -6  22   58.92    6.68
   0  -6 -22   56.58    7.63
   0   6 -22   62.60    7.89
   0   6 -22   63.92    7.78
   0   6 -22   57.50    7.55
   0  -6  22   62.05    6.79
   0  -6  22   61.80    6.67
   0  -6 -22   58.96    7.73
   0  -6  22   57.89    6.71
   0  -6  22   64.78    7.08
   0  -6  22   59.30   11.07
   0   6 -22   62.89   12.38
   0  -6  22   64.42   10.76
   0   6 -22   62.82   12.19
   0   6 -23  796.12   55.91
   0  -6  23  778.97   50.62
   0  -6  23  847.71   52.93
   0   6  23 1076.72   57.30
   0  -6  23  791.90   51.74
   0  -6  23  902.18   42.14
   0  -6  23  990.52   43.36
   0   6 -23  933.00   44.41
   0  -6 -23  901.22   44.81
   0  -6 -23  832.38   43.11
   0  -6 -23  935.98   45.16
   0  -6  23  853.62   41.72
   0   6 -23  889.32   44.31
   0  -6  23  898.64   42.16
   0   6 -23  895.45   44.15
   0   6 -23  812.47   55.26
   0   6 -23  885.05   56.73
   0  -6  23  941.27   43.10
   0  -6  23  868.28   53.36
   0   6 -23  683.13   52.13
   0  -6  23  803.17   50.58
   0   6 -24   98.92    9.40
   0  -6  24   94.76    8.10
   0  -6 -24  102.48   10.08
   0  -6  24   99.22    8.56
   0   6 -24   89.22    8.89
   0  -6  24  105.82    8.48
   0   6 -24   94.12    9.32
   0  -6 -24   83.50    8.47
   0  -6  24   91.60    8.13
   0  -6  24   70.82   11.32
   0  -6  24   99.42    8.65
   0  -6  24   76.71   12.12
   0   6 -24   87.52   14.60
   0   6 -24   74.24   13.38
   0  -6  25  633.75   29.36
   0  -6 -25  551.35   29.53
   0  -6  25  548.35   28.14
   0  -6  25  553.23   28.11
   0   6 -25  558.62   30.27
   0  -6  25  557.90   28.41
   0   6 -25  640.16   30.86
   0   6 -25  523.34   29.53
   0  -6 -25  598.37   30.99
   0  -6  25  590.07   29.40
   0   6 -25  558.04   40.66
   0   6 -26   75.87    7.64
   0  -6  26   83.89    6.97
   0   6 -26   87.78    8.27
   0  -6 -26   98.94    8.81
   0   6 -26   89.62    8.23
   0  -6  26   79.79    6.90
   0  -6  26   89.27    7.08
   0  -6 -26   74.14    7.34
   0  -6  26   86.12    7.54
   0  -6  27  330.94   17.92
   0  -6  27  336.11   18.21
   0   6 -27  356.94   20.10
   0   6 -27  351.82   19.55
   0  -6 -27  392.08   20.80
   0  -6 -27  335.85   19.17
   0   6 -28   18.43    3.06
   0   6 -28   13.71    2.84
   0  -6  28   12.47    2.14
   0   6 -28   12.32    2.44
   0  -6 -28   15.93    3.06
   0  -6 -29  185.12   11.08
   0  -6  29  164.25    9.49
   0   7   0    4.60    2.74
   0   7   0    2.66    1.28
   0   7   0    2.01    1.64
   0   7   0    2.20    2.11
   0   7   0    4.86    2.24
   0  -7   0    0.67    1.89
   0   7   0    1.55    2.30
   0   7   0    5.75    3.08
   0  -7   0    5.87    3.35
   0   7   1   -0.89    1.46
   0   7   1   -0.27    1.06
   0   7   1    2.03    1.37
   0  -7  -1    1.94    1.41
   0   7  -1   -0.92    2.05
   0   7   1    1.22    1.96
   0   7  -1   -0.23    2.25
   0   7  -1   -0.93    1.52
   0  -7   1   -0.28    1.62
   0   7  -1    1.24    1.19
   0   7   1   -0.01    1.04
   0   7  -1   -0.18    1.78
   0   7  -1    2.53    2.27
   0   7   1    0.77    1.62
   0  -7   1    0.48    1.37
   0   7  -1    2.50    2.28
   0  -7   1    2.10    1.59
   0  -7   1    0.41    1.87
   0  -7  -1   -0.71    1.80
   0   7  -1   -2.34    2.34
   0   7  -1   -0.17    1.84
   0  -7   1   -1.67    1.42
   0   7  -2    2.05    2.53
   0   7  -2    1.75    1.95
   0   7   2    6.84    3.31
   0  -7  -2    3.58    2.74
   0   7   2    1.33    2.21
   0   7   2    1.80    2.06
   0   7   2    2.58    2.66
   0   7   2    0.27    1.49
   0   7   2    0.98    1.93
   0   7  -2    0.55    1.66
   0   7  -2    1.24    2.59
   0   7   2   -0.07    1.37
   0   7  -2    7.72    3.42
   0   7  -2   -1.43    1.39
   0  -7   2    3.49    2.58
   0  -7   2    5.97    4.58
   0  -7   2    1.23    1.79
   0   7  -2    5.72    3.52
   0   7  -2    7.12    4.07
   0  -7   2    2.51    3.75
   0   7  -2    0.07    1.81
   0  -7   2    1.80    2.19
   0  -7   2    5.95    4.76
   0   7  -2   -0.27    2.66
   0  -7  -2    0.78    2.99
   0  -7   2    5.50    4.95
   0   7  -3    1.21    2.80
   0   7   3   -1.32    1.95
   0   7   3    0.68    1.39
   0   7  -3    1.06    2.20
   0   7   3    0.44    1.78
   0   7   3    1.02    1.30
   0   7   3   -0.29    1.40
   0  -7  -3   -0.19    1.70
   0   7  -3    2.34    2.15
   0   7  -3    0.01    1.41
   0   7  -3   -0.58    1.52
   0  -7  -3    3.11    2.32
   0   7   3   -0.21    1.61
   0   7  -3    0.30    2.11
   0  -7   3    1.14    1.52
   0   7   3    1.75    1.26
   0   7  -3    1.52    3.06
   0  -7   3    1.49    1.19
   0  -7   3   -0.08    1.15
   0  -7   3    1.53    2.63
   0   7  -3   -0.90    1.58
   0   7  -3   -0.60    1.62
   0   7  -3    0.63    1.59
   0  -7   3    1.95    2.38
   0  -7  -3    0.61    1.15
   0  -7   3    2.95    3.23
   0  -7   3   -0.80    2.50
   0   7  -4   -0.14    1.76
   0   7   4    4.63    2.89
   0  -7  -4    0.11    1.04
   0   7   4    2.29    2.08
   0  -7  -4    7.28    3.24
   0   7   4    1.87    2.01
   0   7   4    2.50    1.87
   0   7   4    2.65    1.51
   0  -7   4    3.57    2.31
   0   7  -4    2.39    1.31
   0   7  -4    3.41    2.17
   0   7  -4    3.16    1.76
   0   7   4    0.59    1.36
   0   7  -4   -2.28    2.15
   0  -7   4    4.73    3.11
   0   7  -4   -0.33    2.21
   0  -7   4    3.99    2.33
   0   7  -4    3.69    4.06
   0  -7   4    6.45    2.83
   0  -7   4    6.74    3.12
   0  -7   4   -0.14    1.91
   0   7  -4    1.25    1.49
   0   7  -4    2.08    1.10
   0  -7   4    4.42    2.76
   0   7  -4    1.73    1.57
   0  -7   4    3.45    2.57
   0   7   5    2.33    1.79
   0  -7  -5    1.79    2.34
   0  -7  -5   -0.46    1.25
   0   7  -5    1.66    2.18
   0   7  -5    1.53    2.47
   0   7  -5    1.75    2.61
   0   7   5   -0.59    1.43
   0   7   5    0.18    1.78
   0   7   5    0.53    1.08
   0   7   5    3.05    2.52
   0   7  -5    4.23    3.92
   0   7   5   -0.05    0.97
   0   7  -5   -0.83    1.71
   0   7   5    1.84    1.52
   0  -7   5    0.76    1.47
   0   7   5    1.07    0.84
   0  -7   5    1.03    1.55
   0  -7   5   -0.92    1.81
   0  -7   5    2.49    2.02
   0  -7   5   -0.01    2.03
   0   7  -5    0.02    1.91
   0   7  -5    1.66    2.37
   0  -7   5    0.80    1.24
   0  -7   5    0.34    1.64
   0  -7   5    1.18    1.43
   0   7  -5    0.01    1.51
   0  -7   5   -2.14    2.10
   0   7  -5    3.37    3.45
   0   7  -5    2.13    3.21
   0   7  -5   -1.25    2.09
   0   7   6    5.04    3.19
   0   7   6    3.26    2.10
   0   7   6    1.95    2.13
   0  -7  -6    4.54    2.51
   0   7  -6    4.28    3.14
   0  -7  -6    2.95    3.38
   0  -7   6    1.04    2.58
   0   7  -6    7.85    4.06
   0   7   6    4.70    2.97
   0   7  -6    1.82    2.63
   0   7  -6    4.03    3.40
   0   7   6    1.47    1.67
   0   7   6    1.52    2.22
   0   7  -6    1.77    1.52
   0   7  -6    2.01    1.82
   0   7  -6    4.17    3.40
   0   7   6    3.58    2.37
   0  -7   6    8.87    4.74
   0   7  -6    2.37    2.33
   0   7  -6   -0.53    1.83
   0  -7   6    0.26    1.39
   0  -7   6    0.21    1.90
   0   7  -6    1.08    2.28
   0   7  -6    4.26    3.64
   0  -7   6    3.96    3.48
   0  -7   6   -0.22    2.04
   0   7  -6    1.54    2.45
   0   7  -6   -1.29    2.15
   0   7  -6   10.76    4.38
   0  -7   6    2.80    3.52
   0  -7   6   -0.99    1.42
   0  -7   6    4.60    4.94
   0   7  -6    3.47    3.56
   0   7   7   -0.18    1.54
   0   7   7    0.26    0.87
   0   7  -7    3.67    2.67
   0   7   7    0.33    1.46
   0  -7  -7    0.90    1.65
   0   7  -7    0.30    2.50
   0   7   7    0.21    1.51
   0   7  -7   -0.12    1.25
   0   7  -7   -0.01    1.60
   0   7   7    0.81    0.90
   0  -7  -7    0.36    1.59
   0   7   7    1.02    1.85
   0   7   7    3.88    2.15
   0   7  -7    0.97    1.48
   0   7  -7    0.42    1.15
   0  -7  -7    3.32    1.81
   0   7  -7    1.77    2.04
   0   7   7    1.66    2.00
   0  -7   7    0.61    1.95
   0   7  -7   -5.06    3.00
   0   7  -7   -0.01    3.03
   0   7  -7    1.47    2.18
   0  -7   7    2.29    3.68
   0  -7   7   -0.10    1.82
   0  -7   7    0.26    1.37
   0   7  -7    0.98    1.61
   0  -7   7    3.82    3.66
   0   7  -7   -2.03    2.40
   0  -7   7    0.92    1.93
   0   7  -7   -1.81    2.63
   0  -7   7   -0.18    2.66
   0   7  -7    2.07    1.42
   0  -7   7    0.53    1.18
   0  -7   7    2.73    3.90
   0  -7   7   -0.83    2.04
   0   7  -7    2.28    2.44
   0   7  -7    2.97    2.50
   0   7  -8    2.27    2.59
   0   7  -8    7.13    3.33
   0  -7   8    2.78    1.51
   0  -7   8    8.07    3.27
   0   7  -8    0.57    2.12
   0  -7   8    3.07    2.99
   0  -7   8    2.71    2.88
   0   7  -8    6.92    3.50
   0  -7   8   -1.42    3.04
   0   7  -8    1.71    1.69
   0  -7   8    4.21    3.57
   0   7  -8    4.87    2.55
   0   7  -8    2.27    1.70
   0   7   8    5.77    2.96
   0   7  -8    4.20    3.05
   0   7   8    1.89    2.05
   0  -7  -8    2.44    2.05
   0   7  -8    0.99    1.26
   0   7   8    3.63    2.26
   0  -7  -8   -3.96    3.33
   0   7  -8    0.57    1.34
   0   7   8    0.98    1.48
   0   7  -8    3.04    2.47
   0  -7  -8    0.57    1.63
   0   7   8    2.46    1.56
   0   7  -8    1.59    1.10
   0   7   8    2.54    2.35
   0   7  -8    2.83    3.14
   0   7  -8    2.53    1.38
   0   7  -8    2.37    2.01
   0  -7   8    1.26    1.64
   0  -7   8    0.89    2.06
   0   7  -8    2.31    1.59
   0   7  -8    2.59    2.93
   0   7  -8    1.35    1.79
   0   7  -8    3.93    3.32
   0  -7   8    1.08    1.59
   0   7  -8    0.91    1.15
   0   7  -8    0.84    2.12
   0   7  -9    0.91    1.30
   0   7  -9    0.38    2.19
   0  -7   9   -1.56    2.38
   0   7  -9    3.57    3.14
   0  -7   9   -0.67    1.55
   0  -7   9    1.94    2.87
   0  -7   9   -0.01    2.38
   0   7  -9   -0.56    2.48
   0  -7   9    0.26    2.11
   0   7  -9   -3.78    3.90
   0  -7   9   -0.36    1.48
   0   7  -9   -1.85    1.98
   0   7  -9    1.26    2.21
   0   7   9   -1.12    1.83
   0   7   9   -1.46    2.40
   0   7  -9   -1.08    2.48
   0  -7  -9    0.22    2.11
   0   7  -9    2.28    1.41
   0  -7  -9    2.14    2.26
   0   7  -9    1.59    2.60
   0   7   9    1.92    2.05
   0   7  -9    1.03    1.30
   0  -7  -9   -5.81    4.19
   0   7   9   -0.07    1.21
   0   7  -9   -0.83    2.01
   0   7   9    0.02    0.97
   0   7  -9   -0.47    1.81
   0   7  -9    1.98    1.48
   0   7  -9   -1.71    1.47
   0   7  -9    2.78    3.16
   0   7  -9   -0.20    1.02
   0  -7   9    0.74    2.33
   0   7  -9   -0.54    1.74
   0   7  -9   -1.63    2.01
   0   7  -9    1.51    2.93
   0  -7   9    0.14    0.88
   0  -7   9    1.29    1.21
   0  -7  10    2.33    4.17
   0   7 -10    0.03    2.28
   0   7 -10    2.11    2.11
   0   7 -10    2.77    3.69
   0  -7  10    2.47    2.01
   0   7 -10    0.67    1.91
   0  -7  10    2.79    2.16
   0  -7  10    7.73    4.20
   0  -7  10    1.58    1.96
   0   7 -10    5.99    3.37
   0  -7  10    2.48    4.12
   0   7  10    0.85    1.07
   0   7 -10    2.37    2.54
   0   7 -10    2.32    2.82
   0  -7 -10    3.96    2.96
   0   7  10   -0.57    1.73
   0  -7 -10    4.15    3.12
   0   7 -10    0.59    1.68
   0   7  10    2.16    1.81
   0   7  10    1.42    1.10
   0   7 -10    0.99    2.11
   0   7 -10    3.73    2.44
   0  -7 -10    2.72    2.29
   0   7 -10    2.10    1.86
   0   7 -10    2.73    1.91
   0   7 -10    1.53    1.05
   0   7 -10   -1.11    2.82
   0   7 -10    1.49    1.34
   0  -7  10    1.68    1.59
   0  -7  10    2.26    2.06
   0   7 -10    0.64    1.92
   0   7 -10    1.14    1.58
   0  -7  10    4.33    4.05
   0   7 -10    0.29    2.45
   0  -7  10    1.01    1.02
   0   7 -10    1.80    1.69
   0   7 -10    5.32    4.26
   0   7 -11    4.84    3.30
   0   7 -11    1.10    2.47
   0  -7  11    0.63    2.38
   0   7 -11    0.56    1.36
   0  -7  11    3.61    2.76
   0  -7  11    0.74    1.75
   0  -7  11   -0.59    1.82
   0   7 -11   -0.67    1.97
   0   7 -11    3.00    3.67
   0  -7  11   -2.12    1.71
   0  -7  11    0.63    1.88
   0   7  11    1.63    2.24
   0   7 -11    0.96    1.50
   0  -7 -11   -0.90    1.93
   0  -7 -11    0.78    1.36
   0   7 -11   -1.14    3.67
   0   7  11    1.80    2.42
   0   7 -11    6.44    3.71
   0   7  11    1.68    1.32
   0   7 -11    1.50    1.79
   0   7 -11    7.23    4.29
   0  -7 -11    1.53    2.65
   0   7 -11    1.21    1.53
   0   7 -11    0.38    1.26
   0   7 -11    3.33    2.57
   0   7 -11    2.31    2.37
   0   7 -11    2.75    2.54
   0  -7  11   -1.25    2.55
   0   7 -11    0.14    2.30
   0  -7  11    0.36    1.39
   0  -7  11    3.21    2.49
   0   7 -11   -0.46    1.58
   0   7 -11    1.15    1.19
   0   7 -11    0.30    2.37
   0  -7  11   -0.41    1.29
   0   7 -12    3.90    2.81
   0  -7  12   -0.57    1.69
   0   7 -12    3.25    3.62
   0   7 -12    1.41    1.33
   0  -7  12   -0.54    2.81
   0  -7  12   -0.86    1.27
   0  -7  12    3.27    3.02
   0   7 -12    0.36    2.06
   0  -7  12   -0.58    2.76
   0  -7  12    0.40    1.14
   0   7 -12    2.70    2.77
   0  -7 -12    1.08    3.24
   0   7 -12   -0.62    1.55
   0   7 -12    2.63    2.96
   0   7  12    1.80    2.63
   0   7  12   -1.78    2.49
   0   7  12    3.30    3.16
   0   7 -12    5.10    3.85
   0  -7 -12    2.93    2.90
   0   7 -12   -0.25    2.99
   0   7 -12    0.82    1.60
   0   7  12    1.09    1.59
   0  -7 -12    0.77    1.49
   0   7 -12    0.21    0.99
   0   7 -12    0.94    1.15
   0   7 -12    1.70    1.20
   0   7 -12   -0.24    2.37
   0   7 -12    2.55    2.89
   0   7 -12   -0.16    1.34
   0   7 -12    2.64    2.03
   0  -7  12    0.56    2.54
   0  -7  12   -0.51    0.76
   0   7 -12   -0.44    2.55
   0  -7  12    1.30    2.04
   0  -7  12    3.45    1.91
   0  -7  13   -2.45    2.63
   0   7 -13    1.07    1.91
   0  -7  13   -1.73    3.82
   0  -7  13   -1.24    1.50
   0   7 -13    0.78    1.38
   0  -7  13    1.65    2.50
   0   7 -13   -2.53    3.39
   0  -7  13   -1.68    2.17
   0  -7  13   -0.46    2.66
   0   7 -13   -1.57    3.26
   0   7 -13   -0.82    3.16
   0  -7 -13    1.27    1.82
   0   7 -13   -1.18    2.06
   0  -7 -13    0.59    1.39
   0   7 -13   -2.49    3.25
   0   7  13    3.32    3.11
   0   7  13    2.12    1.57
   0   7  13   -0.05    1.33
   0   7 -13    0.01    3.84
   0   7  13    1.88    1.77
   0   7 -13    1.39    1.42
   0  -7 -13   -1.33    3.22
   0   7 -13    0.63    1.76
   0   7 -13    0.92    1.53
   0   7 -13    0.35    1.77
   0   7 -13   -1.84    1.45
   0   7 -13    5.14    5.62
   0   7 -13   -1.01    1.73
   0  -7  13    4.20    2.51
   0  -7  13    2.12    1.58
   0   7 -13   -0.12    3.02
   0  -7  13    1.00    2.50
   0   7 -13   -1.21    2.44
   0  -7  13    1.63    1.09
   0  -7  14    2.87    3.22
   0   7 -14    4.86    2.27
   0   7 -14    3.44    3.75
   0   7 -14   -0.95    3.23
   0   7  14    1.52    2.81
   0  -7  14    4.29    3.17
   0  -7  14   -2.06    2.21
   0   7 -14    2.66    4.11
   0  -7  14    5.37    3.63
   0  -7  14    0.70    2.16
   0  -7  14    4.55    3.78
   0  -7 -14    5.16    3.07
   0   7 -14    8.17    5.07
   0   7  14    1.50    2.21
   0   7  14    1.91    2.28
   0   7 -14   -3.41    3.03
   0   7 -14    2.82    2.41
   0   7  14    3.36    3.09
   0   7  14    5.23    3.35
   0   7 -14    2.43    2.11
   0   7 -14    0.85    1.62
   0   7 -14   -1.11    1.57
   0   7 -14    6.25    5.24
   0   7 -14    1.30    1.27
   0  -7  14    4.82    3.79
   0  -7  14    1.64    1.59
   0  -7  14    4.09    2.33
   0   7 -14    3.78    2.31
   0   7 -14    2.51    3.98
   0   7 -14    2.03    1.32
   0   7 -14    2.17    2.63
   0  -7  14   -0.18    2.07
   0  -7  15    2.89    2.64
   0  -7  15   -0.65    1.64
   0  -7  15   -2.34    1.56
   0   7 -15    3.82    3.65
   0   7 -15   -3.16    2.45
   0   7  15    1.52    1.69
   0  -7  15    4.91    3.83
   0   7  15    3.09    3.08
   0  -7  15   -1.78    2.35
   0   7 -15    3.11    4.50
   0  -7  15    1.31    2.15
   0   7 -15   -0.52    3.29
   0   7 -15   -4.51    4.19
   0   7 -15    2.84    3.24
   0   7  15    0.24    2.37
   0   7  15    2.61    1.67
   0   7 -15    1.01    2.70
   0  -7 -15   -1.38    2.97
   0   7 -15    0.78    3.06
   0   7  15   -0.66    2.55
   0   7 -15    3.31    2.08
   0   7 -15    1.05    1.21
   0   7 -15    0.00    1.11
   0   7 -15   -1.36    2.41
   0  -7  15    0.08    1.65
   0  -7 -15    1.71    1.34
   0  -7 -15    1.29    1.24
   0  -7 -15    1.04    1.67
   0  -7  15   -0.72    1.75
   0  -7  15   -0.29    1.57
   0   7 -15    6.00    4.62
   0   7 -15   -1.03    3.09
   0   7 -15    1.01    1.95
   0   7 -15   -0.12    2.38
   0  -7  15   -0.02    2.62
   0  -7  15    0.66    1.26
   0   7 -16   -1.54    1.88
   0   7 -16   -3.14    5.57
   0   7  16    7.98    4.70
   0   7 -16   -0.29    2.57
   0  -7  16   -0.24    3.43
   0   7  16    2.39    2.91
   0   7 -16    2.99    2.04
   0   7  16    5.05    4.05
   0  -7  16    1.21    2.27
   0  -7  16    5.29    3.84
   0  -7  16    0.59    2.04
   0  -7  16    6.22    4.67
   0  -7  16    2.86    1.80
   0  -7  16   -0.05    2.93
   0   7 -16    4.42    5.04
   0   7  16   -0.21    2.33
   0   7  16    5.75    4.58
   0   7 -16   -1.06    2.94
   0   7 -16    2.66    3.03
   0  -7 -16   -4.62    4.35
   0   7  16    2.79    3.58
   0   7 -16    5.41    4.07
   0   7 -16    3.60    2.75
   0   7 -16    1.32    1.12
   0  -7 -16    1.41    2.67
   0  -7 -16    2.58    2.96
   0   7 -16    2.90    1.78
   0   7 -16   -1.22    2.13
   0  -7 -16    0.24    1.87
   0   7 -16   -1.20    2.08
   0  -7  16    1.44    1.90
   0  -7  16    1.36    1.88
   0  -7  16    3.98    4.16
   0  -7  16    4.49    3.60
   0   7 -16   -1.91    1.84
   0   7 -16    2.13    2.17
   0   7 -16    3.27    3.97
   0   7 -16    2.24    2.07
   0  -7  16    5.89    2.21
   0  -7  17    4.05    3.06
   0  -7  17    0.95    2.44
   0   7 -17    6.01    4.82
   0  -7  17   -0.21    1.99
   0   7  17   -2.60    4.08
   0   7  17    1.21    3.00
   0  -7  17   -0.89    2.00
   0   7 -17    0.40    2.47
   0  -7  17    1.63    2.85
   0  -7  17    0.81    1.39
   0   7 -17   -3.77    3.44
   0  -7  17    1.86    3.29
   0   7  17    2.64    2.49
   0   7 -17   -1.71    2.66
   0   7 -17   -2.79    5.00
   0   7  17    2.25    2.71
   0  -7 -17   -0.29    2.04
   0   7  17    3.39    3.77
   0   7 -17    0.01    2.34
   0   7 -17    2.09    3.55
   0  -7 -17    1.23    1.62
   0   7 -17    2.61    1.69
   0  -7  17    0.27    1.23
   0  -7  17    1.59    0.87
   0   7 -17    0.70    2.01
   0  -7 -17   -0.23    1.48
   0   7 -17    0.28    1.75
   0   7 -17    0.35    1.18
   0   7 -17    0.56    1.27
   0  -7 -17   -1.35    2.19
   0   7 -17    0.18    1.50
   0   7 -17    0.86    4.17
   0   7 -17    1.12    2.26
   0  -7  17    1.92    3.33
   0  -7  17    0.69    1.74
   0  -7  17    0.50    1.38
   0   7 -17    1.10    1.96
   0  -7  17    1.76    1.28
   0   7  18   -1.01    2.30
   0   7  18    6.84    4.46
   0  -7  18    3.74    3.20
   0   7  18    4.76    3.36
   0  -7  18   -2.46    2.93
   0  -7  18    3.04    3.27
   0  -7  18    2.97    2.95
   0  -7  18   -0.14    1.85
   0  -7  18   -1.36    2.64
   0   7 -18    1.70    2.80
   0   7 -18    0.57    3.27
   0   7 -18    4.23    3.81
   0   7 -18   -0.42    2.11
   0   7 -18    6.39    4.39
   0   7 -18    2.31    2.77
   0   7  18    3.13    3.02
   0   7 -18    0.98    1.25
   0   7 -18   -0.48    1.97
   0  -7 -18   -0.88    1.90
   0   7 -18    2.42    2.14
   0   7 -18   -2.21    2.17
   0  -7 -18    0.91    1.91
   0   7 -18    4.77    2.59
   0   7 -18    0.11    1.33
   0  -7  18    1.11    1.20
   0  -7  18    0.88    1.31
   0  -7  18    1.35    1.32
   0  -7 -18    2.12    1.32
   0  -7  18    1.99    2.39
   0   7 -18    5.96    5.25
   0  -7  18    4.76    3.96
   0   7 -18    5.81    2.43
   0  -7  18    0.20    1.15
   0  -7  18    1.87    1.73
   0   7 -18    2.18    3.37
   0  -7  19    0.50    2.44
   0  -7  19    1.87    2.33
   0  -7  19    0.20    2.37
   0   7  19    4.87    3.97
   0   7 -19   -2.24    2.94
   0   7 -19    0.37    2.86
   0  -7  19   -2.27    3.26
   0  -7  19    1.24    2.08
   0   7  19    4.82    2.74
   0   7  19   -1.01    3.84
   0   7 -19    0.91    4.12
   0  -7  19    1.60    2.72
   0   7  19    8.92    4.18
   0   7 -19   -0.10    1.54
   0   7 -19    0.31    2.39
   0   7  19    0.95    2.27
   0   7 -19    0.25    1.40
   0   7 -19    1.06    2.17
   0  -7  19    0.35    1.60
   0  -7  19   -0.55    1.65
   0   7 -19    1.52    1.91
   0  -7 -19    1.20    1.37
   0   7 -19   -0.02    1.57
   0   7 -19   -0.86    1.11
   0  -7 -19    1.50    2.16
   0  -7 -19   -2.11    1.80
   0   7 -19    1.22    1.26
   0  -7  19    0.42    1.05
   0   7 -19    0.99    1.08
   0  -7  19   -0.56    1.31
   0   7 -19    2.03    2.18
   0  -7  19    2.60    1.87
   0  -7  19    0.21    2.23
   0   7 -19    3.81    3.46
   0   7 -20    3.29    4.62
   0  -7  20    2.21    3.51
   0  -7  20    3.63    2.86
   0   7 -20    0.65    1.99
   0  -7  20    0.80    1.41
   0   7  20    1.45    2.35
   0   7  20    4.71    3.91
   0   7 -20    1.63    3.37
   0  -7  20    5.70    5.01
   0  -7  20    3.08    2.99
   0  -7  20    1.64    1.74
   0   7  20   -1.58    2.62
   0   7  20    0.18    2.08
   0   7 -20   -1.96    3.97
   0   7 -20    0.34    1.47
   0   7 -20    1.60    1.79
   0  -7 -20    2.87    2.52
   0  -7  20    3.47    1.58
   0  -7  20    1.59    1.95
   0   7 -20    0.37    1.23
   0  -7 -20    1.11    2.26
   0  -7  20    2.27    1.88
   0   7 -20    2.11    1.99
   0   7 -20   -0.62    1.46
   0   7 -20    1.93    2.42
   0   7 -20    1.58    2.37
   0  -7  20    1.75    3.61
   0  -7  20    3.10    2.18
   0   7 -20   -0.51    3.35
   0   7 -20    3.12    1.85
   0  -7  20    1.17    1.66
   0  -7  21   -7.31    3.61
   0   7  21   -1.24    1.96
   0  -7  21    0.51    1.55
   0  -7  21   -0.08    1.94
   0   7 -21    0.91    2.47
   0   7  21    0.91    1.41
   0   7 -21    0.47    2.19
   0  -7  21    0.05    1.28
   0   7  21    6.73    4.41
   0   7 -21   -1.92    2.84
   0   7 -21    0.54    1.50
   0  -7  21    0.60    0.71
   0   7 -21    0.86    1.34
   0   7 -21    0.62    1.26
   0  -7 -21    0.24    1.23
   0   7 -21   -2.22    1.33
   0  -7  21    0.67    1.10
   0   7 -21   -0.35    1.36
   0  -7 -21   -0.24    1.50
   0   7 -21    0.12    1.09
   0  -7  21    4.79    2.27
   0   7 -21    0.47    1.28
   0   7 -21    1.56    3.27
   0  -7  21    0.79    1.00
   0   7 -21   -1.02    3.37
   0  -7  21   -2.59    3.49
   0  -7  21   -0.43    1.20
   0   7 -22   -1.90    2.27
   0   7 -22    7.63    4.96
   0  -7  22    0.76    1.37
   0  -7  22    1.51    2.69
   0   7  22    0.38    2.46
   0  -7  22   -0.32    2.51
   0  -7  22    1.78    1.02
   0   7 -22    1.27    1.47
   0  -7 -22    1.38    2.18
   0  -7  22    3.13    1.62
   0   7 -22    1.75    1.72
   0  -7  22    1.81    0.97
   0   7 -22    2.08    2.00
   0  -7 -22    2.79    1.93
   0   7 -22   -0.18    2.91
   0  -7  22    0.02    1.29
   0  -7  22    2.89    1.38
   0  -7  22   -1.24    1.30
   0   7 -22    1.24    1.78
   0  -7 -23   -1.50    1.72
   0   7 -23    1.48    2.00
   0  -7  23   -0.82    1.11
   0  -7  23    1.61    1.15
   0   7 -23   -0.80    1.58
   0  -7 -23    0.90    1.41
   0   7 -23    1.78    1.67
   0   7 -23    3.01    3.65
   0   7 -23    1.69    2.00
   0  -7  23    2.08    1.61
   0  -7  23   -1.21    1.88
   0  -7  23    0.02    0.95
   0   7 -24    0.20    1.47
   0  -7  24    2.16    1.41
   0  -7  24   -0.40    1.06
   0   7 -24    0.93    1.26
   0   7 -24    2.51    1.34
   0  -7 -24    4.79    2.40
   0  -7 -24    0.99    1.47
   0   7 -24    0.45    1.86
   0  -7  24    0.73    0.92
   0  -7  25    0.71    1.26
   0   7 -25    1.84    1.10
   0  -7 -25   -0.19    1.25
   0  -7  25   -0.85    1.20
   0   7 -25   -1.48    1.27
   0   7 -25    1.80    1.40
   0  -7 -26    1.88    1.57
   0   7 -26    1.60    1.11
   0  -7  26    1.84    1.09
   0   7 -26    1.04    1.04
   0  -7  26    2.00    1.21
   0   7 -26   -0.85    1.26
   0   7 -27    0.64    0.98
   0  -7 -27   -0.99    0.98
   0  -7  27    2.66    1.01
   0   7 -27    1.44    1.14
   0  -7  27    0.09    0.68
   0  -7 -28    1.58    1.04
   0   7 -28    0.20    0.62
   0  -8   0  393.49   28.45
   0   8   0  384.52   27.46
   0   8   0  410.00   27.76
   0   8   0  367.23   26.62
   0   8   0  286.72   24.43
   0   8   0  364.00   27.03
   0   8   0  400.78   27.86
   0   8   0  410.22   28.38
   0   8   0  407.90   28.35
   0  -8   0  406.71   29.29
   0   8   0  348.24   27.12
   0   8   0  391.39   27.46
   0   8   1 1215.10   62.28
   0  -8  -1 1205.05   62.98
   0   8  -1 1165.26   61.35
   0   8   1 1130.56   60.08
   0   8   1 1134.91   60.90
   0   8  -1 1105.94   60.86
   0   8  -1 1286.18   62.45
   0  -8   1 1279.42   64.02
   0   8  -1 1115.60   60.60
   0   8   1  982.50   58.59
   0   8  -1 1256.62   62.73
   0   8  -1 1248.95   62.27
   0   8   1 1121.78   60.63
   0   8   1 1102.95   60.20
   0   8   1 1195.23   62.00
   0   8  -1 1240.50   62.66
   0   8  -1 1202.69   62.30
   0   8   1 1152.68   60.94
   0   8   1 1134.15   61.34
   0   8  -1 1160.19   61.22
   0  -8   1 1247.35   64.01
   0   8  -1 1090.57   61.36
   0  -8  -1 1242.56   63.37
   0   8   2    6.48    3.18
   0   8   2    5.95    3.00
   0   8  -2    3.78    2.76
   0   8   2    8.08    3.89
   0   8  -2    6.07    3.95
   0   8  -2    6.12    3.19
   0   8  -2    2.95    3.37
   0   8   2    0.83    1.26
   0  -8  -2    4.96    2.71
   0  -8   2    8.39    3.95
   0   8   2    2.64    2.07
   0   8  -2    5.34    2.81
   0   8   2    4.81    2.64
   0   8  -2    6.36    2.74
   0   8   2    7.08    3.68
   0   8  -2    5.28    2.58
   0   8  -2    0.83    2.07
   0  -8   2    6.15    2.96
   0   8  -2    4.71    2.06
   0   8   2    7.25    3.91
   0  -8   2    3.02    2.72
   0   8  -2    5.01    2.16
   0  -8   2    3.14    2.47
   0  -8  -2    3.13    1.37
   0   8  -3 1818.78   85.12
   0  -8   3 1866.45   85.85
   0   8  -3 1787.28   84.82
   0   8  -3 1718.40   84.15
   0   8  -3 1669.07   82.87
   0   8   3 1617.87   81.37
   0   8  -3 1739.95   83.69
   0  -8  -3 1835.20   85.54
   0   8   3 1698.08   82.41
   0   8  -3 1800.28   84.57
   0   8   3 1551.72   80.86
   0  -8   3 1882.91   86.21
   0   8   3 1739.12   82.10
   0   8  -3 1681.85   82.73
   0   8   3 1521.19   80.59
   0   8   3 1827.78   83.49
   0  -8   3 1446.29   73.63
   0  -8   3 1868.61   86.87
   0   8  -3 1716.78   84.89
   0   8  -3 1629.25   82.98
   0  -8   3 1862.75   86.23
   0   8  -3 1545.14   83.07
   0  -8   4   60.55   10.19
   0  -8   4   65.85   10.16
   0  -8   4   62.76   10.09
   0   8  -4   60.08   10.07
   0   8  -4   55.64    9.83
   0   8  -4   52.69    9.22
   0  -8  -4   67.08   10.67
   0   8  -4   62.93   10.27
   0   8  -4   48.37    9.06
   0   8   4   55.09    8.79
   0   8  -4   45.58    8.24
   0   8   4   47.87    8.44
   0   8   4   44.86    8.08
   0   8   4   57.03    8.89
   0  -8   4   58.03   10.30
   0   8   4   55.02    9.13
   0   8   4   51.39    8.84
   0   8  -4   63.48    9.93
   0  -8   4   50.35    6.19
   0  -8   4   67.59   10.80
   0  -8   4   59.60   10.32
   0   8  -4   57.65    9.70
   0   8  -4   44.24    8.71
   0   8  -4   59.83   10.17
   0   8  -4   59.53    9.89
   0   8  -5   94.22   12.94
   0  -8   5   97.93   13.09
   0  -8   5  120.65   14.46
   0  -8   5   85.30   12.32
   0   8  -5  102.07   13.08
   0   8  -5   81.43   12.27
   0   8  -5  103.04   13.20
   0   8  -5   97.93   12.95
   0   8  -5   90.22   12.18
   0   8   5   85.91   11.53
   0  -8  -5   95.43   13.19
   0   8   5  101.14   12.37
   0  -8  -5   83.23   11.92
   0   8   5   90.18   11.60
   0   8   5   74.41   10.73
   0  -8   5  112.31   14.42
   0   8   5  103.60   12.52
   0   8   5   96.86   12.23
   0   8  -5   99.68   13.02
   0   8  -5   90.67   12.68
   0   8  -5   93.42   12.73
   0   8  -5   79.81   11.44
   0  -8   5   86.91    8.64
   0   8  -5   91.02   12.75
   0   8  -5   97.65   13.34
   0   8  -5   86.13   12.27
   0  -8   5  101.07   13.52
   0   8  -5   93.05   12.88
   0  -8   5  110.30   14.07
   0   8  -6   31.28    7.28
   0  -8   6   39.29    8.43
   0   8  -6   43.58    8.82
   0   8  -6   40.82    8.41
   0  -8   6   47.38    9.32
   0  -8   6   44.31    8.41
   0   8  -6   36.90    7.69
   0  -8   6   34.59    7.67
   0   8  -6   33.09    7.29
   0   8  -6   49.75    9.32
   0   8   6   27.42    6.47
   0  -8  -6   29.79    6.92
   0   8  -6   33.34    7.18
   0   8  -6   37.30    7.82
   0   8  -6   40.39    8.32
   0   8  -6   36.60    7.99
   0   8   6   29.05    6.52
   0   8   6   34.05    6.99
   0  -8  -6   30.68    7.44
   0   8   6   41.52    7.41
   0   8   6   35.94    6.72
   0   8   6   31.74    6.93
   0   8  -6   41.07    8.76
   0  -8   6   44.03    8.60
   0   8  -6   34.91    5.31
   0  -8   6   27.55    7.19
   0   8  -6   37.32    8.04
   0  -8   6   30.52    4.92
   0   8  -6   42.96    8.71
   0   8  -6   37.91    8.43
   0   8  -6   36.13    8.21
   0  -8   6   39.09    8.43
   0  -8   7 2835.03  123.78
   0   8  -7 2588.49  121.97
   0  -8   7 2771.18  122.41
   0  -8   7 2747.85  122.12
   0   8  -7 2786.07  122.46
   0   8  -7 2550.76  121.77
   0   8  -7 2603.19  121.56
   0   8  -7 2718.89  121.59
   0  -8   7 2927.60  124.18
   0   8  -7 2549.31  121.77
   0  -8  -7 2194.91  118.31
   0   8   7 2676.12  117.48
   0   8  -7 2558.88  120.98
   0   8  -7 2339.16  119.13
   0   8   7 2610.85  118.78
   0   8   7 2147.17  116.26
   0   8  -7 2649.00  121.06
   0   8  -7 2566.52  120.76
   0   8   7 2448.62  118.02
   0  -8   7 2669.54  122.94
   0  -8  -7 2610.99  121.94
   0   8  -7 2321.92  117.96
   0   8   7 2243.27  116.56
   0   8  -7 2671.29  120.53
   0   8  -7 2517.00  110.68
   0  -8   7 2542.95  110.22
   0   8  -7 2552.12  121.85
   0  -8   7 3011.13  125.28
   0  -8   7 2948.13  124.72
   0   8  -7 2327.42  120.39
   0   8  -7 2606.13  121.77
   0   8  -7 2498.76  109.88
   0  -8   8   38.30    8.51
   0   8  -8   45.40    9.00
   0   8  -8   41.35    8.88
   0  -8   8   36.01    8.20
   0   8  -8   44.40    9.52
   0  -8   8   36.44    8.40
   0  -8   8   42.01    8.60
   0   8  -8   33.37    8.00
   0   8  -8   36.79    8.11
   0  -8  -8   38.52    8.48
   0   8   8   28.50    6.68
   0   8  -8   42.11    8.36
   0   8   8   38.00    7.42
   0   8   8   29.57    6.88
   0   8  -8   33.68    8.30
   0   8  -8   33.44    8.02
   0   8  -8   37.38    8.19
   0   8  -8   38.84    8.42
   0   8   8   36.54    7.74
   0   8   8   28.68    6.49
   0   8   8   33.10    6.63
   0   8  -8   33.52    7.53
   0  -8   8   42.91    8.83
   0   8  -8   29.92    7.02
   0  -8  -8   31.16    7.79
   0   8  -8   34.21    5.71
   0   8  -8   35.66    5.64
   0  -8   8   44.74    5.77
   0   8  -8   40.94    5.50
   0   8  -8   33.40    5.12
   0  -8   8   33.93    7.64
   0   8  -8   40.08    8.75
   0  -8   8   49.20    9.88
   0   8  -8   32.61    7.72
   0   8  -8   44.75    9.51
   0  -8   9    6.25    3.82
   0   8  -9    3.48    2.74
   0   8  -9    7.25    4.08
   0  -8   9    3.12    1.30
   0  -8   9    8.19    4.28
   0   8  -9    5.02    4.02
   0   8  -9   13.41    5.21
   0  -8   9    8.64    4.11
   0   8  -9   10.28    4.71
   0   8  -9    2.17    2.58
   0  -8  -9    5.77    3.86
   0   8  -9    2.74    2.35
   0  -8   9    1.18    2.61
   0   8   9    3.76    2.87
   0   8   9    8.28    3.76
   0   8   9    5.15    2.96
   0   8  -9    2.92    1.79
   0   8  -9    4.07    2.74
   0   8  -9    4.05    2.07
   0   8   9    7.82    4.24
   0   8  -9    5.63    3.41
   0  -8  -9    5.94    2.80
   0   8   9    4.39    2.36
   0   8  -9    2.94    2.31
   0   8   9    6.23    2.94
   0   8  -9    5.73    2.49
   0   8  -9    5.20    2.34
   0   8  -9    1.94    1.50
   0  -8   9    7.64    5.02
   0   8  -9    0.90    2.14
   0  -8   9    5.28    2.12
   0   8  -9    7.60    2.39
   0   8  -9    3.49    1.03
   0  -8   9    7.12    4.10
   0   8  -9    2.39    2.61
   0   8  -9   -0.23    1.77
   0  -8  10   76.04   12.12
   0   8 -10   76.42   12.78
   0   8 -10   75.75   12.81
   0  -8  10   80.61   12.47
   0   8 -10   78.70   12.29
   0   8  10   72.16   10.72
   0  -8  10   80.04   12.18
   0   8 -10   74.23   12.75
   0   8 -10   65.53   11.63
   0  -8  10   83.74   13.03
   0   8  10   67.82   11.07
   0  -8 -10   71.75   12.27
   0   8 -10   80.23   12.63
   0   8 -10   67.86   12.06
   0   8 -10   72.11   12.39
   0  -8 -10   59.93   11.08
   0  -8 -10   77.71   11.65
   0  -8  10   84.82   13.11
   0   8 -10   79.73   12.65
   0   8 -10   80.80   12.53
   0   8  10   66.35   10.46
   0   8  10   70.13   10.92
   0   8 -10   67.86   11.18
   0   8  10   77.64   11.21
   0   8 -10   80.48    8.88
   0  -8  10   83.70    8.41
   0   8 -10   75.17    8.08
   0   8 -10   66.07    8.10
   0   8 -10   69.55   12.09
   0   8 -10   82.22   12.66
   0  -8  10   78.81   12.49
   0   8 -10   70.03    8.07
   0   8 -10   64.82   11.40
   0  -8  10   87.64   13.35
   0   8 -10   76.85    8.23
   0   8 -11  939.01   57.53
   0  -8  11  952.36   56.67
   0   8 -11  901.44   56.13
   0   8 -11  931.21   57.65
   0   8 -11  899.98   55.91
   0  -8  11 1057.46   58.72
   0   8  11 1017.10   54.25
   0  -8  11 1005.90   56.64
   0  -8  11  985.28   57.00
   0  -8  11  888.84   53.43
   0   8 -11  981.74   56.38
   0   8 -11  841.19   55.12
   0   8  11  818.17   52.62
   0   8  11 1035.99   55.74
   0   8  11  823.17   51.82
   0   8  11  886.55   53.78
   0   8 -11  899.15   56.05
   0   8 -11  870.98   54.63
   0   8 -11  887.66   56.11
   0  -8  11  958.88   57.56
   0  -8 -11  876.25   56.71
   0   8 -11  856.15   56.60
   0   8 -11  768.18   45.14
   0  -8  11 1037.92   46.31
   0   8 -11  959.51   46.96
   0   8 -11  929.06   46.15
   0   8 -11  950.47   46.04
   0   8 -11  955.22   45.98
   0  -8  11 1097.12   58.99
   0   8 -11  974.66   57.61
   0  -8  11 1033.01   57.92
   0   8 -11  948.45   55.40
   0   8 -11  983.09   58.02
   0   8 -12    7.29    4.66
   0   8 -12   12.30    5.67
   0  -8  12    9.48    4.63
   0   8 -12   12.02    5.87
   0  -8  12   10.67    4.42
   0  -8  12    9.43    4.23
   0   8 -12   14.22    5.60
   0  -8  12   11.50    4.68
   0  -8  12    7.34    3.99
   0   8 -12    9.03    4.84
   0   8  12   10.28    4.14
   0   8 -12   11.89    4.88
   0  -8 -12    9.88    5.26
   0   8  12   16.97    5.12
   0   8  12   10.13    4.13
   0   8 -12    4.88    2.01
   0   8 -12   15.00    5.64
   0   8  12   10.83    4.34
   0   8 -12    5.42    3.68
   0   8  12    9.80    3.71
   0   8  12    7.24    3.17
   0  -8  12    9.64    4.27
   0  -8 -12    8.30    3.28
   0  -8 -12   10.03    3.17
   0   8 -12   11.76    3.09
   0  -8  12   12.11    3.25
   0  -8  12    8.60    2.40
   0   8 -12    6.06    2.61
   0  -8 -12    8.66    2.70
   0   8 -12   13.34    4.04
   0  -8  12   10.93    3.04
   0  -8  12   13.71    5.41
   0  -8  12    8.35    4.53
   0   8 -12   10.16    4.84
   0   8 -12   13.21    3.85
   0   8 -12    9.31    2.90
   0   8 -12    9.24    3.94
   0   8 -13   17.74    5.99
   0  -8  13   21.33    6.13
   0  -8  13   10.90    4.12
   0  -8  13   13.93    3.76
   0  -8  13    6.07    3.31
   0   8 -13   13.69    5.87
   0   8 -13   10.70    5.10
   0  -8  13   24.71    7.56
   0   8 -13   13.86    5.38
   0   8 -13    9.69    4.12
   0   8  13   19.10    6.67
   0  -8  13   11.60    5.99
   0   8 -13    9.58    4.89
   0   8  13   13.39    4.36
   0   8 -13   12.73    5.67
   0   8  13   14.32    5.44
   0   8  13   15.60    5.36
   0   8 -13    9.88    4.74
   0  -8 -13   13.09    3.82
   0  -8 -13   11.87    3.58
   0  -8  13   11.97    3.45
   0   8 -13   14.42    3.85
   0  -8 -13   13.94    3.90
   0   8 -13    9.26    3.22
   0  -8  13    9.99    2.95
   0   8 -13   14.05    3.51
   0  -8  13   20.44    6.53
   0   8 -13    9.83    2.84
   0  -8  13    9.46    3.16
   0   8 -13    9.02    5.61
   0   8 -13   13.44    3.50
   0   8 -13   17.73    6.63
   0  -8  13   10.00    2.94
   0  -8  13   12.66    3.36
   0  -8  14   32.84    8.37
   0  -8  14   31.04    7.56
   0   8 -14   26.88    8.01
   0  -8  14   32.48    7.72
   0  -8  14   28.15    7.75
   0   8 -14   26.22    7.67
   0   8 -14   21.70    7.07
   0   8 -14   23.42    7.91
   0  -8  14   31.77    8.02
   0   8  14   28.38    7.19
   0   8  14   28.22    6.99
   0  -8  14   21.35    6.66
   0   8 -14   22.28    7.26
   0   8 -14   20.62    7.70
   0   8  14   21.22    6.30
   0   8 -14   21.57    7.47
   0   8  14   23.10    6.71
   0  -8 -14   23.12    4.87
   0   8 -14   25.49    5.00
   0   8 -14   28.45    5.17
   0   8 -14   27.32    5.18
   0  -8 -14   18.27    4.39
   0  -8 -14   26.09    5.02
   0  -8  14   29.95    4.96
   0   8 -14   30.97    5.36
   0  -8  14   29.47    4.94
   0   8 -14   31.41    9.22
   0  -8  14   27.47    4.47
   0   8 -14   30.81    5.49
   0   8 -14   26.93    4.82
   0  -8  14   27.87    4.84
   0  -8  14   32.00    7.73
   0   8 -14   19.01    6.50
   0   8 -14   28.51    5.02
   0  -8  14   38.69    9.10
   0  -8  15 1057.27   66.92
   0  -8  15 1501.46   75.06
   0   8  15 1517.49   74.00
   0   8 -15 1206.89   73.93
   0  -8  15 1440.66   73.76
   0  -8  15 1228.77   69.48
   0  -8  15 1398.60   73.18
   0   8 -15 1260.46   73.79
   0  -8  15 1412.91   74.67
   0   8 -15 1072.91   69.42
   0   8  15 1549.69   73.40
   0  -8  15 1075.15   69.87
   0   8 -15 1188.66   74.33
   0   8 -15 1194.09   72.68
   0   8 -15 1048.86   70.26
   0   8  15 1528.23   75.30
   0   8  15 1130.98   68.24
   0  -8 -15 1255.03   60.68
   0   8 -15 1147.94   59.82
   0   8 -15 1174.41   60.14
   0  -8 -15 1144.31   60.29
   0  -8  15 1249.61   59.04
   0  -8  15 1404.77   59.83
   0  -8 -15 1122.38   60.26
   0   8 -15 1368.12   61.15
   0   8 -15 1265.31   60.76
   0  -8  15 1251.09   59.07
   0  -8  15 1277.57   58.63
   0   8 -15 1319.29   74.39
   0   8 -15 1262.56   72.61
   0   8 -15 1370.99   60.54
   0   8 -15 1306.40   73.82
   0  -8  15 1401.81   73.44
   0  -8  15 1468.31   74.24
   0  -8  16   15.02    5.33
   0   8  16   22.95    6.38
   0  -8  16   21.29    6.42
   0  -8  16   26.14    7.87
   0  -8  16   24.00    6.72
   0   8 -16   25.61    7.94
   0   8 -16   17.38    6.63
   0   8 -16   35.97    9.79
   0  -8  16   12.87    5.17
   0   8 -16   17.91    6.79
   0   8  16   15.69    5.73
   0   8 -16   11.77    5.92
   0   8  16   21.87    6.97
   0   8 -16   23.13    8.30
   0  -8  16   17.83    4.00
   0   8 -16   19.05    4.46
   0   8 -16   23.90    4.84
   0  -8 -16   36.62    7.55
   0  -8  16   21.68    4.19
   0  -8 -16   20.88    4.36
   0   8 -16   20.51    4.76
   0   8 -16   20.25    4.63
   0   8 -16   19.65    4.54
   0  -8 -16   19.71    4.48
   0   8 -16   15.42    5.69
   0  -8  16   32.18    7.95
   0  -8  16   23.00    6.99
   0   8 -16   11.60    5.57
   0   8 -16   21.17    4.51
   0  -8  16   26.56    4.60
   0  -8  16   22.40    4.05
   0  -8  17   14.54    6.09
   0  -8  17   12.69    4.72
   0   8 -17   12.77    5.78
   0   8 -17    5.61    3.52
   0   8 -17    8.39    4.38
   0  -8  17   16.41    5.92
   0  -8  17   11.79    5.16
   0   8  17   15.05    6.04
   0  -8  17    9.80    4.01
   0   8 -17    1.42    2.28
   0   8 -17    5.48    3.93
   0   8  17    8.27    2.38
   0   8  17   10.13    5.12
   0   8 -17    8.29    2.53
   0   8 -17    7.26    2.91
   0  -8 -17    9.00    3.53
   0   8 -17    6.99    2.64
   0  -8  17   10.13    2.82
   0  -8 -17   14.77    4.03
   0   8 -17   10.83    3.39
   0  -8  17    7.67    2.65
   0  -8 -17    8.23    3.42
   0   8 -17   10.60    3.28
   0   8 -17   12.88    3.91
   0   8 -17   10.35    3.13
   0   8 -17    4.21    3.55
   0   8 -17   10.33    4.84
   0  -8  17   16.89    5.40
   0  -8  17   12.79    3.39
   0  -8  17    9.11    2.61
   0  -8  17   11.26    5.06
   0  -8  18   58.72   11.06
   0  -8  18   50.30   10.63
   0  -8  18   41.77    9.34
   0  -8  18   61.35   11.67
   0  -8  18   63.13   11.28
   0   8 -18   48.33   11.33
   0   8 -18   49.76   11.39
   0   8  18   65.25   11.69
   0   8 -18   43.98   10.04
   0   8 -18   55.01   11.67
   0   8  18   48.94   10.59
   0  -8 -18   59.94    7.65
   0   8 -18   68.11    8.17
   0   8 -18   59.22    7.59
   0  -8  18   73.18    7.68
   0  -8 -18   70.58    8.54
   0   8 -18   59.05    7.53
   0   8 -18   64.74    7.77
   0  -8  18   70.86    7.49
   0   8 -18   54.60    7.43
   0   8 -18   57.73    7.53
   0  -8 -18   57.83    7.58
   0  -8  18   64.22    7.20
   0   8 -18   64.77    7.67
   0   8 -18   60.85   11.83
   0  -8  18   55.91   10.79
   0   8 -18   76.64   13.60
   0  -8  18   61.57    7.04
   0  -8  18   54.87   11.23
   0  -8  19 1346.61   72.33
   0  -8  19 1128.19   68.27
   0   8 -19 1179.02   73.08
   0   8 -19 1130.71   73.27
   0   8  19 1364.10   72.00
   0  -8  19 1342.48   72.53
   0   8 -19 1339.65   60.52
   0  -8  19 1467.66   59.61
   0  -8 -19 1130.95   59.14
   0   8 -19 1233.24   59.75
   0   8 -19 1278.57   60.05
   0   8 -19 1193.48   59.63
   0  -8  19 1343.98   58.72
   0   8 -19 1119.39   58.15
   0  -8 -19 1355.69   61.54
   0   8 -19 1363.08   60.94
   0  -8 -19 1266.78   60.28
   0   8 -19 1208.75   59.52
   0  -8  19 1411.99   59.02
   0   8 -19 1273.11   59.76
   0  -8  19 1375.66   72.92
   0  -8  19 1208.06   68.51
   0   8 -19 1164.07   72.01
   0   8 -19 1101.27   70.48
   0   8 -19 1323.17   74.53
   0  -8  19 1287.91   58.69
   0  -8  20   -1.49    1.41
   0  -8  20   -1.28    2.17
   0   8 -20   -1.53    3.60
   0   8 -20    2.97    3.98
   0  -8 -20    3.91    2.20
   0  -8 -20    1.24    1.41
   0  -8  20    2.53    1.64
   0  -8 -20    0.87    1.42
   0   8 -20   -0.06    1.34
   0   8 -20   -1.65    1.36
   0   8 -20    0.10    1.57
   0   8 -20   -0.44    1.69
   0   8 -20   -0.17    1.84
   0  -8  20    2.59    1.65
   0   8 -20    4.63    2.37
   0  -8  20   -1.97    2.47
   0  -8  20    2.42    1.76
   0  -8  20    0.77    1.40
   0   8 -20   -0.71    2.23
   0   8 -20   -0.79    1.56
   0   8 -20    1.68    1.54
   0   8 -21  360.51   21.30
   0  -8 -21  367.68   21.39
   0   8 -21  340.08   20.49
   0  -8 -21  351.69   21.54
   0   8 -21  309.32   19.88
   0   8 -21  317.43   20.11
   0  -8  21  381.91   20.22
   0  -8 -21  266.05   19.14
   0   8 -21  317.27   20.33
   0  -8  21  389.33   20.02
   0  -8  21  347.17   19.17
   0   8 -21  350.53   20.80
   0   8 -21  242.24   26.10
   0   8 -21  309.48   28.78
   0   8 -21  281.93   19.53
   0   8 -21  312.40   28.99
   0  -8  21  338.76   28.39
   0  -8  21  334.44   19.79
   0  -8  22   73.37    6.87
   0  -8  22   67.99    6.65
   0   8 -22   61.60    7.00
   0  -8 -22   69.33    7.71
   0   8 -22   53.76    6.53
   0   8 -22   58.79    6.69
   0  -8  22   61.86    6.16
   0  -8 -22   73.17    7.81
   0  -8  22   58.08    6.44
   0   8 -22   65.91   12.24
   0   8 -23  453.25   26.53
   0   8 -23  518.68   27.27
   0  -8 -23  552.79   28.41
   0  -8  23  511.76   26.08
   0  -8  23  570.42   26.47
   0  -8 -23  594.43   28.74
   0   8 -23  548.29   27.53
   0  -8  23  489.41   25.25
   0  -8  23  469.94   26.17
   0  -8 -24   10.76    2.44
   0  -8 -24    9.12    2.61
   0   8 -24    8.74    2.44
   0   8 -24   10.76    2.45
   0  -8  24   14.81    2.48
   0  -8  25  505.24   23.73
   0   8 -25  425.49   24.04
   0  -8 -25  516.41   25.58
   0   8 -25  506.33   24.81
   0   8 -26   56.25    5.37
   0  -8  26   63.76    5.14
   0   8 -26   65.93    5.77
   0  -8 -26   66.06    6.14
   0  -8 -27   93.89    7.09
   0   9   0    2.39    1.67
   0   9   0    0.33    1.93
   0   9   0    1.29    2.41
   0  -9   0    3.28    1.61
   0   9   0    0.42    1.15
   0   9   0    3.98    3.19
   0   9   0    4.63    3.46
   0   9   0   -2.21    1.88
   0   9   0   -0.08    2.21
   0  -9   0   -0.79    1.81
   0   9   0    0.90    1.24
   0   9   0   -1.71    2.02
   0   9   1    1.86    2.06
   0   9   1    1.91    1.72
   0   9  -1    2.12    3.92
   0  -9   1   -2.85    3.67
   0   9   1    2.90    2.97
   0  -9  -1    0.57    1.55
   0   9   1    3.65    3.02
   0   9  -1   -0.14    2.89
   0   9  -1   -0.44    2.09
   0   9  -1    1.70    2.83
   0   9   1   -0.52    2.96
   0   9  -1    1.05    1.61
   0   9   1   -0.35    2.49
   0   9  -1    3.69    3.78
   0   9   1    0.24    1.92
   0   9  -1    0.91    2.65
   0   9  -1   -1.27    1.87
   0   9   1   -3.29    3.36
   0   9  -1    1.55    1.30
   0   9   1   -0.53    1.60
   0  -9   1    2.25    3.20
   0   9  -1   -1.72    2.36
   0   9   1    3.76    2.86
   0   9  -2    2.41    4.02
   0   9  -2    5.65    4.39
   0   9  -2    5.66    3.79
   0   9   2   -0.55    2.90
   0   9   2   -1.18    2.43
   0   9  -2   -0.39    1.80
   0  -9  -2   -0.47    3.33
   0   9   2    1.72    2.49
   0   9  -2   -1.01    2.49
   0   9   2    1.07    2.48
   0  -9   2    0.58    2.53
   0   9   2    0.66    2.19
   0   9  -2    5.66    4.19
   0   9   2   -0.50    1.55
   0   9  -2    2.46    3.71
   0   9  -2   -0.05    2.87
   0   9   2   -3.04    2.49
   0  -9   2   -0.97    1.90
   0   9   2    1.02    2.08
   0   9  -2    0.59    2.36
   0   9  -3    0.01    2.11
   0   9  -3    0.22    3.20
   0   9  -3   -2.76    3.56
   0  -9  -3   -0.64    1.85
   0   9   3    2.51    3.29
   0   9  -3    1.15    2.28
   0   9   3   -2.17    1.95
   0   9  -3    4.66    3.58
   0   9   3    1.04    1.86
   0   9   3   -0.66    2.15
   0  -9   3    1.15    1.66
   0   9   3    0.44    1.54
   0   9  -3   -2.33    2.21
   0   9   3    4.00    3.66
   0   9  -3    2.09    1.81
   0   9   3   -0.28    1.98
   0   9  -3   -1.04    1.91
   0   9  -3   -0.01    1.57
   0   9   3   -0.59    2.20
   0  -9   3   -0.92    3.57
   0   9  -3    1.25    1.44
   0  -9   4    2.06    3.20
   0   9  -4   -0.51    1.67
   0   9  -4    0.83    2.49
   0   9  -4    0.97    2.05
   0   9  -4    2.08    2.86
   0   9  -4    9.96    4.15
   0   9   4    0.74    1.72
   0   9   4   -0.38    2.97
   0  -9  -4    1.27    2.82
   0   9   4    0.19    1.80
   0   9  -4    2.69    1.98
   0   9   4   -0.46    2.27
   0   9  -4    3.02    1.90
   0   9   4    4.68    2.97
   0  -9   4    4.50    3.24
   0   9   4    2.95    3.18
   0   9  -4    5.43    4.12
   0   9  -4    0.98    2.71
   0   9  -4    0.15    2.72
   0   9   4    0.79    2.30
   0   9  -4    3.68    4.12
   0  -9   4    5.31    3.32
   0  -9   4    0.69    2.59
   0   9  -4    1.58    3.16
   0  -9   4    3.31    2.29
   0   9  -5    2.53    3.24
   0   9  -5    5.71    3.97
   0   9  -5    0.08    1.96
   0  -9   5   -0.48    1.61
   0   9  -5   -0.74    2.60
   0  -9   5    4.14    3.26
   0   9  -5    0.17    1.78
   0   9  -5    2.48    3.74
   0   9   5   -1.11    1.25
   0   9  -5    2.42    3.03
   0   9   5    0.49    1.78
   0   9   5    0.34    2.40
   0   9  -5    2.74    3.48
   0   9  -5   -2.31    2.29
   0   9  -5   -0.03    2.20
   0   9   5    1.90    3.70
   0  -9  -5   -1.95    2.76
   0   9  -5    1.37    1.64
   0  -9   5   -2.76    4.12
   0   9  -5    3.51    3.15
   0  -9   5    0.93    1.92
   0   9  -5   -0.16    2.82
   0  -9   5    1.79    1.90
   0   9  -6   -0.86    2.39
   0   9  -6    2.12    2.13
   0   9  -6   -1.60    1.73
   0   9  -6    1.65    2.83
   0  -9   6    8.27    5.04
   0   9  -6    1.61    2.13
   0   9   6    2.25    2.82
   0  -9   6    3.59    3.30
   0   9  -6    0.84    2.40
   0   9   6    2.24    3.07
   0  -9  -6    6.21    4.17
   0   9  -6   -0.39    1.47
   0   9  -6    3.29    2.92
   0   9  -6    1.04    2.16
   0   9  -6    0.74    1.98
   0   9   6    0.11    1.73
   0   9   6    3.90    3.20
   0   9  -6   -0.03    3.33
   0   9  -6    1.08    1.71
   0   9  -6    3.43    2.53
   0  -9   6    1.47    2.23
   0  -9   6    0.71    2.56
   0   9  -6    5.48    3.57
   0  -9   6    0.47    2.87
   0   9  -6    0.11    2.62
   0   9  -7    1.39    3.30
   0   9  -7    6.31    4.53
   0  -9   7    4.75    4.26
   0   9  -7    1.83    3.60
   0   9  -7    5.16    4.90
   0   9  -7   14.57    7.06
   0   9  -7    1.19    2.29
   0  -9   7    1.80    3.05
   0   9  -7   -0.01    1.64
   0   9  -7   -0.12    1.89
   0  -9  -7    0.17    1.43
   0   9   7   -0.21    2.06
   0   9   7   -1.06    2.28
   0   9  -7   -0.19    1.64
   0   9  -7    2.37    2.71
   0   9   7   -1.37    2.72
   0   9  -7    2.47    2.87
   0   9   7    2.32    3.13
   0   9  -7    0.39    1.08
   0   9  -7    4.66    2.77
   0  -9   7    2.22    2.54
   0   9  -7    4.97    3.77
   0   9  -7   -0.53    3.47
   0  -9   7    1.30    2.33
   0   9  -7    2.19    1.70
   0   9  -7    2.34    1.92
   0  -9   7    2.78    2.47
   0   9  -8    0.94    1.84
   0  -9   8    2.99    1.87
   0  -9   8    4.48    3.52
   0   9  -8    0.04    3.21
   0   9  -8    3.89    3.79
   0   9  -8    1.62    1.71
   0   9  -8    1.56    2.91
   0   9  -8   -0.53    2.25
   0  -9   8    0.92    1.65
   0   9   8    3.50    3.29
   0   9  -8    1.51    1.81
   0   9   8   -0.96    2.73
   0   9   8    2.21    3.05
   0   9   8   -1.49    2.03
   0   9  -8    1.58    1.71
   0   9  -8    2.40    2.49
   0   9  -8    7.88    3.59
   0  -9  -8   -1.97    3.22
   0   9  -8   -1.43    2.25
   0  -9  -8    5.99    3.71
   0  -9  -8    2.21    1.42
   0   9  -8    1.69    1.67
   0  -9  -8    7.00    2.90
   0  -9  -8   -0.53    1.69
   0  -9   8    3.72    2.07
   0  -9  -8    4.63    1.58
   0   9  -8    2.41    1.52
   0  -9   8    5.14    2.23
   0  -9  -8    0.19    1.42
   0  -9   8   -0.44    2.09
   0   9  -8    5.64    2.34
   0   9  -8   -1.15    2.03
   0  -9   8    3.71    3.71
   0  -9   8    4.94    4.17
   0   9  -8   -0.85    2.63
   0   9  -8    1.45    1.67
   0  -9   9    1.72    3.33
   0   9  -9    0.13    2.74
   0   9  -9    0.35    1.88
   0   9  -9    2.56    2.71
   0   9  -9    2.17    2.83
   0   9  -9    4.11    3.24
   0  -9   9    1.82    4.28
   0  -9   9    4.34    3.51
   0  -9   9    1.40    2.50
   0   9  -9   -7.12    3.76
   0   9   9    2.19    1.71
   0   9   9   -1.06    1.98
   0   9  -9    0.59    2.95
   0   9   9    0.47    2.28
   0   9  -9    0.54    2.27
   0   9   9    0.57    2.93
   0  -9  -9    0.67    2.98
   0   9  -9   -1.36    2.63
   0   9  -9    4.60    3.79
   0  -9  -9    0.12    1.14
   0  -9   9    1.97    2.11
   0  -9  -9    2.96    2.01
   0  -9  -9    0.23    1.28
   0  -9  -9   -0.66    1.84
   0  -9  -9    2.93    2.51
   0   9  -9   -0.79    1.48
   0  -9   9    0.98    1.50
   0   9  -9    2.06    1.94
   0  -9   9    5.69    4.76
   0   9  -9    1.01    4.21
   0   9  -9    3.21    2.55
   0   9  -9    1.88    2.37
   0   9  -9   -2.44    3.17
   0  -9   9    5.35    4.09
   0  -9   9    0.98    1.16
   0   9 -10    4.35    4.04
   0   9 -10    7.71    3.75
   0   9 -10    4.56    5.10
   0   9 -10    2.50    3.44
   0   9 -10    7.06    4.96
   0  -9  10    5.81    3.44
   0  -9  10    1.69    1.84
   0  -9  10    6.15    4.49
   0   9 -10    2.88    3.77
   0  -9 -10   -0.37    2.81
   0   9 -10    0.80    2.14
   0   9 -10   -0.71    2.95
   0   9  10    0.14    1.50
   0   9  10    2.44    3.38
   0   9 -10    9.03    4.99
   0  -9  10    5.23    3.27
   0  -9 -10    0.57    1.15
   0  -9 -10    5.30    2.93
   0   9 -10    0.33    1.23
   0  -9 -10    1.72    2.65
   0  -9  10    6.00    2.89
   0  -9  10    2.06    2.26
   0  -9 -10    3.65    2.69
   0  -9 -10    5.57    2.30
   0   9 -10    1.94    2.19
   0   9 -10    5.09    4.86
   0   9 -10    1.80    2.37
   0  -9  10   11.14    5.69
   0   9 -10   -0.98    2.56
   0   9 -10    3.20    2.46
   0  -9  10    5.47    2.90
   0  -9  10    5.61    3.06
   0   9 -10    0.20    3.81
   0   9 -11    4.19    3.84
   0   9 -11   -0.37    3.10
   0   9 -11    3.95    4.36
   0  -9  11    0.66    1.64
   0  -9  11    0.52    1.88
   0  -9  11   -0.54    2.19
   0   9 -11    0.69    2.67
   0   9 -11   -2.24    1.52
   0   9  11   -0.94    2.48
   0   9 -11   -1.20    3.33
   0  -9 -11    3.61    3.79
   0   9 -11    2.85    1.85
   0  -9  11   -1.53    2.35
   0   9 -11    1.26    2.08
   0   9  11    3.35    3.26
   0   9 -11    0.15    1.47
   0   9 -11    0.51    1.30
   0  -9 -11    1.79    2.25
   0  -9  11    1.13    1.08
   0  -9 -11   -0.73    1.46
   0  -9 -11   -1.66    2.10
   0  -9  11    1.26    1.42
   0  -9 -11    1.65    2.23
   0   9 -11    0.19    1.13
   0  -9  11   -0.11    1.64
   0  -9  11    2.08    2.29
   0   9 -11    2.60    2.57
   0   9 -11   -1.92    2.11
   0  -9  11    1.98    3.30
   0   9 -11    1.72    1.69
   0   9 -11    1.67    1.85
   0   9 -11    2.66    4.57
   0   9 -12   -1.94    2.37
   0   9 -12   -0.40    2.16
   0  -9  12    2.00    2.82
   0   9 -12    0.03    3.33
   0  -9  12    5.66    3.77
   0   9 -12   -2.44    4.08
   0   9 -12    0.89    2.79
   0  -9  12    0.94    1.71
   0   9  12   -0.14    1.46
   0   9 -12    1.02    2.52
   0   9 -12    0.86    2.80
   0  -9  12   -1.02    3.56
   0   9 -12    2.45    3.02
   0  -9  12    4.01    2.21
   0  -9  12    2.10    1.36
   0   9 -12    4.49    1.91
   0  -9 -12    1.78    1.87
   0  -9 -12    3.17    1.83
   0   9 -12    0.56    1.74
   0  -9 -12    2.28    2.03
   0  -9 -12    3.93    2.35
   0   9 -12    3.68    2.64
   0  -9  12    4.78    2.64
   0   9 -12    4.25    4.38
   0   9 -12    0.18    1.29
   0  -9  12    0.75    3.00
   0  -9  12    2.55    1.91
   0   9 -12   -1.32    2.49
   0   9 -12    2.70    1.50
   0  -9  13    2.54    3.99
   0  -9  13    1.91    3.22
   0   9 -13   -0.74    2.70
   0   9 -13    3.77    3.18
   0   9 -13    1.06    1.90
   0   9 -13   -3.11    4.30
   0  -9  13   -2.32    2.75
   0   9 -13    0.42    2.55
   0   9  13    0.09    1.43
   0   9 -13    3.70    3.37
   0  -9  13    0.72    1.06
   0  -9  13   -0.55    1.32
   0  -9 -13    3.00    2.13
   0  -9 -13   -1.29    1.87
   0  -9 -13    0.63    2.18
   0   9 -13    1.04    1.57
   0   9 -13    1.27    2.66
   0   9 -13    3.37    2.62
   0  -9  13   -1.06    1.97
   0   9 -13    3.18    2.79
   0  -9  13    1.16    3.30
   0  -9  13    1.42    1.51
   0   9 -13   -0.04    1.58
   0   9 -13    0.93    2.52
   0  -9  14   -0.49    2.53
   0   9 -14    1.20    3.95
   0  -9  14    4.92    4.41
   0  -9  14    1.56    2.13
   0   9 -14    0.67    2.14
   0   9 -14    2.20    2.55
   0   9 -14    3.63    3.67
   0   9 -14    5.05    4.28
   0   9 -14   -0.66    1.58
   0   9  14    0.33    2.24
   0  -9 -14    4.72    2.76
   0   9 -14    2.00    2.18
   0  -9  14    5.47    2.57
   0  -9 -14    5.98    3.94
   0   9 -14    2.28    1.16
   0  -9 -14    2.95    1.86
   0   9 -14   -0.08    1.37
   0  -9  14    1.98    2.24
   0  -9  14    9.79    4.21
   0   9 -14    5.22    2.96
   0  -9  14    5.44    3.14
   0   9 -14    2.31    1.87
   0   9 -14    0.25    2.95
   0  -9  14   -0.37    1.93
   0   9 -14    3.47    2.27
   0  -9  15   -1.80    2.63
   0   9 -15    0.05    2.50
   0  -9  15    0.29    3.60
   0   9 -15   -1.85    2.07
   0   9 -15   -0.34    2.09
   0   9 -15   -1.88    2.65
   0  -9  15    0.74    1.69
   0   9 -15    1.60    1.76
   0   9 -15    2.24    2.04
   0   9 -15    0.50    1.53
   0  -9  15    0.39    1.31
   0  -9  15   -0.15    1.64
   0  -9 -15    0.27    1.32
   0   9 -15    0.54    1.02
   0  -9 -15   -0.20    1.43
   0   9 -15   -0.72    1.07
   0  -9 -15    1.80    1.57
   0  -9  15   -0.49    2.47
   0   9 -15   -1.73    3.92
   0   9 -15   -2.37    3.50
   0  -9  15    0.95    2.39
   0  -9  15    1.33    1.43
   0   9 -15    1.12    1.73
   0  -9  16    1.15    1.73
   0   9 -16    1.60    2.73
   0   9 -16    1.56    2.94
   0  -9  16    2.55    2.50
   0   9 -16    3.03    2.80
   0  -9  16    2.70    2.55
   0   9 -16    1.32    2.59
   0  -9 -16    3.45    3.08
   0  -9  16    2.79    2.25
   0  -9 -16   -0.24    2.14
   0   9 -16    2.32    2.05
   0   9 -16    1.55    1.96
   0  -9 -16    3.32    2.61
   0   9 -16    3.98    2.36
   0   9 -16    0.04    1.05
   0  -9  16    2.58    2.12
   0   9 -16    5.96    3.29
   0  -9  16    0.26    2.52
   0  -9  16    0.57    2.78
   0  -9  16    4.83    2.54
   0   9 -16    5.62    3.10
   0   9 -16   -0.32    3.12
   0   9 -16    0.69    2.32
   0   9 -17   -0.98    2.32
   0  -9  17   -1.37    1.29
   0  -9  17   -0.46    1.47
   0   9 -17    3.04    3.26
   0   9 -17   -2.86    1.99
   0  -9 -17   -0.14    2.44
   0   9 -17   -0.13    1.30
   0   9 -17   -0.14    1.13
   0   9 -17   -1.19    1.91
   0  -9 -17   -1.97    2.10
   0  -9  17    1.69    1.27
   0  -9  17   -0.05    1.29
   0   9 -17   -2.45    1.23
   0  -9 -17   -0.35    2.01
   0   9 -17   -0.89    1.28
   0   9 -17    0.59    3.84
   0   9 -17    0.50    1.79
   0  -9  17    0.44    1.62
   0   9 -17    4.64    3.96
   0  -9  17    4.45    2.36
   0  -9  17   -0.40    1.48
   0   9 -18   -0.84    1.53
   0  -9  18    2.65    1.52
   0   9 -18    5.14    2.97
   0  -9  18    5.51    2.78
   0  -9  18    2.91    1.56
   0   9 -18    0.34    1.09
   0  -9 -18    1.51    1.65
   0   9 -18    0.91    1.98
   0   9 -18    2.02    1.35
   0   9 -18    0.66    0.98
   0  -9 -18    3.97    2.01
   0   9 -18   10.08    4.51
   0  -9 -18    1.93    2.66
   0  -9  18    2.38    2.32
   0  -9  18    0.27    0.94
   0   9 -18    0.64    1.44
   0  -9  18   -2.50    3.38
   0  -9  18    1.51    1.96
   0  -9  18    2.90    1.92
   0   9 -18    3.09    2.99
   0   9 -18    2.25    3.10
   0   9 -19    2.72    2.80
   0  -9  19    2.74    1.56
   0   9 -19    0.29    1.39
   0  -9  19    0.15    1.25
   0  -9 -19   -0.33    1.17
   0   9 -19    0.68    1.56
   0   9 -19    0.28    1.15
   0   9 -19    2.38    2.19
   0  -9 -19    1.40    2.04
   0  -9 -19    4.23    2.61
   0   9 -19    1.65    2.22
   0   9 -19   -0.57    0.99
   0  -9  19    1.36    1.70
   0   9 -19   -0.11    0.96
   0   9 -19    2.81    2.43
   0   9 -19    0.36    2.85
   0  -9  19   -0.33    0.69
   0  -9  19    0.94    3.27
   0  -9  19    2.30    3.51
   0   9 -20    2.49    1.61
   0  -9  20    2.95    1.80
   0  -9 -20    0.28    1.41
   0   9 -20    2.41    1.92
   0   9 -20    1.68    1.56
   0  -9  20   -0.69    0.99
   0   9 -20   -0.15    1.07
   0  -9 -20    0.17    1.57
   0  -9 -20    6.88    3.20
   0   9 -20    2.67    2.04
   0   9 -20    0.57    1.30
   0   9 -20   -0.10    2.66
   0  -9  20   -0.51    0.92
   0  -9  20   -0.39    0.87
   0   9 -21   -1.36    0.99
   0  -9  21    1.26    1.00
   0  -9 -21   -0.24    1.39
   0  -9 -21    0.68    1.07
   0   9 -21    3.24    2.03
   0   9 -21   -0.02    0.85
   0  -9  21    0.33    0.89
   0   9 -21    0.23    1.59
   0   9 -21    0.92    1.15
   0  -9 -21    2.75    2.00
   0  -9  21    1.75    1.22
   0   9 -21    1.12    1.01
   0  -9 -22    2.81    1.48
   0  -9  22    1.36    1.09
   0   9 -22    0.87    0.89
   0   9 -22    2.14    1.51
   0  -9  22    0.35    0.97
   0  -9 -22    3.01    1.54
   0  -9 -22    2.31    1.84
   0  -9  22    1.86    1.29
   0  -9  23   -0.45    0.75
   0  -9 -23    0.94    0.83
   0   9 -23   -0.51    1.22
   0  -9  23   -0.45    0.82
   0   9 -23   -0.09    0.87
   0   9 -24   -0.95    1.29
   0  -9  24    0.68    0.91
   0   9 -24    1.56    0.95
   0  -9 -24    1.59    1.34
   0   9 -25    0.79    0.59
   0  -9  25    0.52    0.58
   0  -9 -25    1.04    0.89
   0  10   0  564.03   40.09
   0  10   0  576.28   40.39
   0  10   0  537.17   39.62
   0  10   0  553.50   39.93
   0  10   0  617.61   41.28
   0 -10   0  679.07   45.15
   0  10   0  480.91   37.85
   0 -10   0  590.35   31.69
   0 -10   0  574.15   31.93
   0  10   0  587.20   40.62
   0  10  -1  174.48   19.39
   0  10  -1  187.63   20.16
   0  10   1  173.55   19.28
   0  10   1  165.01   19.24
   0  10  -1  170.86   18.94
   0  10  -1  135.59   17.32
   0  10  -1  164.36   19.02
   0 -10  -1  189.61   21.64
   0  10   1  146.05   18.04
   0  10  -1  156.46   18.81
   0  10   1  157.35   18.76
   0 -10   1  186.24   21.45
   0  10   1  179.88   19.43
   0 -10   1  183.44   14.37
   0 -10  -1  181.84   14.18
   0 -10  -1  161.35   13.39
   0 -10   1  174.96   13.87
   0  10  -1  179.32   19.44
   0  10   2    2.28    2.81
   0  10  -2   -0.19    3.18
   0  10   2   -3.35    3.84
   0  10  -2    2.12    2.92
   0  10  -2    0.68    3.61
   0  10  -2    1.14    2.12
   0 -10  -2   -0.18    2.37
   0  10  -2    2.98    2.84
   0  10  -2    4.84    4.00
   0  10   2    3.11    3.37
   0  10  -2    3.10    2.26
   0 -10   2    1.82    2.51
   0  10   2   -0.33    1.80
   0  10   2    2.74    2.69
   0  10  -2    0.18    2.28
   0 -10  -2    3.37    2.00
   0 -10  -2    3.48    2.25
   0 -10  -2    1.62    1.45
   0 -10   2    0.92    1.27
   0 -10   2    2.85    2.42
   0  10  -2    1.02    3.04
   0  10  -2    0.31    2.84
   0  10   3  438.57   33.03
   0  10  -3  412.84   32.81
   0  10  -3  450.39   33.90
   0  10   3  416.23   32.29
   0  10  -3  401.91   32.52
   0  10  -3  472.82   33.94
   0  10   3  415.53   32.24
   0  10  -3  374.80   31.20
   0  10  -3  411.39   32.55
   0  10  -3  388.34   32.31
   0  10   3  418.15   32.37
   0 -10   3  495.19   37.03
   0  10  -3  422.50   33.15
   0 -10  -3  426.70   35.07
   0  10  -3  391.28   31.72
   0  10   3  369.25   31.09
   0 -10   3  397.25   24.80
   0 -10  -3  327.19   23.48
   0 -10   3  380.85   23.91
   0 -10  -3  381.74   24.08
   0 -10  -3  403.11   24.54
   0  10   3  397.66   31.03
   0  10  -3  456.53   33.59
   0 -10   3  490.09   35.78
   0  10  -3  442.72   33.54
   0  10  -4  347.83   29.19
   0  10  -4  374.62   29.88
   0  10   4  332.88   28.21
   0  10   4  336.41   28.37
   0  10  -4  320.30   28.60
   0  10  -4  354.00   29.13
   0  10  -4  325.82   29.04
   0  10   4  315.50   27.68
   0  10  -4  291.39   27.24
   0  10  -4  324.42   28.32
   0  10  -4  358.71   29.81
   0  10  -4  302.03   28.31
   0 -10  -4  339.19   30.82
   0  10  -4  302.84   27.54
   0 -10   4  330.72   30.13
   0  10   4  313.76   27.63
   0  10   4  312.74   27.53
   0 -10  -4  304.82   20.62
   0 -10  -4  294.86   21.12
   0  10  -4  331.66   20.99
   0 -10   4  318.63   20.74
   0 -10  -4  362.79   21.94
   0 -10   4  298.91   20.67
   0  10  -4  334.36   28.70
   0  10   4  284.62   26.03
   0  10   4  318.86   26.76
   0 -10   4  411.57   32.06
   0  10  -4  343.87   29.17
   0  10  -5  488.49   37.40
   0  10   5  479.93   35.98
   0  10  -5  514.80   37.89
   0  10  -5  535.26   37.98
   0  10  -5  484.90   37.44
   0  10  -5  492.46   37.21
   0  10  -5  473.30   36.50
   0  10  -5  423.98   35.96
   0 -10   5  489.35   38.68
   0  10  -5  490.01   37.14
   0  10   5  528.33   37.69
   0  10   5  467.82   36.00
   0  10  -5  496.73   37.22
   0  10   5  452.91   35.50
   0  10  -5  461.32   35.90
   0 -10  -5  488.42   39.27
   0  10  -5  527.59   28.73
   0 -10  -5  497.32   28.56
   0 -10  -5  454.05   28.69
   0 -10   5  540.88   28.51
   0 -10   5  440.85   27.69
   0 -10   5  499.79   28.44
   0  10  -5  525.91   38.00
   0  10  -5  531.26   28.33
   0  10  -5  505.54   37.25
   0 -10   5  612.77   40.78
   0  10   5  462.43   34.38
   0  10   5  462.02   34.83
   0  10  -6  147.85   18.56
   0 -10   6  223.82   22.70
   0  10  -6  164.53   19.46
   0  10  -6  170.99   19.86
   0  10  -6  181.30   20.82
   0  10  -6  157.59   19.34
   0  10   6  159.76   18.71
   0  10  -6  155.21   18.95
   0 -10   6  189.96   22.14
   0  10  -6  140.29   18.77
   0 -10  -6  165.08   20.77
   0  10  -6  150.90   18.49
   0  10  -6  143.74   18.75
   0  10   6  157.48   18.69
   0  10   6  140.34   17.05
   0  10   6  164.22   19.31
   0  10   6  126.44   16.99
   0  10  -6  157.31   19.35
   0 -10  -6  182.75   14.35
   0 -10   6  196.83   14.14
   0 -10  -6  167.69   14.52
   0 -10   6  180.18   13.92
   0  10  -6  177.42   13.84
   0 -10   6  146.58   13.20
   0  10  -6  167.58   13.74
   0 -10   6  162.36   19.72
   0  10   6  151.29   17.65
   0  10  -6  162.79   19.67
   0 -10   6  213.94   22.54
   0  10  -6  188.27   20.58
   0  10  -6  183.98   13.73
   0  10  -6  171.79   13.52
   0  10   7  652.94   44.32
   0  10  -7  667.87   45.94
   0  10  -7  661.45   46.28
   0  10  -7  713.36   46.79
   0  10  -7  688.30   46.70
   0  10  -7  694.06   46.00
   0 -10   7  779.96   48.80
   0  10   7  611.89   42.23
   0  10  -7  593.50   44.22
   0 -10   7  641.65   46.91
   0  10   7  603.93   43.71
   0  10   7  602.86   43.11
   0 -10  -7  654.47   47.61
   0  10  -7  554.55   43.45
   0  10  -7  558.58   42.59
   0  10  -7  546.81   43.92
   0  10  -7  636.50   45.04
   0 -10  -7  729.01   36.67
   0  10  -7  694.90   35.75
   0  10  -7  688.61   36.07
   0 -10   7  711.31   35.81
   0 -10  -7  644.33   35.54
   0 -10   7  573.08   34.61
   0 -10   7  803.47   36.64
   0 -10  -7  626.74   36.23
   0  10  -7  676.16   45.54
   0  10  -7  697.82   35.39
   0  10  -7  678.90   46.26
   0  10  -7  709.99   35.68
   0 -10   7  770.35   48.50
   0 -10   7  876.96   50.63
   0  10   7  640.47   42.73
   0  10  -8 1183.78   72.93
   0 -10   8 1430.70   76.04
   0  10  -8 1264.49   73.35
   0  10  -8 1324.53   73.94
   0  10  -8 1264.50   72.70
   0  10  -8 1298.57   74.49
   0 -10  -8 1111.13   73.80
   0  10  -8 1082.43   71.21
   0  10   8 1181.02   70.97
   0  10  -8  999.26   68.39
   0  10  -8 1100.10   70.84
   0  10  -8 1047.24   71.47
   0  10   8 1129.63   68.72
   0  10  -8 1282.09   73.64
   0 -10   8 1258.21   75.43
   0 -10  -8 1444.84   63.09
   0 -10   8 1437.95   62.26
   0 -10  -8 1279.02   61.81
   0 -10   8 1536.97   62.59
   0 -10  -8 1270.42   62.88
   0  10  -8 1410.65   62.21
   0  10  -8 1347.30   62.26
   0 -10   8 1483.22   76.85
   0  10  -8 1280.16   73.67
   0 -10   8 1664.92   79.08
   0  10  -8 1340.82   61.27
   0  10  -8 1374.66   61.68
   0  10   8 1352.66   71.37
   0  10  -8 1358.19   74.14
   0  10  -9  121.14   16.51
   0  10  -9  116.82   16.93
   0  10  -9  132.60   17.88
   0  10  -9  149.37   18.81
   0  10  -9  133.32   17.60
   0 -10   9  136.73   17.79
   0  10   9  116.79   15.48
   0  10   9  119.38   16.44
   0  10  -9  130.74   17.55
   0  10  -9   84.04   14.85
   0  10  -9  109.76   15.97
   0 -10   9  135.92   11.75
   0  10  -9  140.74   12.07
   0 -10  -9  134.01   12.59
   0  10  -9  136.92   12.28
   0 -10   9  128.83   11.28
   0 -10  -9  122.82   11.75
   0 -10   9  170.80   12.78
   0 -10  -9  141.36   12.22
   0  10  -9  129.46   11.48
   0  10  -9  137.81   17.96
   0  10  -9  136.58   17.18
   0  10  -9  137.43   18.12
   0  10  -9  142.94   12.15
   0 -10   9  149.48   18.68
   0 -10   9  143.31   18.07
   0  10 -10  304.42   29.97
   0  10 -10  327.20   29.98
   0  10 -10  349.28   30.49
   0 -10  10  343.31   30.59
   0  10 -10  320.41   29.39
   0  10 -10  344.62   31.16
   0  10  10  305.03   27.44
   0  10  10  283.07   27.58
   0  10 -10  290.52   28.77
   0  10 -10  272.99   28.91
   0  10 -10  250.76   26.80
   0 -10  10  367.45   22.05
   0 -10  10  439.92   23.24
   0 -10 -10  341.83   22.83
   0 -10  10  352.58   21.63
   0 -10 -10  359.90   22.61
   0  10 -10  391.11   23.38
   0 -10 -10  390.95   23.28
   0 -10 -10  381.92   23.50
   0  10 -10  361.87   22.39
   0  10 -10  346.94   30.78
   0  10 -10  382.70   22.48
   0 -10  10  424.19   32.92
   0 -10  10  418.45   33.24
   0  10 -10  321.23   28.78
   0  10 -10  348.87   31.00
   0  10 -10  352.51   22.07
   0 -10  11 1222.53   68.41
   0  10 -11 1042.14   66.35
   0  10 -11  932.98   62.67
   0  10 -11 1114.39   66.57
   0  10 -11  965.32   65.48
   0  10 -11  984.70   64.64
   0  10  11  903.18   60.66
   0  10  11  890.06   61.87
   0  10 -11 1032.20   65.46
   0  10 -11 1149.91   55.40
   0 -10  11 1361.06   55.51
   0 -10  11 1200.43   54.23
   0 -10 -11 1162.99   55.82
   0 -10  11 1185.91   54.14
   0 -10 -11 1255.83   55.76
   0 -10 -11 1080.84   55.25
   0  10 -11 1141.89   54.60
   0 -10 -11 1141.20   55.06
   0  10 -11 1186.04   54.69
   0  10 -11 1131.55   54.34
   0  10 -11 1068.47   65.85
   0  10 -11 1147.92   67.66
   0 -10  11 1294.92   68.87
   0 -10  11 1254.39   68.72
   0  10 -12  328.38   30.87
   0  10 -12  288.39   29.59
   0 -10  12  351.09   30.94
   0  10 -12  245.63   26.94
   0  10 -12  367.61   31.38
   0  10  12  256.82   25.71
   0  10 -12  280.74   28.58
   0 -10  12  421.66   22.56
   0 -10 -12  364.28   22.56
   0 -10  12  357.56   21.33
   0 -10 -12  384.51   23.39
   0  10 -12  340.03   21.81
   0 -10 -12  326.73   22.11
   0  10 -12  335.07   21.81
   0 -10  12  375.00   21.70
   0 -10 -12  375.47   22.46
   0 -10  12  372.75   30.96
   0  10 -12  350.07   21.81
   0  10 -12  334.23   30.16
   0 -10  12  386.40   31.84
   0  10 -12  345.40   21.75
   0  10 -12  307.51   29.51
   0 -10  13   37.19    9.44
   0  10 -13   51.39   11.45
   0  10 -13   44.22   10.38
   0  10 -13   55.62   11.00
   0  10 -13   47.21    6.54
   0 -10 -13   50.66    7.36
   0 -10  13   52.76    6.48
   0 -10  13   58.86    6.89
   0 -10 -13   54.67    7.49
   0  10 -13   52.92    7.10
   0 -10  13   56.03    6.78
   0 -10 -13   57.76    7.46
   0  10 -13   43.54    9.68
   0  10 -13   46.76    6.46
   0  10 -13   48.85    6.86
   0 -10  13   57.59   11.13
   0  10 -13   53.12    7.03
   0 -10  13   56.45   11.21
   0  10 -13   51.50   10.84
   0  10 -14  269.60   29.21
   0  10 -14  329.42   31.07
   0 -10  14  293.58   28.01
   0 -10  14  361.42   31.15
   0  10 -14  351.96   22.37
   0 -10  14  406.45   22.25
   0 -10 -14  392.61   23.21
   0  10 -14  371.55   22.87
   0 -10  14  368.07   21.54
   0 -10 -14  384.41   23.59
   0 -10  14  415.40   22.70
   0 -10 -14  373.12   23.16
   0  10 -14  362.93   22.35
   0 -10  14  401.77   32.43
   0  10 -14  287.83   29.67
   0 -10  14  446.16   33.28
   0  10 -14  318.46   29.89
   0  10 -14  321.36   30.22
   0 -10  15  319.77   29.36
   0 -10  15  392.14   32.62
   0  10 -15  319.22   31.09
   0 -10  15  425.88   23.21
   0 -10 -15  437.27   24.70
   0 -10 -15  408.92   24.57
   0  10 -15  405.40   23.70
   0 -10  15  415.85   23.06
   0 -10  15  469.97   24.19
   0  10 -15  394.03   23.80
   0 -10 -15  401.57   24.52
   0  10 -15  406.17   23.72
   0  10 -15  348.19   32.28
   0  10 -15  322.24   30.58
   0  10 -15  359.31   31.69
   0  10 -15  391.42   23.67
   0 -10  15  417.82   32.73
   0 -10  15  427.08   33.67
   0  10 -16   63.68   11.90
   0  10 -16   73.86    7.95
   0 -10  16   87.08    8.16
   0  10 -16   82.12    8.44
   0 -10  16   87.32    8.19
   0 -10 -16   80.56    8.79
   0 -10 -16   79.42    8.46
   0 -10  16   80.53    7.76
   0  10 -16   71.21    7.79
   0 -10 -16   84.70    8.83
   0  10 -16   84.01    8.35
   0 -10  16   81.81   12.99
   0  10 -16   62.18    7.33
   0  10 -16   65.48   12.31
   0  10 -16   49.61   10.83
   0  10 -16   71.31    7.94
   0 -10  16   74.59   12.29
   0 -10 -17   20.17    4.18
   0  10 -17   11.13    3.00
   0 -10  17   14.82    2.90
   0  10 -17   15.05    3.51
   0 -10  17   13.83    2.87
   0  10 -17   15.88    3.56
   0 -10 -17   15.35    3.59
   0 -10 -17   21.43    4.27
   0  10 -17   14.82    3.22
   0  10 -17   15.00    5.99
   0 -10  17   17.40    3.48
   0 -10  17   14.47    4.82
   0  10 -17    9.51    2.82
   0 -10 -18   87.99    8.64
   0  10 -18   74.50    7.64
   0 -10  18   95.32    7.85
   0  10 -18   76.04    7.75
   0  10 -18   90.39    8.28
   0  10 -18   68.03    7.03
   0 -10 -18   78.24    8.06
   0 -10  18   86.91    8.03
   0 -10  18   86.63    7.62
   0  10 -18   79.40    8.07
   0  10 -18   64.50    7.36
   0  10 -19  235.24   15.21
   0 -10 -19  296.35   17.35
   0 -10  19  292.26   16.04
   0  10 -19  239.60   15.79
   0 -10 -19  272.80   17.03
   0  10 -19  257.96   16.22
   0 -10  19  295.04   16.07
   0  10 -19  257.38   16.52
   0 -10  19  294.34   16.50
   0  10 -19  262.46   16.29
   0  10 -19  202.99   15.31
   0  10 -20   27.94    4.06
   0  10 -20   30.10    4.23
   0  10 -20   29.31    4.39
   0 -10  20   35.79    4.28
   0  10 -20   28.06    4.08
   0 -10 -20   29.24    4.40
   0 -10  20   33.11    4.30
   0 -10 -20   36.72    5.00
   0 -10  20   31.84    3.97
   0 -10 -21   50.09    5.63
   0 -10  21   45.62    4.68
   0 -10 -21   46.91    5.38
   0  10 -21   42.14    4.97
   0 -10  21   57.12    5.36
   0 -10  22  116.66    7.73
   0 -10 -22   91.90    7.67
   0  10 -22  100.07    7.77
   0 -10 -22  113.85    8.60
   0 -10 -23  176.71   10.88
   0 -10  23  176.80    9.86
   0  10 -23  146.15    9.80
   0  11   0    1.50    2.76
   0  11   0    5.09    3.68
   0  11   0    1.57    2.18
   0  11   0    0.95    1.58
   0  11   0   -0.44    2.75
   0  11   0    0.54    1.55
   0 -11   0   -1.03    2.23
   0 -11   0   -0.39    1.13
   0  11   0    2.67    1.88
   0  11   0   -3.12    4.03
   0  11   1    0.49    1.96
   0  11  -1   -2.10    3.69
   0  11  -1    3.35    3.69
   0  11   1    0.32    2.49
   0  11  -1    0.71    3.29
   0  11  -1    7.13    5.38
   0  11  -1   -1.12    2.20
   0  11  -1    4.76    4.18
   0  11   1    2.70    3.72
   0  11   1    1.35    2.13
   0  11  -1   -0.72    2.23
   0 -11  -1    2.53    2.24
   0 -11   1    0.76    1.93
   0 -11   1    2.92    2.30
   0 -11  -1    4.50    2.45
   0  11  -1    0.99    1.97
   0  11  -1    4.31    3.68
   0  11   1    0.28    2.77
   0  11   1    6.45    4.97
   0  11   2   -2.95    3.36
   0  11  -2   -3.28    4.00
   0  11  -2    3.64    3.60
   0  11  -2   -1.21    2.49
   0  11  -2   -0.93    2.36
   0  11   2    4.66    3.58
   0  11  -2    1.83    2.50
   0  11   2   -0.58    2.22
   0  11  -2    1.39    2.19
   0  11   2    0.78    2.87
   0  11  -2   -1.79    3.03
   0  11  -2    2.37    1.60
   0 -11   2    2.44    2.52
   0 -11  -2   -0.90    1.54
   0 -11   2    4.41    2.56
   0 -11  -2    1.25    2.26
   0  11  -2   -0.50    1.61
   0  11  -2    1.07    1.62
   0  11   2   -2.97    3.25
   0  11  -2    1.97    3.20
   0  11  -3   -3.14    3.60
   0  11  -3   -0.93    2.86
   0  11   3    1.88    3.45
   0  11  -3    0.64    2.25
   0  11  -3    0.76    1.70
   0  11   3   -0.07    2.29
   0  11  -3   -0.70    2.37
   0  11   3    0.47    2.11
   0  11  -3    4.08    2.79
   0  11   3   -1.82    2.04
   0  11  -3   -2.91    4.26
   0  11  -3   -2.53    1.89
   0 -11   3    2.59    1.88
   0  11  -3    0.35    1.58
   0 -11  -3    0.54    1.55
   0 -11  -3    3.97    2.22
   0 -11   3    5.35    2.20
   0 -11  -3    3.22    2.44
   0  11  -3    1.00    1.53
   0  11  -3    6.70    3.42
   0  11  -3   -0.88    1.92
   0  11  -4    1.65    2.08
   0  11  -4   -2.59    2.22
   0  11   4    1.01    1.89
   0  11  -4   -1.21    2.61
   0  11  -4   -1.31    2.46
   0  11   4   -0.34    2.58
   0  11  -4    1.95    2.68
   0  11  -4   -0.76    2.22
   0  11   4    0.70    2.22
   0  11  -4    0.44    1.95
   0 -11  -4    0.45    1.24
   0 -11   4   -1.65    2.48
   0 -11  -4    5.38    3.25
   0 -11  -4   -0.69    1.90
   0 -11   4    0.15    1.45
   0  11  -4    2.10    1.76
   0  11  -4    1.76    2.80
   0  11  -4   -0.89    1.93
   0  11  -4    1.24    1.26
   0  11  -4    1.11    3.59
   0  11  -5   -3.26    3.31
   0  11   5   -1.71    2.31
   0  11  -5    9.57    5.55
   0  11  -5    1.23    4.02
   0  11   5   -0.12    1.89
   0  11  -5    2.49    2.03
   0  11  -5    6.81    4.11
   0  11  -5    5.29    4.42
   0  11   5    1.56    2.34
   0 -11  -5    2.57    2.35
   0  11  -5    2.35    2.05
   0 -11   5    1.49    1.75
   0 -11  -5    6.79    3.08
   0  11  -5    0.02    1.60
   0 -11   5    2.78    2.20
   0 -11   5    1.06    1.40
   0  11  -5    1.86    2.20
   0  11  -5   -2.61    4.24
   0  11  -5    1.48    1.85
   0  11  -5    4.57    3.19
   0  11   6   -1.60    1.89
   0  11  -6   -1.11    1.87
   0  11  -6    0.88    2.18
   0  11  -6   -3.62    3.62
   0  11  -6    0.06    2.48
   0  11   6    2.15    2.60
   0  11  -6   -2.36    3.62
   0  11  -6    0.47    2.61
   0  11   6    2.79    2.50
   0 -11   6    0.34    1.32
   0  11  -6   -1.70    2.02
   0 -11   6    0.39    2.10
   0 -11  -6    3.14    2.38
   0  11  -6    1.81    1.60
   0 -11  -6    4.50    3.60
   0 -11   6    0.16    1.48
   0  11  -6    1.97    3.51
   0  11  -6    1.77    1.52
   0  11  -6    3.40    4.27
   0  11  -6    2.31    1.68
   0  11  -7    2.46    3.09
   0  11  -7   -1.49    2.29
   0  11   7    2.04    3.02
   0  11  -7    0.39    3.16
   0  11   7    0.02    2.75
   0  11  -7    2.28    2.99
   0  11  -7   -2.18    3.51
   0  11   7    1.17    2.30
   0  11  -7    3.21    3.83
   0 -11  -7    1.32    2.09
   0 -11   7    1.23    2.09
   0  11  -7    1.49    1.46
   0 -11  -7    2.37    2.37
   0 -11   7    5.12    2.42
   0  11  -7    5.02    2.73
   0 -11   7    4.67    2.18
   0  11  -7    3.76    2.17
   0  11  -7    4.44    1.95
   0  11  -7    5.26    4.79
   0  11  -7   -3.06    3.79
   0  11   8   -0.07    2.01
   0  11   8    0.81    1.71
   0  11  -8   -1.26    2.92
   0  11  -8    1.61    2.52
   0  11  -8   -1.01    1.84
   0  11  -8    0.83    3.99
   0  11  -8    0.59    2.43
   0 -11  -8   -2.27    2.39
   0 -11   8   -0.11    1.46
   0 -11  -8   -0.93    1.92
   0  11  -8    1.67    1.98
   0 -11   8    3.82    2.46
   0  11  -8    5.73    4.16
   0  11  -8    0.62    1.44
   0 -11   8    0.83    2.61
   0 -11   8    1.67    1.53
   0  11  -8    0.66    1.99
   0  11  -8    0.47    2.89
   0  11  -8    1.90    1.98
   0  11  -9    1.83    1.93
   0  11  -9    6.26    4.92
   0  11  -9    1.03    2.28
   0  11   9   -0.43    2.72
   0  11  -9   -1.45    1.59
   0 -11   9    4.01    2.83
   0  11  -9    1.70    2.21
   0 -11  -9    3.29    3.75
   0  11  -9    4.11    2.35
   0 -11  -9    5.77    2.86
   0  11  -9    2.13    1.68
   0 -11   9    6.10    2.95
   0 -11   9   -1.63    4.74
   0  11  -9   -1.31    1.20
   0  11  -9   -1.44    3.15
   0  11  -9    0.17    2.14
   0  11  -9    6.76    4.40
   0 -11   9    6.73    5.53
   0  11 -10   -1.32    2.49
   0  11 -10   -1.23    1.67
   0 -11 -10    2.82    2.51
   0  11 -10   -2.32    1.74
   0 -11  10    0.46    1.25
   0  11 -10    0.05    1.66
   0  11 -10    3.42    2.32
   0 -11 -10    0.35    1.18
   0 -11  10    0.46    2.57
   0  11 -10    3.16    3.06
   0  11 -10    1.39    1.64
   0 -11  10   -2.31    2.57
   0  11 -10    0.54    1.88
   0 -11  10    2.49    2.02
   0  11 -10    2.34    1.70
   0  11 -11   -0.54    2.35
   0  11 -11    0.23    3.45
   0  11 -11    3.09    1.85
   0 -11  11    1.29    1.37
   0 -11  11    2.87    2.01
   0 -11 -11    2.01    2.00
   0  11 -11    1.54    1.24
   0 -11 -11    4.50    2.80
   0  11 -11   -0.65    2.19
   0 -11  11    3.51    2.29
   0  11 -11    1.50    1.51
   0  11 -11    3.86    2.12
   0 -11  11    3.03    2.59
   0 -11  11    8.13    4.91
   0  11 -11    0.55    1.63
   0  11 -12   -2.06    2.80
   0 -11 -12    2.03    1.97
   0  11 -12    1.32    1.53
   0 -11  12    1.02    1.65
   0  11 -12    2.42    2.00
   0 -11  12    3.89    1.96
   0  11 -12    5.68    3.99
   0 -11  12   -0.02    1.62
   0 -11  12    1.52    2.12
   0  11 -12    0.39    1.89
   0  11 -12   -0.12    1.07
   0 -11  12    1.42    2.69
   0  11 -12   -5.00    4.46
   0  11 -12    2.51    2.47
   0  11 -13    3.63    3.80
   0 -11  13    4.02    2.18
   0  11 -13    2.05    2.03
   0 -11 -13    3.93    3.40
   0  11 -13    3.02    1.67
   0 -11  13    2.31    2.17
   0  11 -13    3.31    3.33
   0  11 -13    2.55    1.29
   0 -11  13    4.58    2.40
   0  11 -13    0.73    2.14
   0  11 -14    1.09    1.33
   0 -11 -14    2.49    1.86
   0  11 -14    1.54    1.08
   0  11 -14   -0.80    1.45
   0  11 -14    2.93    1.88
   0 -11  14    1.84    1.28
   0 -11  14    2.21    1.46
   0 -11  14   -0.23    0.99
   0  11 -14    1.88    1.30
   0  11 -14    0.02    2.09
   0 -11 -15    3.29    1.64
   0 -11  15    0.09    1.15
   0 -11 -15    0.48    1.65
   0  11 -15    1.54    1.56
   0  11 -15    4.18    2.41
   0  11 -15    4.83    2.37
   0 -11  15    4.29    1.66
   0  11 -15   -1.10    1.68
   0  11 -15   -0.21    1.22
   0  11 -15    3.78    2.17
   0 -11  15    1.73    1.70
   0 -11  16    2.05    1.24
   0 -11 -16    1.26    1.06
   0  11 -16    1.56    1.70
   0  11 -16   -0.63    1.67
   0 -11  16   -0.19    1.22
   0 -11 -16    4.33    2.39
   0  11 -16    0.54    1.14
   0  11 -16    1.41    0.92
   0 -11  16    1.91    1.57
   0  11 -16   -0.45    1.11
   0 -11  17    1.65    1.41
   0 -11 -17    0.56    1.77
   0  11 -17    1.49    1.01
   0  11 -17   -0.84    1.64
   0  11 -17    2.56    1.44
   0  11 -17    0.17    0.75
   0 -11  17    1.75    1.11
   0  11 -17    2.44    1.28
   0 -11  17    2.88    1.69
   0 -11  18   -0.46    1.08
   0  11 -18   -0.32    1.26
   0 -11 -18    1.40    1.20
   0  11 -18    0.46    1.22
   0 -11  18    0.01    0.74
   0  11 -18    1.56    0.90
   0  11 -18   -0.41    0.77
   0  11 -18    1.17    0.76
   0 -11  18    0.83    0.71
   0 -11 -19    2.88    1.88
   0  11 -19    1.59    1.23
   0  11 -19    4.15    1.52
   0  11 -19    0.69    0.67
   0 -11  19   -0.36    0.95
   0  11 -19    0.69    0.83
   0  11 -19    0.00    0.71
   0 -11 -20    1.02    1.15
   0 -11  20    0.26    0.60
   0  11 -20    0.06    1.04
   0  11 -21   -0.24    0.92
   0 -11  21    2.01    0.83
   0 -11  21   -0.74    0.82
   0  12   0  718.85   49.33
   0  12   0  636.41   48.50
   0  12   0  716.34   39.48
   0  12   0  758.49   50.05
   0  12   0  758.97   50.34
   0  12  -1   52.31   10.82
   0  12   1   57.46   11.19
   0  12  -1   77.41   12.65
   0  12   1   56.40   11.26
   0 -12  -1   93.30    9.33
   0  12  -1   67.40    7.75
   0 -12   1   83.26    8.64
   0 -12   1   97.19    9.36
   0 -12  -1   79.25    8.27
   0  12  -1   76.18    8.25
   0  12   1   68.16   11.91
   0  12   1   67.55   11.91
   0  12  -1   67.02   11.79
   0  12  -1   63.11   11.66
   0  12   2   34.93    8.86
   0  12  -2   35.19    8.42
   0  12   2   23.12    7.28
   0  12  -2   22.81    7.46
   0  12  -2   31.64    4.96
   0 -12  -2   42.39    5.93
   0 -12  -2   39.17    5.89
   0 -12   2   42.60    5.81
   0 -12   2   44.48    6.22
   0  12   2   31.32    7.99
   0  12  -2   32.15    8.34
   0  12  -2   35.45    5.36
   0  12  -2   29.91    7.95
   0  12  -2   33.82    5.60
   0  12   2   26.04    7.28
   0  12  -3    9.31    4.82
   0  12   3    9.08    5.17
   0  12  -3    7.06    4.19
   0 -12  -3   12.29    3.66
   0 -12  -3    9.76    2.87
   0 -12   3    6.95    2.58
   0 -12   3    9.19    2.98
   0  12  -3    5.74    2.20
   0  12  -3    8.41    2.69
   0  12   3    8.39    4.17
   0  12  -3    6.61    2.55
   0  12  -3    4.41    3.01
   0  12  -3    8.24    4.46
   0  12  -3    5.60    2.01
   0  12   3   12.52    5.63
   0  12  -4  799.60   52.14
   0  12  -4  858.07   42.65
   0 -12   4  982.49   43.38
   0 -12  -4 1080.11   45.14
   0 -12   4 1032.09   44.32
   0  12  -4  745.38   41.67
   0 -12  -4  842.96   42.60
   0  12   4  699.45   49.67
   0  12  -4  729.15   51.17
   0  12  -4  737.25   51.39
   0  12   4  774.83   51.86
   0  12  -4  856.59   42.45
   0  12  -4  842.56   42.31
   0  12  -5  201.72   21.84
   0 -12  -5  226.41   16.12
   0 -12  -5  291.06   17.81
   0 -12   5  246.13   16.31
   0  12  -5  194.41   15.16
   0  12  -5  236.39   16.25
   0 -12   5  264.31   16.46
   0  12  -5  217.44   15.72
   0  12  -5  193.72   21.66
   0  12  -5  228.61   16.00
   0  12  -5  209.43   22.14
   0  12   5  189.11   21.06
   0  12  -6   80.10   14.18
   0 -12   6  112.67    9.53
   0 -12   6  100.69    9.30
   0  12  -6   95.12    9.33
   0  12  -6   80.53    8.79
   0 -12  -6   92.75    9.25
   0 -12  -6  121.98   10.61
   0  12  -6   99.51    9.43
   0  12  -6   89.75    8.93
   0  12  -6   78.41   13.43
   0  12  -6   88.41   13.84
   0  12   6   86.22   13.51
   0  12  -6   86.39   13.17
   0  12  -7  113.14   15.61
   0  12  -7  122.94   11.01
   0 -12   7  133.55   10.94
   0 -12  -7  167.48   12.73
   0 -12  -7  136.49   11.48
   0  12  -7  122.92   10.99
   0 -12   7  135.92   10.80
   0  12  -7  127.53   11.01
   0  12  -7  101.67   15.07
   0  12  -7  135.46   11.36
   0  12  -7  112.58   15.83
   0  12   7  108.55   14.80
   0 -12   8  658.36   31.25
   0  12  -8  522.89   30.76
   0 -12  -8  635.90   32.26
   0 -12  -8  756.64   33.86
   0  12  -8  575.47   31.27
   0  12  -8  550.60   30.96
   0  12  -8  486.75   38.59
   0  12  -8  561.36   30.92
   0  12  -9    9.76    2.83
   0 -12  -9   22.50    4.38
   0 -12   9   17.24    3.48
   0  12  -9   14.46    3.29
   0 -12  -9    9.40    2.63
   0  12  -9   10.40    2.72
   0  12  -9   10.06    4.63
   0  12  -9   10.16    2.85
   0 -12 -10  186.54   13.38
   0 -12  10  187.33   12.37
   0  12 -10  153.63   12.28
   0  12 -10  164.23   12.25
   0  12 -10  144.10   11.81
   0  12 -10  143.70   11.74
   0  12 -10  150.13   12.10
   0  12 -11  180.28   12.93
   0 -12  11  205.89   12.94
   0 -12 -11  191.57   13.81
   0  12 -11  162.97   12.86
   0  12 -11  172.31   12.87
   0 -12  12  365.72   19.73
   0 -12 -12  397.31   21.68
   0  12 -12  365.25   20.50
   0  12 -12  315.64   20.17
   0  12 -12  329.97   20.06
   0 -12 -13   62.36    6.74
   0  12 -13   54.39    6.02
   0 -12  13   61.79    5.85
   0 -12  13   58.01    5.85
   0  12 -13   53.94    5.84
   0  12 -13   63.45    6.56
   0  12 -13   50.12    5.95
   0  12 -14  190.32   12.83
   0  12 -14  197.79   13.19
   0 -12 -14  237.60   14.60
   0  12 -14  188.50   12.86
   0 -12  14  218.46   13.01
   0  12 -14  204.58   13.12
   0 -12  14  208.14   12.56
   0 -12  15   98.49    7.43
   0  12 -15   88.15    7.60
   0  12 -15   84.76    7.54
   0  12 -15  100.62    7.98
   0  12 -15   97.31    8.09
   0 -12 -15  113.73    9.07
   0 -12  15  111.82    7.96
   0  12 -16  139.54    9.83
   0 -12  16  146.61    9.45
   0  12 -16  117.18    8.63
   0  12 -16  128.89    9.22
   0  12 -16  128.69    9.29
   0 -12  16  145.44    9.19
   0  12 -16  137.95    9.52
   0  12 -17   55.84    5.19
   0  12 -17   57.99    5.60
   0  12 -17   57.51    5.23
   0  12 -17   62.88    5.55
   0 -12  17   65.29    5.39
   0  12 -17   51.08    4.70
   0 -12  17   64.32    5.22
   0 -12 -17   73.77    6.55
   0  12 -18  451.26   22.74
   0 -12  18  488.96   22.67
   0  12 -18  443.74   22.93
   0  13   0    2.12    1.55
   0 -13   0   -0.08    1.09
   0 -13   0    0.26    1.66
   0  13   0    0.18    1.04
   0  13   0    1.66    1.82
   0 -13  -1    0.84    1.60
   0 -13   1    0.67    1.02
   0 -13   1    7.28    2.86
   0 -13  -1    6.28    2.70
   0  13  -1    2.04    1.76
   0  13   1    2.88    1.72
   0  13   1    1.36    1.13
   0  13  -1    2.81    1.57
   0  13   1    1.85    1.43
   0  13  -1   -0.85    1.62
   0 -13  -2   -0.43    1.26
   0 -13   2    0.12    1.27
   0 -13   2    0.96    1.11
   0  13  -2    0.99    1.46
   0 -13  -2   -0.37    1.54
   0  13   2    0.54    1.20
   0  13  -2    0.51    1.09
   0  13  -2   -0.47    1.05
   0  13   2    1.16    1.03
   0 -13   3    3.79    1.71
   0 -13   3    2.97    1.93
   0  13  -3    2.40    1.75
   0 -13  -3    4.37    2.46
   0  13  -3    0.49    0.89
   0  13  -3    3.18    1.72
   0  13   3    0.87    1.15
   0 -13  -4    1.51    1.34
   0 -13   4   -0.43    1.23
   0 -13   4    0.04    1.04
   0  13  -4    0.13    1.11
   0  13  -4    1.02    1.25
   0  13  -4    1.15    1.45
   0 -13   5    1.32    1.84
   0 -13  -5    3.65    2.30
   0 -13   5    3.41    1.77
   0  13  -5    3.21    1.47
   0 -13  -5    4.45    2.67
   0  13  -5    0.06    0.92
   0  13  -5   -0.48    1.08
   0 -13   6    0.44    0.91
   0  13  -6   -1.07    1.38
   0 -13  -6    0.53    1.70
   0 -13   6    0.98    0.79
   0 -13  -6    3.25    1.80
   0  13  -6   -0.42    0.80
   0  13  -6   -0.12    1.09
   0 -13  -7   -0.26    0.99
   0 -13  -7    1.82    1.54
   0 -13   7    0.99    1.43
   0  13  -7    2.46    0.99
   0 -13   7    0.11    1.49
   0  13  -7   -0.79    0.81
   0  13  -7   -0.59    1.26
   0 -13   8    0.21    0.78
   0  13  -8   -0.53    1.14
   0  13  -8   -1.59    1.88
   0 -13  -8   -0.26    1.11
   0 -13  -9    1.36    1.69
   0  13  -9    0.18    0.66
   0 -13   9    2.86    1.59
   0  13  -9   -2.36    1.61
   0  13 -10    0.53    1.24
   0 -13  10    1.09    1.03
   0 -13 -10    1.29    1.21
   0  13 -11    1.21    1.20
   0  13 -11    1.81    1.23
   0 -13 -11    0.00    1.23
   0 -13  11    0.39    0.86
   0  13 -11    1.56    0.91
   0  13 -12   -0.39    0.87
   0  13 -12   -0.79    0.86
   0 -13  12   -0.38    0.75
   0 -13 -12   -0.66    1.11
   0  13 -12    1.95    1.47
   0  13 -12   -0.03    1.09
   0  13 -13   -1.62    1.04
   0 -13 -13    3.08    1.79
   0 -13  13    0.66    0.70
   0  13 -13    1.45    1.10
   0  13 -13    3.28    1.50
   0  13 -13    1.01    1.01
   0  13 -14   -0.49    1.19
   0  13 -14    0.61    0.55
   0 -13 -14    0.03    0.94
   0  13 -14    1.41    0.89
   0 -13  14   -0.41    0.71
   0 -14   0 1648.38   55.95
   0 -14   0  994.43   51.96
   0 -14   1   32.34    4.25
   0 -14  -1   41.73    4.81
   0 -14   2   10.51    2.30
   0 -14   2    6.00    1.69
   0 -14  -2   13.07    2.80
   0  14  -3    0.19    0.87
   0 -14   3    0.70    0.75
   0 -14   3    0.33    0.90
   0  14  -4  526.43   26.93
   0 -14   4  522.35   26.73
   0 -14   5    0.06    0.78
   0  14  -5    0.78    0.63
   0 -14   5    0.66    1.00
   0 -14   6  154.43    9.77
   0  14  -6  148.39    9.76
   0  14  -7   -0.86    1.04
   0 -14   7    2.02    0.71
   0  14  -8  292.51   15.81
   0  14  -8  303.48   15.96
   0 -14   8  321.96   16.03
   1   0   2 1433.92   58.81
   1   0   2 1343.88   58.75
  -1   0  -2 1380.44   58.82
  -1   0   2 1518.73   60.04
  -1   0  -2 1551.23   59.19
  -1   0  -2 1220.77   59.18
   1   0   2 1311.66   57.20
   1   0  -2 1463.15   59.61
   1   0  -2 1422.30   57.55
   1   0   3   -0.02    0.66
  -1   0  -3    0.68    0.70
  -1   0  -3    0.57    0.46
  -1   0   3    0.89    0.47
   1   0  -3    1.24    0.99
  -1   0  -3    0.01    0.45
  -1   0  -3    0.69    0.84
  -1   0   3   -0.74    1.00
   1   0   4 1044.07   44.43
  -1   0  -4  971.59   42.59
  -1   0  -4 1085.58   44.94
   1   0  -4  946.92   44.71
  -1   0  -4  840.00   43.84
  -1   0   4 1065.94   45.36
  -1   0  -4  912.04   44.21
   1   0   4 1008.57   41.98
  -1   0   4  880.08   40.27
   1   0   5   -0.27    1.17
  -1   0  -5    2.48    1.06
   1   0   5   -0.22    0.76
  -1   0   5    5.12    1.84
   1   0  -5    3.97    2.00
  -1   0  -5    3.63    1.59
  -1   0   5    1.05    0.88
  -1   0  -5    1.79    1.31
  -1   0  -6 1863.41   94.18
  -1   0  -6 2342.72   96.63
  -1   0   6 2321.43   96.48
   1   0   6 2287.09   91.28
   1   0   6 2373.88   95.60
   1   0  -6 1916.07   94.93
  -1   0  -6 2178.13   91.84
  -1   0   6 2050.12   88.92
   1   0  -7    2.92    1.86
  -1   0   7   -2.25    2.32
  -1   0  -7    0.79    1.05
  -1   0  -7    2.36    2.10
  -1   0  -7    1.31    1.68
   1   0  -7    3.17    2.40
   1   0  -7    1.50    1.32
   1   0   7    2.98    1.71
   1   0  -7    1.59    1.65
   1   0   7    1.80    1.62
  -1   0   7    0.38    0.56
  -1   0  -7    0.69    0.94
  -1   0  -7    0.57    1.32
  -1   0  -8  235.25   15.68
  -1   0   8  252.51   15.82
   1   0  -8  223.35   15.67
   1   0  -8  255.94   16.14
   1   0   8  251.98   19.53
   1   0   8  251.81   21.09
  -1   0  -8  261.91   20.52
  -1   0  -8  282.18   16.71
  -1   0   8  249.08   14.10
  -1   0  -8  211.32   16.07
  -1   0  -8  242.64   16.05
  -1   0  -8  244.08   16.37
   1   0  -8  221.84   15.35
  -1   0   8  242.31   19.83
   1   0  -8  252.15   20.80
  -1   0  -8  206.10   18.44
   1   0  -8  211.50   19.08
  -1   0   8  243.75   20.67
   1   0   8  269.42   15.95
  -1   0  -9    2.21    1.66
   1   0  -9    0.29    1.17
  -1   0  -9    0.46    1.83
  -1   0   9    1.75    0.82
  -1   0  -9    1.04    1.43
  -1   0  -9    3.45    1.61
   1   0  -9    0.85    1.16
  -1   0  -9    7.45    2.94
  -1   0   9    1.35    1.58
   1   0  -9    3.98    2.97
   1   0  -9    0.79    1.46
   1   0   9    0.92    1.32
   1   0  -9    2.13    1.39
  -1   0  -9   -1.15    1.40
   1   0  -9    0.04    1.00
  -1   0   9   -0.15    2.19
  -1   0   9    1.94    1.03
   1   0   9    4.13    2.27
   1   0   9   -0.02    1.32
  -1   0   9    3.61    1.76
   1   0   9    0.52    1.65
   1   0   9    3.42    2.10
  -1   0   9    1.15    1.55
   1   0  -9    1.29    1.33
  -1   0  -9    1.08    1.38
   1   0  -9    1.29    1.34
  -1   0 -10  435.56   28.05
   1   0  10  523.94   26.06
   1   0 -10  515.14   28.30
   1   0 -10  517.91   28.94
  -1   0 -10  426.26   28.02
   1   0  10  528.73   27.80
  -1   0  10  556.48   28.34
  -1   0 -10  470.01   28.90
  -1   0  10  468.97   25.12
   1   0 -10  520.14   28.40
   1   0 -10  442.25   27.55
  -1   0 -10  493.12   28.41
   1   0  10  531.73   29.06
  -1   0 -10  515.15   28.25
   1   0 -10  480.07   28.86
   1   0 -10  460.12   28.34
   1   0  10  488.08   33.43
   1   0  10  510.37   28.58
   1   0 -10  428.19   26.17
  -1   0 -10  438.14   33.61
   1   0 -10  504.22   27.47
  -1   0  10  484.82   34.11
   1   0  10  576.72   29.21
  -1   0  10  518.42   28.35
  -1   0  10  497.31   27.99
  -1   0 -10  473.04   27.99
  -1   0 -10  540.46   28.64
   1   0  10  480.72   28.51
  -1   0  10  502.38   28.29
   1   0  10  510.38   28.67
  -1   0  10  438.01   27.27
  -1   0  10  526.28   28.51
   1   0  11    0.11    1.17
   1   0 -11    0.76    1.50
   1   0 -11    0.04    1.27
   1   0  11    2.27    1.45
  -1   0 -11   -1.35    1.42
   1   0 -11   -0.15    1.47
   1   0 -11    0.55    1.37
  -1   0  11    2.49    2.33
  -1   0  11    9.16    2.86
  -1   0 -11    0.32    1.51
  -1   0  11    1.14    0.97
   1   0  11    4.63    2.33
  -1   0 -11    0.65    1.43
  -1   0 -11    2.38    2.53
  -1   0 -11    1.27    1.99
   1   0  11   -0.35    1.35
  -1   0 -11    1.27    1.04
   1   0 -11   -0.47    1.06
   1   0  11    0.49    0.87
   1   0 -11    3.56    3.15
   1   0 -11    1.88    1.94
   1   0  11   -1.36    1.45
  -1   0  11    4.31    2.07
  -1   0  11    0.29    1.50
   1   0  11    0.38    1.51
   1   0  11    2.07    1.58
   1   0  11   -0.77    1.46
   1   0 -11    0.66    1.17
  -1   0 -11   -0.99    1.84
  -1   0  11    2.70    2.70
  -1   0  11   -1.37    1.92
   1   0 -11    1.76    2.27
   1   0  11    2.74    1.93
  -1   0  11   -0.93    1.84
  -1   0  11    0.95    1.37
   1   0 -12    4.30    1.50
   1   0 -12    8.92    3.39
   1   0 -12    6.61    3.43
   1   0  12    8.41    3.31
  -1   0  12   11.87    3.57
   1   0  12    4.54    2.13
  -1   0 -12    8.45    3.27
   1   0 -12    3.49    1.56
  -1   0  12    8.60    2.78
   1   0  12    5.32    2.43
   1   0  12    6.60    2.84
  -1   0  12    4.04    2.62
  -1   0 -12    3.76    1.78
   1   0  12    7.43    2.63
  -1   0 -12    5.88    2.57
   1   0 -12    7.12    3.46
   1   0 -12    4.56    2.53
  -1   0  12    7.83    1.96
  -1   0 -12   11.85    4.09
  -1   0 -12    5.68    2.70
   1   0 -12    3.70    2.64
  -1   0 -12    3.84    2.26
   1   0  12    6.83    2.65
  -1   0  12    4.93    2.43
  -1   0  12    5.22    2.15
  -1   0 -12    3.68    2.44
  -1   0  12   16.68    4.43
  -1   0  12    6.53    3.00
  -1   0  12    9.88    3.61
   1   0  12    8.06    3.25
  -1   0 -12    7.63    4.16
   1   0 -12    8.31    3.68
   1   0  12    3.61    1.89
   1   0  12    8.42    3.42
   1   0 -12    7.94    3.49
   1   0  12   25.85    5.32
   1   0 -12    6.55    2.91
  -1   0  12    8.01    3.12
  -1   0 -12    4.30    3.01
   1   0 -12    9.96    3.76
   1   0  12    7.67    3.15
  -1   0  12    7.87    2.80
   1   0  12    3.37    2.19
  -1   0  12    6.64    3.15
  -1   0  13    1.20    0.81
   1   0 -13   -1.95    2.67
   1   0 -13    1.54    1.69
   1   0  13    2.11    1.53
   1   0 -13   -1.18    2.05
  -1   0 -13   -1.63    1.73
   1   0  13    1.36    1.27
  -1   0  13    3.22    2.14
  -1   0  13    2.85    1.82
   1   0  13   -0.70    2.02
  -1   0 -13    7.47    3.62
   1   0 -13    2.56    1.77
   1   0 -13    2.49    1.31
   1   0 -13   -1.24    2.36
  -1   0 -13    0.88    1.94
  -1   0 -13    1.48    1.87
  -1   0 -13   -1.03    2.79
   1   0 -13    3.87    3.52
  -1   0  13    4.15    2.15
   1   0  13    0.00    1.18
  -1   0  13    0.67    1.20
   1   0  13    0.81    1.54
  -1   0  13    5.90    2.86
  -1   0 -13   -1.78    2.54
  -1   0  13    1.52    2.70
  -1   0  13    1.27    1.84
   1   0 -13    0.21    1.33
  -1   0  13    0.11    1.62
  -1   0  13    1.30    1.78
   1   0 -13    1.30    1.45
   1   0 -13    0.83    2.11
   1   0  13    2.72    2.15
   1   0  13    2.34    2.15
   1   0  13    0.14    1.29
   1   0  13    1.24    1.41
  -1   0 -13    2.50    2.45
  -1   0  13    4.61    2.32
   1   0 -13    0.10    1.37
   1   0  13    4.10    2.73
  -1   0  13    2.18    2.08
   1   0  13    4.27    2.89
   1   0 -13   -0.46    1.21
  -1   0 -13    1.01    1.14
   1   0 -13   -0.40    1.97
  -1   0  13    4.69    2.68
  -1   0 -13   -1.03    2.65
   1   0  13    3.43    2.28
  -1   0  13    0.36    1.06
  -1   0  13    5.57    3.08
   1   0 -13   -0.58    2.46
  -1   0 -14   92.17   10.99
   1   0  14   77.54    8.34
   1   0  14   93.13   10.64
   1   0 -14   63.13    9.39
  -1   0 -14   77.06   10.97
   1   0  14   93.31   10.46
   1   0 -14   75.13   10.61
  -1   0 -14   76.21   10.88
  -1   0  14   89.30   10.37
   1   0 -14   87.05   11.27
  -1   0 -14   74.27   10.48
   1   0 -14   70.39   10.38
  -1   0  14   86.78    9.94
   1   0 -14   78.29   10.16
   1   0 -14  101.00   11.54
   1   0  14   85.22   10.58
  -1   0  14   83.63   10.10
   1   0  14   85.70   10.52
   1   0  14   67.35    9.54
  -1   0  14   86.86   10.48
  -1   0 -14   87.78   11.78
   1   0 -14   77.11   10.52
   1   0 -14   73.77   10.19
   1   0  14   93.43   10.75
   1   0  14   91.69   10.75
   1   0  14   92.46   10.89
   1   0  14   80.08   10.00
   1   0  14   65.19    9.34
  -1   0 -14   80.03   11.36
   1   0 -14   62.19    9.86
   1   0  14   89.30   10.63
  -1   0  14   80.22    9.93
  -1   0  14   87.38   10.14
   1   0 -14   82.22   11.22
   1   0  14   80.96   10.49
  -1   0  14   65.84    9.20
  -1   0  14   81.57   10.05
  -1   0  14   77.50    9.82
  -1   0  14   70.94    9.39
  -1   0  14   72.36    9.43
  -1   0  14   77.18    9.85
  -1   0 -14   74.47   10.85
   1   0  14   76.55    9.95
   1   0 -14   73.78   11.08
   1   0 -14   68.95   10.30
  -1   0  14   74.32    9.80
   1   0 -14   75.05   11.20
  -1   0  14   76.36    9.73
  -1   0 -14   70.57   11.03
   1   0 -14   69.26   10.57
  -1   0 -14   63.86   10.41
  -1   0 -14   68.52   10.77
   1   0 -14   93.31   12.46
  -1   0  14   80.39   10.22
  -1   0 -14   67.31   10.54
  -1   0 -15   -2.35    3.19
   1   0 -15    1.56    2.66
   1   0 -15    1.33    2.63
  -1   0  15   -0.15    1.46
   1   0 -15    2.42    2.62
   1   0 -15    0.85    1.62
   1   0 -15    1.63    3.03
  -1   0 -15    2.12    2.65
   1   0  15   -1.59    2.26
  -1   0 -15   -0.91    2.96
  -1   0 -15    5.56    2.84
   1   0  15    3.50    2.70
   1   0  15    0.92    2.23
  -1   0  15   -0.52    2.09
  -1   0  15    2.94    1.82
   1   0  15    5.63    3.11
   1   0 -15   -0.07    1.43
   1   0 -15    0.73    1.68
  -1   0  15    0.67    1.29
   1   0  15   -1.15    2.25
   1   0  15    0.05    1.53
   1   0 -15   -0.70    2.57
   1   0  15    3.47    2.70
   1   0  15   -1.69    2.51
   1   0  15   -0.13    1.44
  -1   0  15    1.28    1.54
   1   0  15    0.07    2.20
   1   0 -15   -0.70    2.87
  -1   0 -15    0.09    1.82
  -1   0 -15    5.07    4.35
  -1   0  15    0.71    1.38
  -1   0  15   -1.63    1.50
   1   0  15    0.46    1.81
   1   0  15   -0.70    1.66
  -1   0  15   -0.12    1.30
  -1   0  15   -0.50    1.61
  -1   0  15    0.21    1.54
   1   0 -15    1.12    1.14
  -1   0  15    2.13    1.97
   1   0  15   -0.50    1.69
  -1   0 -15   -1.10    1.86
  -1   0  15    2.21    2.18
  -1   0  15    2.65    2.51
   1   0 -15   -0.80    3.02
   1   0 -15   -0.91    1.57
  -1   0 -15   -0.32    2.02
  -1   0  15   -1.04    1.01
   1   0  15   -0.07    1.76
   1   0 -15    0.78    1.34
  -1   0  15   -0.96    1.04
  -1   0 -15   -1.35    3.33
  -1   0  15    1.09    2.11
   1   0  15   -0.56    1.50
  -1   0 -15    0.13    1.87
   1   0 -15    0.31    1.81
  -1   0 -15    0.59    2.09
  -1   0 -16  175.46   18.97
  -1   0 -16  188.24   19.11
  -1   0  16  204.98   17.53
   1   0 -16  206.47   18.89
   1   0 -16  260.84   21.58
  -1   0  16  197.46   16.91
   1   0  16  185.29   17.04
   1   0 -16  196.52   19.45
  -1   0 -16  179.53   18.52
   1   0 -16  204.16   19.37
   1   0  16  210.75   17.71
   1   0  16  198.07   17.04
  -1   0 -16  279.59   22.51
  -1   0  16  188.07   16.71
  -1   0  16  210.78   17.85
   1   0  16  193.90   17.53
   1   0  16  186.77   17.44
   1   0  16  175.63   16.93
  -1   0  16  184.72   17.01
   1   0  16  169.92   16.43
  -1   0  16  211.86   17.97
   1   0 -16  162.94   17.54
  -1   0  16  219.02   17.91
  -1   0  16  176.69   16.71
   1   0 -16  162.49   17.89
   1   0  16  205.69   17.52
   1   0  16  191.44   17.36
   1   0  16  203.12   17.71
  -1   0  16  209.35   17.81
  -1   0  16  181.43   16.69
  -1   0 -16  208.05   20.13
   1   0  16  186.83   16.99
   1   0 -16  167.65   18.02
   1   0 -16  182.82   18.40
  -1   0 -16  179.70   18.98
  -1   0  16  147.21   15.58
   1   0  16  198.17   17.55
  -1   0  16  183.42   16.91
  -1   0  16  192.31   17.06
   1   0 -16  184.19   18.68
  -1   0  16  193.79   17.35
  -1   0 -16  176.77   18.42
  -1   0 -16  164.51   18.27
  -1   0 -16  185.91   19.56
   1   0 -16  189.24   19.71
  -1   0  16  195.67   17.62
   1   0  16  209.59   18.02
   1   0  16  172.62   12.20
  -1   0 -16  203.35   20.06
  -1   0 -16  182.17   19.27
   1   0 -16  178.56   18.97
  -1   0  16  153.92   11.77
  -1   0  16  176.67   12.21
   1   0  16  193.20   17.81
   1   0 -16  161.02   18.36
   1   0 -16  176.84   18.88
   1   0  16  162.78   12.19
  -1   0 -17    3.75    3.28
   1   0 -17    2.63    2.51
   1   0  17    0.33    1.45
   1   0 -17    2.94    2.08
  -1   0  17   -0.16    1.78
  -1   0 -17    0.25    2.22
  -1   0  17    4.68    3.14
   1   0 -17    1.63    3.36
   1   0  17    2.41    2.10
  -1   0  17   -0.32    1.54
   1   0 -17   -0.92    3.21
  -1   0 -17    1.33    3.06
   1   0  17    1.25    1.17
  -1   0 -17    4.85    4.61
   1   0  17    2.95    3.03
  -1   0  17    3.14    2.12
   1   0  17    0.94    1.36
  -1   0  17    2.31    1.54
   1   0 -17    0.29    2.43
  -1   0 -17   -0.77    3.23
   1   0  17    2.25    2.02
   1   0 -17    1.67    2.69
   1   0  17    0.16    1.99
  -1   0  17    3.42    1.71
   1   0  17    2.30    2.87
   1   0 -17   -1.93    2.70
  -1   0 -17    1.85    1.55
  -1   0  17    0.82    1.83
  -1   0  17    0.59    1.82
  -1   0  17    0.53    2.08
   1   0 -17    1.42    2.24
  -1   0 -17   -2.26    2.34
  -1   0  17    0.15    1.47
   1   0  17    0.06    1.79
   1   0  17    1.51    2.15
  -1   0  17    3.38    2.15
  -1   0  17    2.18    2.10
   1   0  17    1.24    2.11
   1   0  17    0.99    2.08
   1   0 -17   -0.95    1.67
  -1   0 -17   -0.61    3.62
   1   0  17    1.23    1.27
   1   0 -17   -0.72    1.94
  -1   0  17    1.85    0.71
  -1   0  17    0.53    1.34
   1   0  17    2.02    1.37
  -1   0  17    0.77    1.49
  -1   0  17    1.33    1.54
  -1   0 -17   -0.96    2.17
   1   0  17   -0.82    1.76
   1   0  17    0.83    1.13
  -1   0  17    1.00    2.10
  -1   0 -17    1.73    3.10
   1   0  17    1.26    1.30
  -1   0 -17   -0.91    2.01
   1   0 -17    0.45    1.37
   1   0 -18  103.19   14.06
  -1   0  18   85.92   11.20
   1   0 -18  101.60   13.55
  -1   0 -18   75.60   12.48
  -1   0  18   81.79   11.05
  -1   0 -18   91.32   13.38
  -1   0 -18   81.82   13.43
   1   0 -18  123.32   15.45
   1   0  18   90.69   11.70
  -1   0  18   71.32   10.55
   1   0  18   89.71   11.59
   1   0 -18   78.68   13.01
  -1   0 -18   87.51   12.92
   1   0  18   85.82   11.36
   1   0  18  101.23   12.08
  -1   0 -18   94.44   13.98
  -1   0  18   90.06   11.53
   1   0  18   73.16   10.85
   1   0  18   93.68   11.99
  -1   0  18   69.82   10.55
   1   0 -18   77.49   12.57
   1   0  18  102.06   12.60
   1   0 -18   77.68   12.60
   1   0  18   93.98   12.07
  -1   0  18   93.65   11.69
   1   0  18   83.72   11.55
  -1   0  18   99.10   12.24
   1   0  18   81.54   11.13
  -1   0  18   80.50   11.11
  -1   0  18   90.90   11.55
  -1   0  18   72.80   10.84
   1   0  18  102.31   12.52
  -1   0 -18   91.60   13.79
   1   0  18   88.32   11.50
  -1   0  18   71.71   10.79
   1   0  18   90.15   12.04
  -1   0 -18   90.74   13.83
  -1   0  18   88.56    7.92
  -1   0 -18   73.97   12.27
   1   0  18   98.01   12.23
  -1   0  18   90.16   12.06
  -1   0  18   78.54    7.58
  -1   0 -18   81.27   13.07
   1   0  18  106.96   12.88
   1   0 -18   94.23   14.46
   1   0 -18   82.86   13.03
   1   0 -18   83.26   12.97
   1   0  18   93.88    8.21
  -1   0  18   94.00   11.98
   1   0  18   75.39    7.69
   1   0 -18   96.33   14.32
   1   0  18   74.10    7.60
  -1   0  18   87.86   11.40
  -1   0 -18   73.10   12.11
  -1   0 -18   85.59   13.67
   1   0 -19    2.47    2.18
   1   0  19    0.51    1.32
  -1   0  19    2.01    2.36
  -1   0 -19    3.42    3.46
   1   0  19    3.71    2.68
  -1   0  19   -0.99    2.56
   1   0  19    2.01    1.18
  -1   0 -19    3.25    3.65
   1   0 -19    2.05    3.36
   1   0 -19   -1.22    2.07
  -1   0 -19   -3.78    3.67
  -1   0 -19    0.96    1.58
  -1   0  19   -2.20    2.51
   1   0 -19    4.20    4.53
   1   0  19   -0.07    1.52
  -1   0 -19    2.13    2.61
  -1   0  19   -4.59    2.69
   1   0 -19   -0.02    3.68
  -1   0  19    0.33    1.62
   1   0  19   -0.07    1.53
  -1   0 -19   -3.80    4.02
   1   0  19    1.26    2.32
   1   0  19    1.66    2.43
   1   0 -19    2.69    2.24
  -1   0  19    1.60    1.37
  -1   0  19    0.43    1.69
   1   0 -19    6.18    3.41
   1   0  19    2.20    1.34
   1   0  19    0.69    1.41
  -1   0  19   -5.60    2.98
  -1   0  19   -1.50    2.12
  -1   0  19    0.80    1.92
   1   0  19    5.26    2.63
   1   0  19   -1.48    1.92
  -1   0  19    1.41    2.38
  -1   0 -19   -0.22    4.38
   1   0  19   -0.68    1.73
   1   0  19   -0.25    1.25
  -1   0  19    2.85    1.74
  -1   0 -19    0.06    2.75
   1   0 -19   -0.97    3.88
  -1   0 -19   -2.48    2.61
   1   0  19   -0.27    1.60
   1   0  19   -0.35    0.72
   1   0  19    1.31    1.94
  -1   0  19    0.93    1.21
   1   0  19    1.42    1.49
   1   0 -19    2.77    4.53
  -1   0 -19   -0.53    2.63
  -1   0  19    2.65    3.02
  -1   0  19    0.96    1.88
  -1   0  19   -0.89    1.82
   1   0  20  516.55   34.06
   1   0  20  489.75   33.91
   1   0  20  510.60   34.26
   1   0  20  533.28   34.35
  -1   0  20  532.68   34.04
   1   0 -20  438.45   36.16
  -1   0  20  488.54   33.63
  -1   0  20  545.03   34.40
  -1   0  20  442.35   32.69
  -1   0 -20  506.39   38.74
  -1   0  20  435.73   31.95
  -1   0  20  488.55   33.34
  -1   0  20  507.41   33.24
  -1   0  20  492.42   33.42
   1   0  20  538.07   34.43
   1   0  20  434.89   32.61
   1   0  20  464.96   33.06
   1   0  20  495.71   33.61
   1   0  20  489.65   34.08
  -1   0  20  468.28   33.10
  -1   0  20  496.29   33.45
  -1   0  20  471.60   33.02
   1   0 -20  558.37   37.83
  -1   0 -20  500.65   38.21
  -1   0  20  486.64   32.91
  -1   0 -20  505.16   36.05
   1   0  20  516.19   34.16
  -1   0 -20  466.95   37.92
   1   0  20  506.90   33.98
  -1   0  20  457.94   33.24
   1   0 -20  477.11   37.46
   1   0 -20  547.90   38.73
   1   0  20  476.91   33.64
   1   0 -20  433.68   37.51
   1   0 -20  457.48   27.90
  -1   0 -20  452.73   27.70
  -1   0  20  486.69   26.59
  -1   0  20  523.08   33.68
  -1   0 -20  513.64   38.97
  -1   0 -20  521.41   38.56
   1   0  20  551.28   34.78
  -1   0  20  500.30   26.18
   1   0 -20  533.32   39.06
   1   0  20  448.32   25.85
  -1   0  20  447.37   25.78
   1   0  20  509.87   34.25
  -1   0  20  490.08   33.80
   1   0 -20  539.90   39.75
  -1   0  20  519.63   33.90
  -1   0 -20  523.64   39.12
   1   0  20  489.65   26.16
   1   0 -20  492.14   38.63
   1   0  20  537.94   34.59
  -1   0 -20  491.75   38.18
  -1   0  21   -0.44    1.98
  -1   0  21    3.30    4.14
  -1   0  21    1.91    2.47
   1   0  21   -2.04    3.01
   1   0  21   -2.73    2.55
   1   0 -21   -0.74    4.56
  -1   0  21   -0.29    2.73
   1   0  21    5.03    3.78
  -1   0 -21   -0.16    2.28
   1   0 -21    0.32    3.33
   1   0  21    1.79    1.97
  -1   0  21    0.55    2.07
  -1   0  21   -0.41    1.62
  -1   0 -21    1.61    1.94
  -1   0  21    0.39    2.89
   1   0  21    4.32    3.15
  -1   0  21    1.76    2.46
  -1   0  21    1.36    1.75
  -1   0  21   -1.02    2.36
   1   0  21    1.17    1.27
   1   0  21    1.21    1.42
   1   0  21    1.70    2.94
   1   0  21    3.32    3.49
   1   0  21    1.65    3.44
   1   0  21   -2.15    2.34
   1   0 -21   -2.99    4.73
   1   0 -21   -0.92    1.91
  -1   0  21   -3.24    3.05
  -1   0 -21   -0.01    3.43
   1   0 -21    2.93    3.50
  -1   0  21    3.28    3.03
  -1   0  21   -0.17    2.30
  -1   0 -21   -3.38    3.51
  -1   0  21   -0.20    2.23
  -1   0 -21   -0.96    1.94
  -1   0  21   -0.08    1.51
  -1   0  21    1.04    0.99
  -1   0 -21   -0.99    1.66
  -1   0  21   -1.16    1.34
   1   0 -21    0.98    1.77
   1   0  21   -0.32    1.31
  -1   0  21    1.79    1.66
   1   0  21    3.96    3.23
   1   0 -21    6.58    5.48
   1   0  21   -1.95    2.90
   1   0  21    2.27    1.43
  -1   0  21    3.71    3.06
   1   0  21   -0.70    2.44
  -1   0  21   -0.24    1.73
   1   0 -21   -1.51    2.37
  -1   0 -21    0.42    1.66
  -1   0  21    0.98    1.33
  -1   0 -21    5.65    4.98
  -1   0  21    2.21    1.00
  -1   0  21    0.58    1.35
  -1   0 -22    7.43    5.78
  -1   0  22    8.69    3.52
  -1   0  22    4.82    3.46
  -1   0  22    6.47    3.60
   1   0  22   -2.28    3.33
   1   0  22    6.06    3.22
  -1   0  22   10.43    4.26
  -1   0  22   11.06    4.72
   1   0  22    6.05    3.47
  -1   0  22   11.14    4.68
   1   0  22    5.99    3.97
   1   0  22    7.48    4.06
  -1   0  22    7.44    3.71
   1   0  22    4.60    2.55
  -1   0  22    9.12    4.15
  -1   0  22    8.20    4.14
   1   0 -22    9.29    4.77
   1   0  22   11.09    4.30
   1   0  22   10.32    4.15
  -1   0  22    9.54    4.25
   1   0 -22    8.23    4.71
   1   0  22    7.16    3.81
   1   0 -22   11.66    5.04
  -1   0  22    5.89    3.51
  -1   0  22    8.33    3.61
  -1   0 -22   11.61    4.91
  -1   0 -22   10.55    5.03
  -1   0  22    4.95    2.84
  -1   0  22    4.69    2.38
   1   0  22    3.48    1.89
  -1   0  22    5.54    3.48
   1   0 -22    1.81    2.27
   1   0  22    9.30    3.78
  -1   0 -22    7.58    2.79
  -1   0  22    9.27    2.52
  -1   0 -22    7.20    2.83
   1   0 -22    4.33    1.95
   1   0 -22   12.47    3.07
  -1   0  22    6.46    2.24
   1   0 -22    4.93    2.02
  -1   0  22    8.53    2.61
   1   0 -22    3.63    3.34
   1   0  22    6.95    3.89
  -1   0  22    9.41    5.27
  -1   0  22    6.75    2.24
   1   0  22    4.54    4.00
  -1   0  22    5.02    3.53
   1   0  22    7.24    3.79
   1   0  22   11.06    3.00
  -1   0 -22    6.71    3.74
  -1   0  22   16.82    5.39
  -1   0 -22   10.23    4.90
  -1   0  22    7.97    2.59
   1   0 -22    6.41    5.42
   1   0  22   11.83    2.87
  -1   0  22   11.67    4.65
  -1   0  23    2.33    2.68
  -1   0  23    1.02    0.99
   1   0 -23    0.02    2.78
   1   0  23   -0.09    2.54
  -1   0  23    5.17    3.51
  -1   0  23    0.23    1.64
   1   0  23    2.96    1.21
  -1   0  23    6.29    3.35
  -1   0 -23   -0.12    2.35
   1   0  23   -0.55    2.74
   1   0  23    3.37    1.98
   1   0  23   -2.74    2.59
   1   0  23   -0.87    2.05
  -1   0  23   -0.30    2.71
   1   0  23   -2.10    2.46
   1   0  23   -2.60    2.82
   1   0  23   -0.64    2.36
  -1   0  23    4.55    3.78
  -1   0  23   -0.91    2.19
  -1   0  23   -1.74    2.18
   1   0 -23   -3.72    3.35
   1   0  23   -1.29    1.87
  -1   0  23   -1.90    1.56
  -1   0 -23    2.69    3.59
  -1   0 -23    1.63    2.58
  -1   0  23    0.19    1.46
   1   0  23    3.44    2.81
   1   0 -23   -1.62    4.13
   1   0 -23    0.33    2.23
  -1   0  23   -1.09    1.54
  -1   0  23    3.98    2.73
   1   0  23    0.99    1.06
  -1   0  23    0.52    1.07
   1   0 -23    1.47    2.64
  -1   0 -23   -2.49    1.73
  -1   0 -23    1.10    1.92
  -1   0  23    0.49    0.78
   1   0  23    1.25    1.46
   1   0 -23    3.69    2.88
   1   0  23    0.06    0.99
  -1   0 -23   -1.15    1.77
  -1   0  23    1.18    1.09
   1   0 -23    1.27    1.86
  -1   0  23    2.16    1.66
  -1   0  23    1.26    2.91
   1   0 -23    2.77    5.16
  -1   0  23   -0.41    1.69
   1   0  23   -1.02    1.46
  -1   0 -23    0.55    2.53
  -1   0  23    1.00    1.60
   1   0  23    1.03    1.19
   1   0  23    3.23    2.32
   1   0  23    2.80    4.02
  -1   0  23    0.99    1.59
  -1   0  23    1.25    1.26
   1   0  23    1.20    2.15
   1   0 -23   -1.82    4.48
  -1   0 -23    2.54    2.83
  -1   0  24  701.34   42.92
   1   0  24  594.31   41.25
   1   0  24  597.86   41.59
  -1   0  24  659.36   42.61
  -1   0  24  657.68   43.22
  -1   0  24  681.69   43.22
  -1   0  24  705.54   43.51
   1   0  24  655.80   43.07
  -1   0  24  614.32   41.19
   1   0  24  656.00   42.69
   1   0  24  579.74   42.03
   1   0  24  676.70   43.03
   1   0  24  669.22   43.63
  -1   0  24  679.64   43.33
   1   0  24  695.35   43.44
  -1   0  24  676.60   43.49
  -1   0  24  550.55   41.05
   1   0  24  676.71   43.13
   1   0  24  601.89   42.53
  -1   0  24  585.24   41.39
  -1   0  24  601.39   42.00
  -1   0  24  616.38   42.96
   1   0  24  602.14   42.21
   1   0  24  653.98   43.05
   1   0 -24  641.54   36.76
   1   0 -24  761.84   37.80
  -1   0 -24  737.25   37.74
  -1   0  24  640.97   33.88
  -1   0  24  743.84   34.64
   1   0 -24  693.14   36.06
   1   0  24  773.84   35.45
  -1   0 -24  776.29   37.75
  -1   0 -24  584.12   35.30
  -1   0  24  772.41   35.34
   1   0  24  752.18   34.85
  -1   0  24  665.75   34.55
  -1   0  24  613.37   33.58
   1   0  24  732.74   43.93
  -1   0  24  754.10   44.12
   1   0  24  664.21   34.20
   1   0  24  762.47   44.12
   1   0  24  743.40   44.06
   1   0  24  665.71   43.16
  -1   0 -24  733.83   50.66
  -1   0  24  711.12   34.45
   1   0 -24  671.03   49.52
   1   0 -24  717.52   50.15
  -1   0  24  735.88   43.48
   1   0  24  705.02   34.40
   1   0 -24  606.62   47.40
  -1   0  24  720.08   43.32
  -1   0 -24  653.08   48.56
  -1   0  24  685.13   43.55
  -1   0  25    0.51    2.20
  -1   0  25    0.06    1.53
  -1   0  25   -1.22    2.35
  -1   0  25    3.66    2.45
  -1   0  25   -1.60    1.63
  -1   0  25   -0.55    1.12
   1   0  25    0.19    1.82
   1   0  25   -0.76    1.55
  -1   0  25    1.26    1.97
   1   0  25    2.20    2.57
   1   0 -25   -0.45    2.61
   1   0  25    3.83    3.24
   1   0  25   -1.46    1.54
   1   0  25    0.22    2.37
  -1   0  25    1.67    2.75
   1   0  25   -4.26    2.85
   1   0  25   -1.53    2.74
  -1   0  25   -0.88    1.94
   1   0  25   -1.75    2.98
   1   0  25   -1.17    2.32
   1   0 -25    2.39    1.94
   1   0  25    0.20    1.73
   1   0 -25    2.43    2.01
   1   0 -25    1.83    1.39
   1   0  25   -2.15    1.36
   1   0  25    2.07    1.80
  -1   0  25    0.63    1.44
  -1   0  25    0.14    1.78
  -1   0  25    3.04    1.61
  -1   0  25   -1.81    1.11
  -1   0 -25    4.56    2.51
  -1   0 -25    1.17    1.94
  -1   0 -25   -2.53    5.15
  -1   0  25    1.59    1.78
  -1   0  25    0.57    1.50
  -1   0  25    1.74    1.53
   1   0  25    0.58    2.07
   1   0 -25    2.36    2.18
   1   0 -25   -0.12    2.96
   1   0  25    0.34    1.01
   1   0  25    6.65    4.03
   1   0  25    0.94    1.61
   1   0  25    0.38    0.89
  -1   0 -25    5.18    4.93
  -1   0  25   -2.73    3.25
   1   0  25   -1.03    1.33
  -1   0  25   -1.52    2.46
   1   0  26    8.31    3.84
   1   0  26   11.89    4.69
   1   0  26    9.50    3.67
   1   0 -26    3.49    3.39
  -1   0  26   10.06    4.35
  -1   0  26   15.01    5.09
  -1   0  26   19.13    5.93
  -1   0  26    9.53    3.42
   1   0  26    8.81    3.57
   1   0  26    5.69    3.38
   1   0 -26   13.36    3.86
  -1   0  26   11.43    2.96
   1   0  26   16.15    3.36
  -1   0 -26   10.85    2.92
  -1   0  26   10.39    2.58
  -1   0  26   10.42    2.84
  -1   0  26   16.37    3.42
   1   0  26   13.81    3.11
  -1   0 -26   10.78    3.15
   1   0 -26   13.97    3.51
   1   0  26   11.20    2.73
   1   0  26   10.96    2.60
   1   0  26   12.02    4.20
  -1   0  26   15.93    2.99
   1   0  26    9.74    4.10
   1   0 -26    7.59    4.43
  -1   0  26    8.74    4.04
   1   0  26    9.75    4.01
  -1   0  26   14.21    5.46
  -1   0 -26    0.05    3.78
   1   0  26   11.59    2.86
   1   0  26    8.22    2.13
  -1   0  26    6.88    3.15
  -1   0  26   12.03    4.66
   1   0 -26   11.76    6.42
   1   0  26   11.59    4.56
   1   0  27    2.55    2.56
  -1   0  27   -0.98    2.16
   1   0  27    0.87    1.24
  -1   0  27   -1.01    0.98
  -1   0  27    0.22    0.81
  -1   0 -27    1.07    1.73
   1   0  27    1.59    0.90
   1   0  27    1.56    1.62
   1   0  27   -2.23    1.68
  -1   0 -27   -0.94    1.40
  -1   0  27    3.29    1.52
  -1   0  27    0.01    0.79
   1   0  27    0.63    1.36
   1   0 -27    1.23    1.71
   1   0 -27    0.23    1.19
  -1   0  27   -1.04    1.22
  -1   0  27    0.87    1.12
   1   0  27   -1.70    3.29
   1   0  27   -2.90    2.50
  -1   0  27    1.86    2.28
   1   0  27   -0.16    1.14
  -1   0  27   -1.22    2.42
  -1   0  27    3.06    2.83
   1   0  27    0.09    1.36
   1   0  27    1.61    1.10
  -1   0  27    0.02    1.57
  -1   0  27    2.86    1.23
   1   0 -28  133.43   11.18
  -1   0  28  116.21    9.11
  -1   0  28  102.06    8.53
  -1   0  28  103.81    8.45
   1   0 -28  102.37    9.32
   1   0  28  104.46    8.35
  -1   0  28  106.07    8.37
   1   0  28  119.26    9.20
   1   0  28  113.14    8.86
  -1   0 -28  124.29   10.77
  -1   0 -28  107.93    9.42
  -1   0  28  102.59    8.44
   1   0  28  113.51    8.81
   1   0  28   95.27   12.26
   1   0  28  107.34    8.72
   1   0  28   97.05   12.37
  -1   0  28   98.41    8.53
  -1   0  28   82.73   11.36
   1   0  28   92.28   11.83
  -1   0  28   88.45   11.87
  -1   0  28   86.04   11.70
   1   0 -29    3.22    1.96
   1   0  29    1.85    1.22
  -1   0  29    0.35    0.58
   1   0  29   -0.32    0.99
  -1   0  29   -0.03    0.88
   1   0  29    0.81    0.81
  -1   0 -29    2.62    1.66
  -1   0  29   -0.77    0.93
  -1   0  29    1.18    1.12
   1   0  29    1.75    1.30
   1   0  29    0.69    0.96
   1   0  29    0.88    0.78
  -1   0  29   -0.37    0.95
  -1   0  30    7.17    1.85
  -1   0  30    4.46    1.59
   1   0  30    4.55    1.49
  -1   0 -30    5.62    1.96
   1   0  30    4.17    1.38
   1   0  30    2.95    1.43
   1   0  30    4.09    1.53
  -1   0  30    4.43    1.44
  -1   0  30    5.17    1.66
  -1   0  30    4.45    1.38
   1   0 -30    5.29    1.86
   1   0  30    4.95    1.62
   1   0 -31   -0.96    1.24
   1   0  31    0.56    0.58
  -1   0  31    0.70    0.92
  -1   0  31    0.75    0.55
  -1   0  31    0.70    0.63
   1   0  31    1.09    0.73
  -1   0 -31   -1.20    0.79
  -1   0  31    0.30    0.49
   1   0  31    1.10    0.62
  -1   0  32   38.42    3.57
   1   0  32   42.73    3.79
  -1   0  32   41.55    3.67
  -1   0  32   42.12    3.67
  -1   0  32   43.03    3.87
   1   0 -32   46.13    4.59
  -1   0 -32   50.28    4.79
   1   0  32   43.34    3.66
   1   0  32   39.55    3.61
   1   0  32   38.77    3.70
   1   1   0    0.44    0.57
   1  -1   0    0.34    0.35
  -1  -1   0    0.93    0.64
  -1   1   0    0.55    0.28
   1   1   0    0.37    0.55
   1   1   0    0.45    0.38
   1   1   1 4562.21  199.41
  -1   1   1 4547.42  198.28
   1   1  -1 4514.61  199.16
  -1  -1  -2  137.88    8.81
  -1   1   2  167.70    7.95
   1   1   2  147.13    8.77
   1  -1  -2  161.24    9.89
  -1   1   2  143.30    9.63
  -1   1   2  157.32    9.53
   1   1   2  174.32    8.80
   1  -1  -2  164.42   10.93
   1   1   2  176.84   10.31
   1  -1   2  159.27   10.37
   1   1   2  128.69    9.64
  -1  -1   2  135.13   10.19
   1   1  -2  167.93    9.17
   1   1  -2  141.07    9.68
  -1  -1  -2  165.88    8.73
  -1  -1   2  173.62    9.09
   1   1   2  196.18    9.40
   1  -1   2  162.04   10.91
  -1   1   3 2798.01  113.37
   1  -1  -3 2626.45  113.02
   1  -1   3 2819.48  113.57
   1   1   3 3058.35  112.76
  -1   1   3 2557.12  112.63
  -1  -1   3 2349.78  113.45
  -1   1  -3 2677.92  114.32
   1   1  -3 2267.08  111.33
  -1   1   3 2394.02  110.36
  -1  -1  -3 2801.67  112.21
   1  -1   3 2623.89  113.78
   1   1   3 2557.07  112.09
   1  -1   3 3084.69  113.40
   1   1   3 2645.09  111.52
  -1   1   3 3249.47  111.08
   1   1  -3 2716.02  112.48
   1   1   3 3153.04  110.50
  -1  -1  -3 3070.22  110.45
   1   1   3 3029.96  114.64
  -1   1   3 2855.96  109.81
   1  -1  -3 2839.80  113.88
  -1  -1   3 2843.46  112.63
  -1  -1  -3 2728.01  113.22
  -1   1  -4 2684.69  119.34
   1  -1  -4 2631.74  116.56
  -1  -1  -4 2982.38  117.91
   1  -1  -4 2871.24  119.49
  -1   1   4 3019.93  119.41
  -1  -1  -4 2738.05  118.52
   1  -1   4 2643.78  114.38
   1   1   4 3089.49  120.49
   1   1   4 3231.57  114.41
   1   1   4 2775.01  116.22
  -1   1   4 2679.19  115.12
   1   1   4 2946.26  117.04
   1  -1   4 2580.32  118.25
  -1  -1  -4 3541.13  114.76
  -1  -1   4 3027.79  118.70
  -1   1   4 2984.44  114.22
   1   1   4 3182.61  117.78
   1  -1   4 3179.75  119.32
   1   1  -4 2812.99  118.03
   1  -1   4 2837.16  116.98
  -1  -1   4 2424.14  118.55
   1   1  -4 2461.81  115.22
  -1   1   4 2874.31  118.17
  -1   1   4 3334.76  116.01
   1  -1  -5 2270.94  107.85
   1  -1  -5 2515.00  112.69
   1  -1   5 2300.30  111.15
   1  -1   5 2836.90  113.18
   1   1   5 2830.58  114.58
   1   1   5 2843.41  106.28
  -1   1   5 2861.27  108.80
  -1   1   5 2664.25  106.61
   1  -1   5 2474.57  108.33
   1  -1   5 2551.21  107.29
   1   1  -5 2491.74  111.32
  -1   1  -5 2787.21  111.90
  -1   1   5 2590.82  107.34
  -1  -1  -5 2795.10  111.60
  -1   1  -5 3027.48  114.52
  -1  -1  -5 3366.31  107.20
   1   1   5 2594.89  106.34
  -1  -1   5 2764.76  112.79
   1   1   5 2882.06  110.73
   1   1   5 2860.37  110.97
  -1   1   5 2747.47  113.32
  -1   1   5 2302.81  107.51
   1   1  -5 2207.76  107.10
  -1  -1  -5 2443.96  111.89
  -1   1   5 2631.77  111.60
   1   1   5 2489.59  108.06
  -1  -1   5 2216.73  111.73
   1  -1  -5 2897.37  113.42
  -1  -1  -6  701.85   26.23
  -1  -1  -6  518.05   31.11
   1  -1   6  533.17   26.41
  -1   1  -6  517.03   27.39
   1  -1   6  588.28   27.10
   1  -1  -6  614.48   32.66
  -1   1  -6  659.24   33.90
  -1  -1  -6  548.01   27.27
   1   1   6  555.16   25.74
   1   1  -6  474.60   25.94
  -1  -1  -6  605.78   31.35
  -1  -1   6  458.56   30.69
   1  -1  -6  484.32   26.04
   1  -1  -6  546.26   32.11
   1   1   6  572.88   30.07
  -1   1  -6  555.48   30.78
  -1  -1   6  608.85   32.61
   1   1   6  541.45   26.62
   1   1  -6  508.25   26.84
  -1   1   6  572.62   26.74
   1   1   6  644.24   34.27
   1  -1   6  491.43   30.52
  -1   1   6  582.51   31.28
   1   1   6  607.95   29.87
   1   1   6  563.69   25.13
   1   1  -6  538.49   30.86
   1  -1   6  587.14   32.34
   1  -1  -6  530.29   27.11
   1  -1  -6  461.95   26.98
  -1   1   7 1034.48   45.43
  -1   1   7 1079.63   51.58
   1  -1  -7 1017.00   46.56
   1  -1   7 1092.27   47.16
  -1   1   7 1113.08   53.89
   1  -1   7  965.69   43.56
   1  -1  -7  920.74   51.66
  -1  -1   7  854.77   50.84
   1  -1  -7 1015.15   47.11
   1   1   7  995.43   44.93
  -1   1  -7 1102.84   54.00
  -1   1  -7  977.28   46.52
   1   1  -7  941.20   45.76
   1  -1  -7  952.85   46.51
   1  -1  -7 1038.62   46.35
  -1  -1   7 1025.80   52.47
   1   1  -7  893.22   43.74
   1  -1   7 1068.72   45.80
  -1  -1  -7 1257.32   44.53
   1  -1  -7  893.53   45.93
  -1   1  -7  950.01   50.20
  -1  -1   7  997.50   45.80
   1  -1   7 1049.79   52.86
   1   1  -7  936.35   46.60
   1   1  -7  954.24   50.70
   1  -1  -7 1085.52   53.01
   1   1   7 1090.76   44.56
  -1  -1  -7 1076.54   46.62
  -1  -1  -7  912.06   51.04
   1   1   7  959.33   43.13
  -1  -1  -7 1040.28   46.38
   1   1  -7  877.33   45.22
   1  -1  -7  857.39   43.11
   1  -1   7  848.50   49.77
  -1  -1  -7 1058.47   51.53
  -1  -1  -7 1014.45   46.07
  -1   1  -7  944.14   46.17
   1   1   7 1060.12   49.13
   1   1   7 1161.70   55.35
   1   1   7 1009.14   44.18
   1   1   7 1116.23   50.89
  -1  -1  -7 1046.40   46.67
  -1   1   8  259.71   20.09
   1   1  -8  251.83   16.76
  -1  -1   8  227.38   12.80
   1   1  -8  230.18   16.77
   1   1   8  276.64   22.54
  -1  -1  -8  284.20   21.60
   1  -1  -8  261.85   21.15
  -1  -1  -8  264.86   20.37
  -1  -1  -8  279.56   16.61
  -1   1  -8  233.75   16.89
  -1  -1  -8  228.07   15.35
  -1  -1   8  268.33   21.40
   1  -1   8  196.13   18.63
  -1   1  -8  232.21   19.27
  -1   1   8  268.35   16.50
   1  -1  -8  274.56   17.08
  -1  -1  -8  242.15   16.25
  -1   1  -8  246.24   16.28
   1  -1   8  269.83   16.67
   1   1   8  252.33   19.17
   1  -1   8  252.26   16.70
  -1   1  -8  227.86   16.01
   1  -1  -8  248.43   16.07
  -1   1   8  264.79   15.29
   1  -1   8  233.56   20.46
   1   1   8  285.91   16.50
  -1   1  -8  251.59   21.33
  -1  -1   8  254.80   15.77
   1   1  -8  244.48   15.85
  -1  -1  -8  293.19   14.24
  -1  -1   8  229.43   15.67
  -1   1   8  256.74   15.87
   1  -1   8  255.27   15.50
   1  -1  -8  232.84   20.45
   1   1  -8  216.94   19.15
  -1  -1   8  245.49   15.97
   1  -1  -8  265.37   16.27
  -1   1   8  277.43   22.07
   1  -1  -8  204.25   12.08
   1  -1  -8  261.19   16.41
   1   1   8  236.70   14.13
   1  -1  -8  288.73   16.99
   1   1  -8  237.27   15.36
   1   1  -8  275.96   22.43
   1   1  -8  223.16   15.39
  -1  -1   8  213.76   19.83
   1   1   8  239.31   14.84
  -1   1   8  262.70   16.68
   1   1  -9 4199.06  191.96
   1  -1  -9 4570.41  194.75
  -1   1   9 4838.49  183.68
  -1  -1  -9 4437.68  185.48
   1   1   9 4217.02  182.89
  -1   1  -9 4038.55  190.83
   1   1  -9 4453.26  184.75
  -1  -1   9 4498.15  194.91
   1  -1  -9 4486.39  185.91
   1  -1  -9 3770.91  182.28
  -1   1  -9 4485.70  185.29
  -1  -1  -9 5325.44  181.77
   1   1  -9 4257.01  183.65
   1  -1  -9 4189.54  185.47
  -1   1   9 4520.70  192.95
  -1  -1   9 4717.52  184.73
   1  -1   9 4583.39  195.31
  -1   1   9 5015.59  185.94
   1   1  -9 4597.82  186.16
   1  -1  -9 3945.08  184.63
   1  -1   9 4814.97  186.51
   1  -1   9 3543.30  190.04
  -1   1  -9 4797.06  197.00
  -1  -1   9 4705.10  185.37
   1   1   9 4392.79  191.04
   1  -1   9 5202.61  186.46
  -1   1  -9 4194.17  185.14
   1  -1   9 5207.65  187.32
  -1  -1  -9 4375.79  184.40
  -1   1  -9 3809.24  185.23
   1   1  -9 4145.40  185.80
   1   1   9 4958.64  185.43
   1  -1  -9 4933.79  186.21
   1  -1  -9 4919.71  185.77
   1   1  -9 4206.38  186.57
  -1   1   9 4640.73  196.35
  -1   1  -9 4245.33  186.54
   1  -1  -9 4175.42  184.44
   1  -1   9 3814.89  183.24
   1   1  -9 4156.82  184.07
   1   1  -9 4311.91  184.93
  -1   1   9 4586.51  185.47
  -1  -1  -9 3888.35  191.64
   1  -1  -9 4085.58  193.53
  -1   1  -9 4094.49  186.34
   1   1   9 4856.44  186.39
  -1   1   9 4737.38  184.72
  -1  -1  -9 4646.86  193.79
   1  -1  -9 4760.00  186.65
  -1  -1   9 3565.17  191.40
  -1  -1  -9 5091.99  186.01
  -1   1   9 4841.13  186.22
  -1  -1   9 4349.32  184.72
   1   1  -9 4382.90  195.97
   1   1   9 4754.45  197.74
  -1  -1   9 4430.39  185.17
   1  -1   9 4685.66  186.57
  -1   1   9 4869.01  186.42
  -1  -1   9 4133.07  184.75
   1  -1   9 4349.25  185.85
  -1  -1 -10  101.44    9.65
  -1  -1  10  120.39   15.51
  -1   1 -10  134.23   11.79
  -1   1  10  142.69   11.70
  -1   1  10  136.01   11.75
  -1   1 -10  116.74   12.01
  -1   1  10  129.52   10.37
   1  -1  10  156.30   12.25
  -1  -1 -10  113.85   14.62
   1  -1  10  118.70    9.00
   1   1 -10  129.96   12.25
   1   1 -10  112.78   14.49
   1  -1 -10  135.84   11.87
  -1   1 -10  101.51   12.47
  -1  -1  10  124.34   11.19
   1  -1 -10  115.70   11.38
   1  -1 -10  117.97   11.62
   1   1  10  123.57   11.48
   1   1 -10  133.48   12.07
   1  -1 -10  117.38   10.97
  -1  -1  10  136.02   11.30
   1  -1 -10  143.08   11.98
  -1  -1 -10  122.12   11.68
   1   1  10  134.70   11.24
  -1  -1 -10  135.72   11.33
  -1   1 -10  113.26   14.13
   1   1 -10  121.77   11.36
   1  -1  10   93.69   13.41
   1  -1  10  120.40   10.62
   1  -1 -10  137.14   12.22
   1   1  10  133.15   14.94
  -1   1 -10  122.19   12.22
   1   1 -10  127.63   11.28
  -1  -1  10  129.55   11.40
  -1  -1 -10  129.16   12.18
   1  -1  10  146.63   12.30
  -1   1  10  147.93   12.19
   1   1  10  146.58   11.16
  -1   1 -10  126.54   12.25
   1  -1 -10  164.24   12.58
  -1   1 -10  125.30   11.66
   1  -1  10  143.68   12.25
   1   1 -10  117.39   12.01
   1   1 -10  120.52   12.07
  -1  -1 -10  155.41   12.22
  -1  -1 -10  141.01   11.93
   1   1 -10  106.38   10.14
   1   1 -10  121.81   11.69
  -1  -1  10  142.30   11.84
   1  -1 -10  120.79   11.78
  -1  -1  10  127.01   11.42
   1  -1  10  138.98   12.28
   1  -1  10  143.09   12.40
   1   1  10  130.72   11.94
  -1  -1  10  130.88   11.69
  -1   1  10  133.71   11.77
  -1   1  10  126.10   11.59
   1   1  10  126.75   11.71
  -1  -1  11    8.65    2.93
   1   1  11   14.30    3.62
  -1   1 -11    9.55    3.93
  -1   1 -11   12.10    4.18
  -1  -1 -11    8.05    3.41
  -1   1  11    8.95    2.64
  -1  -1 -11   19.49    4.84
   1   1 -11   17.80    4.05
   1   1  11    9.73    3.04
  -1   1 -11    9.85    3.42
   1   1  11   11.17    3.02
   1   1 -11   13.29    3.86
   1  -1 -11   10.45    3.52
  -1   1  11   13.56    3.56
   1  -1  11    9.07    2.32
  -1   1 -11   10.18    3.66
   1  -1  11    7.50    2.57
   1   1 -11   15.12    4.06
   1  -1 -11    9.27    3.16
  -1  -1 -11    5.22    2.24
   1  -1 -11    8.07    2.71
   1  -1 -11    8.62    3.34
   1   1  11   11.47    3.35
   1  -1 -11   29.78    6.57
  -1   1 -11    6.25    2.66
   1  -1  11    7.74    2.30
   1  -1 -11   11.64    3.65
  -1  -1 -11    7.80    3.01
  -1  -1  11    6.42    2.46
   1  -1  11   14.20    3.86
   1   1 -11    8.75    3.24
  -1   1  11   11.64    3.23
   1  -1 -11    6.26    3.15
   1  -1  11   15.12    4.06
   1   1 -11    7.90    2.80
   1   1 -11   10.45    3.30
  -1  -1 -11    8.42    2.75
  -1  -1  11   11.49    3.29
   1   1  11   17.09    4.21
  -1   1  11   10.86    3.58
  -1   1 -11    5.14    2.43
  -1   1 -11    9.51    3.41
   1   1 -11    8.50    2.73
   1  -1 -11    7.49    3.33
  -1  -1  11   11.90    3.31
   1   1 -11   12.09    3.66
  -1   1  11    8.63    2.71
  -1   1  11    6.79    2.75
  -1  -1  11   10.50    3.26
   1  -1  11   17.54    3.99
  -1  -1 -11   10.57    3.76
  -1   1  11    7.33    2.48
   1   1  11    6.80    2.61
  -1   1  11   10.53    3.23
  -1  -1  11   25.59    4.90
  -1   1 -11   11.94    4.03
   1   1  11   12.50    3.62
   1  -1  11    7.95    2.67
  -1  -1  11    6.65    2.27
  -1   1  11   13.52    3.60
   1  -1  11   14.30    3.93
   1  -1 -11   10.46    3.57
   1  -1  11   10.16    3.29
   1   1 -11    7.36    3.30
  -1  -1  11    9.09    2.98
   1  -1  11   14.80    3.87
  -1  -1  11    8.66    2.80
   1  -1  12    2.12    1.03
  -1   1  12    3.57    2.53
   1  -1 -12    2.90    1.50
  -1   1 -12    0.02    1.81
  -1   1 -12    1.73    1.61
   1   1 -12    1.90    1.29
   1  -1 -12    2.69    1.40
   1  -1  12    0.01    1.87
  -1   1  12    0.86    1.74
  -1  -1 -12    1.10    1.87
  -1  -1 -12    0.37    1.84
  -1   1  12    1.13    1.42
   1   1  12   13.81    3.60
   1   1 -12    1.81    1.37
   1  -1 -12    4.79    2.47
  -1  -1  12    1.82    2.30
  -1  -1 -12    4.32    3.06
   1  -1  12    3.13    1.68
  -1   1 -12    2.93    3.02
  -1  -1  12    2.11    1.97
   1   1  12    2.07    1.12
  -1   1  12    3.78    1.48
  -1  -1  12    6.89    2.68
   1   1 -12    3.20    2.16
   1   1 -12    1.21    2.54
   1  -1 -12    3.25    2.77
   1   1  12    3.98    2.62
   1   1  12    7.17    2.71
   1  -1 -12    4.81    2.36
  -1  -1 -12    2.65    3.30
   1  -1 -12    0.83    1.74
   1   1  12   12.99    3.68
   1   1 -12    1.66    2.13
  -1   1 -12    5.03    2.41
   1  -1  12    5.70    3.04
   1   1 -12    2.39    2.46
  -1   1 -12   -1.11    1.82
  -1   1 -12    4.82    2.34
   1  -1 -12    7.25    3.13
   1   1 -12    4.83    2.79
   1   1  12    2.49    2.46
  -1   1 -12    0.89    1.71
  -1  -1 -12    2.58    2.77
   1  -1 -12    1.22    1.16
  -1  -1  12    1.23    1.87
  -1   1  12    3.49    2.59
  -1   1  12    2.79    1.78
   1  -1  12    0.33    2.20
   1  -1  12    2.50    2.46
  -1  -1  12    1.50    1.27
   1   1  12    1.66    2.00
   1  -1  12    1.44    1.61
  -1  -1  12   12.36    3.57
   1   1 -12    1.60    2.30
  -1  -1 -12    4.11    2.95
   1  -1 -12    1.80    1.68
   1  -1  12    5.09    2.41
   1  -1  12    1.66    2.01
   1   1 -12    0.79    1.42
   1   1 -12    1.81    1.30
   1   1 -12    2.86    1.58
  -1   1  12    4.07    2.34
  -1   1  12    1.52    1.19
  -1   1 -12    0.35    1.45
  -1   1 -12    0.78    1.69
   1   1  12    6.94    3.13
  -1   1  12    2.40    1.84
   1  -1  12    3.87    2.15
  -1   1  12    2.70    1.35
  -1  -1  12    0.31    1.31
  -1  -1  12    1.81    1.89
  -1  -1  12    3.39    2.47
  -1  -1  12    2.74    1.53
  -1  -1  12    1.90    1.47
   1  -1 -12    3.04    2.43
  -1  -1 -12    1.88    1.75
   1   1  12    3.14    2.41
   1  -1  12    3.11    2.43
   1  -1  12    4.29    1.93
   1   1  12   -0.21    1.75
   1  -1  12    5.30    2.94
  -1   1  12    0.36    1.21
   1  -1 -12    0.79    1.79
  -1  -1  12    5.51    1.99
   1   1  13 1997.88   90.34
  -1   1  13 2162.24   93.17
   1   1  13 2072.61   91.93
   1  -1 -13 2062.11   94.71
  -1  -1  13 2008.79   92.16
   1   1 -13 1892.42   94.28
  -1  -1  13 2188.55   92.36
   1   1 -13 2132.27   93.05
  -1  -1 -13 2291.87   94.46
  -1  -1 -13 2010.84   94.65
   1   1 -13 1976.15   94.28
   1  -1  13 2123.69   93.23
   1  -1  13 2358.80   94.49
   1   1 -13 1809.05   92.14
  -1   1  13 1888.99   89.16
   1   1  13 2367.53   94.59
   1  -1 -13 1897.00   93.10
   1   1  13 2347.08   94.11
  -1   1 -13 2148.68   95.11
  -1  -1 -13 1971.18   93.68
  -1   1 -13 1847.99   94.02
  -1   1 -13 2035.63   92.62
  -1   1  13 2262.12   93.02
  -1   1 -13 1998.99   94.84
   1   1 -13 2085.05   95.03
   1   1 -13 2075.41   93.49
   1  -1 -13 2517.05   95.97
   1   1  13 2242.45   94.04
   1   1 -13 1952.39   94.80
   1  -1 -13 2329.77   94.98
   1  -1 -13 1761.99   91.11
   1  -1  13 2329.53   93.69
  -1   1 -13 1938.70   94.77
  -1   1 -13 2125.21   93.53
   1  -1 -13 2215.62   94.52
  -1   1  13 2192.31   93.27
  -1  -1  13 2205.92   93.01
   1  -1 -13 2066.69   95.01
  -1  -1 -13 2373.42   95.49
   1  -1  13 1698.51   90.61
  -1  -1 -13 1889.77   94.56
   1  -1 -13 1941.81   94.16
  -1  -1  13 2085.39   92.80
  -1   1 -13 1925.78   95.41
   1   1  13 1989.95   92.60
   1  -1  13 1970.00   93.26
  -1  -1  13 1841.39   92.33
   1   1  13 2071.92   94.00
   1  -1 -13 1942.91   94.35
  -1  -1  13 1926.41   92.11
   1  -1  13 2172.72   94.02
   1  -1  13 2054.40   93.17
  -1   1  13 2094.98   93.43
  -1  -1  13 2185.65   93.44
  -1   1 -13 1961.99   95.31
   1   1  13 2248.70   94.54
  -1   1  13 1945.62   92.04
  -1  -1  13 1960.52   92.65
   1  -1  13 2320.51   94.35
  -1   1 -13 1715.08   91.56
  -1   1  13 2221.90   93.68
   1  -1  13 2179.73   93.69
   1  -1  13 2127.32   94.20
   1   1  13 2182.84   93.97
   1   1  13 2165.37   94.40
  -1   1  13 2058.79   93.48
  -1   1  13 2266.40   94.00
  -1   1  13 1826.72   90.89
   1  -1  13 1722.70   91.73
   1   1 -13 1742.37   92.61
  -1  -1  13 2061.78   92.39
   1   1 -13 1811.87   94.19
   1   1  13 2151.64   93.59
  -1   1  13 2243.34   93.36
  -1  -1  13 1994.45   92.60
  -1   1  13 1899.15   92.35
  -1  -1 -13 1790.32   91.91
   1   1 -13 1852.52   94.45
   1  -1 -13 1886.73   94.25
   1  -1 -13 1989.01   94.33
   1  -1  13 1885.15   93.09
  -1  -1  13 2026.74   92.87
   1   1 -13 1837.99   93.10
   1  -1  13 2002.51   92.91
  -1  -1 -13 1859.50   94.41
  -1  -1  13 2142.11   92.81
  -1   1 -13 1808.12   94.83
   1  -1 -13 1905.25   94.97
   1   1 -13 1919.08   95.59
  -1   1  13 2135.88   94.00
  -1  -1  13 1837.24   92.50
  -1  -1  13 2023.67   93.45
   1  -1 -13 1966.07   95.86
   1  -1  13 2000.10   93.81
   1   1 -13 1849.22   95.42
   1   1  13 1985.26   93.89
  -1  -1  13 2098.87   93.51
  -1   1 -13 1974.79   96.00
  -1  -1 -13 1771.16   93.44
  -1  -1 -14  103.78   11.76
   1  -1 -14  109.79   12.13
  -1  -1  14   85.35   10.16
  -1   1 -14   96.58   11.19
   1  -1 -14   76.93   10.47
   1   1 -14   83.96   11.47
   1   1  14   82.53    9.27
   1   1 -14   92.58   11.05
  -1   1 -14   81.71   10.96
   1   1 -14   79.82   10.63
   1  -1 -14   93.22   11.16
   1   1  14   76.58    9.46
  -1  -1 -14   94.16   11.59
  -1   1  14   94.20   10.68
   1   1 -14   91.83   10.95
   1   1 -14   80.77   11.22
  -1   1 -14   81.11   11.17
   1   1  14   90.70   10.83
  -1   1 -14   90.54   11.67
   1   1 -14   77.82   10.63
  -1   1  14   90.37   10.55
   1  -1  14  106.29   11.54
  -1  -1  14  103.43   10.90
  -1  -1 -14   84.15   11.29
  -1  -1  14   79.99    9.98
   1   1 -14   91.43   11.41
   1  -1  14   93.53   10.51
  -1   1  14   77.01    8.80
   1  -1 -14   91.39   10.94
   1  -1 -14   77.22   11.30
   1  -1  14  102.64   11.25
  -1   1  14  101.99   10.90
   1  -1 -14   87.53   11.36
  -1   1 -14   94.47   11.09
   1   1  14   93.12   11.05
  -1   1 -14   96.88   11.90
   1   1  14  103.45   11.15
  -1  -1 -14   89.73   10.82
  -1   1  14   79.96    9.82
  -1   1  14   96.77   10.82
   1  -1  14  105.04   11.54
   1  -1  14   81.90   10.41
  -1   1 -14   88.02   11.70
   1  -1  14   96.51   11.06
   1  -1  14   96.39   11.21
  -1  -1  14   92.21   10.54
   1  -1 -14   86.35   11.54
  -1   1  14   95.49   11.17
  -1  -1 -14   88.46   12.01
  -1   1  14   92.84   10.78
  -1   1  14   85.67   10.31
  -1   1  14   75.84    9.92
   1  -1 -14   70.21   10.41
   1   1 -14   71.34   10.56
  -1  -1  14   90.60   10.55
  -1   1  14   88.21   10.63
   1  -1  14   99.69   11.00
  -1  -1  14   89.69   10.55
  -1  -1 -14   81.83   11.43
   1  -1  14   72.28    9.75
   1  -1 -14   86.12   11.59
   1  -1 -14   84.46   11.21
   1   1 -14   76.98   10.87
   1   1 -14   79.80   10.88
  -1  -1  14   91.92   10.46
   1  -1  14   77.96    9.79
  -1  -1  14   90.32   10.57
   1   1  14   94.54   11.07
   1   1  14   92.04   10.84
   1   1  14   80.68   10.55
   1   1  14   80.74   10.07
   1   1  14   97.60   11.45
   1  -1  14   89.85   10.88
   1   1  14   65.82    9.30
   1   1  14   79.52   10.09
  -1  -1  14   72.12    9.66
   1  -1  14   87.69   10.87
   1  -1  14   95.74   11.13
   1  -1  14   94.20   11.02
  -1  -1  14   83.25   10.40
  -1  -1  14   78.89    9.99
  -1  -1  14   82.98   10.27
  -1   1  14   89.54   10.66
  -1  -1  14   85.32   10.56
   1   1 -14   84.05   11.16
  -1   1 -14   85.02   12.10
  -1  -1 -14   80.62   11.56
   1  -1 -14   82.04   11.43
   1   1 -14   74.98   11.58
   1   1 -14   76.51   11.24
  -1  -1 -14   72.55   10.95
  -1  -1 -14   78.87   11.15
   1  -1 -14   76.64   11.24
  -1  -1 -14   78.48   11.42
  -1   1 -14   82.46   11.86
  -1   1  14   87.53   10.65
   1  -1  14   69.68    9.95
   1   1  14   75.45   10.34
  -1  -1  14   84.18   10.59
   1   1 -14   72.68   10.84
   1  -1  14   82.07   10.44
  -1  -1  14   91.22   10.96
  -1   1  14   82.55   10.53
  -1   1 -14   79.92   11.45
   1   1 -14   86.03   11.60
  -1  -1 -14   67.82   10.51
   1  -1  14   88.86   10.87
  -1   1 -14   82.81   11.65
   1  -1 -14   85.17   11.52
  -1  -1  14   77.29   10.10
  -1   1 -14   82.59   11.74
   1   1 -14   70.01   11.08
   1  -1 -14   81.33   11.56
  -1   1 -14   70.80   11.17
   1  -1  15  167.45   15.48
  -1  -1 -15  155.96   16.45
   1  -1 -15  164.93   16.89
   1  -1 -15  184.68   16.68
  -1   1 -15  170.63   15.93
   1  -1 -15  141.05   16.84
   1   1  15  179.63   15.90
  -1  -1  15  160.35   15.06
  -1   1 -15  190.05   17.82
  -1   1 -15  157.46   15.12
   1   1 -15  152.36   14.96
  -1   1 -15  139.93   16.16
   1   1 -15  155.71   15.67
   1  -1  15  187.66   16.18
   1   1 -15  159.30   16.54
  -1   1  15  188.38   15.86
   1   1 -15  148.03   16.37
   1   1  15  155.10   13.78
  -1   1  15  142.58   13.06
  -1   1 -15  163.99   17.04
  -1   1 -15  155.38   16.50
   1  -1 -15  126.59   15.08
   1  -1 -15  149.37   16.13
   1   1  15  183.72   15.92
  -1   1  15  172.67   15.52
  -1  -1 -15  170.25   15.97
   1   1 -15  172.77   17.42
  -1  -1  15  176.41   15.41
  -1  -1 -15  205.87   17.74
   1   1  15  184.99   16.36
   1  -1  15  193.66   16.15
  -1  -1  15  180.75   15.81
  -1   1  15  187.03   16.24
   1   1  15  170.44   16.07
   1   1 -15  157.41   16.71
   1   1  15  132.87   14.27
   1  -1 -15  148.90   16.17
   1  -1 -15  146.93   16.16
  -1   1  15  146.41   14.77
  -1   1 -15  169.97   17.71
   1  -1  15  175.83   16.26
   1   1  15  207.01   17.32
   1  -1  15  188.80   16.55
  -1  -1  15  152.51   14.91
  -1  -1  15  180.07   15.92
   1  -1  15  172.98   16.08
  -1  -1  15  174.45   15.52
  -1  -1 -15  177.06   17.69
  -1   1  15  178.13   15.81
  -1  -1  15  126.15   13.86
   1   1  15  161.60   15.60
   1   1 -15  154.92   16.68
  -1   1  15  169.95   15.34
  -1  -1 -15  171.97   18.20
   1  -1 -15  132.60   15.86
   1  -1  15  158.38   15.66
  -1   1  15  180.26   16.06
   1   1 -15  154.87   16.33
   1   1  15  175.36   15.78
   1   1 -15  154.83   16.48
  -1   1 -15  162.47   17.25
  -1   1  15  188.33   16.35
   1   1  15  191.63   16.46
  -1  -1  15  144.81   14.72
  -1  -1  15  153.31   14.83
  -1  -1  15  160.94   15.21
   1   1  15  184.86   16.37
  -1  -1  15  172.32   15.91
   1  -1  15  171.93   15.82
   1  -1  15  120.63   13.38
   1  -1  15  144.67   15.04
  -1   1  15  164.35   15.40
   1  -1  15  182.84   15.95
   1   1  15  187.66   16.70
   1  -1  15  186.98   16.56
  -1  -1  15  154.55   15.46
   1  -1  15  174.13   15.88
  -1   1  15  173.12   15.70
  -1  -1  15  165.73   15.31
   1  -1  15  163.36   15.37
  -1   1  15  141.88   14.19
  -1  -1  15  179.42   16.00
  -1  -1  15  185.22   16.34
  -1  -1  15  154.12   10.98
  -1   1 -15  139.06   16.42
   1  -1  15  147.88   11.05
  -1   1 -15  142.93   16.70
  -1   1 -15  146.67   16.98
   1  -1 -15  161.91   17.16
  -1  -1 -15  170.26   17.81
   1   1 -15  152.45   16.92
  -1  -1  15  161.83   15.52
  -1   1 -15  145.21   16.51
   1   1  15  176.82   16.39
  -1  -1  15  117.59   13.58
  -1  -1 -15  143.39   16.01
  -1  -1 -15  145.68   17.08
   1  -1  15  132.91   14.70
  -1   1  15  181.00   16.18
  -1  -1 -15  139.90   16.17
   1  -1 -15  157.53   17.18
  -1   1  15  186.58   16.34
  -1   1 -15  163.68   17.76
   1  -1  15  152.95   15.42
   1  -1  15  159.38   11.17
  -1   1 -15  156.87   17.35
   1   1 -15  172.89   18.11
   1  -1  15  174.92   16.23
   1   1 -15  140.56   16.45
   1   1 -15  151.28   17.53
   1  -1 -15  152.55   17.40
  -1   1  15  165.77   15.82
   1   1 -15  149.89   16.79
  -1   1  16   79.74   10.17
   1   1  16   60.20    8.34
   1  -1 -16   53.30   10.70
   1  -1 -16   67.46    9.96
  -1   1 -16   72.31   11.08
   1  -1 -16   70.66   11.35
  -1   1 -16   56.61    7.27
  -1   1 -16   73.22   11.21
   1   1  16   84.26   10.96
   1  -1  16   79.24   10.14
  -1  -1  16   69.06    9.67
   1   1  16   89.34   10.86
   1   1 -16   75.90   11.53
   1   1 -16   77.43   11.75
  -1   1 -16   72.31   11.17
   1   1 -16   67.39    9.20
   1   1  16   74.19   10.13
  -1   1  16   81.43   10.54
  -1   1  16   82.02   10.55
   1   1 -16   68.26    9.10
  -1  -1 -16   87.45   11.63
  -1  -1 -16   66.39   11.01
   1   1 -16   73.69   11.20
   1  -1  16   86.52   10.65
  -1  -1  16   72.04    9.53
   1  -1 -16   92.89   11.99
   1  -1  16   78.38   10.17
  -1  -1  16   65.04    9.28
  -1  -1 -16   73.52   10.01
  -1   1 -16   72.50   11.37
  -1   1  16   76.62    9.97
   1   1  16   77.64   10.28
   1   1 -16   55.43   10.18
   1  -1  16   65.52    9.73
   1   1  16   85.65   11.10
   1   1  16   77.04   10.47
   1   1  16   80.35   10.69
  -1  -1 -16   67.66   11.26
  -1  -1  16   71.06    9.65
   1  -1 -16   70.70   11.25
   1   1  16   76.78   10.69
   1  -1  16   65.73    9.97
  -1   1  16   84.71   10.85
  -1   1  16   70.48    9.69
   1   1 -16   68.84   11.04
  -1   1 -16   77.94   11.81
   1  -1  16   73.07   10.20
   1   1  16   74.79   10.10
   1  -1  16   84.25   10.63
   1  -1  16   66.78    9.97
   1  -1  16   85.13   11.20
  -1  -1  16   74.50    9.95
  -1  -1  16   61.63    9.42
  -1  -1  16   73.43   10.16
   1  -1 -16   67.09   10.56
  -1   1  16   81.70   10.47
   1   1  16   60.83    9.27
  -1   1  16   73.39   10.05
  -1  -1  16   81.64   10.58
   1  -1  16   81.41   10.44
  -1   1 -16   71.07   11.34
   1  -1  16   75.97   10.23
   1  -1  16   89.64   11.29
  -1   1  16   81.43   10.49
  -1  -1 -16   63.44   11.02
   1  -1  16   74.24   10.09
   1   1 -16   64.95   10.97
  -1  -1  16   72.51    9.81
  -1  -1  16   86.75   10.86
  -1  -1  16   65.84    9.59
  -1   1  16   74.99   10.36
   1   1  16   80.44   10.68
   1   1  16   80.45   10.41
   1   1 -16   69.93   10.89
   1  -1 -16   74.15   11.36
  -1  -1  16   72.59    9.85
  -1   1  16   65.16    9.66
  -1  -1 -16   76.82   12.18
  -1   1 -16   73.97   11.57
   1  -1  16   65.28    6.76
   1  -1  16   65.05    9.75
  -1  -1  16   69.22    6.94
  -1   1 -16   75.93   11.81
   1   1 -16   68.41   11.59
  -1   1  16   85.53   10.89
  -1   1 -16   63.87   11.05
   1  -1  16   70.62    6.91
  -1   1  16   75.43    6.99
   1   1 -16   59.15   10.32
  -1   1 -16   81.06   12.32
   1  -1 -16   79.37   12.06
  -1  -1  16   62.23    9.52
  -1   1 -16   58.10   10.71
  -1  -1 -16   72.46   11.63
  -1  -1 -16   74.14   11.73
   1   1 -16   66.52   10.99
   1  -1  16   87.47   11.20
   1  -1  16   58.72    9.33
  -1   1  16   77.37   10.49
  -1  -1  16   69.32    6.79
  -1  -1  16   77.93   10.39
   1   1  16   70.86   10.23
   1   1 -16   62.04   10.95
   1  -1  16   89.46   11.19
   1  -1 -16   72.94   11.58
  -1   1  16   68.91    9.84
   1   1  16   60.07    6.50
   1  -1 -16   80.24   12.04
  -1  -1  16   73.19   10.06
   1  -1  16   58.28    6.49
   1   1 -17 2335.46  104.42
  -1  -1  17 2311.35  102.40
  -1  -1  17 2347.84  103.03
   1  -1 -17 2568.62  107.89
  -1   1 -17 2277.50  107.63
   1  -1  17 2384.26  103.59
   1  -1  17 2156.14  102.24
   1   1  17 2474.97  104.26
   1   1 -17 2119.60  106.58
  -1   1 -17 2388.39  105.58
  -1  -1 -17 2579.75  107.25
   1  -1 -17 2510.74  108.62
   1   1 -17 2154.89  106.49
   1   1 -17 2420.65  105.93
  -1  -1 -17 2436.68  108.20
  -1  -1  17 2262.91  102.84
  -1  -1 -17 2193.29  106.84
   1   1  17 2308.85  103.88
   1  -1 -17 2143.19  106.10
  -1   1  17 2339.85  102.73
  -1   1  17 2413.41  103.43
  -1   1  17 2283.59  103.17
   1   1  17 2450.49  103.93
   1   1 -17 2048.80  106.21
  -1   1 -17 2081.62  106.31
  -1   1 -17 2026.28  105.77
   1  -1  17 2277.50  102.42
   1  -1  17 2284.90  103.47
   1   1  17 2145.97  102.39
  -1   1  17 1988.26  100.63
  -1  -1  17 2011.96  102.18
  -1   1  17 2352.92  103.84
   1  -1  17 2200.28  103.16
  -1  -1  17 2245.68  102.54
  -1   1  17 2222.88  103.24
   1   1  17 2335.85  104.18
   1  -1  17 2219.24  103.41
  -1   1  17 2511.78  103.86
   1  -1 -17 2232.23  107.68
  -1   1 -17 2210.10  107.67
   1   1  17 2331.41  104.41
  -1   1  17 2434.02  103.90
  -1  -1  17 2415.88  103.29
   1  -1  17 2340.09  103.85
   1   1 -17 2261.17  107.73
  -1  -1  17 2169.43  102.76
  -1  -1  17 2128.11  102.69
  -1   1  17 2133.39  102.28
  -1  -1  17 2413.33  103.76
   1   1  17 2448.95  104.74
   1   1  17 2160.19  103.25
   1   1  17 2455.08  104.20
  -1  -1  17 2199.00  102.56
   1  -1  17 2085.89  102.90
  -1   1  17 2351.59  104.11
   1   1 -17 2095.23  105.47
   1  -1  17 2408.75  103.59
  -1  -1  17 2239.59  103.29
   1  -1  17 1943.75  101.46
   1  -1 -17 2121.84  106.15
  -1   1  17 2345.13  103.80
  -1  -1 -17 2287.15  108.68
   1   1  17 2404.27  104.80
   1  -1  17 2269.00  103.86
   1   1  17 2465.34  104.48
  -1  -1  17 2292.11  103.09
   1  -1  17 2367.70  104.21
  -1   1 -17 2246.80  108.47
   1  -1  17 2484.32  104.58
   1   1 -17 2132.58  106.48
   1   1 -17 2128.68  107.77
  -1   1  17 2434.59  104.12
  -1  -1 -17 2214.05  107.52
  -1  -1  17 2078.41   93.61
  -1   1 -17 2084.59  107.21
  -1  -1 -17 2043.95  106.63
  -1  -1 -17 2181.86  108.18
  -1   1  17 2390.84  103.78
  -1   1  17 2233.36  103.60
   1  -1  17 2254.82   94.29
  -1   1 -17 2329.84  109.49
   1   1  17 2286.35  104.30
  -1   1 -17 2156.59  106.89
   1   1 -17 2127.38  107.16
  -1   1 -17 2104.35  107.69
   1   1  17 1957.76   93.61
   1  -1  17 2350.54  104.26
   1  -1 -17 2278.18  108.76
  -1  -1 -17 2182.62  108.26
   1  -1  17 2107.63   94.15
   1  -1  17 1847.00  101.15
   1   1  17 2470.56  104.69
   1   1 -17 2246.84  109.04
   1  -1 -17 2267.31  108.95
  -1  -1  17 2402.16  103.96
  -1  -1  17 2191.35  103.14
  -1  -1  17 1969.32   93.62
  -1   1  17 1641.78   92.52
   1  -1  17 1884.64   93.80
  -1   1 -17 2250.99  108.54
   1  -1  17 2517.24  105.07
   1  -1  17 2263.05  103.57
   1  -1  17 1748.57   93.08
   1  -1 -17 2232.13  108.09
   1   1 -17 2094.45  106.60
  -1   1  17 2276.81   94.42
   1   1 -17 2110.00  107.59
  -1  -1  17 2324.05  103.39
   1   1  18   37.67    7.35
  -1   1  18   26.11    6.25
   1  -1  18   35.46    7.15
   1   1 -18   61.38   11.49
  -1  -1  18   33.64    6.79
  -1   1 -18   43.53    9.22
   1   1 -18   31.42    8.50
   1  -1 -18   79.84   12.76
  -1   1 -18   29.93    7.71
  -1  -1 -18   32.24    7.72
  -1   1  18   42.83    7.72
  -1   1 -18   39.06    8.91
  -1  -1  18   41.47    7.67
  -1   1  18   38.14    7.49
   1   1 -18   31.21    7.91
   1  -1  18   32.45    7.04
   1   1  18   30.67    6.89
  -1  -1  18   31.01    6.73
   1  -1 -18   36.31    8.10
   1   1 -18   72.67   12.05
  -1  -1 -18   88.57   13.76
  -1   1 -18   65.77   11.35
   1  -1  18   35.79    7.10
   1   1  18   41.93    7.92
   1   1 -18   32.99    7.94
   1   1  18   35.06    7.31
  -1   1  18   36.13    7.20
  -1  -1 -18   41.58    9.76
  -1   1  18   31.80    6.62
   1   1  18   31.98    7.09
   1  -1  18   36.02    7.15
  -1  -1  18   39.16    7.35
  -1  -1  18   34.59    7.34
   1  -1  18   33.53    7.15
  -1  -1  18   32.45    7.09
   1   1 -18   36.10    8.57
   1  -1  18   40.56    7.95
   1   1  18   33.84    6.83
   1  -1  18   27.51    6.53
   1  -1  18   31.51    6.82
   1   1  18   39.49    7.99
  -1  -1  18   41.64    7.95
   1  -1 -18   39.42    9.25
  -1   1  18   36.29    7.27
   1  -1  18   24.73    6.36
   1   1  18   36.08    7.48
  -1   1 -18   32.56    7.78
  -1  -1  18   26.25    6.15
  -1   1  18   34.52    7.36
  -1  -1  18   31.84    6.57
  -1   1  18   43.70    7.94
  -1  -1  18   38.09    7.64
   1   1 -18   25.13    7.45
   1  -1  18   39.49    7.69
   1   1 -18   32.12    7.97
  -1   1  18   37.73    7.46
  -1   1  18   33.01    7.08
  -1  -1 -18   39.25    9.41
   1  -1  18   38.69    7.56
  -1   1 -18   32.32    8.54
  -1  -1  18   30.99    6.54
  -1   1 -18   32.74    8.30
   1  -1  18   35.10    7.15
  -1   1  18   35.81    7.19
   1  -1  18   34.41    7.37
   1   1  18   33.65    7.31
   1  -1 -18   36.09    9.02
   1   1  18   39.86    7.83
  -1  -1  18   35.39    7.05
   1   1  18   33.91    7.20
  -1   1  18   37.52    4.80
   1   1 -18   25.80    7.36
   1   1  18   34.74    7.29
   1  -1  18   29.31    4.63
  -1  -1  18   33.33    4.45
  -1   1 -18   28.30    7.89
  -1   1 -18   31.48    8.49
   1   1  18   32.03    4.74
  -1   1  18   35.99    7.51
  -1  -1  18   29.97    4.49
   1   1 -18   17.42    5.88
  -1  -1  18   42.29    7.66
   1  -1 -18   27.19    7.12
  -1  -1  18   35.07    7.28
   1  -1 -18   38.76    8.73
  -1   1 -18   31.78    8.01
  -1   1  18   31.72    7.24
   1  -1  18   32.49    7.22
  -1  -1  18   41.55    8.06
   1   1  18   29.74    4.46
  -1  -1 -18   43.11    9.48
   1   1 -18   37.28    8.96
   1   1 -18   30.63    7.90
   1  -1  18   34.29    7.17
  -1   1  18   33.01    6.92
  -1  -1 -18   30.93    8.11
   1  -1  18   34.75    4.74
  -1   1 -18   31.01    7.57
   1  -1  18   35.73    7.26
   1   1  18   38.77    7.87
   1  -1  18   37.65    7.33
  -1  -1  19  359.68   27.37
   1  -1  19  345.75   26.80
  -1  -1 -19  346.14   30.88
  -1  -1  19  317.99   26.19
  -1  -1  19  362.70   26.91
   1   1  19  369.78   27.77
  -1   1  19  385.99   27.83
  -1  -1  19  352.59   26.90
  -1   1  19  380.27   27.78
   1  -1  19  366.33   27.12
  -1   1  19  326.82   26.12
   1  -1  19  374.11   27.26
  -1  -1  19  369.11   26.86
   1  -1  19  406.86   27.90
  -1   1  19  362.25   27.25
  -1   1  19  374.47   27.59
  -1   1  19  402.10   27.78
  -1  -1  19  361.29   27.36
   1  -1  19  340.66   26.45
   1   1 -19  318.79   28.92
   1   1  19  405.99   28.14
   1   1  19  382.70   27.89
   1   1  19  340.05   26.84
   1   1 -19  356.53   30.27
   1  -1  19  322.10   26.54
  -1   1 -19  362.41   30.94
   1  -1 -19  365.08   31.01
   1  -1  19  345.61   27.08
  -1  -1  19  345.44   26.37
   1   1  19  377.22   27.86
   1  -1  19  355.40   27.30
  -1  -1  19  365.31   26.97
   1   1  19  380.01   27.84
   1   1  19  383.34   27.45
  -1   1 -19  364.55   30.77
  -1   1  19  369.04   26.72
   1  -1  19  345.48   26.60
   1   1  19  319.57   25.86
  -1  -1  19  370.50   27.01
   1   1  19  367.63   27.25
  -1  -1  19  349.50   26.70
  -1   1  19  364.28   26.83
   1   1  19  370.80   27.90
   1  -1 -19  411.58   31.48
   1  -1  19  354.66   26.69
   1   1 -19  363.61   30.60
   1  -1 -19  397.14   30.49
  -1   1 -19  407.36   29.85
   1   1 -19  344.30   30.34
   1   1  19  407.44   28.38
  -1  -1  19  340.51   26.62
   1  -1  19  351.53   26.85
   1   1 -19  407.50   30.07
  -1   1  19  385.70   27.91
  -1  -1  19  366.43   26.75
  -1   1 -19  301.76   29.27
   1  -1  19  354.54   27.14
  -1  -1 -19  407.08   30.30
  -1   1 -19  342.74   30.00
  -1  -1 -19  409.75   31.26
  -1   1 -19  348.81   30.44
  -1   1  19  375.91   27.43
  -1   1 -19  281.67   21.07
  -1  -1  19  368.43   20.96
   1  -1 -19  312.93   21.66
  -1  -1 -19  310.22   21.66
   1  -1  19  391.25   27.79
   1   1 -19  363.64   31.42
   1   1  19  324.86   20.23
  -1  -1  19  358.70   20.33
  -1  -1  19  338.74   20.37
  -1   1  19  365.06   26.87
  -1  -1 -19  386.51   31.84
  -1   1 -19  355.10   29.96
  -1   1 -19  338.87   30.08
  -1  -1 -19  346.48   30.71
   1   1  19  398.42   28.09
   1  -1 -19  347.08   30.80
   1  -1 -19  361.25   30.91
   1   1 -19  382.40   31.70
   1   1 -19  335.66   30.25
  -1  -1 -19  358.55   31.30
  -1   1 -19  346.25   30.61
  -1   1 -19  319.11   29.58
   1   1 -19  389.56   31.52
   1   1  19  344.36   27.09
   1  -1 -19  363.39   31.28
  -1  -1  19  367.81   27.05
   1  -1  19  381.45   20.80
  -1  -1  19  365.30   27.25
  -1   1  19  371.76   20.68
  -1   1 -19  369.42   31.64
   1  -1  19  357.56   20.69
  -1   1  19  347.33   27.09
   1   1 -19  361.41   30.62
   1   1  19  384.90   20.97
  -1  -1  19  373.53   27.30
  -1   1  19  378.60   27.35
   1   1  19  388.27   27.86
   1  -1  19  358.71   27.03
   1  -1  19  371.02   27.63
  -1   1  20   13.75    4.51
   1  -1 -20   16.51    7.18
   1  -1  20   17.60    5.21
   1   1 -20   10.88    4.67
  -1  -1 -20   12.12    4.87
   1  -1 -20   12.89    5.34
  -1   1  20    9.20    3.77
  -1  -1  20   13.37    4.20
  -1   1  20   12.03    4.21
  -1  -1  20    9.39    4.14
   1  -1  20   15.60    4.87
  -1  -1  20   12.77    4.28
  -1  -1 -20   16.30    6.77
  -1  -1  20   10.49    4.10
   1   1  20   14.73    4.63
  -1   1 -20   11.37    6.06
   1  -1  20   12.75    4.68
   1  -1  20    9.98    4.71
  -1   1  20   18.03    5.64
  -1  -1  20   13.13    5.13
   1  -1  20   12.61    5.17
   1   1  20   20.02    6.08
  -1   1 -20   13.16    5.00
   1   1 -20    9.70    4.37
  -1   1  20   10.13    4.17
  -1   1  20   14.49    4.85
  -1   1  20   13.95    4.59
  -1   1  20   14.56    4.80
   1  -1  20   12.42    4.85
  -1  -1  20    8.34    3.73
   1   1  20   14.12    4.53
  -1  -1  20   16.34    4.70
   1   1  20   14.39    4.51
   1  -1  20   11.40    4.68
  -1  -1  20   11.98    4.52
   1  -1  20    9.94    4.15
  -1  -1  20    9.87    4.17
  -1  -1  20   10.11    4.15
   1   1 -20   12.96    5.42
   1   1  20   17.44    5.75
  -1   1 -20   12.09    5.37
   1   1  20   10.61    4.35
   1   1  20   14.92    5.07
   1  -1  20    8.03    3.43
   1   1  20    9.24    3.88
  -1  -1  20   13.77    4.76
  -1   1  20   11.89    4.17
  -1  -1 -20   12.95    6.05
   1   1 -20   13.26    5.66
   1   1 -20   13.51    6.54
   1  -1  20    4.85    1.99
   1   1  20   12.12    5.16
   1  -1 -20   10.11    4.20
  -1  -1  20    9.75    4.44
  -1   1  20   10.16    3.69
  -1  -1  20   11.87    4.65
  -1   1  20   11.82    4.44
   1  -1  20   10.78    4.44
   1   1  20   11.77    4.85
   1   1 -20   12.71    5.34
  -1   1  20   14.25    4.95
   1   1  20   13.96    4.77
  -1   1 -20    3.73    3.68
  -1   1 -20   11.96    4.34
[truncated: 11,269,931 more chars]
