# Supplementary material for: Anionic T‐Shaped Platinum(0) Pincer Complexes and Platinum(I) Intermediates in Radical Reactions With Alkyl Halides
Source: Angew Chem Int Ed Engl. 2026 Jun 3;65(30):e3980943. doi: 10.1002/anie.3980943 (PMC13383245; doi:10.1002/anie.3980943)
Supplement: Supplementary file 2 — Supporting File 2: anie73022‐sup‐0002‐cif.zip. [file ANIE-65-e3980943-s001.zip › anie73022-sup-0002-cif/ga_vk44.cif]

data_ga_vk44
_audit_creation_date               2024-11-28
_audit_creation_method
;
Olex2 1.5
(compiled 2024.02.16 svn.r378c4104 for OlexSys, GUI svn.r6928)
;
_shelx_SHELXL_version_number       '2019/3'
loop_
  _audit_author_name
  _audit_author_email
  _audit_author_address
 'Ballmann, J.' joachim.ballmann@uni-heidelberg.de
;
University of Heidelberg
Inorg. Chem. Dept.
Im Neuenheimer Feld 276
Heidelberg
D-69120
Germany
;

_audit_contact_author_address      ?
_audit_contact_author_email        ?
_audit_contact_author_name         ''
_audit_contact_author_phone        ?
_publ_contact_author_id_orcid      ?
_publ_section_references
;
Dolomanov, O.V., Bourhis, L.J., Gildea, R.J, Howard, J.A.K. & Puschmann, H.
 (2009), J. Appl. Cryst. 42, 339-341.

Sheldrick, G.M. (2015). Acta Cryst. A71, 3-8.

Sheldrick, G.M. (2015). Acta Cryst. C71, 3-8.
;
_chemical_name_common              ?
_chemical_name_systematic          ?
_chemical_formula_moiety          
 'C46 H78 Cl Mg N O2 P2 Pt, C16 H32 Cl2 Mg O4, 1[C4H8O], 2[C4H8O]'
_chemical_formula_sum              'C74 H134 Cl3 Mg2 N O9 P2 Pt'
_chemical_formula_weight           1593.81
_chemical_absolute_configuration   ad
_chemical_melting_point            ?
_chemical_oxdiff_formula           C74H134Cl3Mg2NO9P2Pt
_chemical_oxdiff_usercomment       vjk292
loop_
  _atom_type_symbol
  _atom_type_description
  _atom_type_scat_dispersion_real
  _atom_type_scat_dispersion_imag
  _atom_type_scat_source
 'C' 'C' 0.0181 0.0091 'International Tables Vol C Tables 4.2.6.8 and 6.1.1.4'
 'H' 'H' 0.0000 0.0000 'International Tables Vol C Tables 4.2.6.8 and 6.1.1.4'
 'Cl' 'Cl' 0.3639 0.7018 'International Tables Vol C Tables 4.2.6.8 and 6.1.1.4'
 'Mg' 'Mg' 0.1719 0.1771 'International Tables Vol C Tables 4.2.6.8 and 6.1.1.4'
 'N' 'N' 0.0311 0.0180 'International Tables Vol C Tables 4.2.6.8 and 6.1.1.4'
 'O' 'O' 0.0492 0.0322 'International Tables Vol C Tables 4.2.6.8 and 6.1.1.4'
 'P' 'P' 0.2955 0.4335 'International Tables Vol C Tables 4.2.6.8 and 6.1.1.4'
 'Pt' 'Pt' -4.5932 6.9264
 'International Tables Vol C Tables 4.2.6.8 and 6.1.1.4'

_shelx_space_group_comment
;
The symmetry employed for this shelxl refinement is uniquely defined
by the following loop, which should always be used as a source of
symmetry information in preference to the above space-group names.
They are only intended as comments.
;
_space_group_crystal_system        'orthorhombic'
_space_group_IT_number             19
_space_group_name_H-M_alt          'P 21 21 21'
_space_group_name_Hall             'P 2ac 2ab'
loop_
  _space_group_symop_operation_xyz
 'x, y, z'
 '-x+1/2, -y, z+1/2'
 '-x, y+1/2, -z+1/2'
 'x+1/2, -y+1/2, -z'

_cell_length_a                     17.14936(6)
_cell_length_b                     21.14676(9)
_cell_length_c                     21.84139(10)
_cell_angle_alpha                  90
_cell_angle_beta                   90
_cell_angle_gamma                  90
_cell_volume                       7920.85(6)
_cell_formula_units_Z              4
_cell_measurement_reflns_used      78169
_cell_measurement_temperature      120(1)
_cell_measurement_theta_max        70.8740
_cell_measurement_theta_min        3.3090
_shelx_estimated_absorpt_T_max     ?
_shelx_estimated_absorpt_T_min     ?
_exptl_absorpt_coefficient_mu      5.189
_exptl_absorpt_correction_T_max    1.000
_exptl_absorpt_correction_T_min    0.578
_exptl_absorpt_correction_type     gaussian
_exptl_absorpt_process_details
;
CrysAlisPro 1.171.43.127a (Rigaku Oxford Diffraction, 2024)
Numerical absorption correction based on gaussian integration over
a multifaceted crystal model
Empirical absorption correction using spherical harmonics,
implemented in SCALE3 ABSPACK scaling algorithm.
;
_exptl_absorpt_special_details     ?
_exptl_crystal_colour              'dark orange'
_exptl_crystal_density_diffrn      1.337
_exptl_crystal_density_meas        ?
_exptl_crystal_density_method      ?
_exptl_crystal_description         irregular
_exptl_crystal_F_000               3360
loop_
  _exptl_crystal_face_index_h
  _exptl_crystal_face_index_k
  _exptl_crystal_face_index_l
  _exptl_crystal_face_perp_dist
 1 8 -12 0.0864
 3 12 -5 0.0830
 -4 -10 -9 0.0761
 -2 -10 9 0.0186
 -7 -6 -9 0.0635
 8 -7 -6 0.0864
 -9 7 5 0.1178
 7 7 9 0.0437
 8 5 8 0.0338
 -3 12 -6 0.1085
 -5 1 -13 0.0936
 0 -14 -2 0.0689
 -10 5 1 0.1079

_exptl_crystal_size_max            0.209
_exptl_crystal_size_mid            0.108
_exptl_crystal_size_min            0.104
_exptl_crystal_size_rad            0.400
loop_
  _exptl_oxdiff_crystal_face_indexfrac_h
  _exptl_oxdiff_crystal_face_indexfrac_k
  _exptl_oxdiff_crystal_face_indexfrac_l
  _exptl_oxdiff_crystal_face_x
  _exptl_oxdiff_crystal_face_y
  _exptl_oxdiff_crystal_face_z
 0.9240 7.8426 -11.5776 0.0244 0.9810 0.1923
 2.9858 12.4553 -4.5950 0.0237 0.9038 -0.4273
 -3.7111 -9.8211 -8.7014 -0.0052 -0.1280 0.9918
 -1.8818 -10.2810 9.0864 -0.0253 -0.9971 0.0715
 -7.1849 -6.3279 -8.6279 0.3736 -0.0075 0.9276
 8.2557 -7.4412 -5.6069 -0.9228 0.0241 0.3845
 -8.6394 7.0909 5.1330 0.9423 -0.0245 -0.3338
 6.5204 6.8771 9.0267 -0.3010 0.0056 -0.9536
 8.4692 5.0178 7.5948 -0.5222 0.0114 -0.8527
 -3.3605 11.5549 -6.3535 0.5184 0.8472 -0.1160
 -5.1749 1.0493 -12.5031 0.3580 0.5882 0.7252
 0.1392 -13.6088 -1.8691 -0.3667 -0.5970 0.7136
 -10.2972 5.1906 0.5394 0.9964 0.0793 0.0305

_exptl_transmission_factor_max     ?
_exptl_transmission_factor_min     ?
_diffrn_reflns_av_R_equivalents    0.0531
_diffrn_reflns_av_unetI/netI       0.0231
_diffrn_reflns_Laue_measured_fraction_full  0.999
_diffrn_reflns_Laue_measured_fraction_max  0.998
_diffrn_reflns_limit_h_max         20
_diffrn_reflns_limit_h_min         -20
_diffrn_reflns_limit_k_max         25
_diffrn_reflns_limit_k_min         -25
_diffrn_reflns_limit_l_max         26
_diffrn_reflns_limit_l_min         -26
_diffrn_reflns_number              116640
_diffrn_reflns_point_group_measured_fraction_full  1.000
_diffrn_reflns_point_group_measured_fraction_max  0.996
_diffrn_reflns_theta_full          67.684
_diffrn_reflns_theta_max           71.125
_diffrn_reflns_theta_min           3.276
_diffrn_ambient_environment        N~2~
_diffrn_ambient_temperature        120(1)
_diffrn_detector                   'CCD plate'
_diffrn_detector_area_resol_mean   7.9621
_diffrn_detector_type              Eos
_diffrn_measured_fraction_theta_full  0.999
_diffrn_measured_fraction_theta_max  0.998
_diffrn_measurement_details
;
List of Runs (angles in degrees, time in seconds):

  # Type    Start    End  Width  t~exp~   \w     \q     \k     \f   Frames
--------------------------------------------------------------------------
  1  \w    -68.00  12.00   1.00    1.00    --    0.00 -60.00-150.00   80
  2  \w    -20.00  16.00   1.00    1.00    --    0.00  57.00 -90.00   36
  3  \w    -21.00  69.00   1.00    1.00    --    0.00  57.00   0.00   90
  4  \w     22.00  69.00   1.00    1.00    --    0.00  57.00 -90.00   47
  5  \w    -27.00  14.00   1.00    1.00    --   14.00 102.00  29.52   41
  6  \w    -31.00   8.00   1.00    1.00    --   14.00 113.00-144.99   39
  7  \w    -27.00  -2.00   1.00    1.00    --   26.00 120.00 115.07   25
  8  \w      6.00  31.00   1.00    4.00    --   42.00  85.00 140.62   25
  9  \w      2.00  27.00   1.00    4.00    --   42.00  92.00   6.86   25
 10  \w     10.00  35.00   1.00    4.00    --   46.00  85.00 174.27   25
 11  \w     12.00  38.00   1.00    4.00    --   46.00  84.00  18.36   26
 12  \w     11.00  36.00   1.00    4.00    --   46.00  83.00 -46.90   25
 13  \w     10.00  35.00   1.00    4.00    --   46.00  85.00  97.25   25
 14  \w     16.00  41.00   1.00    4.00    --   50.00  82.00-111.19   25
 15  \w     16.00  41.00   1.00    4.00    --   50.00  81.00-141.66   25
 16  \w      4.00  74.00   1.00    4.00    --   54.47 -99.00-120.00   70
 17  \w     23.00  98.00   1.00    4.00    --   54.47-125.00  90.00   75
 18  \w     -5.00  76.00   1.00    4.00    --   54.47 -57.00 -90.00   81
 19  \w    -14.00  75.00   1.00    4.00    --   54.47 -57.00  90.00   89
 20  \w     31.00 132.00   1.00    4.00    --   62.00  75.00 171.72  101
 21  \w     31.00  57.00   1.00    4.00    --   62.00  76.00 100.05   26
 22  \w     76.00 131.00   1.00    4.00    --   62.00  77.00 -13.04   55
 23  \w     32.00  57.00   1.00    4.00    --   62.00  74.00-138.84   25
 24  \w     30.00  56.00   1.00    4.00    --   62.00  77.00 -13.04   26
 25  \w     30.00  73.00   1.00    4.00    --   62.00  77.00-119.10   43
 26  \w     31.00  59.00   1.00    4.00    --   62.00  75.00  70.67   28
 27  \w     65.00  94.00   1.00    4.00    --   62.00  77.00 -84.33   29
 28  \w     31.00 133.00   1.00    4.00    --   62.00  77.00 127.88  102
 29  \w     31.00  61.00   1.00    4.00    --   62.00  76.00  18.51   30
 30  \w     32.00 129.00   1.00    4.00    --   62.00  74.00  53.92   97
 31  \w     31.00 120.00   1.00    4.00    --   62.00  75.00 -54.80   89
 32  \w     30.00  56.00   1.00    4.00    --   62.00  77.00 -84.33   26
 33  \w     82.00 126.00   1.00    4.00    --   62.00  74.00-138.84   44
 34  \w     38.00  77.00   1.00    5.00    --  108.94 -77.00  90.00   39
 35  \w     76.00 112.00   1.00    5.00    --  108.94-111.00   0.00   36
 36  \w     84.00 167.00   1.00    5.00    --  108.94  64.00 150.00   83
 37  \w     77.00 103.00   1.00    5.00    --  108.94  77.00-180.00   26
 38  \w     45.00 104.00   1.00    5.00    --  108.94 -92.00-120.00   59
 39  \w     77.00 103.00   1.00    5.00    --  108.94  77.00 120.00   26
 40  \w     84.00 177.00   1.00    5.00    --  108.94  64.00-150.00   93
 41  \w     77.00 103.00   1.00    5.00    --  108.94  77.00-120.00   26
 42  \w     77.00 103.00   1.00    5.00    --  108.94  77.00   0.00   26
 43  \w     84.00 110.00   1.00    5.00    --  108.94  64.00 -60.00   26
 44  \w     84.00 172.00   1.00    5.00    --  108.94  64.00   0.00   88
 45  \w     77.00 177.00   1.00    5.00    --  108.94  77.00 -60.00  100
 46  \w     84.00 176.00   1.00    5.00    --  108.94  64.00-180.00   92
 47  \w     84.00 177.00   1.00    5.00    --  108.94  64.00-120.00   93
 48  \w     84.00 111.00   1.00    5.00    --  108.94  64.00  60.00   27
 49  \w     84.00 176.00   1.00    5.00    --  108.94  64.00 120.00   92
 50  \w     77.00 173.00   1.00    5.00    --  108.94  77.00  60.00   96
 51  \w     37.00 105.00   1.00    5.00    --  108.94 -92.00  60.00   68
 52  \w     77.00 178.00   1.00    5.00    --  108.94  77.00 -90.00  101
 53  \w     84.00 174.00   1.00    5.00    --  108.94  64.00 -30.00   90
 54  \w     84.00 177.00   1.00    5.00    --  108.94  64.00  90.00   93
 55  \w     77.00 102.00   1.00    5.00    --  108.94  77.00 150.00   25
 56  \w     77.00 103.00   1.00    5.00    --  108.94  77.00 -30.00   26
 57  \w     84.00 128.00   1.00    5.00    --  108.94  64.00  30.00   44
 58  \w    118.00 177.00   1.00    5.00    --  108.94  77.00  30.00   59
 59  \w     77.00 103.00   1.00    5.00    --  108.94  77.00  30.00   26
 60  \w     84.00 110.00   1.00    5.00    --  108.94  64.00 -90.00   26
 61  \w     77.00 102.00   1.00    5.00    --  108.94  77.00  90.00   25
 62  \w     77.00 102.00   1.00    5.00    --  108.94  77.00-150.00   25
 63  \w     60.00 112.00   1.00    5.00    --  108.94-111.00-180.00   52
 64  \w    102.00 141.00   1.00    5.00    --  108.94 -77.00  90.00   39
 65  \w     41.00 132.00   1.00    5.00    --  108.94 -64.00 -90.00   91
;
_diffrn_measurement_device         'four-circle diffractometer'
_diffrn_measurement_device_type    'SuperNova, Dual, Cu at home/near, Eos'
_diffrn_measurement_method         '\w scans'
_diffrn_orient_matrix_type        
 'CrysAlisPro convention (1999,Acta A55,543-557)'
_diffrn_orient_matrix_UB_11        -0.0837475000
_diffrn_orient_matrix_UB_12        0.0249752000
_diffrn_orient_matrix_UB_13        0.0081260000
_diffrn_orient_matrix_UB_21        0.0153200000
_diffrn_orient_matrix_UB_22        0.0507688000
_diffrn_orient_matrix_UB_23        -0.0491215000
_diffrn_orient_matrix_UB_31        -0.0286996000
_diffrn_orient_matrix_UB_32        -0.0458633000
_diffrn_orient_matrix_UB_33        -0.0499717000
_diffrn_radiation_monochromator    mirror
_diffrn_radiation_probe            x-ray
_diffrn_radiation_type             'Cu K\a'
_diffrn_radiation_wavelength       1.54184
_diffrn_source                     'micro-focus sealed X-ray tube'
_diffrn_source_type                'SuperNova (Cu) X-ray Source'
_reflns_Friedel_coverage           0.831
_reflns_Friedel_fraction_full      1.000
_reflns_Friedel_fraction_max       0.993
_reflns_number_gt                  15140
_reflns_number_total               15254
_reflns_special_details
;
 Reflections were merged by SHELXL according to the crystal
 class for the calculation of statistics and refinement.
 
 Structure factors included contributions from the .fab file.
 
 _reflns_Friedel_fraction is defined as the number of unique
 Friedel pairs measured divided by the number that would be
 possible theoretically, ignoring centric projections and
 systematic absences. Completness statistics refer to single and
 composite reflections containing twin component 1 only.
;
_reflns_threshold_expression       'I > 2\s(I)'
_computing_cell_refinement         'CrysAlisPro 1.171.43.127a (Rigaku OD, 2024)'
_computing_data_collection        
 'CrysAlisPro system (CCD 43.127a 64-bit (release 16-06-2024))'
_computing_data_reduction          'CrysAlisPro 1.171.43.127a (Rigaku OD, 2024)'
_computing_molecular_graphics      'Olex2 1.5 (Dolomanov et al., 2009)'
_computing_publication_material    'Olex2 1.5 (Dolomanov et al., 2009)'
_computing_structure_refinement    'SHELXL 2019/3 (Sheldrick, 2015)'
_computing_structure_solution      'SHELXT  (Sheldrick, 2015)'
_refine_diff_density_max           1.847
_refine_diff_density_min           -0.999
_refine_diff_density_rms           0.094
_refine_ls_abs_structure_details
;
 Refined as an inversion twin.
;
_refine_ls_abs_structure_Flack     0.487(10)
_refine_ls_extinction_coef         .
_refine_ls_extinction_method       none
_refine_ls_goodness_of_fit_ref     1.087
_refine_ls_hydrogen_treatment      constr
_refine_ls_matrix_type             full
_refine_ls_number_parameters       732
_refine_ls_number_reflns           15254
_refine_ls_number_restraints       65
_refine_ls_R_factor_all            0.0383
_refine_ls_R_factor_gt             0.0381
_refine_ls_restrained_S_all        1.086
_refine_ls_shift/su_max            0.001
_refine_ls_shift/su_mean           0.000
_refine_ls_structure_factor_coef   Fsqd
_refine_ls_weighting_details      
 'w=1/[\s^2^(Fo^2^)+(0.0479P)^2^+17.8581P] where P=(Fo^2^+2Fc^2^)/3'
_refine_ls_weighting_scheme        calc
_refine_ls_wR_factor_gt            0.1006
_refine_ls_wR_factor_ref           0.1007
_refine_special_details
;
 Refined as a 2-component inversion twin.
;
_olex2_refinement_description
;
1. Twinned data refinement
 Scales: 0.513(10)
 0.487(10)
2. Fixed Uiso
 At 1.2 times of:
  All C(H) groups, All C(H,H) groups, All C(H,H,H,H) groups
 At 1.5 times of:
  All C(H,H,H) groups
3. Restrained distances
 C50-C49A \\sim C50-C49B
 with sigma of 0.02
 C49A-C48A \\sim C49B-C48B
 with sigma of 0.02
 C48A-C47 \\sim C48B-C47
 with sigma of 0.02
 C50-C48A \\sim C50-C48B
 with sigma of 0.02
 C49A-C47 \\sim C49B-C47
 with sigma of 0.02
4. Uiso/Uaniso restraints and constraints
C47 \\sim C48B \\sim C48A \\sim C49A \\sim C49B \\sim C50: within 2A with sigma
of 0.01 and sigma for terminal atoms of 0.02 within 2A
5. Others
 Sof(H47C)=Sof(H47D)=Sof(C48B)=Sof(H48A)=Sof(H48B)=Sof(C49B)=Sof(H49C)=
 Sof(H49D)=Sof(H50C)=Sof(H50D)=1-FVAR(1)
 Sof(H47A)=Sof(H47B)=Sof(C48A)=Sof(H48C)=Sof(H48D)=Sof(C49A)=Sof(H49A)=
 Sof(H49B)=Sof(H50A)=Sof(H50B)=FVAR(1)
6.a Secondary CH2 refined with riding coordinates:
 C1(H1A,H1B), C14(H14A,H14B), C39(H39A,H39B), C40(H40A,H40B), C41(H41A,H41B),
 C42(H42A,H42B), C43(H43A,H43B), C44(H44A,H44B), C45(H45A,H45B), C46(H46A,H46B),
  C47(H47A,H47B), C47(H47C,H47D), C48B(H48A,H48B), C48A(H48C,H48D), C49A(H49A,
 H49B), C49B(H49C,H49D), C50(H50A,H50B), C50(H50C,H50D), C51(H51A,H51B),
 C52(H52A,H52B), C53(H53A,H53B), C54(H54A,H54B), C55(H55A,H55B), C56(H56A,H56B),
  C57(H57A,H57B), C58(H58A,H58B), C59(H59A,H59B), C60(H60A,H60B), C61(H61A,
 H61B), C62(H62A,H62B)
6.b Aromatic/amide H refined with riding coordinates:
 C3(H3), C5(H5), C10(H10), C12(H12)
6.c Idealised Me refined as rotating group:
 C16(H16A,H16B,H16C), C17(H17A,H17B,H17C), C18(H18A,H18B,H18C), C20(H20A,H20B,
 H20C), C21(H21A,H21B,H21C), C22(H22A,H22B,H22C), C24(H24A,H24B,H24C), C25(H25A,
 H25B,H25C), C26(H26A,H26B,H26C), C28(H28A,H28B,H28C), C29(H29A,H29B,H29C),
 C30(H30A,H30B,H30C), C32(H32A,H32B,H32C), C33(H33A,H33B,H33C), C34(H34A,H34B,
 H34C), C36(H36A,H36B,H36C), C37(H37A,H37B,H37C), C38(H38A,H38B,H38C)
;
_atom_sites_solution_hydrogens     geom
_atom_sites_solution_primary       dual
_atom_sites_solution_secondary     ?
loop_
  _atom_site_label
  _atom_site_type_symbol
  _atom_site_fract_x
  _atom_site_fract_y
  _atom_site_fract_z
  _atom_site_U_iso_or_equiv
  _atom_site_adp_type
  _atom_site_occupancy
  _atom_site_site_symmetry_order
  _atom_site_calc_flag
  _atom_site_refinement_flags_posn
  _atom_site_refinement_flags_adp
  _atom_site_refinement_flags_occupancy
  _atom_site_disorder_assembly
  _atom_site_disorder_group
 Pt Pt 0.50568(2) 0.57403(2) 0.42980(2) 0.02282(7) Uani 1 1 d . . . . .
 Cl1 Cl 0.50114(10) 0.42002(6) 0.28448(6) 0.0333(3) Uani 1 1 d . . . . .
 Cl2 Cl 0.63512(11) 0.48767(12) 0.78478(10) 0.0529(5) Uani 1 1 d . . . . .
 Cl3 Cl 0.35181(10) 0.46936(11) 0.77046(10) 0.0488(5) Uani 1 1 d . . . . .
 P1 P 0.63613(7) 0.57304(8) 0.42578(7) 0.0206(3) Uani 1 1 d . . . . .
 P2 P 0.37530(7) 0.57333(9) 0.42610(7) 0.0223(3) Uani 1 1 d . . . . .
 Mg1 Mg 0.50475(14) 0.52454(8) 0.26014(8) 0.0261(4) Uani 1 1 d . . . . .
 Mg2 Mg 0.49324(15) 0.47800(11) 0.77893(10) 0.0407(5) Uani 1 1 d . . . . .
 O1 O 0.5985(3) 0.5289(2) 0.2029(2) 0.0321(11) Uani 1 1 d . . . . .
 O2 O 0.4138(3) 0.5326(3) 0.2004(2) 0.0368(12) Uani 1 1 d . . . . .
 O3 O 0.4865(3) 0.5563(2) 0.7207(2) 0.0466(13) Uani 1 1 d . . . . .
 O4 O 0.5056(3) 0.4142(2) 0.7043(2) 0.0467(11) Uani 1 1 d . . . . .
 O5 O 0.4969(4) 0.4003(2) 0.8399(2) 0.0500(13) Uani 1 1 d . . . . .
 O6 O 0.4814(3) 0.5396(3) 0.8542(2) 0.0481(13) Uani 1 1 d . . . . .
 N1 N 0.5065(3) 0.6078(2) 0.3059(2) 0.0243(9) Uani 1 1 d . . . . .
 C1 C 0.6724(3) 0.5750(4) 0.3452(3) 0.0263(12) Uani 1 1 d . . . . .
 H1A H 0.730008 0.572587 0.345894 0.032 Uiso 1 1 calc R U . . .
 H1B H 0.652972 0.536868 0.323733 0.032 Uiso 1 1 calc R U . . .
 C2 C 0.6483(4) 0.6336(3) 0.3083(3) 0.0236(13) Uani 1 1 d . . . . .
 C3 C 0.7031(4) 0.6786(3) 0.2904(3) 0.0265(14) Uani 1 1 d . . . . .
 H3 H 0.756779 0.669284 0.295977 0.032 Uiso 1 1 calc R U . . .
 C4 C 0.6822(4) 0.7384(4) 0.2638(3) 0.0283(15) Uani 1 1 d . . . . .
 C5 C 0.6049(4) 0.7517(3) 0.2577(3) 0.0231(13) Uani 1 1 d . . . . .
 H5 H 0.589232 0.791480 0.241799 0.028 Uiso 1 1 calc R U . . .
 C6 C 0.5477(4) 0.7070(3) 0.2748(3) 0.0234(13) Uani 1 1 d . . . . .
 C7 C 0.5707(4) 0.6468(3) 0.2974(3) 0.0254(14) Uani 1 1 d . . . . .
 C8 C 0.4424(3) 0.6462(3) 0.2961(3) 0.0249(14) Uani 1 1 d . . . . .
 C9 C 0.4667(4) 0.7064(3) 0.2735(3) 0.0234(13) Uani 1 1 d . . . . .
 C10 C 0.4064(4) 0.7507(3) 0.2572(3) 0.0277(14) Uani 1 1 d . . . . .
 H10 H 0.420174 0.791375 0.242368 0.033 Uiso 1 1 calc R U . . .
 C11 C 0.3291(4) 0.7345(3) 0.2630(3) 0.0241(13) Uani 1 1 d . . . . .
 C12 C 0.3079(4) 0.6757(4) 0.2887(3) 0.0280(14) Uani 1 1 d . . . . .
 H12 H 0.254209 0.665594 0.292893 0.034 Uiso 1 1 calc R U . . .
 C13 C 0.3637(4) 0.6319(3) 0.3082(3) 0.0246(13) Uani 1 1 d . . . . .
 C14 C 0.3413(3) 0.5736(4) 0.3437(3) 0.0251(12) Uani 1 1 d . . . . .
 H14A H 0.363292 0.536111 0.322773 0.030 Uiso 1 1 calc R U . . .
 H14B H 0.283782 0.569413 0.343120 0.030 Uiso 1 1 calc R U . . .
 C15 C 0.7480(4) 0.7846(4) 0.2463(3) 0.0291(15) Uani 1 1 d . . . . .
 C16 C 0.7800(7) 0.8138(6) 0.3062(5) 0.074(4) Uani 1 1 d . . . . .
 H16A H 0.740355 0.841523 0.324217 0.111 Uiso 1 1 calc R U . . .
 H16B H 0.826952 0.838502 0.297072 0.111 Uiso 1 1 calc R U . . .
 H16C H 0.792905 0.780005 0.335102 0.111 Uiso 1 1 calc R U . . .
 C17 C 0.8125(6) 0.7511(5) 0.2127(6) 0.064(3) Uani 1 1 d . . . . .
 H17A H 0.840194 0.723051 0.241093 0.096 Uiso 1 1 calc R U . . .
 H17B H 0.848957 0.782314 0.196048 0.096 Uiso 1 1 calc R U . . .
 H17C H 0.790339 0.726052 0.179223 0.096 Uiso 1 1 calc R U . . .
 C18 C 0.7185(5) 0.8391(4) 0.2088(5) 0.053(2) Uani 1 1 d . . . . .
 H18A H 0.698675 0.823334 0.169607 0.079 Uiso 1 1 calc R U . . .
 H18B H 0.761215 0.868900 0.201403 0.079 Uiso 1 1 calc R U . . .
 H18C H 0.676488 0.860496 0.231011 0.079 Uiso 1 1 calc R U . . .
 C19 C 0.2654(4) 0.7836(4) 0.2490(4) 0.0328(16) Uani 1 1 d . . . . .
 C20 C 0.2505(5) 0.8221(5) 0.3074(4) 0.050(2) Uani 1 1 d . . . . .
 H20A H 0.208341 0.852432 0.300025 0.075 Uiso 1 1 calc R U . . .
 H20B H 0.298082 0.844963 0.318768 0.075 Uiso 1 1 calc R U . . .
 H20C H 0.235607 0.793539 0.340755 0.075 Uiso 1 1 calc R U . . .
 C21 C 0.1881(4) 0.7527(4) 0.2293(5) 0.046(2) Uani 1 1 d . . . . .
 H21A H 0.168440 0.725926 0.262496 0.069 Uiso 1 1 calc R U . . .
 H21B H 0.196779 0.726852 0.192692 0.069 Uiso 1 1 calc R U . . .
 H21C H 0.149721 0.785753 0.220100 0.069 Uiso 1 1 calc R U . . .
 C22 C 0.2899(5) 0.8298(4) 0.1985(4) 0.0419(19) Uani 1 1 d . . . . .
 H22A H 0.297515 0.806634 0.160140 0.063 Uiso 1 1 calc R U . . .
 H22B H 0.338816 0.850566 0.210218 0.063 Uiso 1 1 calc R U . . .
 H22C H 0.249174 0.861763 0.192986 0.063 Uiso 1 1 calc R U . . .
 C23 C 0.6821(4) 0.4975(4) 0.4543(4) 0.0312(17) Uani 1 1 d . . . . .
 C24 C 0.6438(4) 0.4794(4) 0.5150(4) 0.0362(17) Uani 1 1 d . . . . .
 H24A H 0.663172 0.507225 0.547533 0.054 Uiso 1 1 calc R U . . .
 H24B H 0.656695 0.435411 0.524988 0.054 Uiso 1 1 calc R U . . .
 H24C H 0.587152 0.483919 0.511524 0.054 Uiso 1 1 calc R U . . .
 C25 C 0.7716(4) 0.4976(5) 0.4613(4) 0.039(2) Uani 1 1 d . . . . .
 H25A H 0.795563 0.511854 0.423018 0.059 Uiso 1 1 calc R U . . .
 H25B H 0.789559 0.454677 0.470785 0.059 Uiso 1 1 calc R U . . .
 H25C H 0.786402 0.526200 0.494599 0.059 Uiso 1 1 calc R U . . .
 C26 C 0.6583(5) 0.4466(4) 0.4076(4) 0.043(2) Uani 1 1 d . . . . .
 H26A H 0.602709 0.450774 0.398221 0.064 Uiso 1 1 calc R U . . .
 H26B H 0.668324 0.404555 0.424900 0.064 Uiso 1 1 calc R U . . .
 H26C H 0.688836 0.451878 0.370037 0.064 Uiso 1 1 calc R U . . .
 C27 C 0.6825(5) 0.6446(4) 0.4618(4) 0.0313(16) Uani 1 1 d . . . . .
 C28 C 0.6816(6) 0.6373(5) 0.5334(4) 0.050(2) Uani 1 1 d . . . . .
 H28A H 0.630318 0.622163 0.546643 0.076 Uiso 1 1 calc R U . . .
 H28B H 0.692377 0.678361 0.552449 0.076 Uiso 1 1 calc R U . . .
 H28C H 0.721697 0.606842 0.545831 0.076 Uiso 1 1 calc R U . . .
 C29 C 0.7685(4) 0.6558(4) 0.4433(4) 0.038(2) Uani 1 1 d . . . . .
 H29A H 0.798745 0.617309 0.450910 0.057 Uiso 1 1 calc R U . . .
 H29B H 0.790014 0.690658 0.467592 0.057 Uiso 1 1 calc R U . . .
 H29C H 0.771083 0.666601 0.399732 0.057 Uiso 1 1 calc R U . . .
 C30 C 0.6330(5) 0.7008(4) 0.4458(4) 0.042(2) Uani 1 1 d . . . . .
 H30A H 0.634301 0.707569 0.401475 0.064 Uiso 1 1 calc R U . . .
 H30B H 0.653315 0.738375 0.466713 0.064 Uiso 1 1 calc R U . . .
 H30C H 0.579184 0.693120 0.458920 0.064 Uiso 1 1 calc R U . . .
 C31 C 0.3302(4) 0.4978(4) 0.4560(4) 0.0289(16) Uani 1 1 d . . . . .
 C32 C 0.3631(5) 0.4831(4) 0.5200(4) 0.0411(19) Uani 1 1 d . . . . .
 H32A H 0.420083 0.480945 0.517889 0.062 Uiso 1 1 calc R U . . .
 H32B H 0.342476 0.442428 0.534163 0.062 Uiso 1 1 calc R U . . .
 H32C H 0.347566 0.516516 0.548557 0.062 Uiso 1 1 calc R U . . .
 C33 C 0.3533(6) 0.4451(4) 0.4112(4) 0.042(2) Uani 1 1 d . . . . .
 H33A H 0.323765 0.449948 0.373040 0.063 Uiso 1 1 calc R U . . .
 H33B H 0.341744 0.403883 0.429432 0.063 Uiso 1 1 calc R U . . .
 H33C H 0.409259 0.448004 0.402346 0.063 Uiso 1 1 calc R U . . .
 C34 C 0.2412(4) 0.4980(5) 0.4590(4) 0.0375(18) Uani 1 1 d . . . . .
 H34A H 0.223845 0.528556 0.489765 0.056 Uiso 1 1 calc R U . . .
 H34B H 0.222642 0.455662 0.470098 0.056 Uiso 1 1 calc R U . . .
 H34C H 0.220037 0.509721 0.418863 0.056 Uiso 1 1 calc R U . . .
 C35 C 0.3260(5) 0.6436(4) 0.4620(4) 0.0361(18) Uani 1 1 d . . . . .
 C36 C 0.3261(5) 0.6389(4) 0.5315(4) 0.0386(18) Uani 1 1 d . . . . .
 H36A H 0.291687 0.604393 0.544364 0.058 Uiso 1 1 calc R U . . .
 H36B H 0.307583 0.678809 0.549038 0.058 Uiso 1 1 calc R U . . .
 H36C H 0.379269 0.630469 0.545875 0.058 Uiso 1 1 calc R U . . .
 C37 C 0.2425(4) 0.6577(4) 0.4402(4) 0.041(2) Uani 1 1 d . . . . .
 H37A H 0.239649 0.653156 0.395649 0.062 Uiso 1 1 calc R U . . .
 H37B H 0.228366 0.701061 0.451675 0.062 Uiso 1 1 calc R U . . .
 H37C H 0.206206 0.628002 0.459571 0.062 Uiso 1 1 calc R U . . .
 C38 C 0.3758(5) 0.7032(4) 0.4451(4) 0.0389(19) Uani 1 1 d . . . . .
 H38A H 0.426656 0.700536 0.465488 0.058 Uiso 1 1 calc R U . . .
 H38B H 0.348628 0.741434 0.458627 0.058 Uiso 1 1 calc R U . . .
 H38C H 0.383469 0.704762 0.400666 0.058 Uiso 1 1 calc R U . . .
 C39 C 0.6614(5) 0.4835(5) 0.2032(4) 0.044(2) Uani 1 1 d . . . . .
 H39A H 0.640877 0.440013 0.198816 0.053 Uiso 1 1 calc R U . . .
 H39B H 0.691172 0.486220 0.242009 0.053 Uiso 1 1 calc R U . . .
 C40 C 0.7110(5) 0.4998(4) 0.1513(4) 0.043(2) Uani 1 1 d . . . . .
 H40A H 0.692043 0.479710 0.113191 0.051 Uiso 1 1 calc R U . . .
 H40B H 0.765685 0.486734 0.158623 0.051 Uiso 1 1 calc R U . . .
 C41 C 0.7041(5) 0.5699(5) 0.1481(4) 0.049(2) Uani 1 1 d . . . . .
 H41A H 0.718712 0.585958 0.107105 0.059 Uiso 1 1 calc R U . . .
 H41B H 0.736986 0.590690 0.179451 0.059 Uiso 1 1 calc R U . . .
 C42 C 0.6195(4) 0.5800(5) 0.1607(3) 0.0383(17) Uani 1 1 d . . . . .
 H42A H 0.610525 0.621869 0.179730 0.046 Uiso 1 1 calc R U . . .
 H42B H 0.588633 0.577278 0.122444 0.046 Uiso 1 1 calc R U . . .
 C43 C 0.3499(4) 0.4857(4) 0.1991(4) 0.0414(19) Uani 1 1 d . . . . .
 H43A H 0.319194 0.486872 0.237441 0.050 Uiso 1 1 calc R U . . .
 H43B H 0.370364 0.442391 0.192932 0.050 Uiso 1 1 calc R U . . .
 C44 C 0.3001(5) 0.5068(5) 0.1440(4) 0.049(2) Uani 1 1 d . . . . .
 H44A H 0.244391 0.496797 0.150644 0.059 Uiso 1 1 calc R U . . .
 H44B H 0.317931 0.486128 0.105846 0.059 Uiso 1 1 calc R U . . .
 C45 C 0.3135(5) 0.5796(5) 0.1413(4) 0.052(2) Uani 1 1 d . . . . .
 H45A H 0.303563 0.596498 0.099709 0.062 Uiso 1 1 calc R U . . .
 H45B H 0.280248 0.602213 0.171169 0.062 Uiso 1 1 calc R U . . .
 C46 C 0.3989(5) 0.5838(4) 0.1581(4) 0.045(2) Uani 1 1 d . . . . .
 H46A H 0.431891 0.579418 0.121177 0.054 Uiso 1 1 calc R U . . .
 H46B H 0.410379 0.625040 0.177624 0.054 Uiso 1 1 calc R U . . .
 C47 C 0.5353(6) 0.6133(5) 0.7242(5) 0.068(3) Uani 1 1 d D U . . .
 H47A H 0.590241 0.601457 0.732290 0.081 Uiso 0.348(19) 1 calc R U P A 1
 H47B H 0.517186 0.640998 0.757842 0.081 Uiso 0.348(19) 1 calc R U P A 1
 H47C H 0.580276 0.606513 0.751894 0.081 Uiso 0.652(19) 1 calc R U P A 2
 H47D H 0.504797 0.649913 0.739110 0.081 Uiso 0.652(19) 1 calc R U P A 2
 C48B C 0.5619(9) 0.6236(9) 0.6604(7) 0.067(4) Uani 0.652(19) 1 d D U P A 2
 H48A H 0.599882 0.591219 0.647025 0.081 Uiso 0.652(19) 1 calc R U P A 2
 H48B H 0.584169 0.666385 0.654420 0.081 Uiso 0.652(19) 1 calc R U P A 2
 C48A C 0.529(2) 0.6470(11) 0.6646(10) 0.071(4) Uani 0.348(19) 1 d D U P A 1
 H48C H 0.578265 0.668988 0.653594 0.085 Uiso 0.348(19) 1 calc R U P A 1
 H48D H 0.485279 0.677314 0.663860 0.085 Uiso 0.348(19) 1 calc R U P A 1
 C49A C 0.5137(16) 0.5879(13) 0.6229(9) 0.063(4) Uani 0.348(19) 1 d D U P A 1
 H49A H 0.494229 0.600056 0.581910 0.076 Uiso 0.348(19) 1 calc R U P A 1
 H49B H 0.560731 0.561055 0.618515 0.076 Uiso 0.348(19) 1 calc R U P A 1
 C49B C 0.4821(9) 0.6160(8) 0.6288(7) 0.064(3) Uani 0.652(19) 1 d D U P A 2
 H49C H 0.447705 0.652726 0.636511 0.077 Uiso 0.652(19) 1 calc R U P A 2
 H49D H 0.487762 0.609662 0.584064 0.077 Uiso 0.652(19) 1 calc R U P A 2
 C50 C 0.4524(5) 0.5567(5) 0.6604(4) 0.052(2) Uani 1 1 d D U . . .
 H50A H 0.403199 0.581136 0.659750 0.062 Uiso 0.348(19) 1 calc R U P A 1
 H50B H 0.442028 0.513135 0.645859 0.062 Uiso 0.348(19) 1 calc R U P A 1
 H50C H 0.394788 0.557406 0.663213 0.062 Uiso 0.652(19) 1 calc R U P A 2
 H50D H 0.468323 0.518477 0.637378 0.062 Uiso 0.652(19) 1 calc R U P A 2
 C51 C 0.5722(5) 0.4078(4) 0.6641(5) 0.056(2) Uani 1 1 d . . . . .
 H51A H 0.617755 0.390689 0.686489 0.067 Uiso 1 1 calc R U . . .
 H51B H 0.586556 0.449078 0.645906 0.067 Uiso 1 1 calc R U . . .
 C52 C 0.5456(6) 0.3628(6) 0.6160(5) 0.068(3) Uani 1 1 d . . . . .
 H52A H 0.517024 0.385139 0.583070 0.081 Uiso 1 1 calc R U . . .
 H52B H 0.590266 0.339858 0.597785 0.081 Uiso 1 1 calc R U . . .
 C53 C 0.4942(8) 0.3195(4) 0.6488(5) 0.070(3) Uani 1 1 d . . . . .
 H53A H 0.524144 0.289062 0.673917 0.084 Uiso 1 1 calc R U . . .
 H53B H 0.459644 0.296139 0.620416 0.084 Uiso 1 1 calc R U . . .
 C54 C 0.4480(6) 0.3664(5) 0.6890(5) 0.062(3) Uani 1 1 d . . . . .
 H54A H 0.403795 0.385038 0.666016 0.074 Uiso 1 1 calc R U . . .
 H54B H 0.427734 0.345447 0.726262 0.074 Uiso 1 1 calc R U . . .
 C55 C 0.5554(6) 0.3538(6) 0.8398(6) 0.079(4) Uani 1 1 d . . . . .
 H55A H 0.606628 0.373272 0.848834 0.094 Uiso 1 1 calc R U . . .
 H55B H 0.558309 0.333441 0.799039 0.094 Uiso 1 1 calc R U . . .
 C56 C 0.5356(6) 0.3054(6) 0.8879(7) 0.082(4) Uani 1 1 d . . . . .
 H56A H 0.546290 0.262012 0.873135 0.098 Uiso 1 1 calc R U . . .
 H56B H 0.565482 0.312938 0.926010 0.098 Uiso 1 1 calc R U . . .
 C57 C 0.4519(6) 0.3154(5) 0.8977(5) 0.056(2) Uani 1 1 d . . . . .
 H57A H 0.437296 0.304857 0.940341 0.068 Uiso 1 1 calc R U . . .
 H57B H 0.420956 0.288587 0.869510 0.068 Uiso 1 1 calc R U . . .
 C58 C 0.4375(6) 0.3855(4) 0.8846(4) 0.055(2) Uani 1 1 d . . . . .
 H58A H 0.384656 0.392454 0.867749 0.066 Uiso 1 1 calc R U . . .
 H58B H 0.443943 0.411233 0.922129 0.066 Uiso 1 1 calc R U . . .
 C59 C 0.5342(5) 0.5433(5) 0.9066(4) 0.052(2) Uani 1 1 d . . . . .
 H59A H 0.582955 0.565369 0.895192 0.062 Uiso 1 1 calc R U . . .
 H59B H 0.547421 0.500379 0.921508 0.062 Uiso 1 1 calc R U . . .
 C60 C 0.4918(8) 0.5788(6) 0.9537(5) 0.084(3) Uani 1 1 d . . . . .
 H60A H 0.528080 0.601520 0.981217 0.101 Uiso 1 1 calc R U . . .
 H60B H 0.458002 0.550686 0.978322 0.101 Uiso 1 1 calc R U . . .
 C61 C 0.4435(8) 0.6249(6) 0.9158(6) 0.088(4) Uani 1 1 d . . . . .
 H61A H 0.396998 0.639171 0.938741 0.105 Uiso 1 1 calc R U . . .
 H61B H 0.474837 0.662259 0.903943 0.105 Uiso 1 1 calc R U . . .
 C62 C 0.4208(5) 0.5876(5) 0.8613(4) 0.053(2) Uani 1 1 d . . . . .
 H62A H 0.369288 0.567493 0.867509 0.064 Uiso 1 1 calc R U . . .
 H62B H 0.418236 0.614893 0.824528 0.064 Uiso 1 1 calc R U . . .

loop_
  _atom_site_aniso_label
  _atom_site_aniso_U_11
  _atom_site_aniso_U_22
  _atom_site_aniso_U_33
  _atom_site_aniso_U_23
  _atom_site_aniso_U_13
  _atom_site_aniso_U_12
 Pt 0.01919(11) 0.02858(12) 0.02071(11) 0.00084(8) 0.00110(10) 0.00161(10)
 Cl1 0.0380(7) 0.0253(6) 0.0368(7) -0.0003(5) 0.0005(7) 0.0002(9)
 Cl2 0.0276(8) 0.0848(16) 0.0464(11) 0.0011(11) -0.0031(8) -0.0042(9)
 Cl3 0.0245(8) 0.0731(14) 0.0488(11) 0.0056(10) 0.0006(7) -0.0050(8)
 P1 0.0194(6) 0.0259(7) 0.0165(6) -0.0014(12) 0.0003(5) 0.0016(6)
 P2 0.0170(6) 0.0285(7) 0.0213(7) 0.0019(13) 0.0015(5) 0.0006(6)
 Mg1 0.0254(10) 0.0255(8) 0.0273(9) -0.0018(7) -0.0009(10) -0.0002(9)
 Mg2 0.0285(11) 0.0564(13) 0.0371(11) 0.0084(10) 0.0007(11) -0.0052(12)
 O1 0.034(2) 0.032(3) 0.031(3) -0.005(2) 0.007(2) 0.000(2)
 O2 0.032(3) 0.046(3) 0.032(3) 0.000(2) -0.009(2) -0.010(2)
 O3 0.044(3) 0.052(3) 0.044(3) 0.014(2) -0.017(2) -0.018(2)
 O4 0.035(3) 0.058(3) 0.047(3) -0.001(2) 0.004(2) -0.004(3)
 O5 0.040(3) 0.054(3) 0.056(3) 0.015(2) 0.014(3) 0.012(3)
 O6 0.039(3) 0.061(3) 0.044(3) 0.002(2) -0.009(2) 0.012(3)
 N1 0.020(2) 0.025(2) 0.028(2) -0.0036(17) -0.004(2) 0.000(2)
 C1 0.021(3) 0.031(3) 0.026(3) -0.003(3) 0.000(2) 0.003(3)
 C2 0.029(3) 0.029(3) 0.013(3) -0.003(3) 0.000(2) 0.000(3)
 C3 0.023(3) 0.029(3) 0.028(3) -0.007(3) 0.001(3) -0.003(2)
 C4 0.025(3) 0.039(4) 0.021(3) 0.003(3) -0.002(2) -0.009(3)
 C5 0.030(3) 0.022(3) 0.017(3) 0.005(3) 0.002(2) -0.002(2)
 C6 0.028(3) 0.025(3) 0.017(3) 0.001(2) 0.000(2) 0.003(2)
 C7 0.026(3) 0.027(3) 0.023(3) -0.001(3) 0.001(2) -0.002(2)
 C8 0.021(3) 0.028(3) 0.026(3) -0.008(3) 0.000(2) -0.001(2)
 C9 0.030(3) 0.021(3) 0.019(3) 0.002(2) -0.002(2) -0.010(2)
 C10 0.027(3) 0.025(3) 0.031(4) 0.002(3) 0.000(3) 0.002(3)
 C11 0.024(3) 0.021(3) 0.027(3) 0.000(3) -0.005(2) 0.003(2)
 C12 0.019(3) 0.042(4) 0.023(3) -0.002(3) 0.001(2) -0.004(3)
 C13 0.024(3) 0.025(3) 0.025(3) 0.000(3) -0.003(2) -0.003(3)
 C14 0.023(3) 0.032(3) 0.020(3) 0.006(3) 0.001(2) -0.003(3)
 C15 0.024(3) 0.036(4) 0.027(3) 0.005(3) -0.001(2) -0.011(3)
 C16 0.075(7) 0.094(9) 0.053(6) 0.004(6) -0.015(5) -0.051(7)
 C17 0.050(5) 0.049(5) 0.093(8) 0.018(5) 0.032(5) -0.005(4)
 C18 0.037(4) 0.039(4) 0.082(7) 0.009(5) 0.006(4) -0.013(3)
 C19 0.017(3) 0.037(4) 0.044(4) 0.010(4) -0.004(3) -0.004(3)
 C20 0.046(5) 0.057(5) 0.048(5) -0.007(4) -0.007(4) 0.020(4)
 C21 0.029(4) 0.043(5) 0.066(6) 0.011(4) -0.009(4) -0.004(3)
 C22 0.040(4) 0.042(4) 0.043(5) 0.021(4) 0.001(3) 0.006(3)
 C23 0.028(4) 0.042(5) 0.024(3) 0.007(3) -0.001(3) 0.004(3)
 C24 0.037(4) 0.039(4) 0.033(4) -0.001(3) 0.003(3) -0.005(3)
 C25 0.026(4) 0.058(5) 0.033(4) 0.010(4) -0.003(3) 0.016(3)
 C26 0.060(5) 0.032(4) 0.037(4) 0.002(3) -0.009(4) 0.005(3)
 C27 0.040(4) 0.031(4) 0.023(4) -0.009(3) -0.003(3) -0.005(3)
 C28 0.063(6) 0.060(6) 0.028(4) -0.017(4) 0.001(4) -0.022(5)
 C29 0.033(4) 0.054(5) 0.026(4) -0.002(4) -0.008(3) -0.014(3)
 C30 0.058(5) 0.027(4) 0.042(5) -0.009(3) -0.005(4) 0.000(3)
 C31 0.034(4) 0.027(4) 0.026(3) 0.003(3) 0.006(3) -0.006(3)
 C32 0.038(4) 0.051(5) 0.035(4) 0.015(4) -0.005(3) 0.003(4)
 C33 0.069(5) 0.027(4) 0.031(4) 0.002(3) 0.005(4) -0.008(3)
 C34 0.027(4) 0.049(5) 0.036(4) 0.011(4) 0.001(3) -0.009(3)
 C35 0.035(4) 0.037(4) 0.037(4) 0.002(4) -0.001(3) -0.007(3)
 C36 0.045(4) 0.040(5) 0.032(4) -0.006(4) 0.009(3) 0.010(3)
 C37 0.032(4) 0.044(5) 0.047(6) -0.001(4) 0.008(4) 0.011(3)
 C38 0.042(4) 0.033(4) 0.042(5) -0.010(3) 0.002(3) -0.008(3)
 C39 0.034(4) 0.059(5) 0.039(4) -0.007(4) 0.006(3) 0.007(4)
 C40 0.043(4) 0.050(5) 0.034(4) -0.017(4) 0.008(3) 0.000(4)
 C41 0.047(4) 0.056(5) 0.044(4) -0.002(5) 0.017(3) -0.006(4)
 C42 0.044(4) 0.043(4) 0.027(3) 0.005(4) 0.006(3) -0.002(4)
 C43 0.036(4) 0.049(5) 0.040(4) -0.010(4) -0.004(3) -0.016(3)
 C44 0.037(4) 0.075(6) 0.035(4) 0.000(4) -0.014(3) -0.005(4)
 C45 0.059(5) 0.047(5) 0.048(5) -0.001(5) -0.020(4) 0.010(4)
 C46 0.055(5) 0.040(5) 0.041(4) -0.002(4) -0.017(4) -0.001(4)
 C47 0.070(6) 0.079(6) 0.053(5) -0.002(4) -0.002(4) -0.031(5)
 C48B 0.061(7) 0.080(7) 0.060(6) 0.006(6) 0.000(6) -0.016(6)
 C48A 0.062(8) 0.082(8) 0.069(7) 0.013(7) -0.003(7) -0.013(7)
 C49A 0.053(8) 0.082(8) 0.055(7) 0.011(7) -0.007(7) -0.012(7)
 C49B 0.052(7) 0.077(7) 0.064(6) 0.019(6) -0.007(6) -0.009(6)
 C50 0.043(4) 0.067(5) 0.045(4) 0.011(4) -0.010(3) -0.001(4)
 C51 0.056(5) 0.048(5) 0.064(6) -0.006(4) 0.025(4) -0.009(4)
 C52 0.058(6) 0.082(7) 0.064(6) -0.008(6) 0.020(5) -0.007(5)
 C53 0.079(7) 0.056(5) 0.074(6) -0.011(4) 0.004(7) -0.019(6)
 C54 0.056(5) 0.057(6) 0.072(6) -0.012(5) 0.012(5) -0.023(5)
 C55 0.063(6) 0.078(7) 0.095(8) 0.042(6) 0.025(6) 0.041(6)
 C56 0.045(6) 0.075(8) 0.125(11) 0.026(8) 0.010(6) 0.012(5)
 C57 0.063(6) 0.051(5) 0.055(6) 0.012(4) 0.012(5) 0.014(4)
 C58 0.060(6) 0.056(5) 0.049(5) 0.010(4) 0.021(4) 0.005(4)
 C59 0.046(5) 0.070(6) 0.039(4) -0.003(4) -0.013(4) 0.003(4)
 C60 0.090(8) 0.108(8) 0.055(5) -0.015(5) -0.005(6) 0.030(9)
 C61 0.092(9) 0.086(8) 0.085(9) -0.034(7) -0.022(7) 0.033(7)
 C62 0.047(5) 0.062(6) 0.050(5) 0.008(4) -0.001(4) 0.012(4)

_geom_special_details
;
 All esds (except the esd in the dihedral angle between two l.s. planes)
 are estimated using the full covariance matrix.  The cell esds are taken
 into account individually in the estimation of esds in distances, angles
 and torsion angles; correlations between esds in cell parameters are only
 used when they are defined by crystal symmetry.  An approximate (isotropic)
 treatment of cell esds is used for estimating esds involving l.s. planes.
;
loop_
  _geom_bond_atom_site_label_1
  _geom_bond_atom_site_label_2
  _geom_bond_distance
  _geom_bond_site_symmetry_2
  _geom_bond_publ_flag
 Pt P1 2.2390(13) . ?
 Pt P2 2.2373(13) . ?
 Cl1 Mg1 2.274(2) . ?
 Cl2 Mg2 2.445(3) . ?
 Cl3 Mg2 2.439(3) . ?
 P1 C1 1.866(6) . ?
 P1 C23 1.888(8) . ?
 P1 C27 1.882(8) . ?
 P2 C14 1.891(6) . ?
 P2 C31 1.891(7) . ?
 P2 C35 1.880(9) . ?
 Mg1 O1 2.039(5) . ?
 Mg1 O2 2.040(5) . ?
 Mg1 N1 2.025(5) . ?
 Mg2 O3 2.091(5) . ?
 Mg2 O4 2.127(6) . ?
 Mg2 O5 2.116(5) . ?
 Mg2 O6 2.108(6) . ?
 O1 C39 1.444(9) . ?
 O1 C42 1.467(9) . ?
 O2 C43 1.479(9) . ?
 O2 C46 1.446(10) . ?
 O3 C47 1.470(10) . ?
 O3 C50 1.441(9) . ?
 O4 C51 1.448(10) . ?
 O4 C54 1.452(10) . ?
 O5 C55 1.405(10) . ?
 O5 C58 1.444(10) . ?
 O6 C59 1.460(9) . ?
 O6 C62 1.459(10) . ?
 N1 C7 1.388(8) . ?
 N1 C8 1.382(8) . ?
 C1 H1A 0.9900 . ?
 C1 H1B 0.9900 . ?
 C1 C2 1.535(10) . ?
 C2 C3 1.394(9) . ?
 C2 C7 1.381(9) . ?
 C3 H3 0.9500 . ?
 C3 C4 1.437(10) . ?
 C4 C5 1.362(9) . ?
 C4 C15 1.539(9) . ?
 C5 H5 0.9500 . ?
 C5 C6 1.412(9) . ?
 C6 C7 1.420(9) . ?
 C6 C9 1.390(8) . ?
 C8 C9 1.428(9) . ?
 C8 C13 1.410(9) . ?
 C9 C10 1.438(9) . ?
 C10 H10 0.9500 . ?
 C10 C11 1.375(9) . ?
 C11 C12 1.413(10) . ?
 C11 C19 1.536(9) . ?
 C12 H12 0.9500 . ?
 C12 C13 1.398(10) . ?
 C13 C14 1.506(10) . ?
 C14 H14A 0.9900 . ?
 C14 H14B 0.9900 . ?
 C15 C16 1.547(12) . ?
 C15 C17 1.504(12) . ?
 C15 C18 1.501(12) . ?
 C16 H16A 0.9800 . ?
 C16 H16B 0.9800 . ?
 C16 H16C 0.9800 . ?
 C17 H17A 0.9800 . ?
 C17 H17B 0.9800 . ?
 C17 H17C 0.9800 . ?
 C18 H18A 0.9800 . ?
 C18 H18B 0.9800 . ?
 C18 H18C 0.9800 . ?
 C19 C20 1.535(12) . ?
 C19 C21 1.540(10) . ?
 C19 C22 1.533(10) . ?
 C20 H20A 0.9800 . ?
 C20 H20B 0.9800 . ?
 C20 H20C 0.9800 . ?
 C21 H21A 0.9800 . ?
 C21 H21B 0.9800 . ?
 C21 H21C 0.9800 . ?
 C22 H22A 0.9800 . ?
 C22 H22B 0.9800 . ?
 C22 H22C 0.9800 . ?
 C23 C24 1.529(10) . ?
 C23 C25 1.542(10) . ?
 C23 C26 1.537(12) . ?
 C24 H24A 0.9800 . ?
 C24 H24B 0.9800 . ?
 C24 H24C 0.9800 . ?
 C25 H25A 0.9800 . ?
 C25 H25B 0.9800 . ?
 C25 H25C 0.9800 . ?
 C26 H26A 0.9800 . ?
 C26 H26B 0.9800 . ?
 C26 H26C 0.9800 . ?
 C27 C28 1.571(11) . ?
 C27 C29 1.548(11) . ?
 C27 C30 1.501(11) . ?
 C28 H28A 0.9800 . ?
 C28 H28B 0.9800 . ?
 C28 H28C 0.9800 . ?
 C29 H29A 0.9800 . ?
 C29 H29B 0.9800 . ?
 C29 H29C 0.9800 . ?
 C30 H30A 0.9800 . ?
 C30 H30B 0.9800 . ?
 C30 H30C 0.9800 . ?
 C31 C32 1.537(11) . ?
 C31 C33 1.536(11) . ?
 C31 C34 1.528(10) . ?
 C32 H32A 0.9800 . ?
 C32 H32B 0.9800 . ?
 C32 H32C 0.9800 . ?
 C33 H33A 0.9800 . ?
 C33 H33B 0.9800 . ?
 C33 H33C 0.9800 . ?
 C34 H34A 0.9800 . ?
 C34 H34B 0.9800 . ?
 C34 H34C 0.9800 . ?
 C35 C36 1.522(11) . ?
 C35 C37 1.538(11) . ?
 C35 C38 1.567(11) . ?
 C36 H36A 0.9800 . ?
 C36 H36B 0.9800 . ?
 C36 H36C 0.9800 . ?
 C37 H37A 0.9800 . ?
 C37 H37B 0.9800 . ?
 C37 H37C 0.9800 . ?
 C38 H38A 0.9800 . ?
 C38 H38B 0.9800 . ?
 C38 H38C 0.9800 . ?
 C39 H39A 0.9900 . ?
 C39 H39B 0.9900 . ?
 C39 C40 1.459(12) . ?
 C40 H40A 0.9900 . ?
 C40 H40B 0.9900 . ?
 C40 C41 1.489(14) . ?
 C41 H41A 0.9900 . ?
 C41 H41B 0.9900 . ?
 C41 C42 1.492(11) . ?
 C42 H42A 0.9900 . ?
 C42 H42B 0.9900 . ?
 C43 H43A 0.9900 . ?
 C43 H43B 0.9900 . ?
 C43 C44 1.540(11) . ?
 C44 H44A 0.9900 . ?
 C44 H44B 0.9900 . ?
 C44 C45 1.557(14) . ?
 C45 H45A 0.9900 . ?
 C45 H45B 0.9900 . ?
 C45 C46 1.513(11) . ?
 C46 H46A 0.9900 . ?
 C46 H46B 0.9900 . ?
 C47 H47A 0.9900 . ?
 C47 H47B 0.9900 . ?
 C47 H47C 0.9900 . ?
 C47 H47D 0.9900 . ?
 C47 C48B 1.481(17) . ?
 C47 C48A 1.49(2) . ?
 C48B H48A 0.9900 . ?
 C48B H48B 0.9900 . ?
 C48B C49B 1.542(18) . ?
 C48A H48C 0.9900 . ?
 C48A H48D 0.9900 . ?
 C48A C49A 1.57(2) . ?
 C49A H49A 0.9900 . ?
 C49A H49B 0.9900 . ?
 C49A C50 1.49(2) . ?
 C49B H49C 0.9900 . ?
 C49B H49D 0.9900 . ?
 C49B C50 1.521(15) . ?
 C50 H50A 0.9900 . ?
 C50 H50B 0.9900 . ?
 C50 H50C 0.9900 . ?
 C50 H50D 0.9900 . ?
 C51 H51A 0.9900 . ?
 C51 H51B 0.9900 . ?
 C51 C52 1.490(14) . ?
 C52 H52A 0.9900 . ?
 C52 H52B 0.9900 . ?
 C52 C53 1.457(14) . ?
 C53 H53A 0.9900 . ?
 C53 H53B 0.9900 . ?
 C53 C54 1.544(14) . ?
 C54 H54A 0.9900 . ?
 C54 H54B 0.9900 . ?
 C55 H55A 0.9900 . ?
 C55 H55B 0.9900 . ?
 C55 C56 1.506(16) . ?
 C56 H56A 0.9900 . ?
 C56 H56B 0.9900 . ?
 C56 C57 1.467(13) . ?
 C57 H57A 0.9900 . ?
 C57 H57B 0.9900 . ?
 C57 C58 1.530(13) . ?
 C58 H58A 0.9900 . ?
 C58 H58B 0.9900 . ?
 C59 H59A 0.9900 . ?
 C59 H59B 0.9900 . ?
 C59 C60 1.468(13) . ?
 C60 H60A 0.9900 . ?
 C60 H60B 0.9900 . ?
 C60 C61 1.522(16) . ?
 C61 H61A 0.9900 . ?
 C61 H61B 0.9900 . ?
 C61 C62 1.481(14) . ?
 C62 H62A 0.9900 . ?
 C62 H62B 0.9900 . ?

loop_
  _geom_angle_atom_site_label_1
  _geom_angle_atom_site_label_2
  _geom_angle_atom_site_label_3
  _geom_angle
  _geom_angle_site_symmetry_1
  _geom_angle_site_symmetry_3
  _geom_angle_publ_flag
 P2 Pt P1 175.59(5) . . ?
 C1 P1 Pt 111.67(19) . . ?
 C1 P1 C23 101.0(3) . . ?
 C1 P1 C27 103.7(4) . . ?
 C23 P1 Pt 114.4(2) . . ?
 C27 P1 Pt 113.5(3) . . ?
 C27 P1 C23 111.5(3) . . ?
 C14 P2 Pt 110.04(18) . . ?
 C31 P2 Pt 113.7(2) . . ?
 C31 P2 C14 101.8(3) . . ?
 C35 P2 Pt 115.4(3) . . ?
 C35 P2 C14 104.8(4) . . ?
 C35 P2 C31 109.8(3) . . ?
 O1 Mg1 Cl1 102.03(17) . . ?
 O1 Mg1 O2 102.0(2) . . ?
 O2 Mg1 Cl1 102.11(18) . . ?
 N1 Mg1 Cl1 136.91(16) . . ?
 N1 Mg1 O1 104.6(2) . . ?
 N1 Mg1 O2 104.7(2) . . ?
 Cl3 Mg2 Cl2 178.56(12) . . ?
 O3 Mg2 Cl2 91.18(18) . . ?
 O3 Mg2 Cl3 87.60(18) . . ?
 O3 Mg2 O4 92.4(2) . . ?
 O3 Mg2 O5 177.9(3) . . ?
 O3 Mg2 O6 88.8(2) . . ?
 O4 Mg2 Cl2 89.67(18) . . ?
 O4 Mg2 Cl3 89.61(18) . . ?
 O5 Mg2 Cl2 90.2(2) . . ?
 O5 Mg2 Cl3 91.1(2) . . ?
 O5 Mg2 O4 89.3(2) . . ?
 O6 Mg2 Cl2 90.20(18) . . ?
 O6 Mg2 Cl3 90.55(18) . . ?
 O6 Mg2 O4 178.8(2) . . ?
 O6 Mg2 O5 89.5(2) . . ?
 C39 O1 Mg1 123.8(5) . . ?
 C39 O1 C42 108.1(6) . . ?
 C42 O1 Mg1 127.8(4) . . ?
 C43 O2 Mg1 121.6(5) . . ?
 C46 O2 Mg1 127.3(4) . . ?
 C46 O2 C43 111.0(6) . . ?
 C47 O3 Mg2 125.9(5) . . ?
 C50 O3 Mg2 125.6(5) . . ?
 C50 O3 C47 105.9(6) . . ?
 C51 O4 Mg2 127.0(5) . . ?
 C51 O4 C54 109.4(6) . . ?
 C54 O4 Mg2 123.4(5) . . ?
 C55 O5 Mg2 124.2(6) . . ?
 C55 O5 C58 110.7(7) . . ?
 C58 O5 Mg2 125.0(5) . . ?
 C59 O6 Mg2 125.7(5) . . ?
 C62 O6 Mg2 125.5(5) . . ?
 C62 O6 C59 108.8(6) . . ?
 C7 N1 Mg1 117.5(4) . . ?
 C8 N1 Mg1 115.0(4) . . ?
 C8 N1 C7 105.1(4) . . ?
 P1 C1 H1A 108.5 . . ?
 P1 C1 H1B 108.5 . . ?
 H1A C1 H1B 107.5 . . ?
 C2 C1 P1 115.0(5) . . ?
 C2 C1 H1A 108.5 . . ?
 C2 C1 H1B 108.5 . . ?
 C3 C2 C1 121.2(6) . . ?
 C7 C2 C1 120.9(6) . . ?
 C7 C2 C3 117.6(6) . . ?
 C2 C3 H3 118.4 . . ?
 C2 C3 C4 123.2(6) . . ?
 C4 C3 H3 118.4 . . ?
 C3 C4 C15 118.4(6) . . ?
 C5 C4 C3 117.5(6) . . ?
 C5 C4 C15 124.0(7) . . ?
 C4 C5 H5 119.6 . . ?
 C4 C5 C6 120.9(6) . . ?
 C6 C5 H5 119.6 . . ?
 C5 C6 C7 119.9(6) . . ?
 C9 C6 C5 134.0(7) . . ?
 C9 C6 C7 106.0(6) . . ?
 N1 C7 C6 111.0(5) . . ?
 C2 C7 N1 128.4(6) . . ?
 C2 C7 C6 120.6(6) . . ?
 N1 C8 C9 110.2(5) . . ?
 N1 C8 C13 127.3(6) . . ?
 C13 C8 C9 122.4(6) . . ?
 C6 C9 C8 107.0(6) . . ?
 C6 C9 C10 135.9(7) . . ?
 C8 C9 C10 117.1(6) . . ?
 C9 C10 H10 119.7 . . ?
 C11 C10 C9 120.6(6) . . ?
 C11 C10 H10 119.7 . . ?
 C10 C11 C12 120.2(6) . . ?
 C10 C11 C19 120.0(6) . . ?
 C12 C11 C19 119.4(6) . . ?
 C11 C12 H12 119.0 . . ?
 C13 C12 C11 122.0(6) . . ?
 C13 C12 H12 119.0 . . ?
 C8 C13 C14 121.1(6) . . ?
 C12 C13 C8 117.1(6) . . ?
 C12 C13 C14 121.7(6) . . ?
 P2 C14 H14A 108.7 . . ?
 P2 C14 H14B 108.7 . . ?
 C13 C14 P2 114.4(5) . . ?
 C13 C14 H14A 108.7 . . ?
 C13 C14 H14B 108.7 . . ?
 H14A C14 H14B 107.6 . . ?
 C4 C15 C16 107.7(6) . . ?
 C17 C15 C4 111.2(7) . . ?
 C17 C15 C16 109.8(8) . . ?
 C18 C15 C4 112.0(6) . . ?
 C18 C15 C16 105.8(8) . . ?
 C18 C15 C17 110.1(7) . . ?
 C15 C16 H16A 109.5 . . ?
 C15 C16 H16B 109.5 . . ?
 C15 C16 H16C 109.5 . . ?
 H16A C16 H16B 109.5 . . ?
 H16A C16 H16C 109.5 . . ?
 H16B C16 H16C 109.5 . . ?
 C15 C17 H17A 109.5 . . ?
 C15 C17 H17B 109.5 . . ?
 C15 C17 H17C 109.5 . . ?
 H17A C17 H17B 109.5 . . ?
 H17A C17 H17C 109.5 . . ?
 H17B C17 H17C 109.5 . . ?
 C15 C18 H18A 109.5 . . ?
 C15 C18 H18B 109.5 . . ?
 C15 C18 H18C 109.5 . . ?
 H18A C18 H18B 109.5 . . ?
 H18A C18 H18C 109.5 . . ?
 H18B C18 H18C 109.5 . . ?
 C11 C19 C21 112.4(6) . . ?
 C20 C19 C11 108.2(6) . . ?
 C20 C19 C21 108.3(7) . . ?
 C22 C19 C11 112.2(6) . . ?
 C22 C19 C20 107.7(7) . . ?
 C22 C19 C21 107.8(6) . . ?
 C19 C20 H20A 109.5 . . ?
 C19 C20 H20B 109.5 . . ?
 C19 C20 H20C 109.5 . . ?
 H20A C20 H20B 109.5 . . ?
 H20A C20 H20C 109.5 . . ?
 H20B C20 H20C 109.5 . . ?
 C19 C21 H21A 109.5 . . ?
 C19 C21 H21B 109.5 . . ?
 C19 C21 H21C 109.5 . . ?
 H21A C21 H21B 109.5 . . ?
 H21A C21 H21C 109.5 . . ?
 H21B C21 H21C 109.5 . . ?
 C19 C22 H22A 109.5 . . ?
 C19 C22 H22B 109.5 . . ?
 C19 C22 H22C 109.5 . . ?
 H22A C22 H22B 109.5 . . ?
 H22A C22 H22C 109.5 . . ?
 H22B C22 H22C 109.5 . . ?
 C24 C23 P1 108.6(5) . . ?
 C24 C23 C25 109.9(6) . . ?
 C24 C23 C26 106.6(7) . . ?
 C25 C23 P1 116.6(6) . . ?
 C26 C23 P1 105.3(5) . . ?
 C26 C23 C25 109.3(7) . . ?
 C23 C24 H24A 109.5 . . ?
 C23 C24 H24B 109.5 . . ?
 C23 C24 H24C 109.5 . . ?
 H24A C24 H24B 109.5 . . ?
 H24A C24 H24C 109.5 . . ?
 H24B C24 H24C 109.5 . . ?
 C23 C25 H25A 109.5 . . ?
 C23 C25 H25B 109.5 . . ?
 C23 C25 H25C 109.5 . . ?
 H25A C25 H25B 109.5 . . ?
 H25A C25 H25C 109.5 . . ?
 H25B C25 H25C 109.5 . . ?
 C23 C26 H26A 109.5 . . ?
 C23 C26 H26B 109.5 . . ?
 C23 C26 H26C 109.5 . . ?
 H26A C26 H26B 109.5 . . ?
 H26A C26 H26C 109.5 . . ?
 H26B C26 H26C 109.5 . . ?
 C28 C27 P1 109.5(6) . . ?
 C29 C27 P1 114.6(5) . . ?
 C29 C27 C28 106.5(6) . . ?
 C30 C27 P1 107.5(5) . . ?
 C30 C27 C28 107.7(7) . . ?
 C30 C27 C29 110.9(7) . . ?
 C27 C28 H28A 109.5 . . ?
 C27 C28 H28B 109.5 . . ?
 C27 C28 H28C 109.5 . . ?
 H28A C28 H28B 109.5 . . ?
 H28A C28 H28C 109.5 . . ?
 H28B C28 H28C 109.5 . . ?
 C27 C29 H29A 109.5 . . ?
 C27 C29 H29B 109.5 . . ?
 C27 C29 H29C 109.5 . . ?
 H29A C29 H29B 109.5 . . ?
 H29A C29 H29C 109.5 . . ?
 H29B C29 H29C 109.5 . . ?
 C27 C30 H30A 109.5 . . ?
 C27 C30 H30B 109.5 . . ?
 C27 C30 H30C 109.5 . . ?
 H30A C30 H30B 109.5 . . ?
 H30A C30 H30C 109.5 . . ?
 H30B C30 H30C 109.5 . . ?
 C32 C31 P2 109.6(6) . . ?
 C33 C31 P2 106.6(5) . . ?
 C33 C31 C32 109.8(7) . . ?
 C34 C31 P2 114.9(6) . . ?
 C34 C31 C32 109.2(6) . . ?
 C34 C31 C33 106.6(7) . . ?
 C31 C32 H32A 109.5 . . ?
 C31 C32 H32B 109.5 . . ?
 C31 C32 H32C 109.5 . . ?
 H32A C32 H32B 109.5 . . ?
 H32A C32 H32C 109.5 . . ?
 H32B C32 H32C 109.5 . . ?
 C31 C33 H33A 109.5 . . ?
 C31 C33 H33B 109.5 . . ?
 C31 C33 H33C 109.5 . . ?
 H33A C33 H33B 109.5 . . ?
 H33A C33 H33C 109.5 . . ?
 H33B C33 H33C 109.5 . . ?
 C31 C34 H34A 109.5 . . ?
 C31 C34 H34B 109.5 . . ?
 C31 C34 H34C 109.5 . . ?
 H34A C34 H34B 109.5 . . ?
 H34A C34 H34C 109.5 . . ?
 H34B C34 H34C 109.5 . . ?
 C36 C35 P2 111.3(6) . . ?
 C36 C35 C37 108.8(7) . . ?
 C36 C35 C38 106.6(7) . . ?
 C37 C35 P2 116.4(6) . . ?
 C37 C35 C38 106.2(7) . . ?
 C38 C35 P2 107.0(5) . . ?
 C35 C36 H36A 109.5 . . ?
 C35 C36 H36B 109.5 . . ?
 C35 C36 H36C 109.5 . . ?
 H36A C36 H36B 109.5 . . ?
 H36A C36 H36C 109.5 . . ?
 H36B C36 H36C 109.5 . . ?
 C35 C37 H37A 109.5 . . ?
 C35 C37 H37B 109.5 . . ?
 C35 C37 H37C 109.5 . . ?
 H37A C37 H37B 109.5 . . ?
 H37A C37 H37C 109.5 . . ?
 H37B C37 H37C 109.5 . . ?
 C35 C38 H38A 109.5 . . ?
 C35 C38 H38B 109.5 . . ?
 C35 C38 H38C 109.5 . . ?
 H38A C38 H38B 109.5 . . ?
 H38A C38 H38C 109.5 . . ?
 H38B C38 H38C 109.5 . . ?
 O1 C39 H39A 110.5 . . ?
 O1 C39 H39B 110.5 . . ?
 O1 C39 C40 106.0(7) . . ?
 H39A C39 H39B 108.7 . . ?
 C40 C39 H39A 110.5 . . ?
 C40 C39 H39B 110.5 . . ?
 C39 C40 H40A 111.2 . . ?
 C39 C40 H40B 111.2 . . ?
 C39 C40 C41 103.0(7) . . ?
 H40A C40 H40B 109.1 . . ?
 C41 C40 H40A 111.2 . . ?
 C41 C40 H40B 111.2 . . ?
 C40 C41 H41A 111.3 . . ?
 C40 C41 H41B 111.3 . . ?
 C40 C41 C42 102.2(7) . . ?
 H41A C41 H41B 109.2 . . ?
 C42 C41 H41A 111.3 . . ?
 C42 C41 H41B 111.3 . . ?
 O1 C42 C41 104.4(7) . . ?
 O1 C42 H42A 110.9 . . ?
 O1 C42 H42B 110.9 . . ?
 C41 C42 H42A 110.9 . . ?
 C41 C42 H42B 110.9 . . ?
 H42A C42 H42B 108.9 . . ?
 O2 C43 H43A 111.1 . . ?
 O2 C43 H43B 111.1 . . ?
 O2 C43 C44 103.4(7) . . ?
 H43A C43 H43B 109.0 . . ?
 C44 C43 H43A 111.1 . . ?
 C44 C43 H43B 111.1 . . ?
 C43 C44 H44A 111.0 . . ?
 C43 C44 H44B 111.0 . . ?
 C43 C44 C45 103.7(7) . . ?
 H44A C44 H44B 109.0 . . ?
 C45 C44 H44A 111.0 . . ?
 C45 C44 H44B 111.0 . . ?
 C44 C45 H45A 111.6 . . ?
 C44 C45 H45B 111.6 . . ?
 H45A C45 H45B 109.4 . . ?
 C46 C45 C44 101.0(7) . . ?
 C46 C45 H45A 111.6 . . ?
 C46 C45 H45B 111.6 . . ?
 O2 C46 C45 106.4(7) . . ?
 O2 C46 H46A 110.4 . . ?
 O2 C46 H46B 110.4 . . ?
 C45 C46 H46A 110.4 . . ?
 C45 C46 H46B 110.4 . . ?
 H46A C46 H46B 108.6 . . ?
 O3 C47 H47A 110.1 . . ?
 O3 C47 H47B 110.1 . . ?
 O3 C47 H47C 110.9 . . ?
 O3 C47 H47D 110.9 . . ?
 O3 C47 C48B 104.4(9) . . ?
 O3 C47 C48A 107.9(11) . . ?
 H47A C47 H47B 108.4 . . ?
 H47C C47 H47D 108.9 . . ?
 C48B C47 H47C 110.9 . . ?
 C48B C47 H47D 110.9 . . ?
 C48A C47 H47A 110.1 . . ?
 C48A C47 H47B 110.1 . . ?
 C47 C48B H48A 112.2 . . ?
 C47 C48B H48B 112.2 . . ?
 C47 C48B C49B 97.7(11) . . ?
 H48A C48B H48B 109.8 . . ?
 C49B C48B H48A 112.2 . . ?
 C49B C48B H48B 112.2 . . ?
 C47 C48A H48C 112.2 . . ?
 C47 C48A H48D 112.2 . . ?
 C47 C48A C49A 97.9(16) . . ?
 H48C C48A H48D 109.8 . . ?
 C49A C48A H48C 112.2 . . ?
 C49A C48A H48D 112.2 . . ?
 C48A C49A H49A 112.0 . . ?
 C48A C49A H49B 112.0 . . ?
 H49A C49A H49B 109.7 . . ?
 C50 C49A C48A 98.8(16) . . ?
 C50 C49A H49A 112.0 . . ?
 C50 C49A H49B 112.0 . . ?
 C48B C49B H49C 111.7 . . ?
 C48B C49B H49D 111.7 . . ?
 H49C C49B H49D 109.5 . . ?
 C50 C49B C48B 100.3(11) . . ?
 C50 C49B H49C 111.7 . . ?
 C50 C49B H49D 111.7 . . ?
 O3 C50 C49A 102.6(11) . . ?
 O3 C50 C49B 106.5(8) . . ?
 O3 C50 H50A 111.2 . . ?
 O3 C50 H50B 111.2 . . ?
 O3 C50 H50C 110.4 . . ?
 O3 C50 H50D 110.4 . . ?
 C49A C50 H50A 111.2 . . ?
 C49A C50 H50B 111.2 . . ?
 C49B C50 H50C 110.4 . . ?
 C49B C50 H50D 110.4 . . ?
 H50A C50 H50B 109.2 . . ?
 H50C C50 H50D 108.6 . . ?
 O4 C51 H51A 110.9 . . ?
 O4 C51 H51B 110.9 . . ?
 O4 C51 C52 104.2(7) . . ?
 H51A C51 H51B 108.9 . . ?
 C52 C51 H51A 110.9 . . ?
 C52 C51 H51B 110.9 . . ?
 C51 C52 H52A 111.0 . . ?
 C51 C52 H52B 111.0 . . ?
 H52A C52 H52B 109.0 . . ?
 C53 C52 C51 103.9(8) . . ?
 C53 C52 H52A 111.0 . . ?
 C53 C52 H52B 111.0 . . ?
 C52 C53 H53A 111.6 . . ?
 C52 C53 H53B 111.6 . . ?
 C52 C53 C54 100.8(8) . . ?
 H53A C53 H53B 109.4 . . ?
 C54 C53 H53A 111.6 . . ?
 C54 C53 H53B 111.6 . . ?
 O4 C54 C53 103.2(7) . . ?
 O4 C54 H54A 111.1 . . ?
 O4 C54 H54B 111.1 . . ?
 C53 C54 H54A 111.1 . . ?
 C53 C54 H54B 111.1 . . ?
 H54A C54 H54B 109.1 . . ?
 O5 C55 H55A 110.1 . . ?
 O5 C55 H55B 110.1 . . ?
 O5 C55 C56 108.2(8) . . ?
 H55A C55 H55B 108.4 . . ?
 C56 C55 H55A 110.1 . . ?
 C56 C55 H55B 110.1 . . ?
 C55 C56 H56A 111.2 . . ?
 C55 C56 H56B 111.2 . . ?
 H56A C56 H56B 109.1 . . ?
 C57 C56 C55 103.0(10) . . ?
 C57 C56 H56A 111.2 . . ?
 C57 C56 H56B 111.2 . . ?
 C56 C57 H57A 110.6 . . ?
 C56 C57 H57B 110.6 . . ?
 C56 C57 C58 105.6(10) . . ?
 H57A C57 H57B 108.7 . . ?
 C58 C57 H57A 110.6 . . ?
 C58 C57 H57B 110.6 . . ?
 O5 C58 C57 102.9(7) . . ?
 O5 C58 H58A 111.2 . . ?
 O5 C58 H58B 111.2 . . ?
 C57 C58 H58A 111.2 . . ?
 C57 C58 H58B 111.2 . . ?
 H58A C58 H58B 109.1 . . ?
 O6 C59 H59A 110.6 . . ?
 O6 C59 H59B 110.6 . . ?
 O6 C59 C60 105.6(7) . . ?
 H59A C59 H59B 108.8 . . ?
 C60 C59 H59A 110.6 . . ?
 C60 C59 H59B 110.6 . . ?
 C59 C60 H60A 111.3 . . ?
 C59 C60 H60B 111.3 . . ?
 C59 C60 C61 102.5(9) . . ?
 H60A C60 H60B 109.2 . . ?
 C61 C60 H60A 111.3 . . ?
 C61 C60 H60B 111.3 . . ?
 C60 C61 H61A 111.0 . . ?
 C60 C61 H61B 111.0 . . ?
 H61A C61 H61B 109.0 . . ?
 C62 C61 C60 103.8(9) . . ?
 C62 C61 H61A 111.0 . . ?
 C62 C61 H61B 111.0 . . ?
 O6 C62 C61 105.5(7) . . ?
 O6 C62 H62A 110.6 . . ?
 O6 C62 H62B 110.6 . . ?
 C61 C62 H62A 110.6 . . ?
 C61 C62 H62B 110.6 . . ?
 H62A C62 H62B 108.8 . . ?

loop_
  _geom_torsion_atom_site_label_1
  _geom_torsion_atom_site_label_2
  _geom_torsion_atom_site_label_3
  _geom_torsion_atom_site_label_4
  _geom_torsion
  _geom_torsion_site_symmetry_1
  _geom_torsion_site_symmetry_2
  _geom_torsion_site_symmetry_3
  _geom_torsion_site_symmetry_4
  _geom_torsion_publ_flag
 Pt P1 C1 C2 60.7(5) . . . . ?
 Pt P1 C23 C24 -46.7(6) . . . . ?
 Pt P1 C23 C25 -171.5(5) . . . . ?
 Pt P1 C23 C26 67.2(6) . . . . ?
 Pt P1 C27 C28 78.0(6) . . . . ?
 Pt P1 C27 C29 -162.5(5) . . . . ?
 Pt P1 C27 C30 -38.7(6) . . . . ?
 Pt P2 C14 C13 -63.4(5) . . . . ?
 Pt P2 C31 C32 51.9(6) . . . . ?
 Pt P2 C31 C33 -66.8(6) . . . . ?
 Pt P2 C31 C34 175.3(5) . . . . ?
 Pt P2 C35 C36 -76.7(6) . . . . ?
 Pt P2 C35 C37 157.9(5) . . . . ?
 Pt P2 C35 C38 39.4(6) . . . . ?
 P1 C1 C2 C3 111.6(6) . . . . ?
 P1 C1 C2 C7 -61.4(7) . . . . ?
 Mg1 O1 C39 C40 173.7(5) . . . . ?
 Mg1 O1 C42 C41 160.3(5) . . . . ?
 Mg1 O2 C43 C44 -174.7(5) . . . . ?
 Mg1 O2 C46 C45 -160.6(6) . . . . ?
 Mg1 N1 C7 C2 -58.4(8) . . . . ?
 Mg1 N1 C7 C6 121.9(5) . . . . ?
 Mg1 N1 C8 C9 -123.0(5) . . . . ?
 Mg1 N1 C8 C13 59.6(8) . . . . ?
 Mg2 O3 C47 C48B 132.1(10) . . . . ?
 Mg2 O3 C47 C48A 162.4(15) . . . . ?
 Mg2 O3 C50 C49A -130.9(13) . . . . ?
 Mg2 O3 C50 C49B -163.2(9) . . . . ?
 Mg2 O4 C51 C52 -173.0(6) . . . . ?
 Mg2 O4 C54 C53 -161.1(6) . . . . ?
 Mg2 O5 C55 C56 -177.6(8) . . . . ?
 Mg2 O5 C58 C57 159.2(6) . . . . ?
 Mg2 O6 C59 C60 -164.8(7) . . . . ?
 Mg2 O6 C62 C61 -171.5(8) . . . . ?
 O1 C39 C40 C41 33.2(9) . . . . ?
 O2 C43 C44 C45 -29.2(9) . . . . ?
 O3 C47 C48B C49B 47.5(15) . . . . ?
 O3 C47 C48A C49A -29(2) . . . . ?
 O4 C51 C52 C53 -34.5(11) . . . . ?
 O5 C55 C56 C57 19.9(15) . . . . ?
 O6 C59 C60 C61 -33.2(12) . . . . ?
 N1 C8 C9 C6 -5.5(8) . . . . ?
 N1 C8 C9 C10 176.1(6) . . . . ?
 N1 C8 C13 C12 -173.6(6) . . . . ?
 N1 C8 C13 C14 9.7(10) . . . . ?
 C1 P1 C23 C24 -166.8(5) . . . . ?
 C1 P1 C23 C25 68.5(6) . . . . ?
 C1 P1 C23 C26 -52.9(6) . . . . ?
 C1 P1 C27 C28 -160.7(6) . . . . ?
 C1 P1 C27 C29 -41.1(7) . . . . ?
 C1 P1 C27 C30 82.6(6) . . . . ?
 C1 C2 C3 C4 -170.6(6) . . . . ?
 C1 C2 C7 N1 -13.0(10) . . . . ?
 C1 C2 C7 C6 166.7(6) . . . . ?
 C2 C3 C4 C5 1.8(10) . . . . ?
 C2 C3 C4 C15 179.5(6) . . . . ?
 C3 C2 C7 N1 173.7(6) . . . . ?
 C3 C2 C7 C6 -6.6(10) . . . . ?
 C3 C4 C5 C6 -2.4(10) . . . . ?
 C3 C4 C15 C16 -74.6(10) . . . . ?
 C3 C4 C15 C17 45.7(10) . . . . ?
 C3 C4 C15 C18 169.4(7) . . . . ?
 C4 C5 C6 C7 -1.4(10) . . . . ?
 C4 C5 C6 C9 -179.2(8) . . . . ?
 C5 C4 C15 C16 102.8(9) . . . . ?
 C5 C4 C15 C17 -136.8(9) . . . . ?
 C5 C4 C15 C18 -13.2(11) . . . . ?
 C5 C6 C7 N1 -174.1(6) . . . . ?
 C5 C6 C7 C2 6.1(10) . . . . ?
 C5 C6 C9 C8 178.8(7) . . . . ?
 C5 C6 C9 C10 -3.3(16) . . . . ?
 C6 C9 C10 C11 -178.3(8) . . . . ?
 C7 N1 C8 C9 7.9(6) . . . . ?
 C7 N1 C8 C13 -169.5(7) . . . . ?
 C7 C2 C3 C4 2.7(10) . . . . ?
 C7 C6 C9 C8 0.8(8) . . . . ?
 C7 C6 C9 C10 178.7(7) . . . . ?
 C8 N1 C7 C2 172.2(7) . . . . ?
 C8 N1 C7 C6 -7.5(6) . . . . ?
 C8 C9 C10 C11 -0.6(10) . . . . ?
 C8 C13 C14 P2 64.9(8) . . . . ?
 C9 C6 C7 N1 4.2(8) . . . . ?
 C9 C6 C7 C2 -175.5(6) . . . . ?
 C9 C8 C13 C12 9.3(10) . . . . ?
 C9 C8 C13 C14 -167.4(6) . . . . ?
 C9 C10 C11 C12 4.1(11) . . . . ?
 C9 C10 C11 C19 176.4(6) . . . . ?
 C10 C11 C12 C13 -0.9(11) . . . . ?
 C10 C11 C19 C20 -86.4(9) . . . . ?
 C10 C11 C19 C21 154.0(7) . . . . ?
 C10 C11 C19 C22 32.3(10) . . . . ?
 C11 C12 C13 C8 -5.6(10) . . . . ?
 C11 C12 C13 C14 171.1(6) . . . . ?
 C12 C11 C19 C20 85.9(8) . . . . ?
 C12 C11 C19 C21 -33.6(10) . . . . ?
 C12 C11 C19 C22 -155.3(7) . . . . ?
 C12 C13 C14 P2 -111.6(6) . . . . ?
 C13 C8 C9 C6 172.1(6) . . . . ?
 C13 C8 C9 C10 -6.3(10) . . . . ?
 C14 P2 C31 C32 170.2(5) . . . . ?
 C14 P2 C31 C33 51.5(6) . . . . ?
 C14 P2 C31 C34 -66.4(6) . . . . ?
 C14 P2 C35 C36 162.1(6) . . . . ?
 C14 P2 C35 C37 36.7(7) . . . . ?
 C14 P2 C35 C38 -81.8(6) . . . . ?
 C15 C4 C5 C6 -179.9(6) . . . . ?
 C19 C11 C12 C13 -173.3(7) . . . . ?
 C23 P1 C1 C2 -177.4(5) . . . . ?
 C23 P1 C27 C28 -52.9(7) . . . . ?
 C23 P1 C27 C29 66.7(6) . . . . ?
 C23 P1 C27 C30 -169.6(6) . . . . ?
 C27 P1 C1 C2 -61.8(5) . . . . ?
 C27 P1 C23 C24 83.6(6) . . . . ?
 C27 P1 C23 C25 -41.1(7) . . . . ?
 C27 P1 C23 C26 -162.5(6) . . . . ?
 C31 P2 C14 C13 175.7(5) . . . . ?
 C31 P2 C35 C36 53.4(6) . . . . ?
 C31 P2 C35 C37 -72.0(7) . . . . ?
 C31 P2 C35 C38 169.5(6) . . . . ?
 C35 P2 C14 C13 61.3(5) . . . . ?
 C35 P2 C31 C32 -79.2(6) . . . . ?
 C35 P2 C31 C33 162.1(6) . . . . ?
 C35 P2 C31 C34 44.2(6) . . . . ?
 C39 O1 C42 C41 -12.8(8) . . . . ?
 C39 C40 C41 C42 -40.5(9) . . . . ?
 C40 C41 C42 O1 32.7(8) . . . . ?
 C42 O1 C39 C40 -12.8(9) . . . . ?
 C43 O2 C46 C45 15.4(9) . . . . ?
 C43 C44 C45 C46 37.8(9) . . . . ?
 C44 C45 C46 O2 -32.6(9) . . . . ?
 C46 O2 C43 C44 9.1(9) . . . . ?
 C47 O3 C50 C49A 31.7(15) . . . . ?
 C47 O3 C50 C49B -0.6(12) . . . . ?
 C47 C48B C49B C50 -46.1(16) . . . . ?
 C47 C48A C49A C50 47(2) . . . . ?
 C48B C49B C50 O3 29.5(15) . . . . ?
 C48A C49A C50 O3 -49(2) . . . . ?
 C50 O3 C47 C48B -30.4(12) . . . . ?
 C50 O3 C47 C48A -0.1(18) . . . . ?
 C51 O4 C54 C53 15.1(10) . . . . ?
 C51 C52 C53 C54 42.9(11) . . . . ?
 C52 C53 C54 O4 -35.7(11) . . . . ?
 C54 O4 C51 C52 11.0(11) . . . . ?
 C55 O5 C58 C57 -17.2(12) . . . . ?
 C55 C56 C57 C58 -29.9(14) . . . . ?
 C56 C57 C58 O5 29.5(13) . . . . ?
 C58 O5 C55 C56 -1.2(14) . . . . ?
 C59 O6 C62 C61 6.1(11) . . . . ?
 C59 C60 C61 C62 36.9(13) . . . . ?
 C60 C61 C62 O6 -26.4(12) . . . . ?
 C62 O6 C59 C60 17.6(11) . . . . ?

_smtbx_masks_special_details
;
A solvent mask was calculated and 480 electrons were 
found in a volume of 1740\%A^3^ in 2 voids per unit cell. 
This is consistent with the presence of 
1[C4H8O], 2[C4H8O] per formula unit 
which account for 480 electrons 
per unit cell.
;
loop_
  _smtbx_masks_void_nr
  _smtbx_masks_void_average_x
  _smtbx_masks_void_average_y
  _smtbx_masks_void_average_z
  _smtbx_masks_void_volume
  _smtbx_masks_void_count_electrons
  _smtbx_masks_void_content
 1 -0.001 0.113 -0.076 148.4 40.6 '1 thf'
 2 0.355 0.250 0.500 573.7 158.5 '4 thf'
 3 0.001 0.613 0.576 148.4 40.6 '1 thf'
 4 -0.053 0.750 1.000 573.7 159.2 '4 thf'
 5 0.499 0.387 0.076 148.4 40.6 '1 thf'
 6 0.501 0.887 0.424 148.4 40.6 '1 thf'

_smtbx_masks_void_probe_radius     1.2
_smtbx_masks_void_truncation_radius  1.2
_shelx_res_file
;
TITL ga_vk44_a.res in P2(1)2(1)2(1)
    ga_vk44.res
    created by SHELXL-2019/3 at 08:54:21 on 28-Nov-2024
REM SHELXT solution in P2(1)2(1)2(1): R1 0.075, Rweak 0.022, Alpha 0.017
REM Flack x = 0.485 ( 0.002 ) from 6622 Parsons' quotients
CELL 1.54184 17.149361 21.14676 21.841388 90 90 90
ZERR 4 0.000063 0.000094 0.000096 0 0 0
LATT -1
SYMM 0.5-X,-Y,0.5+Z
SYMM -X,0.5+Y,0.5-Z
SYMM 0.5+X,0.5-Y,-Z
SFAC C H Cl Mg N O P Pt
UNIT 296 536 12 8 4 36 8 4
SADI C50 C49A C50 C49B
SADI C49A C48A C49B C48B
SADI C48A C47 C48B C47
SADI C50 C48A C50 C48B
SADI C49A C47 C49B C47
SIMU 0.01 0.02 2 C47 > C50

L.S. 10 0 0
PLAN  10
TEMP -153.1(10)
CONF
list 4
MORE -1
BOND $H
ABIN
fmap 2 53
acta
TWIN -1 0 0 0 -1 0 0 0 -1 2
OMIT 0 0 2
OMIT 0 1 1
OMIT 4 0 1
OMIT 4 0 3
OMIT 4 1 0
REM <olex2.extras>
REM <HklSrc "%.\\ga_vk44.hkl">
REM </olex2.extras>

WGHT    0.047900   17.858097
BASF   0.48698
FVAR       1.82554   0.34800
PT    8    0.505675    0.574031    0.429796    11.00000    0.01919    0.02858 =
         0.02071    0.00084    0.00110    0.00161
CL1   3    0.501141    0.420017    0.284475    11.00000    0.03796    0.02527 =
         0.03675   -0.00028    0.00051    0.00016
CL2   3    0.635118    0.487667    0.784781    11.00000    0.02762    0.08481 =
         0.04641    0.00115   -0.00305   -0.00416
CL3   3    0.351807    0.469362    0.770464    11.00000    0.02449    0.07306 =
         0.04878    0.00560    0.00061   -0.00500
P1    7    0.636131    0.573042    0.425783    11.00000    0.01939    0.02589 =
         0.01652   -0.00137    0.00027    0.00161
P2    7    0.375304    0.573329    0.426103    11.00000    0.01700    0.02849 =
         0.02131    0.00185    0.00146    0.00059
MG1   4    0.504750    0.524540    0.260141    11.00000    0.02543    0.02551 =
         0.02725   -0.00184   -0.00091   -0.00019
MG2   4    0.493237    0.478002    0.778931    11.00000    0.02850    0.05636 =
         0.03712    0.00842    0.00073   -0.00523
O1    6    0.598528    0.528881    0.202917    11.00000    0.03365    0.03182 =
         0.03078   -0.00477    0.00698    0.00043
O2    6    0.413794    0.532603    0.200426    11.00000    0.03198    0.04606 =
         0.03223   -0.00018   -0.00882   -0.00963
O3    6    0.486487    0.556320    0.720729    11.00000    0.04366    0.05207 =
         0.04414    0.01362   -0.01708   -0.01775
O4    6    0.505554    0.414179    0.704289    11.00000    0.03499    0.05764 =
         0.04734   -0.00128    0.00358   -0.00404
O5    6    0.496857    0.400307    0.839947    11.00000    0.04028    0.05384 =
         0.05601    0.01528    0.01388    0.01219
O6    6    0.481386    0.539632    0.854234    11.00000    0.03899    0.06143 =
         0.04389    0.00204   -0.00860    0.01226
N1    5    0.506474    0.607833    0.305908    11.00000    0.02038    0.02476 =
         0.02764   -0.00365   -0.00430    0.00044
C1    1    0.672361    0.574968    0.345228    11.00000    0.02126    0.03100 =
         0.02650   -0.00320    0.00003    0.00309
AFIX  23
H1A   2    0.730008    0.572587    0.345894    11.00000   -1.20000
H1B   2    0.652972    0.536868    0.323733    11.00000   -1.20000
AFIX   0
C2    1    0.648270    0.633576    0.308302    11.00000    0.02873    0.02890 =
         0.01326   -0.00317   -0.00041    0.00012
C3    1    0.703061    0.678601    0.290363    11.00000    0.02298    0.02856 =
         0.02808   -0.00685    0.00083   -0.00258
AFIX  43
H3    2    0.756779    0.669284    0.295977    11.00000   -1.20000
AFIX   0
C4    1    0.682236    0.738417    0.263796    11.00000    0.02462    0.03887 =
         0.02140    0.00330   -0.00238   -0.00882
C5    1    0.604903    0.751661    0.257741    11.00000    0.03012    0.02178 =
         0.01728    0.00475    0.00151   -0.00158
AFIX  43
H5    2    0.589232    0.791480    0.241799    11.00000   -1.20000
AFIX   0
C6    1    0.547716    0.707000    0.274841    11.00000    0.02848    0.02494 =
         0.01667    0.00062    0.00033    0.00339
C7    1    0.570655    0.646820    0.297423    11.00000    0.02649    0.02669 =
         0.02298   -0.00075    0.00059   -0.00203
C8    1    0.442438    0.646214    0.296124    11.00000    0.02067    0.02798 =
         0.02601   -0.00826    0.00032   -0.00132
C9    1    0.466687    0.706432    0.273520    11.00000    0.03010    0.02094 =
         0.01905    0.00240   -0.00231   -0.00989
C10   1    0.406424    0.750655    0.257233    11.00000    0.02664    0.02534 =
         0.03102    0.00204   -0.00033    0.00199
AFIX  43
H10   2    0.420174    0.791375    0.242368    11.00000   -1.20000
AFIX   0
C11   1    0.329081    0.734519    0.262984    11.00000    0.02399    0.02094 =
         0.02726    0.00014   -0.00545    0.00314
C12   1    0.307928    0.675682    0.288721    11.00000    0.01948    0.04180 =
         0.02282   -0.00155    0.00103   -0.00383
AFIX  43
H12   2    0.254209    0.665594    0.292893    11.00000   -1.20000
AFIX   0
C13   1    0.363655    0.631863    0.308230    11.00000    0.02355    0.02530 =
         0.02508    0.00038   -0.00251   -0.00278
C14   1    0.341276    0.573586    0.343731    11.00000    0.02313    0.03164 =
         0.02047    0.00643    0.00052   -0.00264
AFIX  23
H14A  2    0.363292    0.536111    0.322773    11.00000   -1.20000
H14B  2    0.283782    0.569413    0.343120    11.00000   -1.20000
AFIX   0
C15   1    0.747997    0.784563    0.246304    11.00000    0.02403    0.03617 =
         0.02719    0.00494   -0.00068   -0.01051
C16   1    0.779983    0.813829    0.306157    11.00000    0.07540    0.09422 =
         0.05329    0.00416   -0.01542   -0.05088
AFIX 137
H16A  2    0.740355    0.841523    0.324217    11.00000   -1.50000
H16B  2    0.826952    0.838502    0.297072    11.00000   -1.50000
H16C  2    0.792905    0.780005    0.335102    11.00000   -1.50000
AFIX   0
C17   1    0.812489    0.751079    0.212744    11.00000    0.05000    0.04911 =
         0.09295    0.01754    0.03162   -0.00464
AFIX 137
H17A  2    0.840194    0.723051    0.241093    11.00000   -1.50000
H17B  2    0.848957    0.782314    0.196048    11.00000   -1.50000
H17C  2    0.790339    0.726052    0.179223    11.00000   -1.50000
AFIX   0
C18   1    0.718537    0.839051    0.208829    11.00000    0.03700    0.03888 =
         0.08232    0.00940    0.00575   -0.01281
AFIX 137
H18A  2    0.698675    0.823334    0.169607    11.00000   -1.50000
H18B  2    0.761215    0.868900    0.201403    11.00000   -1.50000
H18C  2    0.676488    0.860496    0.231011    11.00000   -1.50000
AFIX   0
C19   1    0.265418    0.783567    0.249031    11.00000    0.01713    0.03715 =
         0.04407    0.00979   -0.00407   -0.00418
C20   1    0.250515    0.822109    0.307423    11.00000    0.04578    0.05668 =
         0.04797   -0.00668   -0.00705    0.02008
AFIX 137
H20A  2    0.208341    0.852432    0.300025    11.00000   -1.50000
H20B  2    0.298082    0.844963    0.318768    11.00000   -1.50000
H20C  2    0.235607    0.793539    0.340755    11.00000   -1.50000
AFIX   0
C21   1    0.188056    0.752720    0.229284    11.00000    0.02920    0.04318 =
         0.06643    0.01131   -0.00869   -0.00385
AFIX 137
H21A  2    0.168440    0.725926    0.262496    11.00000   -1.50000
H21B  2    0.196779    0.726852    0.192692    11.00000   -1.50000
H21C  2    0.149721    0.785753    0.220100    11.00000   -1.50000
AFIX   0
C22   1    0.289941    0.829800    0.198543    11.00000    0.04046    0.04215 =
         0.04308    0.02107    0.00111    0.00571
AFIX 137
H22A  2    0.297515    0.806634    0.160140    11.00000   -1.50000
H22B  2    0.338816    0.850566    0.210218    11.00000   -1.50000
H22C  2    0.249174    0.861763    0.192986    11.00000   -1.50000
AFIX   0
C23   1    0.682103    0.497460    0.454270    11.00000    0.02804    0.04180 =
         0.02370    0.00741   -0.00077    0.00412
C24   1    0.643846    0.479381    0.515033    11.00000    0.03687    0.03914 =
         0.03256   -0.00145    0.00299   -0.00512
AFIX 137
H24A  2    0.663172    0.507225    0.547533    11.00000   -1.50000
H24B  2    0.656695    0.435411    0.524988    11.00000   -1.50000
H24C  2    0.587152    0.483919    0.511524    11.00000   -1.50000
AFIX   0
C25   1    0.771555    0.497557    0.461309    11.00000    0.02635    0.05796 =
         0.03303    0.00970   -0.00270    0.01580
AFIX 137
H25A  2    0.795563    0.511854    0.423018    11.00000   -1.50000
H25B  2    0.789559    0.454677    0.470785    11.00000   -1.50000
H25C  2    0.786402    0.526200    0.494599    11.00000   -1.50000
AFIX   0
C26   1    0.658340    0.446555    0.407631    11.00000    0.05988    0.03203 =
         0.03703    0.00152   -0.00899    0.00520
AFIX 137
H26A  2    0.602709    0.450774    0.398221    11.00000   -1.50000
H26B  2    0.668324    0.404555    0.424900    11.00000   -1.50000
H26C  2    0.688836    0.451878    0.370037    11.00000   -1.50000
AFIX   0
C27   1    0.682463    0.644593    0.461842    11.00000    0.03954    0.03149 =
         0.02300   -0.00892   -0.00285   -0.00455
C28   1    0.681636    0.637304    0.533424    11.00000    0.06291    0.06034 =
         0.02812   -0.01713    0.00081   -0.02200
AFIX 137
H28A  2    0.630318    0.622163    0.546643    11.00000   -1.50000
H28B  2    0.692377    0.678361    0.552449    11.00000   -1.50000
H28C  2    0.721697    0.606842    0.545831    11.00000   -1.50000
AFIX   0
C29   1    0.768462    0.655820    0.443321    11.00000    0.03273    0.05444 =
         0.02592   -0.00246   -0.00840   -0.01365
AFIX 137
H29A  2    0.798745    0.617309    0.450910    11.00000   -1.50000
H29B  2    0.790014    0.690658    0.467592    11.00000   -1.50000
H29C  2    0.771083    0.666601    0.399732    11.00000   -1.50000
AFIX   0
C30   1    0.633026    0.700791    0.445850    11.00000    0.05799    0.02727 =
         0.04181   -0.00933   -0.00529    0.00041
AFIX 137
H30A  2    0.634301    0.707569    0.401475    11.00000   -1.50000
H30B  2    0.653315    0.738375    0.466713    11.00000   -1.50000
H30C  2    0.579184    0.693120    0.458920    11.00000   -1.50000
AFIX   0
C31   1    0.330201    0.497825    0.456036    11.00000    0.03441    0.02670 =
         0.02559    0.00259    0.00622   -0.00571
C32   1    0.363060    0.483094    0.519955    11.00000    0.03754    0.05079 =
         0.03506    0.01516   -0.00542    0.00273
AFIX 137
H32A  2    0.420083    0.480945    0.517889    11.00000   -1.50000
H32B  2    0.342476    0.442428    0.534163    11.00000   -1.50000
H32C  2    0.347566    0.516516    0.548557    11.00000   -1.50000
AFIX   0
C33   1    0.353336    0.445148    0.411152    11.00000    0.06852    0.02683 =
         0.03140    0.00160    0.00457   -0.00782
AFIX 137
H33A  2    0.323765    0.449948    0.373040    11.00000   -1.50000
H33B  2    0.341744    0.403883    0.429432    11.00000   -1.50000
H33C  2    0.409259    0.448004    0.402346    11.00000   -1.50000
AFIX   0
C34   1    0.241206    0.497952    0.458952    11.00000    0.02735    0.04913 =
         0.03603    0.01133    0.00093   -0.00851
AFIX 137
H34A  2    0.223845    0.528556    0.489765    11.00000   -1.50000
H34B  2    0.222642    0.455662    0.470098    11.00000   -1.50000
H34C  2    0.220037    0.509721    0.418863    11.00000   -1.50000
AFIX   0
C35   1    0.325968    0.643581    0.461953    11.00000    0.03481    0.03663 =
         0.03683    0.00162   -0.00098   -0.00698
C36   1    0.326142    0.638896    0.531501    11.00000    0.04465    0.03966 =
         0.03154   -0.00599    0.00902    0.00984
AFIX 137
H36A  2    0.291687    0.604393    0.544364    11.00000   -1.50000
H36B  2    0.307583    0.678809    0.549038    11.00000   -1.50000
H36C  2    0.379269    0.630469    0.545875    11.00000   -1.50000
AFIX   0
C37   1    0.242477    0.657733    0.440244    11.00000    0.03233    0.04390 =
         0.04686   -0.00051    0.00770    0.01090
AFIX 137
H37A  2    0.239649    0.653156    0.395649    11.00000   -1.50000
H37B  2    0.228366    0.701061    0.451675    11.00000   -1.50000
H37C  2    0.206206    0.628002    0.459571    11.00000   -1.50000
AFIX   0
C38   1    0.375850    0.703155    0.445107    11.00000    0.04188    0.03301 =
         0.04176   -0.00966    0.00221   -0.00821
AFIX 137
H38A  2    0.426656    0.700536    0.465488    11.00000   -1.50000
H38B  2    0.348628    0.741434    0.458627    11.00000   -1.50000
H38C  2    0.383469    0.704762    0.400666    11.00000   -1.50000
AFIX   0
C39   1    0.661436    0.483519    0.203246    11.00000    0.03449    0.05910 =
         0.03851   -0.00678    0.00599    0.00652
AFIX  23
H39A  2    0.640877    0.440013    0.198816    11.00000   -1.20000
H39B  2    0.691172    0.486220    0.242009    11.00000   -1.20000
AFIX   0
C40   1    0.711033    0.499791    0.151325    11.00000    0.04332    0.05047 =
         0.03405   -0.01703    0.00838    0.00000
AFIX  23
H40A  2    0.692043    0.479710    0.113191    11.00000   -1.20000
H40B  2    0.765685    0.486734    0.158623    11.00000   -1.20000
AFIX   0
C41   1    0.704081    0.569914    0.148108    11.00000    0.04715    0.05630 =
         0.04392   -0.00234    0.01706   -0.00627
AFIX  23
H41A  2    0.718712    0.585958    0.107105    11.00000   -1.20000
H41B  2    0.736986    0.590690    0.179451    11.00000   -1.20000
AFIX   0
C42   1    0.619486    0.580024    0.160661    11.00000    0.04448    0.04335 =
         0.02704    0.00547    0.00588   -0.00218
AFIX  23
H42A  2    0.610525    0.621869    0.179730    11.00000   -1.20000
H42B  2    0.588633    0.577278    0.122444    11.00000   -1.20000
AFIX   0
C43   1    0.349853    0.485693    0.199053    11.00000    0.03562    0.04870 =
         0.03980   -0.00979   -0.00374   -0.01612
AFIX  23
H43A  2    0.319194    0.486872    0.237441    11.00000   -1.20000
H43B  2    0.370364    0.442391    0.192932    11.00000   -1.20000
AFIX   0
C44   1    0.300149    0.506818    0.144034    11.00000    0.03661    0.07480 =
         0.03549   -0.00008   -0.01387   -0.00459
AFIX  23
H44A  2    0.244391    0.496797    0.150644    11.00000   -1.20000
H44B  2    0.317931    0.486128    0.105846    11.00000   -1.20000
AFIX   0
C45   1    0.313455    0.579587    0.141256    11.00000    0.05936    0.04750 =
         0.04848   -0.00134   -0.01952    0.00990
AFIX  23
H45A  2    0.303563    0.596498    0.099709    11.00000   -1.20000
H45B  2    0.280248    0.602213    0.171169    11.00000   -1.20000
AFIX   0
C46   1    0.398894    0.583817    0.158125    11.00000    0.05485    0.04023 =
         0.04089   -0.00192   -0.01707   -0.00071
AFIX  23
H46A  2    0.431891    0.579418    0.121177    11.00000   -1.20000
H46B  2    0.410379    0.625040    0.177624    11.00000   -1.20000
AFIX   0

C47   1    0.535348    0.613297    0.724200    11.00000    0.07050    0.07943 =
         0.05332   -0.00167   -0.00199   -0.03110
PART 1
AFIX  23
H47A  2    0.590241    0.601457    0.732290    21.00000   -1.20000
H47B  2    0.517186    0.640998    0.757842    21.00000   -1.20000
AFIX  23
PART 2
H47C  2    0.580276    0.606513    0.751894   -21.00000   -1.20000
H47D  2    0.504797    0.649913    0.739110   -21.00000   -1.20000
AFIX   0
C48B  1    0.561907    0.623641    0.660444   -21.00000    0.06120    0.08018 =
         0.06023    0.00590    0.00036   -0.01573
AFIX  23
H48A  2    0.599882    0.591219    0.647025   -21.00000   -1.20000
H48B  2    0.584169    0.666385    0.654420   -21.00000   -1.20000
AFIX   0
PART 1
C48A  1    0.529260    0.646998    0.664582    21.00000    0.06209    0.08185 =
         0.06923    0.01271   -0.00346   -0.01288
AFIX  23
H48C  2    0.578265    0.668988    0.653594    21.00000   -1.20000
H48D  2    0.485279    0.677314    0.663860    21.00000   -1.20000
AFIX   0
C49A  1    0.513747    0.587874    0.622905    21.00000    0.05322    0.08184 =
         0.05485    0.01147   -0.00729   -0.01156
AFIX  23
H49A  2    0.494229    0.600056    0.581910    21.00000   -1.20000
H49B  2    0.560731    0.561055    0.618515    21.00000   -1.20000
AFIX   0
PART 2
C49B  1    0.482108    0.615995    0.628754   -21.00000    0.05176    0.07723 =
         0.06392    0.01945   -0.00688   -0.00938
AFIX  23
H49C  2    0.447705    0.652726    0.636511   -21.00000   -1.20000
H49D  2    0.487762    0.609662    0.584064   -21.00000   -1.20000
AFIX   0
PART 0
C50   1    0.452400    0.556658    0.660437    11.00000    0.04327    0.06663 =
         0.04498    0.01106   -0.01040   -0.00144
PART 1
AFIX  23
H50A  2    0.403199    0.581136    0.659750    21.00000   -1.20000
H50B  2    0.442028    0.513135    0.645859    21.00000   -1.20000
AFIX  23
PART 2
H50C  2    0.394788    0.557406    0.663213   -21.00000   -1.20000
H50D  2    0.468323    0.518477    0.637378   -21.00000   -1.20000
AFIX   0
PART 0
C51   1    0.572223    0.407796    0.664082    11.00000    0.05578    0.04817 =
         0.06415   -0.00620    0.02454   -0.00889
AFIX  23
H51A  2    0.617755    0.390689    0.686489    11.00000   -1.20000
H51B  2    0.586556    0.449078    0.645906    11.00000   -1.20000
AFIX   0
C52   1    0.545563    0.362759    0.615977    11.00000    0.05793    0.08207 =
         0.06351   -0.00808    0.01958   -0.00655
AFIX  23
H52A  2    0.517024    0.385139    0.583070    11.00000   -1.20000
H52B  2    0.590266    0.339858    0.597785    11.00000   -1.20000
AFIX   0
C53   1    0.494248    0.319534    0.648757    11.00000    0.07876    0.05615 =
         0.07425   -0.01085    0.00383   -0.01935
AFIX  23
H53A  2    0.524144    0.289062    0.673917    11.00000   -1.20000
H53B  2    0.459644    0.296139    0.620416    11.00000   -1.20000
AFIX   0
C54   1    0.447956    0.366417    0.688977    11.00000    0.05553    0.05693 =
         0.07232   -0.01186    0.01190   -0.02290
AFIX  23
H54A  2    0.403795    0.385038    0.666016    11.00000   -1.20000
H54B  2    0.427734    0.345447    0.726262    11.00000   -1.20000
AFIX   0
C55   1    0.555399    0.353821    0.839782    11.00000    0.06343    0.07790 =
         0.09479    0.04192    0.02481    0.04063
AFIX  23
H55A  2    0.606628    0.373272    0.848834    11.00000   -1.20000
H55B  2    0.558309    0.333441    0.799039    11.00000   -1.20000
AFIX   0
C56   1    0.535621    0.305418    0.887908    11.00000    0.04499    0.07484 =
         0.12505    0.02613    0.01009    0.01229
AFIX  23
H56A  2    0.546290    0.262012    0.873135    11.00000   -1.20000
H56B  2    0.565482    0.312938    0.926010    11.00000   -1.20000
AFIX   0
C57   1    0.451880    0.315352    0.897678    11.00000    0.06265    0.05138 =
         0.05537    0.01185    0.01240    0.01392
AFIX  23
H57A  2    0.437296    0.304857    0.940341    11.00000   -1.20000
H57B  2    0.420956    0.288587    0.869510    11.00000   -1.20000
AFIX   0
C58   1    0.437539    0.385465    0.884621    11.00000    0.06039    0.05590 =
         0.04913    0.01005    0.02141    0.00539
AFIX  23
H58A  2    0.384656    0.392454    0.867749    11.00000   -1.20000
H58B  2    0.443943    0.411233    0.922129    11.00000   -1.20000
AFIX   0
C59   1    0.534179    0.543252    0.906563    11.00000    0.04600    0.06963 =
         0.03943   -0.00258   -0.01328    0.00274
AFIX  23
H59A  2    0.582955    0.565369    0.895192    11.00000   -1.20000
H59B  2    0.547421    0.500379    0.921508    11.00000   -1.20000
AFIX   0
C60   1    0.491763    0.578848    0.953657    11.00000    0.08963    0.10811 =
         0.05506   -0.01480   -0.00536    0.03032
AFIX  23
H60A  2    0.528080    0.601520    0.981217    11.00000   -1.20000
H60B  2    0.458002    0.550686    0.978322    11.00000   -1.20000
AFIX   0
C61   1    0.443542    0.624868    0.915781    11.00000    0.09225    0.08583 =
         0.08515   -0.03430   -0.02185    0.03347
AFIX  23
H61A  2    0.396998    0.639171    0.938741    11.00000   -1.20000
H61B  2    0.474837    0.662259    0.903943    11.00000   -1.20000
AFIX   0
C62   1    0.420839    0.587553    0.861265    11.00000    0.04703    0.06205 =
         0.05029    0.00784   -0.00118    0.01240
AFIX  23
H62A  2    0.369288    0.567493    0.867509    11.00000   -1.20000
H62B  2    0.418236    0.614893    0.824528    11.00000   -1.20000
AFIX   0
HKLF 4


REM  ga_vk44_a.res in P2(1)2(1)2(1)
REM wR2 = 0.1007, GooF = S = 1.087, Restrained GooF = 1.086 for all data
REM R1 = 0.0381 for 15140 Fo > 4sig(Fo) and 0.0383 for all 15254 data
REM 732 parameters refined using 65 restraints

END

WGHT      0.0479     17.8578

REM Highest difference peak  1.847,  deepest hole -0.999,  1-sigma level  0.094
Q1    1   0.4971  0.5398  0.4197  11.00000  0.05    1.85
Q2    1   0.6395  0.4218  0.7686  11.00000  0.05    1.04
Q3    1   0.3613  0.4205  0.7646  11.00000  0.05    0.87
Q4    1   0.5038  0.4224  0.7699  11.00000  0.05    0.68
Q5    1   0.6228  0.5388  0.4233  11.00000  0.05    0.64
Q6    1   0.5182  0.6399  0.5003  11.00000  0.05    0.60
Q7    1   0.5017  0.5799  0.2614  11.00000  0.05    0.58
Q8    1   0.5014  0.6150  0.5179  11.00000  0.05    0.57
Q9    1   0.5015  0.6848  0.2686  11.00000  0.05    0.54
Q10   1   0.4385  0.6387  0.4806  11.00000  0.05    0.53
;
_shelx_res_checksum                62280
_shelx_hkl_file
;
   0   0  -2 51054.7 1690.60   5
   0   0   2 44601.6 1733.49   7
   0   0   3 54.0396 106.931   7
   0   0  -3 213.817 119.460   5
   0   0   4 155594. 4333.36   9
   0   0   4 148966. 5213.10   7
   0   0   5 538.289 289.411   7
   0   0  -5 212.602 143.689   5
   0   0   6 520994. 15272.8   7
   0   0  -6 496684. 13812.3  19
   0   0  -7 537.701 134.503  17
   0   0   7 1097.29 435.914   7
   0   0  -7 1005.16 185.502  19
   0   0   7 557.758 154.223  13
   0   0   8 644460. 18926.0   7
   0   0  -8 593863. 16801.1  17
   0   0   8 614533. 17013.0  13
   0   0  -8 623361. 16841.1  19
   0   0   8 594905. 16959.5  26
   0   0  -9 210.050 123.986  19
   0   0   9 215.055 181.955  13
   0   0   9 178.506 311.701   7
   0   0  -9 156.042 101.599  17
   0   0   9 138.088 122.904  26
   0   0   9 115.768 110.022  30
   0   0 -10 60992.3 2162.84  19
   0   0 -10 61520.5 2135.66  17
   0   0  10 64540.8 2378.58  13
   0   0  10 56811.4 2321.74  21
   0   0  10 58661.9 2287.08  26
   0   0  10 54663.5 2178.25  30
   0   0 -11 312.995 163.417  17
   0   0 -11 145.059 99.3335  19
   0   0  11-52.0611 145.374   8
   0   0  11-134.394 155.714  21
   0   0  11-13.0669 166.935  13
   0   0  11-38.1649 121.449  26
   0   0  11 33.4000 132.978  30
   0   0  12 971.033 286.025  21
   0   0  12 1621.57 366.695   8
   0   0 -12 1225.35 239.000  17
   0   0 -12 1155.84 248.252  19
   0   0  12 1392.41 324.253  13
   0   0  12 714.700 214.013  26
   0   0  12 820.802 221.826  30
   0   0 -13 4139.77 524.900  19
   0   0  13 3366.87 580.200  21
   0   0  13 2873.27 550.330   8
   0   0 -13 3390.15 438.987  17
   0   0  13 2903.80 520.652  26
   0   0 -14 290344. 8721.83  19
   0   0  14 288741. 9187.29   8
   0   0  14 305185. 9138.97  21
   0   0 -14 267364. 8590.45  17
   0   0  14 297257. 9003.43  26
   0   0  15-108.389 207.012   8
   0   0 -15 287.551 99.7321  19
   0   0  15-125.882 229.382  21
   0   0 -16 579.716 213.828  19
   0   0  16 494.903 256.549  21
   0   0  16 916.834 363.492   8
   0   0 -17 1084.09 344.845  19
   0   0  17 634.223 325.241   8
   0   0  17 1238.58 473.224  21
   0   0  17 489.279 309.332  28
   0   0 -18 1369.68 329.228  19
   0   0  18 1340.58 393.561  21
   0   0  18 1499.90 474.357  28
   0   0 -18 1537.71 365.618  40
   0   0 -18 1635.23 361.369  47
   0   0 -18 1369.90 332.130  51
   0   0 -19 149.713 116.058  19
   0   0  19 601.056 323.155  21
   0   0  19 538.324 291.610  28
   0   0 -19 749.851 301.560  47
   0   0 -19 562.932 313.448  40
   0   0 -19 862.409 274.803  51
   0   0  20 18756.1 1667.65  28
   0   0 -20 20972.3 1354.81  51
   0   0 -20 19591.5 1318.86  47
   0   0 -20 23742.0 1415.89  40
   0   0 -21 1475.92 396.821  34
   0   0 -21 791.095 309.126  47
   0   0 -21 1318.67 390.414  51
   0   0 -22 78528.4 2944.25  34
   0   0 -22 69101.8 2857.62  51
   0   0 -22 70926.7 2896.54  47
   0   0 -23 249.362 231.581  34
   0   0 -23-136.730 117.002  47
   0   0 -23-27.4237 156.711  51
   0   0 -24 1867.45 338.849  34
   0   0 -25 149.662 118.901  34
   0   0  25-10.4312 121.545  61
   0   0 -26 23696.6 1096.36  34
   0   0  26 21427.5 1144.81  61
   0   1   1 92137.3 2797.99   1
   0  -1   1 98008.5 2924.62   4
   0   1   2 389068. 10509.2   1
   0   1  -2 378504. 10516.6   1
   0  -1   2 395779. 10793.7   4
   0  -1   2 378296. 10508.7   1
   0  -1   2 374511. 10598.5   7
   0   1   2 393081. 10670.4   5
   0  -1  -2 367431. 10482.3   1
   0   1   3 20602.6 753.924   1
   0   1   3 21453.0 1017.78   5
   0   1   3 19975.0 683.803   3
   0  -1  -3 17973.7 952.419   5
   0  -1   3 18639.5 727.386  13
   0  -1   3 18187.0 969.859   7
   0   1   4 572157. 13838.3   1
   0  -1   4 462876. 14491.2   7
   0   1   4 544227. 14507.5   5
   0   1   4 455079. 13896.9  13
   0  -1  -4 456796. 14378.0   5
   0   1   4 464750. 14817.6   7
   0   1  -5 10272.6 921.928   5
   0  -1   5 10537.2 921.329   7
   0   1   5 11006.2 438.080   9
   0  -1  -5 10256.0 853.345   5
   0   1   5 12098.4 916.563   5
   0   1   5 11269.8 1083.93   7
   0  -1  -6 332826. 9460.96  19
   0  -1   6 364705. 10750.4   7
   0   1   6 318094. 9305.27  11
   0   1   6 351998. 11040.5   7
   0   1  -6 372960. 9417.02   3
   0   1   6 343128. 9592.09  13
   0   1   6 383383. 10617.8   5
   0  -1  -6 332920. 9449.40  17
   0   1   6 332668. 9305.72   9
   0   1   7 296870. 7262.90   9
   0  -1   7 246123. 7511.67  13
   0  -1  -7 259578. 7394.64  19
   0  -1  -7 260181. 7382.55  17
   0   1   7 245066. 7219.16  11
   0  -1   7 278791. 8877.71   7
   0   1   7 277369. 9241.76   7
   0   1   7 272992. 7566.51  13
   0   1  -7 250272. 7344.50  17
   0   1  -7 227595. 7476.37  33
   0  -1   8 308677. 10088.5   7
   0  -1   8 279325. 8533.48  21
   0  -1  -8 296621. 8362.99  17
   0   1   8 308921. 10488.9   7
   0   1  -8 282588. 8311.72  17
   0   1   8 287044. 8174.36   9
   0   1  -8 303713. 8387.76  19
   0   1   8 309221. 8579.60  13
   0  -1   8 307094. 8569.11  13
   0  -1  -8 305959. 8380.22  19
   0   1   8 272618. 8448.30  26
   0  -1   8 293052. 8529.03  26
   0   1  -9 39597.3 1510.66  19
   0   1   9 39113.4 1662.20  13
   0  -1   9 36995.2 1634.67  21
   0   1   9 40322.8 2885.31   7
   0   1  -9 37828.1 1463.17  17
   0  -1  -9 38340.3 1485.31  19
   0  -1   9 38980.3 1658.03  13
   0  -1  -9 38660.3 1484.58  17
   0  -1   9 37012.1 1556.93  30
   0   1   9 36735.1 1579.90  26
   0  -1   9 37378.5 1603.30  26
   0  -1  10 63246.7 2512.84  21
   0  -1 -10 70256.3 2374.35  19
   0  -1 -10 67281.6 2341.66  17
   0   1 -10 65822.6 2302.56  17
   0   1 -10 69055.3 2381.02  19
   0  -1  10 70041.9 2571.09  13
   0   1  10 66009.6 2545.69  21
   0   1  10 68478.9 4172.69   7
   0   1  10 70990.8 2596.50  13
   0   1  10 67396.0 2485.75  26
   0  -1  10 68310.8 2519.37  26
   0   1  10 60562.6 2351.20  30
   0  -1  10 60942.9 2395.34  30
   0  -1 -11 9819.12 684.814  19
   0   1  11 9423.17 772.712  21
   0   1  11 9994.39 800.861  13
   0  -1  11 10138.9 800.600  13
   0  -1 -11 8391.64 639.742  17
   0   1  11 10085.8 831.010   8
   0   1 -11 10320.9 695.774  19
   0  -1  11 9664.99 781.567  21
   0   1 -11 8985.31 633.159  17
   0   1  11 8920.59 679.007  30
   0  -1  11 8785.11 694.678  30
   0  -1  11 9798.57 764.191  26
   0   1  11 9782.36 746.112  26
   0   1  12 288324. 8807.88   8
   0  -1  12 288669. 8762.49   8
   0  -1 -12 289420. 8413.61  19
   0   1  12 291550. 8738.32  13
   0  -1  12 283243. 8684.18  21
   0   1 -12 272952. 8318.39  17
   0   1 -12 286025. 8419.03  19
   0  -1 -12 282271. 8372.43  17
   0   1  12 287483. 8731.71  21
   0   1  12 277243. 8571.95  26
   0  -1  12 281420. 8623.67  26
   0  -1  12 272259. 8483.00  30
   0   1  13 30884.4 1702.37  21
   0   1 -13 30865.2 1485.62  19
   0   1  13 30151.4 1733.55   8
   0  -1 -13 29896.8 1464.03  19
   0  -1 -13 28982.4 1428.00  17
   0  -1  13 29667.3 1645.25  21
   0  -1  13 28868.8 1672.83   8
   0   1 -13 26506.1 1369.30  17
   0   1  13 29825.1 1667.09  13
   0  -1  13 30007.5 1610.26  26
   0  -1  13 28648.9 1513.26  30
   0   1  13 28578.0 1561.27  26
   0  -1 -14 9107.73 765.543  19
   0  -1 -14 7946.38 713.497  17
   0  -1  14 7379.02 835.442   8
   0   1 -14 8311.63 746.781  19
   0   1  14 8944.76 884.838  21
   0   1  14 9493.37 961.347   8
   0  -1  14 8296.73 844.492  21
   0   1  14 8307.58 804.020  26
   0  -1  15 12412.1 1148.00   8
   0  -1 -15 12789.0 976.071  19
   0   1 -15 13416.9 999.118  19
   0   1  15 14570.3 1195.37  21
   0  -1  15 14326.6 1156.03  21
   0   1  15 14080.5 1239.79   8
   0   1 -16 14370.5 1083.49  19
   0  -1  16 15534.0 1272.88  21
   0   1  16 15742.1 1299.25  21
   0  -1 -16 14764.3 1085.44  19
   0  -1  16 12875.5 1233.20   8
   0   1  16 14381.7 1309.48   8
   0  -1  16 16544.6 1342.70  28
   0  -1  17 15206.3 1323.27  21
   0  -1 -17 14678.6 1128.09  19
   0  -1  17 11808.7 1239.10   8
   0   1  17 15420.1 1374.31  21
   0   1  17 14227.8 1363.97   8
   0   1 -17 13599.7 1108.80  19
   0   1  17 16499.9 1411.72  28
   0  -1  17 15806.2 1369.44  28
   0   1  18 67592.1 3239.55  28
   0  -1  18 65576.7 3176.67  28
   0   1  18 69675.8 3216.22  21
   0  -1  18 66756.4 3129.47  21
   0  -1 -18 55054.9 2639.62  19
   0   1 -18 55519.1 2661.31  19
   0  -1 -18 56033.8 2542.39  51
   0   1 -18 49579.6 2448.91  51
   0   1 -18 55305.8 2542.92  47
   0   1 -18 61013.9 2590.53  40
   0  -1 -18 53293.4 2511.97  47
   0  -1 -18 59273.9 2597.08  40
   0   1  19 12825.0 1311.94  28
   0  -1  19 12393.7 1285.43  28
   0  -1 -19 9935.31 980.168  19
   0  -1  19 13567.8 1331.86  21
   0   1  19 14807.4 1369.53  21
   0   1 -19 10003.0 991.760  19
   0   1 -19 11634.5 978.034  51
   0  -1 -19 12460.7 1013.76  51
   0   1 -19 13300.8 1038.36  40
   0  -1 -19 12370.9 992.871  47
   0   1 -19 13444.9 1041.64  47
   0  -1 -19 13260.3 1045.74  40
   0   1  20 4850.19 792.793  28
   0  -1  20 5452.05 831.037  28
   0  -1 -20 4726.32 582.505  34
   0  -1 -20 5108.24 626.478  51
   0  -1 -20 4089.80 542.376  47
   0   1 -20 4765.38 606.413  40
   0   1 -20 4138.16 550.043  51
   0   1 -20 4669.22 610.401  47
   0  -1 -21 10781.2 889.182  34
   0  -1 -21 9702.13 858.452  51
   0   1 -21 10249.3 887.856  40
   0  -1 -21 9604.12 856.083  47
   0   1 -21 9817.31 876.245  47
   0   1 -22 18306.4 1166.00  34
   0  -1 -22 18773.4 1189.07  34
   0  -1 -22 18573.2 1181.62  51
   0  -1 -22 16714.6 1131.68  47
   0   1 -22 17818.4 1175.69  47
   0   1 -23 15178.3 1007.54  34
   0  -1 -23 16138.5 1045.19  34
   0  -1 -23 13611.9 950.879  51
   0  -1  23 13147.8 1047.28  54
   0   1 -23 13722.1 970.536  47
   0  -1 -23 13108.8 938.479  47
   0  -1 -24 22581.9 1213.87  34
   0   1 -24 22759.2 1215.39  34
   0  -1 -24 20297.1 1140.76  51
   0   1 -24 19551.7 1136.13  47
   0   1 -25 3783.13 433.825  34
   0  -1 -25 4032.20 444.884  34
   0   1  25 3838.57 493.786  61
   0  -1  25 4373.58 515.592  61
   0   1 -26 21805.9 1017.41  34
   0  -1 -26 21576.5 1014.52  34
   0  -1  26 18547.3 1054.70  61
   0   2   0 501905. 14513.1   1
   0  -2   0 532560. 14589.5   2
   0  -2   0 527979. 14551.5   6
   0   2   1 289906. 8427.46   1
   0  -2  -1 282951. 8461.20   6
   0   2   1 267797. 8466.81   7
   0   2  -1 290143. 8431.99   1
   0  -2   1 314407. 8578.18   4
   0  -2  -1 322571. 8544.72   2
   0  -2  -2 492.121 139.948   1
   0   2   2 628.272 181.098   2
   0  -2   2 479.542 141.995   1
   0   2   2 488.906 138.308   1
   0   2  -2 577.834 140.659   1
   0  -2   2 431.645 137.289   4
   0   2   3 145572. 4548.44   5
   0  -2  -3 141751. 4364.52   1
   0  -2   3 151959. 4765.75   4
   0  -2   3 135599. 4100.65  13
   0   2  -3 146702. 4429.28   1
   0  -2   3 146103. 4402.21   1
   0   2   3 151402. 4424.80   1
   0  -2   4 66440.1 2156.35  13
   0  -2   4 64646.2 2732.49   4
   0   2   4 70568.2 2247.74   3
   0   2  -4 66632.2 2356.19   1
   0   2   4 74352.6 2380.17   1
   0   2   4 69665.8 2639.54   5
   0   2  -5 16266.7 816.490   1
   0   2   5 16321.5 701.347   3
   0  -2   5 15439.0 740.818  13
   0   2   5 17023.1 812.295   1
   0  -2   5 16123.2 1183.73   4
   0   2   5 16807.4 1126.41   5
   0  -2   5 16853.5 1095.05   7
   0  -2  -6 6882.80 445.711  17
   0   2   6 7852.40 508.967  13
   0   2  -6 7761.20 485.758   1
   0  -2   6 7480.37 840.404   4
   0   2   6 8040.02 832.200   5
   0  -2   6 7114.38 501.953  13
   0  -2  -6 7226.70 445.071  19
   0   2   6 7822.06 461.587   1
   0   2   6 8618.47 1047.75   7
   0  -2   7 36654.5 1501.71  21
   0   2  -7 36572.4 1326.32  17
   0   2   7 41897.9 2232.43   5
   0   2   7 35559.7 1227.99   9
   0   2   7 40675.8 2610.57   7
   0  -2  -7 34455.6 1379.67  17
   0  -2   7 40449.8 1509.15  13
   0  -2   7 34991.3 2154.89   4
   0   2   7 40084.7 1509.85  13
   0   2   7 35896.9 1223.02  11
   0  -2  -7 37925.2 1380.29  19
   0   2  -7 36087.7 1432.12  33
   0  -2   7 37961.6 1490.14  26
   0   2   8 143946. 4085.64   9
   0  -2   8 151428. 4476.22  13
   0  -2   8 136987. 5608.47   4
   0   2   8 153175. 4493.39  13
   0   2  -8 144835. 4223.39  17
   0   2   8 159958. 5714.02   5
   0  -2  -8 115741. 4084.47  16
   0  -2  -8 145037. 4284.24  17
   0   2   8 128801. 4056.68  11
   0  -2  -8 156778. 4308.07  19
   0  -2   8 140320. 4456.21  21
   0   2  -8 140546. 4241.30   3
   0   2   8 157014. 6380.87   7
   0   2  -8 149544. 4380.72  33
   0  -2   8 144866. 4435.78  26
   0  -2   8 144423. 4388.22  30
   0  -2  -9 101397. 3281.19  19
   0  -2   9 101765. 3484.21  21
   0  -2  -9 103574. 3289.09  17
   0   2  -9 98740.8 3224.92  17
   0   2   9 106540. 3108.05   9
   0  -2   9 106768. 3495.02  13
   0   2   9 104658. 3498.31  13
   0   2   9 107345. 5331.18   7
   0  -2   9 106521. 3428.01  30
   0   2   9 93399.3 3344.99  26
   0   2  -9 106733. 3390.13  33
   0  -2   9 102847. 3459.66  26
   0  -2 -10 6423.93 519.367  19
   0   2 -10 6383.13 517.356  19
   0   2  10 4624.20 1058.77   7
   0  -2  10 5081.34 543.298  21
   0  -2  10 5823.46 568.223  13
   0  -2 -10 5415.84 478.053  17
   0   2  10 5888.91 577.115  13
   0   2 -10 4938.96 442.482  17
   0  -2  10 5143.24 537.892  26
   0  -2  10 5636.40 527.352  30
   0   2  10 4179.67 420.570  30
   0   2  10 5657.76 532.673  26
   0  -2 -11 165698. 5188.03  19
   0  -2 -11 166550. 5184.42  17
   0   2  11 170795. 5477.00  13
   0   2  11 169030. 5469.40  21
   0  -2  11 161364. 5406.92   8
   0   2 -11 169239. 5223.91  19
   0   2 -11 165773. 5138.17  17
   0   2  11 179601. 5587.01   8
   0  -2  11 164726. 5425.48  21
   0  -2  11 169115. 5396.45  26
   0   2  11 164578. 5321.33  26
   0  -2  11 164118. 5308.48  30
   0   2 -12 7903.12 666.150  19
   0  -2 -12 7030.08 621.320  19
   0   2  12 6951.48 744.460   8
   0   2  12 7307.27 752.135  13
   0   2 -12 7060.46 583.817  17
   0  -2  12 6761.81 708.342  21
   0   2  12 7281.63 745.378  21
   0  -2 -12 6061.35 574.851  17
   0  -2  12 5237.30 631.444   8
   0  -2  12 6677.78 674.846  26
   0   2  12 6328.28 637.510  26
   0  -2  12 5572.94 602.215  30
   0  -2  13 35260.3 1885.43   8
   0  -2  13 37729.5 1903.55  21
   0  -2 -13 34579.1 1647.08  19
   0   2 -13 37734.3 1713.28  19
   0  -2 -13 36752.2 1674.47  17
   0   2  13 38708.7 2016.77   8
   0   2  13 37048.7 1925.59  13
   0   2  13 38864.5 1949.25  21
   0   2  13 35474.2 1789.62  26
   0  -2  13 34652.1 1754.70  30
   0   2 -14 222410. 7012.81  19
   0  -2  14 209369. 7306.80   8
   0   2  14 235832. 7583.66   8
   0  -2 -14 220677. 6970.01  19
   0  -2  14 230201. 7353.95  21
   0   2  14 244302. 7464.48  21
   0  -2 -14 216822. 6945.56  17
   0   2  14 222783. 7195.50  26
   0  -2  14 220836. 7131.95  30
   0   2  15 9125.20 989.547   8
   0  -2  15 10896.2 990.127  21
   0   2  15 10624.7 990.454  21
   0  -2 -15 9374.81 796.970  19
   0  -2 -15 8411.03 757.344  17
   0  -2  15 8852.54 946.522   8
   0   2 -15 10248.0 871.859  19
   0   2  15 10083.3 924.808  26
   0   2  16 3114.60 594.449  21
   0   2 -16 2863.01 490.783  19
   0   2  16 4022.14 695.929   8
   0  -2  16 2211.88 492.465   8
   0  -2  16 2914.85 544.504  21
   0  -2 -16 2645.23 446.228  19
   0  -2  16 2752.05 521.972  28
   0   2 -17 71491.4 3064.81  19
   0  -2  17 76135.5 3399.48  21
   0  -2 -17 72570.0 3042.19  19
   0   2  17 72062.9 3558.36   8
   0   2  17 81476.7 3530.20  21
   0   2  17 79537.1 3545.02  28
   0  -2  17 80668.8 3539.51  28
   0  -2 -18 958.595 337.277  19
   0  -2  18 372.682 194.924  21
   0   2  18 1665.89 466.094  21
   0   2 -18 1289.44 420.302  19
   0  -2  18 1158.05 441.269  28
   0   2  18 1590.12 526.733  28
   0  -2 -18 807.306 282.983  34
   0  -2 -18 1181.61 350.386  47
   0  -2 -18 1099.31 341.647  51
   0   2 -18 956.354 332.730  47
   0   2 -18 783.100 384.918  40
   0  -2 -18 949.130 329.796  40
   0   2  19 49529.0 2743.05  28
   0  -2  19 46868.5 2649.42  28
   0  -2 -19 43984.2 2076.43  34
   0  -2 -19 34992.2 2064.77  19
   0   2  19 48184.4 2673.52  21
   0   2 -19 37408.7 2148.74  19
   0  -2 -19 43334.8 2108.62  51
   0   2 -19 42429.1 2098.21  47
   0  -2 -19 37783.2 2016.36  47
   0   2 -19 44631.1 2107.08  40
   0  -2  20 24825.4 1907.81  28
   0  -2 -20 28838.6 1579.64  34
   0   2  20 28536.4 2068.20  28
   0  -2 -20 28883.2 1611.65  51
   0   2 -20 28298.3 1586.38  40
   0   2 -20 27233.0 1588.44  47
   0  -2 -20 26775.7 1557.20  47
   0  -2 -21 9421.06 824.191  34
   0  -2 -21 8768.01 840.576  51
   0  -2 -21 8090.03 786.437  47
   0   2 -21 8815.68 841.776  47
   0   2 -21 10551.5 889.215  40
   0   2 -22 19531.6 1206.12  34
   0  -2 -22 19700.5 1215.08  34
   0  -2 -22 20220.1 1241.36  51
   0  -2 -22 15877.5 1117.93  47
   0   2 -22 16169.0 1127.47  47
   0   2 -23 21035.0 1240.26  34
   0  -2 -23 22823.6 1285.42  34
   0  -2 -23 22830.1 1281.96  51
   0  -2  23 21872.4 1377.71  54
   0   2 -23 19807.4 1215.04  47
   0   2 -24 817.052 233.768  34
   0  -2 -24 573.956 211.278  34
   0  -2  24 629.834 257.479  61
   0  -2  24 105.135 136.751  54
   0  -2 -24 415.727 164.690  51
   0   2 -24 480.501 187.384  47
   0   2 -25 39986.4 1623.95  34
   0  -2 -25 42132.0 1657.13  34
   0   2  25 35963.7 1673.38  61
   0  -2  25 39525.8 1783.37  61
   0  -2  25 31961.3 1570.27  54
   0  -2 -25 31393.5 1468.67  51
   0   2 -26 6926.42 527.351  34
   0  -2 -26 6540.79 505.724  34
   0  -2  26 7342.13 600.422  61
   0  -3   0-47.4308 116.311   2
   0  -3   0-42.4637 94.5093   6
   0   3   0 51.7363 59.3162   7
   0   3   0-143.724 148.364   1
   0   3  -1 620485. 17733.0   7
   0   3   1 637262. 18292.7   7
   0   3  -1 662247. 18333.1   1
   0   3   1 663011. 18327.9   1
   0  -3  -1 664411. 18378.0   6
   0  -3  -2 1804.73 317.412   1
   0   3   2 1687.21 330.834   2
   0  -3   2 1793.26 361.200   4
   0  -3   2 1998.38 300.508   1
   0   3   2 1862.85 334.906   1
   0   3  -2 1758.84 313.774   1
   0   3   2 1617.83 330.720   7
   0   3   3 129317. 4516.38   2
   0   3   3 135918. 4344.05   1
   0  -3   3 133761. 4602.22   4
   0  -3  -3 122464. 4240.29   1
   0   3  -3 141828. 4692.07   4
   0  -3   3 130057. 4297.65   1
   0   3  -3 125739. 4313.24   1
   0  -3   4 89251.4 3213.34   1
   0   3   4 96852.8 3291.14   1
   0   3   4 96724.8 3423.87   5
   0   3  -4 94189.7 3289.89   1
   0  -3   4 91977.1 3621.82   4
   0  -3  -4 86024.2 3166.98   1
   0   3  -5 85434.2 3024.80   1
   0   3   5 86197.0 3319.46   5
   0  -3  -5 79770.8 2562.11  17
   0   3   5 91683.3 3038.12   1
   0   3   5 84126.4 2845.55   3
   0  -3   5 82092.6 3506.02   4
   0  -3  -5 79837.7 2551.68  19
   0  -3  -6 10653.8 591.742  17
   0   3   6 12421.9 1067.87   5
   0   3   6 12303.4 663.601  13
   0   3   6 13198.3 808.804   1
   0  -3  -6 11511.7 597.641  19
   0   3  -6 12082.0 805.457   1
   0   3   6 11246.9 671.853   3
   0   3   6 10974.9 1248.27   7
   0  -3   6 11056.7 1106.81   4
   0  -3  -6 10291.0 551.185  16
   0  -3   7 360622. 12184.1   4
   0   3   7 435756. 12163.3   5
   0   3   7 403906. 10898.4  13
   0   3   7 423772. 10988.9   1
   0   3   7 414482. 13037.4   7
   0   3  -7 394475. 11011.6   1
   0   3   7 419338. 10695.7   3
   0  -3  -7 380208. 10720.5  19
   0  -3  -7 329777. 10615.6  16
   0  -3  -7 384271. 10734.4  17
   0  -3   7 369416. 10893.9  21
   0  -3   7 366773. 10857.4  26
   0  -3   7 381516. 10851.3  30
   0   3  -7 366684. 10809.3  33
   0   3  -8 4555.05 358.868  17
   0  -3  -8 3906.45 332.210  16
   0   3   8 4046.91 867.843   7
   0   3   8 3998.15 297.004  11
   0  -3   8 4288.62 794.262   4
   0  -3  -8 4835.92 398.806  17
   0   3   8 4634.98 449.612  13
   0  -3   8 4285.80 448.446  21
   0   3   8 4233.59 704.318   5
   0  -3  -8 4598.52 385.354  19
   0  -3   8 4706.90 450.518  26
   0  -3   8 4691.94 435.421  30
   0   3  -8 3982.57 407.550  33
   0   3   9 219824. 8538.74   7
   0  -3  -9 205910. 5804.22  17
   0   3   9 188893. 5544.16   9
   0   3  -9 191033. 5684.39  17
   0  -3  -9 160096. 5578.34  16
   0   3   9 225467. 6092.64  13
   0   3   9 200046. 7364.74   5
   0  -3  -9 203010. 5775.69  19
   0  -3   9 197530. 5996.70  21
   0  -3   9 201778. 5967.54  26
   0  -3   9 198593. 5920.59  30
   0   3   9 182840. 5806.44  26
   0   3  -9 200642. 5883.07  33
   0   3  10 2609.71 894.832   7
   0   3  10 2300.03 395.215  13
   0   3 -10 2635.47 333.809  17
   0   3  10 2593.92 438.421   8
   0  -3 -10 2753.34 374.879  17
   0  -3 -10 3673.06 412.737  19
   0  -3  10 1795.86 369.328  21
   0   3 -10 3054.57 400.523  33
   0   3  10 2118.22 337.915  26
   0  -3  10 2126.32 349.463  30
   0  -3  10 2637.38 421.994  26
   0  -3  11 4562.50 555.079   8
   0  -3 -11 5669.56 549.665  17
   0   3  11 5075.80 593.702  13
   0   3  11 5796.53 620.281  21
   0  -3 -11 5518.93 519.628  19
   0   3 -11 5300.99 479.299  17
   0   3 -11 6114.01 549.360  19
   0  -3  11 5194.96 607.002  21
   0   3  11 5250.99 623.628   8
   0   3  11 5349.65 546.261  26
   0  -3  11 5438.87 570.165  30
   0  -3 -12 31690.0 1490.48  17
   0  -3  12 31278.7 1669.79  21
   0  -3  12 28672.4 1591.92   8
   0   3 -12 31686.2 1501.99  19
   0   3  12 35366.9 1768.20  13
   0  -3 -12 30063.8 1459.06  19
   0   3  12 35515.6 1817.10   8
   0   3  12 34590.6 1744.47  21
   0   3  12 31263.2 1574.44  26
   0  -3  12 31313.1 1583.65  30
   0   3  13 154208. 5299.54  13
   0   3  13 159611. 5302.53  21
   0  -3 -13 150895. 4912.55  17
   0  -3  13 138758. 5120.40   8
   0  -3 -13 146179. 4874.91  19
   0   3 -13 153451. 4967.77  19
   0   3  13 156908. 5414.01   8
   0  -3  13 151116. 5216.08  21
   0  -3  13 147932. 5075.60  30
   0   3  13 145647. 5040.43  26
   0  -3  14 33677.6 1840.87  21
   0  -3 -14 29271.5 1578.70  19
   0   3 -14 31585.2 1633.39  19
   0  -3  14 28795.0 1749.42   8
   0  -3 -14 31188.2 1600.80  17
   0   3  14 33310.2 1967.05   8
   0   3  14 35033.3 1931.93  13
   0   3  14 33629.8 1884.65  21
   0  -3  14 31239.6 1718.33  30
   0  -3 -15 86868.1 3373.34  17
   0  -3 -15 84328.1 3361.58  19
   0  -3  15 98052.9 3799.85  21
   0  -3  15 79215.2 3608.91   8
   0   3  15 98332.6 4017.73   8
   0   3 -15 92206.9 3475.24  19
   0   3  15 103063. 3906.73  21
   0  -3  15 91148.7 3570.83  30
   0  -3 -16 6248.12 686.745  19
   0  -3 -16 4896.12 615.199  17
   0   3  16 6095.10 864.291   8
   0   3  16 5724.36 767.357  21
   0  -3  16 6214.98 783.163  21
   0   3 -16 5431.93 672.516  19
   0  -3  16 4488.12 678.092   8
   0  -3  16 6557.98 838.812  28
   0   3  16 5997.24 803.631  28
   0  -3  17 26319.2 1766.31  21
   0   3  17 22679.6 1803.85   8
   0   3 -17 23714.6 1525.60  19
   0   3  17 25287.4 1773.21  21
   0  -3 -17 21396.2 1432.31  19
   0  -3  17 23969.8 1728.07  28
   0   3  17 23431.8 1751.62  28
   0  -3  18 11117.9 1164.78  28
   0  -3 -18 11604.2 936.560  34
   0   3  18 13440.1 1297.00  28
   0   3 -18 11174.8 1028.95  19
   0   3  18 13670.9 1296.51  21
   0  -3 -18 10568.1 970.447  19
   0  -3 -18 11629.1 973.662  51
   0   3 -18 11300.2 970.755  47
   0   3 -18 11020.5 909.643  40
   0  -3 -18 9089.19 861.816  47
   0  -3  19 33748.4 2244.97  28
   0   3  19 40874.5 2499.92  28
   0  -3 -19 38274.3 1895.57  34
   0  -3 -19 28118.3 1833.12  19
   0   3  19 38997.2 2382.42  21
   0   3 -19 33384.7 1988.04  19
   0  -3 -19 42241.1 2009.08  51
   0  -3 -19 37672.5 1917.64  47
   0   3 -19 39980.1 1981.79  47
   0   3 -19 39455.5 1933.24  40
   0   3  20 3660.25 730.223  28
   0  -3  20 2637.75 596.566  28
   0  -3 -20 4082.25 559.581  34
   0  -3 -20 3290.73 524.075  47
   0   3 -20 3741.96 581.505  47
   0   3 -20 2152.50 494.496  40
   0  -3 -20 4154.79 579.758  51
   0  -3 -21 87539.9 3319.48  34
   0  -3 -21 88849.5 3370.85  51
   0  -3 -21 76538.4 3236.08  47
   0   3 -21 86405.1 3361.50  47
   0   3 -21 90679.1 3366.58  40
   0  -3 -22 7135.74 708.147  34
   0  -3 -22 8182.84 769.119  51
   0   3 -22 6716.55 687.116  47
   0   3 -22 8835.46 789.072  40
   0   3 -23 35375.7 1685.83  34
   0  -3 -23 36351.1 1702.47  34
   0  -3  23 34079.1 1810.95  54
   0  -3 -23 34579.9 1677.12  51
   0   3 -23 32017.5 1641.43  47
   0   3 -24-79.8941 141.651  34
   0  -3  24 331.982 182.239  54
   0  -3  24 171.129 164.071  61
   0  -3 -24 54.4395 138.584  51
   0   3 -24 207.940 125.911  47
   0   3 -25 4311.83 450.643  34
   0  -3 -25 4406.92 461.633  34
   0  -3  25 4489.62 489.223  54
   0  -3  25 5071.25 558.332  61
   0  -3 -25 4600.48 447.661  51
   0   3 -25 3501.83 389.740  47
   0   3 -26 3402.36 353.392  34
   0  -3 -26 3351.68 353.767  34
   0  -3  26 2959.52 390.555  61
   0   4   0 3421.45 473.340   1
   0  -4   0 3841.26 522.788   6
   0  -4   0 3881.74 517.064   2
   0   4   0 3228.52 400.379   7
   0  -4  -1 103141. 3644.80   2
   0   4   1 91773.2 3435.11   7
   0   4   1 90806.2 2811.85  15
   0   4   1 94096.9 2765.42  10
   0   4   1 93978.7 2701.00   8
   0   4   1 95200.3 3534.25   1
   0   4  -1 91082.3 2955.66   7
   0   4  -1 94319.6 3526.40   1
   0  -4  -1 98216.9 3574.67   6
   0  -4  -1 93370.2 3475.93   1
   0   4   2 72607.7 3027.29   2
   0  -4   2 70777.6 2878.80   1
   0   4   2 71573.4 2235.33  10
   0  -4  -2 67916.2 2831.15   1
   0  -4   2 76760.4 3096.99   4
   0   4  -2 74253.1 2951.67   1
   0   4   2 71685.7 2211.24   8
   0   4   2 74270.0 3088.00   7
   0   4   2 77343.4 2977.56   1
   0  -4  -2 82252.6 3105.01   2
   0  -4  -3 45215.6 2040.13   1
   0   4   3 44042.1 2335.27   7
   0  -4   3 42534.2 2224.20   4
   0   4  -3 44432.7 2299.00   4
   0   4   3 44164.5 2090.77   1
   0   4  -3 40954.6 2052.65   1
   0   4   3 39656.3 2127.25   2
   0  -4   3 43176.8 2031.34   1
   0   4  -4 389058. 11822.8   4
   0  -4  -4 354744. 11172.9   1
   0  -4   4 387021. 11282.9   1
   0  -4  -4 360512. 10488.1  16
   0   4  -4 389008. 11392.0   1
   0   4   4 397566. 11740.5   2
   0   4   4 414521. 11419.7   1
   0   4   4 388395. 12069.3   7
   0  -4   4 380723. 11749.3   4
   0   4   5 48103.0 2375.82   5
   0   4   5 54920.1 2324.45   1
   0   4   5 46599.7 2518.99   2
   0  -4  -5 46799.6 1661.29  19
   0  -4  -5 46693.5 1650.01  16
   0  -4  -5 50656.7 1698.10  17
   0  -4   5 47254.9 2588.16   4
   0   4  -5 51986.1 2325.59   1
   0   4   6 32721.1 1590.15   3
   0  -4   6 33341.0 2189.62   4
   0   4   6 33649.0 2133.30   2
   0  -4  -6 34491.1 1279.25  19
   0  -4  -6 33794.5 1301.45  17
   0  -4  -6 33155.4 1265.36  16
   0   4   6 36756.6 1787.60   1
   0   4   6 36066.2 2030.75   5
   0   4  -6 35450.3 1786.25   1
   0   4   6 35124.8 2426.02   7
   0  -4   6 32166.0 1361.70  30
   0   4  -6 31444.8 1340.19  33
   0   4  -7 9137.56 827.491   1
   0  -4  -7 10487.1 612.308  17
   0  -4   7 8894.45 671.448  21
   0   4   7 9094.68 1328.22   7
   0   4   7 8776.56 626.249  13
   0  -4  -7 9838.07 585.649  19
   0   4   7 7956.73 976.069   5
   0  -4  -7 9478.69 565.943  16
   0   4   7 10078.4 831.511   1
   0  -4   7 7787.80 1082.67   4
   0   4   7 8885.96 696.281   3
   0  -4   7 7507.35 591.025  30
   0   4  -7 7765.67 604.385  33
   0  -4   8 175767. 7507.86   4
   0  -4  -8 193263. 5890.02  16
   0   4   8 224425. 8595.73   7
   0  -4  -8 211668. 5968.30  19
   0   4   8 219588. 6190.89  13
   0   4   8 213301. 7456.17   5
   0  -4   8 208503. 6177.64  21
   0  -4  -8 210093. 5983.00  17
   0   4  -8 205213. 6072.57  33
   0  -4   8 205528. 6118.39  30
   0   4  -8 175407. 5887.04  27
   0  -4  -9 88418.8 2821.29  17
   0  -4  -9 88768.6 2797.82  19
   0  -4   9 84565.4 2995.99  21
   0  -4  -9 75430.1 2667.08  16
   0   4  -9 80697.6 2692.75  17
   0   4   9 92288.5 5063.70   7
   0   4   9 80905.9 4049.88   5
   0   4   9 94045.4 3049.14  13
   0   4   9 94276.4 3116.91   8
   0   4  -9 85891.7 2879.22  33
   0   4   9 70627.4 2739.50  26
   0   4  -9 69905.4 2698.12  27
   0  -4   9 88010.7 2950.18  30
   0   4  10 14755.8 1952.21   7
   0   4  10 12457.9 1488.77   5
   0  -4 -10 13430.7 807.884  17
   0  -4 -10 12658.5 781.591  19
   0  -4  10 12578.4 843.509   8
   0   4  10 14101.5 978.090   8
   0  -4  10 12163.7 887.241  21
   0   4  10 14576.4 958.751  13
   0   4 -10 12299.6 729.458  17
   0   4  10 11470.8 791.152  26
   0  -4  10 13354.7 877.625  30
   0   4 -10 13950.8 872.946  33
   0  -4 -11 290547. 8522.55  19
   0   4  11 301333. 8892.91  13
   0   4  11 320053. 9042.68   8
   0   4 -11 260256. 8379.89  17
   0  -4  11 265503. 8654.45   8
   0   4  11 298499. 8850.15  21
   0  -4  11 292929. 8820.90  21
   0  -4 -11 298384. 8584.17  17
   0  -4  11 296142. 8739.38  30
   0   4 -11 299858. 8697.74  33
   0   4  12 2173.15 377.887  21
   0  -4  12 2695.26 431.815   8
   0  -4 -12 2090.43 338.551  17
   0   4 -12 1899.78 342.131  19
   0  -4 -12 2518.18 370.368  19
   0   4  12 2546.01 470.798   8
   0   4  12 2050.20 381.093  13
   0  -4  12 1891.23 408.102  21
   0  -4  12 1659.58 344.805  30
   0  -4  13 1391.42 332.286   8
   0   4 -13 1465.06 315.120  19
   0   4  13 1646.06 381.611  21
   0   4  13 1424.06 334.581   8
   0  -4 -13 1301.64 261.480  19
   0  -4  13 970.097 275.672  21
   0   4  13 995.947 313.083  13
   0  -4 -13 1432.15 276.966  17
   0  -4  13 1047.47 290.602  30
   0   4 -14 11665.2 918.967  19
   0  -4  14 10990.3 982.983   8
   0  -4 -14 12498.0 919.145  17
   0   4  14 12722.1 1088.35  21
   0  -4  14 12385.1 1059.38  21
   0   4  14 13195.3 1124.79  13
   0   4  14 12876.1 1170.75   8
   0  -4 -14 11340.0 888.620  19
   0  -4  14 12460.7 1013.20  30
   0  -4  15 29051.7 1736.32  21
   0   4  15 28869.3 1768.83  21
   0   4 -15 26240.5 1508.52  19
   0  -4 -15 24080.4 1448.66  17
   0   4  15 26733.3 1809.56   8
   0  -4 -15 24693.8 1434.58  19
   0  -4  15 23478.7 1543.65  30
   0  -4  15 24298.7 1638.63  28
   0   4  16 17484.1 1404.86  21
   0  -4  16 16632.2 1342.19  21
   0  -4 -16 14213.4 1095.29  19
   0   4 -16 16546.3 1214.63  19
   0  -4 -16 16958.2 1205.52  17
   0   4  16 17583.6 1525.28   8
   0   4  16 17739.1 1469.18  28
   0  -4  16 15094.1 1224.32  30
   0  -4  16 14435.0 1293.57  28
   0  -4 -17 142702. 5442.86  35
   0   4  17 196733. 6416.79  28
   0  -4 -17 150255. 5314.39  34
   0  -4  17 163546. 5957.32  28
   0   4 -17 162810. 5601.80  19
   0   4  17 184377. 6176.82  21
   0  -4  17 162564. 5911.31  21
   0  -4 -17 151168. 5420.88  19
   0  -4 -17 160729. 5452.62  51
   0   4 -17 150494. 5394.49  47
   0   4 -17 151190. 5336.73  40
   0   4 -18 2880.93 541.754  19
   0  -4 -18 2119.52 463.012  19
   0   4  18 1989.54 495.439  21
   0  -4 -18 3044.33 510.474  34
   0  -4  18 2165.53 503.883  28
   0   4  18 2655.44 626.574  28
   0  -4  18 2105.27 428.406  50
   0  -4 -18 2964.43 530.160  51
   0   4 -18 2409.87 472.673  47
   0  -4 -18 2419.26 451.302  47
   0   4 -18 2936.32 500.198  40
   0  -4 -19 42320.5 2028.96  34
   0   4  19 45902.7 2683.97  28
   0  -4  19 39263.4 2399.72  28
   0   4 -19 37504.1 2156.80  19
   0   4  19 44264.7 2554.31  21
   0  -4 -19 44116.6 2108.15  51
   0  -4 -19 37292.6 1968.05  47
   0  -4  19 39376.6 2125.65  50
   0   4 -19 41877.1 2082.04  47
   0   4 -19 43469.2 2047.50  40
   0   4  20 6897.56 1010.19  28
   0  -4 -20 6478.52 688.456  34
   0  -4  20 3891.15 689.772  28
   0  -4 -20 7223.39 746.464  51
   0   4 -20 5503.96 695.021  40
   0  -4 -20 5583.49 647.895  47
   0   4 -20 6642.03 699.687  47
   0  -4 -21 2112.48 379.451  34
   0  -4 -21 2260.27 422.311  51
   0   4 -21 1823.15 353.776  47
   0   4 -21 2113.93 395.688  40
   0  -4 -22 15475.7 1039.50  34
   0  -4 -22 14763.2 1043.54  51
   0   4 -22 13096.9 1031.72  40
   0   4 -22 13760.6 1017.67  47
   0   4 -23 52656.3 2180.93  34
   0  -4 -23 52505.0 2188.47  34
   0  -4 -23 52462.3 2217.38  51
   0  -4  23 53543.3 2386.69  54
   0   4 -23 47133.3 2142.40  47
   0  -4 -24 470.826 201.774  34
   0   4 -24 732.734 231.055  34
   0  -4  24 311.435 207.286  61
   0  -4  24 476.583 196.506  54
   0  -4 -24 676.704 197.037  51
   0   4 -24 483.517 195.950  47
   0  -4 -25 60271.2 2180.39  34
   0   4 -25 62259.7 2200.90  34
   0  -4  25 56456.1 2253.60  54
   0  -4 -25 56581.8 2131.43  51
   0  -4  25 60849.9 2350.61  61
   0  -4 -26 3062.54 334.095  34
   0   4 -26 3192.93 337.561  34
   0  -4  26 3560.13 406.521  61
   0   5   0 44.6947 178.796   1
   0   5   0 77.8706 64.2882  15
   0   5   0 47.8283 109.853   7
   0  -5   0 275.021 241.760   2
   0   5   1 20746.7 755.491   8
   0   5  -1 20242.9 1042.61   7
   0   5   1 21114.9 1439.22   1
   0   5  -1 20858.5 1436.48   1
   0  -5  -1 22891.0 1530.09   2
   0   5   1 21980.5 890.147  15
   0  -5   1 20389.0 1457.47   2
   0   5   1 21126.1 1366.27   7
   0   5   1 21699.8 835.731  10
   0  -5  -2 24307.7 1557.81   1
   0   5   2 26620.7 1726.31   2
   0   5   2 27224.9 1014.11  10
   0   5  -2 25903.0 1645.99   1
   0   5   2 31475.5 1821.94   7
   0   5   2 28366.6 1697.57   1
   0   5   2 24861.5 971.943   8
   0  -5   2 24930.5 1578.41   1
   0  -5  -2 29862.6 1786.40   2
   0  -5  -3 11248.9 582.228  16
   0   5   3 12509.2 1080.34   1
   0  -5   3 12012.7 1170.85   4
   0   5   3 11730.5 583.792   8
   0   5   3 11540.6 1099.68   2
   0   5   3 12409.4 1198.61   7
   0   5   3 12061.5 599.672  10
   0   5  -3 11054.0 1128.26   4
   0   5  -3 10564.1 1003.37   1
   0  -5  -3 10031.8 946.196   1
   0  -5   3 10676.6 974.109   1
   0  -5  -3 11115.0 563.416  19
   0  -5  -4 48257.8 1698.68  16
   0   5  -4 48983.7 2706.32   4
   0   5   4 53001.6 2882.46   7
   0   5   4 50784.8 1742.02   8
   0  -5   4 47487.4 2374.19   1
   0   5  -4 52107.6 2532.22   1
   0  -5  -4 47301.7 1662.40  19
   0   5   4 50794.4 2636.96   6
   0   5   4 48089.9 2605.73   2
   0  -5   4 47208.7 2656.85   4
   0   5   4 54047.0 2534.24   1
   0  -5  -4 46092.5 2323.11   1
   0   5   5 78432.7 3674.52   2
   0  -5  -5 80702.3 2544.74  16
   0  -5   5 75148.7 3708.68   4
   0  -5  -5 82258.3 2541.76  17
   0   5   5 84807.7 4085.09   7
   0   5  -5 77627.5 3752.22   4
   0   5   5 87506.7 3487.40   1
   0   5   5 82369.0 2632.99   8
   0   5  -5 70268.7 2287.72  12
   0   5   5 95030.1 3912.47   6
   0   5  -5 81148.9 3418.86   1
   0  -5  -5 82001.7 2516.94  19
   0   5  -5 77647.5 2606.68  33
   0  -5   5 78014.8 2607.92  30
   0   5   6 8889.18 1106.31   2
   0  -5  -6 9906.25 570.108  19
   0   5   6 9145.22 1012.88   5
   0  -5  -6 9477.53 574.531  16
   0   5  -6 8450.95 911.673   1
   0  -5   6 8833.58 611.279  21
   0   5   6 8432.47 840.613   3
   0   5   6 10141.8 1339.98   7
   0  -5   6 8893.03 1138.86   4
   0   5   6 9416.80 1169.47   6
   0   5   6 10493.8 995.854   1
   0   5   6 10728.0 676.898   8
   0  -5  -6 9962.11 593.613  17
   0   5  -6 7692.99 582.513  33
   0  -5   6 9647.84 633.890  30
   0  -5   7 165151. 5176.23  21
   0   5  -7 168131. 5904.43   1
   0   5   7 185261. 7397.97   7
   0  -5   7 148073. 6567.32   4
   0   5   7 153601. 6501.47   2
   0   5   7 181342. 5184.84  13
   0  -5  -7 179481. 5042.16  19
   0   5   7 186167. 5305.01   8
   0   5   7 157747. 5538.91   3
   0   5   7 175649. 6399.76   5
   0  -5  -7 176190. 5071.34  17
   0  -5  -7 170183. 5018.04  16
   0   5   7 182029. 5976.76   1
   0   5  -7 153628. 5098.74  33
   0   5  -7 145542. 4964.34  27
   0  -5   7 166651. 5169.24  30
   0   5   8 1640.57 327.142   8
   0  -5   8 1512.34 312.091  21
   0   5   8 1244.02 473.025   2
   0   5   8 1803.25 760.503   7
   0   5   8 792.255 382.998   5
   0  -5  -8 2102.98 299.326  16
   0  -5  -8 2006.92 292.743  19
   0  -5  -8 2138.08 305.407  17
   0   5   8 1691.38 301.397  13
   0  -5   8 1790.11 313.367  30
   0   5  -8 2061.07 333.306  33
   0   5  -8 1403.73 263.932  27
   0   5   9 21158.7 1216.70   8
   0   5   9 20203.8 1835.48   5
   0  -5  -9 21989.7 1037.59  19
   0   5   9 21474.1 1156.76  13
   0  -5   9 18090.9 1002.12   8
   0  -5  -9 19521.5 979.612  16
   0  -5   9 20119.8 1144.11  21
   0  -5  -9 22511.3 1073.34  17
   0   5   9 21422.2 2385.85   7
   0  -5   9 19154.9 1089.56  30
   0   5  -9 19415.1 1067.21  33
   0   5  -9 16451.9 958.250  27
   0   5 -10 256258. 7947.37  17
   0  -5  10 249333. 8111.96   8
   0   5  10 291457. 11599.7   7
   0  -5 -10 288198. 8150.67  17
   0   5  10 314276. 8464.84  13
   0  -5 -10 249166. 7957.50  16
   0  -5 -10 278511. 8080.13  19
   0   5  10 312343. 8593.79   8
   0   5  10 246821. 9853.09   5
   0  -5  10 287309. 8376.44  21
   0  -5  10 286972. 8311.12  30
   0   5 -10 277353. 8226.01  33
   0   5  11 1593.94 401.748   8
   0  -5 -11 1847.13 336.486  17
   0   5  11 1431.97 291.926  21
   0  -5  11 1537.62 339.839  21
   0   5  11 1712.19 354.067  13
   0  -5 -11 1892.23 319.048  19
   0  -5  11 1696.79 356.544  30
   0   5 -11 1255.60 322.812  33
   0   5  12 6295.45 699.383  21
   0   5  12 6055.71 734.918   8
   0  -5 -12 7815.32 688.962  17
   0  -5  12 5313.90 646.076  21
   0  -5 -12 5951.74 585.731  19
   0   5  12 5445.93 673.967  13
   0   5 -12 6610.41 674.415  33
   0  -5  12 5449.34 625.741  30
   0  -5  13 276582. 8862.97  21
   0   5  13 288252. 9012.54  13
   0   5  13 298348. 9196.03   8
   0  -5 -13 265307. 8477.72  19
   0   5 -13 287661. 8619.31  19
   0  -5 -13 281532. 8583.52  17
   0   5  13 290606. 8941.27  21
   0  -5  13 283935. 8798.40  30
   0   5  14 10353.3 989.344  21
   0   5 -14 11356.8 913.343  19
   0   5  14 10416.0 1017.20  13
   0  -5 -14 11376.2 905.783  17
   0  -5  14 10544.6 987.171  21
   0  -5 -14 10590.2 848.056  19
   0   5  14 11131.2 1108.54   8
   0  -5  14 8393.17 894.441  28
   0  -5  14 10115.3 922.176  30
   0  -5 -15 23620.8 1418.77  19
   0   5  15 25257.2 1668.37  21
   0   5 -15 25408.5 1504.82  19
   0  -5 -15 23853.5 1460.01  17
   0   5  15 26468.8 1840.76   8
   0  -5  15 26943.9 1692.10  21
   0  -5  15 22672.6 1580.56  28
   0  -5  15 24034.2 1558.83  30
   0   5  16 152361. 5781.54   8
   0   5  16 161773. 5601.13  21
   0   5 -16 140060. 5096.43  19
   0  -5 -16 138053. 5035.49  17
   0  -5 -16 128067. 4908.45  19
   0  -5  16 152807. 5472.65  21
   0   5  16 170968. 5842.67  28
   0  -5  16 136861. 5325.43  28
   0  -5  16 143786. 5264.38  30
   0  -5  17 55744.8 2827.89  28
   0  -5 -17 54684.1 2436.72  34
   0  -5 -17 53368.1 2557.88  35
   0  -5  17 57929.1 2768.58  30
   0   5  17 71315.5 3283.11  28
   0  -5 -17 53690.2 2517.02  19
   0   5  17 70749.4 3152.35  21
   0   5 -17 59682.8 2696.33  19
   0  -5 -17 55808.4 2505.27  51
   0   5 -17 51842.7 2467.06  47
   0   5 -17 55888.4 2461.77  40
   0  -5  17 52207.8 2551.92  50
   0  -5 -17 45585.4 2319.94  47
   0   5  18 50978.5 2817.51  28
   0  -5  18 38171.6 2357.56  28
   0  -5 -18 46153.9 2132.91  34
   0   5  18 48014.3 2628.76  21
   0   5 -18 39568.2 2214.32  19
   0  -5 -18 46934.8 2203.28  51
   0  -5  18 42654.9 2228.08  50
   0   5 -18 44233.4 2166.85  47
   0  -5 -18 40695.8 2058.66  47
   0   5 -18 45004.8 2126.05  40
   0  -5 -19 43392.8 2058.25  34
   0   5  19 47745.9 2743.59  28
   0  -5  19 35169.9 2275.23  28
   0   5 -19 33484.9 2119.69  19
   0   5  19 38291.6 2414.38  21
   0  -5 -19 48054.7 2179.12  51
   0   5 -19 43686.5 2081.51  40
   0   5 -19 44365.3 2125.69  47
   0  -5  19 45103.9 2226.52  50
   0   5  20 14461.9 1447.41  28
   0  -5 -20 15338.8 1097.29  34
   0  -5 -20 16798.5 1159.76  51
   0   5 -20 14863.6 1099.80  40
   0   5 -20 13655.6 1074.41  47
   0  -5  20 14396.7 1135.32  50
   0  -5 -21 38046.4 1877.29  34
   0  -5 -21 40823.2 1945.92  51
   0   5 -21 38605.7 1918.62  47
   0   5 -21 36703.1 1910.99  40
   0  -5  21 36349.1 1936.04  50
   0  -5 -22 1018.80 268.748  34
   0  -5  22 1283.67 377.778  54
   0   5 -22 770.219 317.088  40
   0   5 -22 754.150 246.151  47
   0  -5 -22 968.782 298.007  51
   0  -5 -23 19570.2 1147.82  34
   0  -5  23 18211.4 1239.16  61
   0  -5 -23 20649.3 1183.63  51
   0  -5  23 18379.2 1238.52  54
   0   5 -23 17218.2 1109.59  47
   0   5 -23 19727.0 1161.10  40
   0   5 -24 31777.7 1499.18  34
   0  -5 -24 33776.3 1528.80  34
   0  -5  24 33514.1 1662.93  61
   0  -5 -24 32645.5 1516.46  51
   0  -5  24 34268.0 1667.48  54
   0   5 -24 29652.3 1469.88  47
   0  -5 -25 1779.49 263.236  34
   0   5 -25 2092.50 302.937  34
   0  -5  25 1948.95 333.541  61
   0  -5  25 2433.92 352.842  54
   0  -5 -25 1627.31 259.069  51
   0   5 -25 1652.73 259.128  47
   0  -5 -26 9606.51 600.581  34
   0   5 -26 10376.8 627.359  34
   0  -5  26 9858.84 680.103  61
   0   6   0 113243. 4603.68   1
   0   6   0 115739. 3532.70  15
   0   6   0 113430. 4159.36   7
   0  -6   0 115107. 3490.51  16
   0  -6   0 116632. 4724.80   2
   0  -6  -1 36595.8 2138.45   1
   0  -6   1 38476.4 1399.64  16
   0   6   1 39325.9 1443.05  15
   0   6   1 40200.8 2303.98   1
   0   6   1 39103.7 2114.99   7
   0  -6  -1 38649.4 2304.78   2
   0  -6   1 36396.5 2270.33   2
   0  -6   1 37823.8 2170.02   1
   0   6  -1 37541.0 2245.89   1
   0   6  -1 40295.6 1730.05   7
   0   6   2 36425.3 2181.56   1
   0   6  -2 35782.9 2171.13   1
   0   6   2 35862.2 1258.16   8
   0  -6   2 33198.7 2040.93   1
   0  -6   2 35340.6 1311.83  16
   0   6  -2 35523.4 2273.43   4
   0  -6  -2 38901.7 2298.26   2
   0  -6   2 27623.0 2046.92   2
   0   6   2 33776.1 2181.49   2
   0   6   2 38144.9 1337.16  10
   0  -6  -2 32159.2 2003.01   1
   0  -6  -2 36036.4 1316.28  19
   0   6   2 36529.7 2176.46   7
   0   6   2 36671.8 1373.56  15
   0   6   2 37585.1 2222.45   6
   0   6  -3 11446.7 1193.19   1
   0  -6  -3 14377.0 682.640  17
   0   6   3 11397.3 1195.55   6
   0  -6  -3 12824.6 648.104  19
   0   6   3 11743.5 1203.15   1
   0  -6   3 12089.0 1160.30   1
   0  -6  -3 11668.7 1118.95   1
   0   6   3 11164.2 628.125  10
   0   6  -3 11611.8 1280.03   4
   0  -6  -3 12935.8 671.094  16
   0   6   3 9786.23 1154.09   2
   0   6   3 11464.7 616.448   8
   0   6   3 11168.6 1237.62   7
   0   6   4 94130.5 4425.85   2
   0  -6  -4 104919. 3210.59  17
   0  -6   4 99601.1 4600.03   4
   0   6   4 109050. 3251.03   8
   0  -6  -4 98808.4 3172.55  19
   0  -6   4 93649.6 4122.85   1
   0   6  -4 94518.3 4505.94   4
   0   6   4 110442. 4806.73   7
   0   6   4 102823. 4468.65   6
   0   6   4 105506. 4363.54   1
   0   6  -4 97816.5 4299.89   1
   0  -6  -4 101471. 3213.19  16
   0   6   4 107112. 3254.32  10
   0   6  -4 99463.7 3281.67  25
   0  -6   4 102376. 3298.05  30
   0   6   5 178778. 5116.08   8
   0   6  -5 165378. 6257.61   1
   0  -6  -5 174508. 4978.14  19
   0   6  -5 154577. 4756.07  12
   0  -6   5 161378. 6621.10   4
   0   6   5 153756. 6428.70   2
   0   6   5 181331. 6364.81   1
   0  -6  -5 174062. 5021.77  16
   0  -6  -5 172575. 4998.81  17
   0   6   5 170237. 6552.32   6
   0   6  -5 158177. 6571.00   4
   0   6   5 181605. 7055.01   7
   0   6  -5 167626. 5094.57  33
   0  -6   5 168941. 5102.71  30
   0   6  -5 163523. 5082.56  25
   0   6   6 212213. 8581.68   2
   0   6   6 233264. 8714.49   6
   0  -6   6 217500. 8756.98   4
   0   6  -6 237138. 8316.27   1
   0   6   6 232030. 8339.59   5
   0  -6  -6 251494. 7054.90  16
   0   6   6 267818. 9559.77   7
   0  -6   6 219984. 7056.74  21
   0   6   6 267727. 7231.47   8
   0   6   6 270367. 8506.50   1
   0  -6  -6 253828. 7020.65  19
   0  -6  -6 257950. 7056.56  17
   0   6  -6 231568. 7132.99  33
   0  -6   6 216060. 7075.71  30
   0   6   7 26014.7 1817.27   1
   0   6   7 24676.8 1933.34   5
   0  -6  -7 27209.0 1149.72  19
   0   6   7 27952.7 1312.97   8
   0   6   7 27469.7 2498.23   7
   0   6   7 24881.4 2129.98   6
   0  -6   7 23070.3 1185.99  21
   0  -6  -7 26203.6 1157.89  16
   0   6  -7 22343.7 1727.18   1
   0  -6  -7 28150.6 1192.45  17
   0   6   7 26249.1 1213.94  13
   0   6  -7 25778.1 1223.89  33
   0  -6   7 25153.3 1220.03  30
   0   6  -7 20311.0 1077.87  27
   0   6   8 69469.3 2489.03  13
   0   6   8 74777.4 2626.03   8
   0  -6  -8 65275.7 2301.00  19
   0  -6   8 63296.1 2452.59  21
   0   6   8 67179.0 3910.25   6
   0   6   8 61861.6 3473.01   5
   0  -6  -8 64952.9 2316.74  16
   0  -6  -8 73110.8 2408.28  17
   0   6   8 72225.4 4486.46   7
   0   6  -8 66253.9 2427.63  33
   0   6  -8 54591.8 2250.44  27
   0  -6   8 63746.8 2442.27  30
   0   6   9 498.612 237.134   5
   0   6   9 1023.71 298.223   8
   0  -6  -9 993.563 217.749  16
   0  -6  -9 1381.51 264.794  17
   0  -6   9 1221.02 259.406  21
   0  -6  -9 1064.77 235.677  19
   0   6   9 719.268 220.747  13
   0   6   9 1586.67 747.462   7
   0   6   9 776.596 471.942   6
   0  -6   9 1405.59 306.687  30
   0   6  -9 976.129 241.741  33
   0   6  -9 867.447 209.334  27
   0   6  10 90549.4 3345.42   8
   0  -6 -10 78925.1 2898.71  16
   0   6  10 92555.6 3228.19  13
   0  -6 -10 85865.7 3005.33  17
   0   6  10 69646.9 4249.31   5
   0   6  10 96187.1 5821.53   7
   0  -6  10 84947.2 3152.52  21
   0  -6 -10 82773.4 2930.18  19
   0   6 -10 82023.1 3054.76  33
   0  -6  10 86238.6 3132.22  30
   0  -6  11 40640.4 1963.35  21
   0   6  11 39013.8 1932.20  21
   0  -6 -11 40683.2 1773.63  19
   0   6  11 42265.2 2005.76  13
   0  -6 -11 43436.1 1859.71  17
   0   6  11 45137.4 2156.04   8
   0  -6  11 40540.7 1924.12  30
   0   6 -11 40380.9 1871.72  33
   0  -6 -12 233274. 7152.75  17
   0   6  12 247704. 7518.36  13
   0   6  12 249996. 7719.77   8
   0   6  12 237314. 7395.53  21
   0  -6 -12 216763. 7018.43  19
   0  -6  12 233605. 7390.74  21
   0   6 -12 227623. 7244.78  33
   0  -6  12 201422. 7207.26  28
   0  -6  12 241545. 7364.63  30
   0  -6 -13 15729.1 1042.42  19
   0   6  13 17728.0 1263.81  21
   0   6  13 18432.7 1326.03  13
   0  -6  13 16796.7 1229.54  21
   0   6 -13 17662.0 1142.09  19
   0  -6 -13 17912.9 1150.29  17
   0   6  13 19610.2 1445.00   8
   0   6 -13 18059.9 1218.71  33
   0  -6  13 16889.0 1226.16  28
   0  -6  13 18999.9 1277.75  30
   0   6  14 150588. 5423.99  13
   0  -6 -14 133311. 4880.76  19
   0   6  14 156940. 5382.47  21
   0  -6  14 150476. 5313.86  21
   0  -6 -14 151891. 5061.99  17
   0   6 -14 147768. 5042.70  19
   0   6  14 156137. 5657.21   8
   0  -6  14 131241. 5116.32  28
   0  -6  14 154310. 5268.59  30
   0  -6 -15 28354.2 1630.86  19
   0   6  15 33412.6 2162.94   8
   0   6  15 32705.9 1951.20  21
   0  -6 -15 33897.1 1793.32  17
   0   6 -15 33062.0 1786.18  19
   0  -6  15 28370.1 1807.66  28
   0  -6  15 33393.7 1909.95  30
   0   6  15 36846.5 2150.22  28
   0   6  16 48546.2 2530.02  21
   0  -6 -16 43643.2 2211.96  17
   0   6 -16 46113.1 2272.68  19
   0  -6 -16 39527.7 2086.98  19
   0   6  16 47559.4 2754.88   8
   0   6  16 54553.8 2777.38  28
   0  -6  16 45773.1 2394.24  30
   0   6 -17 1984.75 451.216  19
   0  -6 -17 1870.96 391.814  19
   0   6  17 1925.27 491.730  10
   0  -6 -17 1794.16 397.885  17
   0  -6  17 2589.10 508.788  30
   0  -6 -17 2066.07 389.681  34
   0   6  17 3209.17 624.902  28
   0  -6 -17 1927.17 425.623  35
   0   6 -17 2357.67 459.564  40
   0  -6 -17 2624.65 447.762  51
   0  -6  17 2703.64 486.679  50
   0  -6  17 3028.64 512.934  48
   0   6 -17 2094.63 418.568  47
   0   6 -18 709.416 294.267  19
   0   6  18 998.142 397.957  28
   0   6 -18 1150.90 414.441  40
   0  -6  18 815.961 328.732  30
   0  -6 -18 1034.36 333.028  34
   0   6 -18 1442.27 380.378  47
   0  -6 -18 1645.99 354.192  51
   0  -6  18 1039.37 361.625  50
   0   6  19 41361.4 2567.14  28
   0  -6 -19 41088.9 1984.27  34
   0  -6 -19 40772.2 2009.22  51
   0  -6 -19 35678.1 1948.30  63
   0   6 -19 41118.2 2001.93  40
   0   6 -19 38122.0 1981.85  47
   0  -6  19 37578.1 2050.11  50
   0  -6 -20 72783.2 2943.77  34
   0   6  20 64803.1 3530.98  28
   0  -6 -20 77507.4 3048.61  51
   0   6 -20 74385.8 3023.06  47
   0   6 -20 74856.1 2989.60  40
   0  -6  20 70808.1 3064.40  50
   0  -6 -21 2670.61 452.635  34
   0   6 -21 2611.46 474.992  47
   0  -6 -21 3040.60 499.004  51
   0  -6  21 2092.40 412.197  50
   0   6 -21 2421.82 433.071  40
   0  -6 -22 56253.8 2313.62  34
   0  -6  22 53153.9 2452.04  54
   0  -6 -22 56891.1 2357.38  51
   0   6 -22 51832.4 2299.55  47
   0  -6  22 49609.7 2320.88  50
   0   6 -22 57297.3 2349.88  40
   0  -6 -23 1362.62 296.680  34
   0  -6  23 1274.72 317.101  61
   0  -6  23 1207.62 314.326  54
   0  -6 -23 1140.96 246.825  51
   0   6 -23 1137.18 301.978  40
   0   6 -23 1717.65 319.829  47
   0  -6 -24 4397.10 454.836  34
   0   6 -24 4242.85 450.223  34
   0  -6  24 3620.59 486.728  61
   0  -6  24 3016.45 430.794  54
   0  -6 -24 3602.95 415.668  51
   0   6 -24 3353.83 406.352  47
   0   6 -25 7957.59 577.584  34
   0  -6 -25 7673.21 566.950  34
   0  -6  25 7264.87 608.944  54
   0  -6  25 7877.21 639.916  61
   0  -6 -25 7537.77 557.281  51
   0   6 -26 7821.13 525.095  34
   0  -6  26 8928.51 606.921  61
   0   7   0-45.8872 124.575   4
   0   7   0 46.0479 80.0889  14
   0  -7   0 36.7666 77.3409  16
   0   7   0 207.016 233.371   1
   0  -7   0-58.6396 244.406   1
   0   7   0 1.76263 96.0052  25
   0  -7   0 131.714 235.350   2
   0   7   0-81.6034 165.148   7
   0   7   1 4733.42 816.817   4
   0  -7  -1 4542.82 372.883  16
   0   7   1 5441.78 758.411   7
   0  -7   1 4506.20 751.635   1
   0   7   1 5183.07 817.379   1
   0   7  -1 4079.15 746.801   4
   0  -7  -1 4583.77 805.320   2
   0   7   1 4718.86 398.646  15
   0  -7   1 4254.91 366.231  16
   0   7   1 4566.21 395.533  14
   0  -7  -1 2993.44 608.159   1
   0   7  -1 4697.87 396.292  14
   0  -7   1 4739.47 822.375   2
   0   7  -1 4728.85 790.780   1
   0   7  -1 4730.51 400.911  25
   0  -7  -2 216317. 6086.17  16
   0   7  -2 205844. 7623.40   1
   0   7   2 219977. 7727.06   1
   0   7   2 220480. 7730.18   6
   0  -7   2 185210. 7263.32   1
   0  -7   2 205853. 6042.57  16
   0  -7  -2 220955. 7835.61   2
   0  -7   2 199728. 7690.84   2
   0  -7  -2 189152. 7266.92   1
   0   7  -2 197111. 7692.29   4
   0   7   2 210574. 6050.31  10
   0   7   2 208214. 6136.59  15
   0   7   2 222247. 7596.31   7
   0  -7   2 207355. 6138.19  30
   0   7  -2 201066. 6141.01  25
   0   7   3 28862.8 2123.98   6
   0   7   3 27274.5 2113.37   2
   0   7   3 29608.9 1201.98  10
   0   7  -3 27875.0 2085.52   1
   0   7   3 28974.3 1135.99   8
   0  -7   3 27842.8 1146.50  16
   0  -7  -3 29632.9 1201.61  16
   0   7   3 32709.9 2270.31   7
   0   7   3 29270.7 1237.48  15
   0   7   3 30229.8 2117.58   1
   0  -7  -3 25445.8 1878.99   1
   0  -7   3 25759.3 1929.51   1
   0  -7  -3 24877.5 1042.44  18
   0   7  -3 24640.4 2067.94   4
   0  -7  -3 30753.3 1172.98  19
   0   7  -3 29044.8 1231.49  32
   0  -7   3 30483.0 1267.77  30
   0   7  -3 28905.3 1261.88  25
   0   7  -4 316743. 11856.3   4
   0   7   4 352477. 11869.6   6
   0   7   4 365330. 10109.2  10
   0   7   4 388021. 12363.0   7
   0  -7  -4 371722. 10074.5  17
   0   7   4 376475. 11859.6   1
   0   7  -4 343194. 11724.3   1
   0   7   4 297558. 11641.2   2
   0  -7  -4 362180. 10018.8  19
   0  -7  -4 358762. 10076.8  16
   0  -7   4 327968. 9953.33  16
   0   7   4 377297. 10080.7   8
   0  -7   4 351605. 10153.2  30
   0   7  -4 343044. 10097.7  32
   0   7  -4 350319. 10158.3  25
   0  -7   5 32213.5 1339.63  16
   0  -7  -5 38881.6 1438.87  19
   0   7   5 37499.5 2458.87   1
   0   7   5 35371.9 2526.03   6
   0  -7  -5 37703.3 1473.10  16
   0   7   5 32109.2 2460.00   2
   0   7   5 41011.6 1555.64   8
   0   7   5 40243.4 2886.28   7
   0   7   5 38693.1 1529.26  10
   0   7  -5 32782.9 2348.20   1
   0  -7  -5 36344.5 1447.19  17
   0   7  -5 34897.2 1476.30  32
   0   7  -5 34531.1 1509.04  33
   0  -7   5 37893.0 1545.12  30
   0   7  -5 35829.8 1528.82  25
   0   7   6 4359.96 468.702  10
   0  -7  -6 5617.59 463.317  19
   0  -7  -6 6027.19 495.525  16
   0   7   6 3310.33 797.571   6
   0  -7  -6 6620.78 522.631  17
   0   7   6 4231.55 1001.83   7
   0   7   6 3797.82 793.423   1
   0   7  -6 5021.88 880.589   1
   0   7   6 5008.01 485.534   8
   0  -7   6 4280.26 465.159  30
   0   7  -6 5016.23 510.997  33
   0   7   7 60402.5 2195.56  13
   0   7   7 63058.4 4128.76   7
   0   7   7 56741.4 3281.93   5
   0   7   7 50990.7 3038.93   1
   0  -7  -7 57716.7 2130.30  17
   0   7   7 55449.0 3539.45   6
   0   7   7 64007.8 2344.16   8
   0  -7  -7 57707.9 2082.80  19
   0  -7  -7 59462.9 2149.60  16
   0   7  -7 53227.5 2176.85  33
   0  -7   7 56017.7 2206.40  30
   0   7   8 55894.2 2270.79   8
   0   7   8 51302.8 3946.40   7
   0  -7  -8 57037.8 2039.03  19
   0   7   8 51619.2 2113.65  13
   0  -7  -8 58316.3 2102.52  17
   0   7   8 48157.9 3446.88   6
   0  -7  -8 54379.2 2051.91  16
   0  -7   8 44874.3 2041.62  21
   0   7   8 44719.0 3058.38   5
   0   7  -8 48880.8 1986.69  27
   0   7  -8 58248.9 2176.97  33
   0  -7   8 57429.4 2188.99  30
   0   7   9 23887.9 2191.33   5
   0   7   9 27347.6 2882.14   7
   0   7   9 23031.5 2388.51   6
   0  -7  -9 26238.2 1247.64  19
   0  -7  -9 26692.8 1272.93  16
   0  -7  -9 27943.2 1316.49  17
   0   7   9 27046.7 1384.53  13
   0   7   9 27522.6 1481.17   8
   0  -7   9 26598.2 1374.66  21
   0   7  -9 22165.1 1189.43  27
   0   7  -9 26046.4 1350.73  33
   0  -7   9 27221.7 1386.83  30
   0  -7 -10 173234. 5296.75  17
   0   7  10 176048. 5660.94   8
   0  -7  10 158530. 5378.38  21
   0  -7 -10 157648. 5173.61  16
   0   7  10 170788. 5468.47  13
   0  -7 -10 158772. 5163.23  19
   0   7  10 171055. 8667.87   7
   0   7 -10 163523. 5358.78  33
   0  -7  10 166713. 5419.29  30
   0   7  11 22542.8 1359.27  13
   0  -7  11 21577.1 1301.50  21
   0  -7 -11 19199.6 1111.84  16
   0  -7 -11 21352.2 1213.47  17
   0  -7 -11 19171.0 1135.22  19
   0   7  11 24290.9 1498.91   8
   0   7 -11 21221.7 1271.48  33
   0  -7  11 21925.2 1319.10  30
   0   7  12 98703.8 3797.65  13
   0   7  12 103679. 4019.64   8
   0  -7 -12 91399.7 3428.86  19
   0  -7 -12 100016. 3584.92  17
   0  -7  12 97186.0 3703.07  30
   0   7 -12 99783.4 3664.86  33
   0   7  13 1972.30 503.374   8
   0   7  13 2159.69 469.084  13
   0  -7 -13 3397.35 494.051  17
   0  -7 -13 2541.40 400.716  19
   0   7 -13 2793.42 488.723  33
   0  -7  13 2451.79 480.640  30
   0   7 -14 14786.1 1097.44  19
   0   7  14 13422.0 1298.36   8
   0  -7 -14 14531.8 1091.58  17
   0  -7 -14 13735.7 1014.55  19
   0   7  14 17262.7 1357.92  28
   0  -7  14 15599.3 1199.52  30
   0   7 -15 9465.71 895.427  19
   0  -7 -15 9672.80 895.926  17
   0  -7 -15 7991.93 800.359  19
   0   7  15 8655.74 995.945  10
   0   7  15 8765.27 1099.78   8
   0  -7  15 8948.25 937.446  30
   0   7  15 10603.7 1117.09  28
   0  -7 -16 79589.8 3210.03  34
   0   7  16 100125. 4048.54  28
   0  -7 -16 78101.5 3391.63  35
   0  -7  16 90770.9 3669.91  30
   0  -7 -16 84099.4 3433.36  17
   0   7 -16 84016.6 3438.51  19
   0  -7 -16 70952.1 3181.15  19
   0   7  16 82961.8 3762.14  10
   0  -7 -16 86260.6 3313.25  51
   0   7 -16 78969.0 3238.81  40
   0   7 -16 80461.9 3281.70  47
   0  -7  16 84772.2 3422.74  50
   0  -7 -17 2040.94 427.778  17
   0   7 -17 2473.65 501.455  19
   0  -7  17 2074.86 508.546  30
   0  -7 -17 1821.59 368.137  34
   0   7  17 2095.82 509.069  28
   0  -7 -17 2249.30 467.660  35
   0   7 -17 1302.54 341.625  40
   0   7 -17 1896.59 424.395  47
   0  -7  17 2049.57 442.599  50
   0  -7  17 2166.73 460.104  48
   0  -7 -17 2527.00 449.511  51
   0   7  18 122611. 4974.45  28
   0  -7  18 102697. 4392.48  30
   0  -7 -18 113260. 4083.88  34
   0   7 -18 102605. 4285.22  19
   0  -7 -18 108331. 4158.84  63
   0  -7 -18 117986. 4162.72  51
   0  -7  18 114712. 4280.03  50
   0   7 -18 116619. 4149.06  40
   0  -7  18 102654. 4136.32  48
   0   7 -18 115466. 4191.60  47
   0  -7 -19 6719.96 730.242  34
   0   7  19 5864.88 903.890  28
   0  -7 -19 7123.07 750.999  51
   0  -7 -19 7459.92 764.446  63
   0   7 -19 7317.36 757.421  40
   0   7 -19 7344.98 780.626  47
   0  -7  19 6430.58 758.610  50
   0  -7 -20 17046.5 1135.66  34
   0  -7 -20 16017.9 1126.63  51
   0  -7 -20 14445.1 1076.48  63
   0   7 -20 14975.5 1131.92  40
   0   7 -20 15957.6 1121.42  47
   0  -7  20 14786.9 1151.04  50
   0  -7 -21 1891.84 356.679  34
   0  -7  21 1412.38 398.218  54
   0  -7 -21 857.225 242.655  63
   0  -7 -21 1545.81 345.367  51
   0   7 -21 1332.80 305.675  47
   0  -7  21 1498.68 352.493  50
   0   7 -21 1898.18 374.511  40
   0  -7 -22 5755.78 604.650  34
   0  -7  22 7350.79 757.060  54
   0  -7  22 8212.61 793.553  61
   0  -7 -22 8129.13 721.550  51
   0   7 -22 6752.98 660.334  47
   0  -7  22 7024.55 691.750  50
   0   7 -22 5882.59 638.618  40
   0  -7 -23 4763.28 512.976  34
   0  -7  23 4495.60 548.893  54
   0  -7  23 4913.33 577.728  61
   0  -7 -23 5800.27 577.553  51
   0   7 -23 5143.76 547.723  40
   0  -7  23 3937.82 485.596  50
   0   7 -23 4713.56 517.006  47
   0  -7 -24 42069.4 1715.55  34
   0   7 -24 40999.2 1713.79  34
   0  -7  24 40125.4 1817.09  54
   0  -7 -24 43542.0 1754.59  51
   0  -7  24 40451.1 1840.71  61
   0   7 -24 36227.1 1659.52  47
   0   7 -25 1860.73 272.711  34
   0  -7 -25 2044.16 270.212  34
   0  -7  25 1940.52 311.145  54
   0  -7  25 1812.21 295.120  61
   0   7 -25 1668.52 253.938  47
   0  -7 -25 2136.13 293.043  51
   0  -8   0 159387. 4672.65  16
   0   8   0 157834. 4731.86  14
   0   8   0 138108. 6259.53   4
   0   8   0 157120. 4766.36  23
   0  -8   0 145002. 4625.15  30
   0   8   0 151847. 4724.95  25
   0  -8   1 3151.13 343.354  16
   0   8  -1 2214.77 323.105  23
   0  -8  -1 3397.95 360.500  16
   0   8   1 2654.95 332.132  14
   0   8   1 2950.14 615.849   7
   0   8   1 1435.54 562.776   4
   0   8   1 2262.08 322.100  15
   0   8  -1 2591.58 340.140  14
   0   8   1 2219.60 332.622  23
   0   8  -1 2252.74 332.641  25
   0  -8   1 2705.84 326.221  30
   0  -8   2 140219. 4316.37  16
   0   8   2 138652. 4427.50  23
   0   8   2 141956. 4409.36  15
   0  -8  -2 147570. 4350.39  16
   0   8   2 147180. 5846.66   7
   0  -8   2 138775. 4386.90  30
   0   8  -2 135583. 4399.17  25
   0   8   3 357706. 11590.6   7
   0   8   3 333286. 9454.69  10
   0  -8  -3 298673. 9257.15  18
   0  -8   3 325013. 9388.30  16
   0   8   3 329336. 11432.9   6
   0  -8  -3 334392. 9455.06  16
   0   8   3 340429. 9545.78  15
   0   8  -3 341325. 9546.79  32
   0  -8   3 354418. 9566.82  30
   0   8  -3 331724. 9567.25  25
   0  -8  -4 131947. 3977.83  19
   0   8   4 133606. 4000.61   8
   0   8   4 135399. 4082.96  10
   0   8   4 109970. 3957.17  20
   0   8   4 134416. 4126.52  15
   0   8   4 121670. 5666.64   6
   0   8   4 138995. 6073.08   7
   0  -8   4 124691. 3938.91  16
   0  -8  -4 133873. 4056.90  16
   0  -8   4 121669. 4093.47  30
   0   8  -4 125483. 4083.30  32
   0   8  -4 128988. 4122.52  25
   0   8   5 16561.9 1799.35   6
   0  -8  -5 20030.8 980.794  17
   0  -8  -5 18760.4 918.345  19
   0   8   5 17849.2 973.191  10
   0   8   5 21718.7 2179.41   7
   0  -8   5 16608.4 861.586  16
   0   8   5 19420.9 985.576   8
   0  -8  -5 20331.0 992.642  16
   0  -8   5 18837.9 1020.79  30
   0   8  -5 15932.1 967.299  32
   0   8  -5 16483.9 978.666  25
   0   8   6 125227. 6129.94   6
   0   8   6 147899. 6933.41   7
   0   8   6 142881. 4471.41   8
   0  -8  -6 139706. 4297.01  19
   0   8   6 135167. 4430.53  10
   0  -8  -6 142421. 4382.91  16
   0  -8  -6 141078. 4360.05  17
   0  -8   6 136124. 4453.93  30
   0   8  -6 133733. 4445.91  33
   0   8  -6 131298. 4381.73  32
   0   8   7 5060.65 502.552  13
   0   8   7 5296.98 549.683   8
   0  -8  -7 6512.05 545.771  16
   0   8   7 3932.60 833.090   5
   0   8   7 5331.23 1129.40   6
   0   8   7 5556.65 563.188  10
   0  -8  -7 6400.89 541.467  17
   0   8   7 5465.86 1240.15   7
   0  -8  -7 6037.84 512.620  19
   0  -8   7 5807.71 561.851  30
   0   8  -7 6687.76 608.836  33
   0   8   8 166242. 5181.03  13
   0  -8  -8 171965. 5136.07  17
   0  -8  -8 160526. 5015.94  19
   0   8   8 140606. 7113.02   6
   0  -8  -8 168426. 5105.00  16
   0   8   8 135292. 6591.25   5
   0   8   8 172196. 5346.94   8
   0   8   8 167103. 5263.64  10
   0   8   8 174340. 8320.52   7
   0   8  -8 161662. 5205.88  33
   0  -8   8 158789. 5200.16  30
   0   8  -8 143066. 4981.90  27
   0   8   9 59704.5 2386.04  13
   0   8   9 61212.5 2468.07  10
   0   8   9 64251.5 2565.98   8
   0  -8  -9 61293.5 2318.34  17
   0   8   9 63756.7 4762.42   7
   0  -8  -9 56950.5 2210.96  19
   0  -8  -9 58053.8 2267.08  16
   0   8  -9 58871.3 2383.47  33
   0  -8   9 59710.0 2400.43  30
   0   8  -9 50657.5 2178.43  27
   0   8  10 6182.31 658.823  10
   0   8  10 5405.22 594.818  13
   0  -8 -10 5386.21 518.376  19
   0   8  10 5204.04 646.442   8
   0  -8 -10 5115.52 538.947  17
   0  -8 -10 5874.87 567.863  16
   0   8 -10 4481.83 552.727  33
   0  -8  10 4818.91 579.984  30
   0   8  11 134765. 4681.72   8
   0  -8 -11 113526. 4098.87  16
   0   8  11 120979. 4455.50  10
   0  -8 -11 110609. 4041.09  19
   0   8  11 127781. 4432.36  13
   0  -8 -11 128447. 4255.30  17
   0   8 -11 124299. 4324.46  33
   0  -8  11 127953. 4385.57  30
   0  -8 -12 67055.1 2770.60  19
   0   8  12 76532.9 3326.47   8
   0  -8 -12 79304.4 2994.31  17
   0   8  12 74742.0 3182.55  10
   0   8 -12 76420.8 3055.34  33
   0  -8  12 73453.7 3040.91  30
   0  -8 -13 1613.05 369.368  19
   0   8  13 1291.25 396.888  10
   0   8  13 1478.22 479.029   8
   0  -8 -13 1807.98 405.069  17
   0  -8  13 1232.93 390.433  30
   0   8  13 1393.90 379.364  28
   0   8 -13 1996.05 422.266  33
   0  -8 -14 197506. 6376.79  17
   0   8  14 191973. 6720.85  10
   0   8  14 198509. 7000.97   8
   0   8  14 205015. 6829.68  28
   0   8 -14 197202. 6479.06  33
   0  -8  14 195739. 6548.36  30
   0  -8 -15 3015.32 518.379  17
   0   8  15 2791.38 607.541  10
   0   8  15 3231.57 670.018   8
   0   8 -15 3239.85 550.009  19
   0   8  15 3790.61 638.772  28
   0  -8  15 3719.44 608.017  30
   0   8  16 20140.8 1601.88  28
   0  -8 -16 16549.0 1172.72  34
   0  -8 -16 16336.5 1288.09  35
   0  -8  16 17999.3 1407.59  30
   0  -8 -16 17885.7 1322.06  17
   0   8 -16 17731.3 1313.23  19
   0   8  16 17728.2 1519.92  10
   0  -8 -16 16778.1 1195.31  51
   0   8 -16 16248.8 1207.29  47
   0   8 -16 16903.7 1180.33  40
   0  -8  16 15511.8 1233.33  50
   0  -8  16 14823.8 1188.84  48
   0  -8 -17 20828.7 1451.15  35
   0  -8 -17 21792.3 1333.01  34
   0   8  17 22151.0 1737.52  28
   0  -8  17 19751.4 1533.09  30
   0   8 -17 19308.5 1425.98  19
   0  -8 -17 18290.9 1378.05  17
   0  -8 -17 20440.7 1368.06  63
   0  -8 -17 21728.1 1339.02  51
   0   8 -17 19819.9 1299.06  40
   0  -8  17 20282.0 1392.05  50
   0   8 -17 20052.2 1326.04  47
   0  -8  17 18718.5 1335.75  48
   0   8  18 653.504 325.928  28
   0   8 -18 1407.48 377.790  40
   0  -8 -18 1061.15 308.780  34
   0  -8  18 181.345 150.747  30
   0  -8 -18 1131.56 341.194  63
   0   8 -18 927.124 294.116  47
   0  -8  18 261.952 182.313  48
   0  -8  18 739.209 325.533  50
   0  -8 -18 961.527 344.718  51
   0   8  19 6585.17 942.086  28
   0  -8 -19 8226.75 785.949  34
   0  -8 -19 8210.24 805.748  63
   0  -8 -19 9094.05 816.608  51
   0   8 -19 8295.70 786.662  40
   0   8 -19 8505.09 806.565  47
   0  -8  19 7949.73 821.001  50
   0  -8  19 6906.64 762.441  48
   0  -8 -20 33915.0 1726.77  34
   0  -8 -20 34858.1 1792.27  63
   0  -8 -20 38545.4 1840.14  51
   0   8 -20 36247.9 1823.11  47
   0  -8  20 35007.6 1874.16  50
   0   8 -20 33402.6 1780.49  40
   0  -8  20 31668.0 1757.17  48
   0  -8 -21 1951.22 396.925  34
   0  -8  21 965.824 325.354  61
   0  -8  21 1089.94 341.304  54
   0  -8 -21 1094.88 285.817  63
   0   8 -21 2172.09 453.937  40
   0  -8  21 1575.92 381.576  50
   0  -8 -21 1763.68 416.179  51
   0   8 -21 1975.88 440.415  47
   0  -8 -22 35512.0 1661.49  34
   0  -8  22 33128.6 1759.74  61
   0  -8  22 35708.2 1798.13  54
   0  -8 -22 36397.4 1695.08  51
   0  -8 -22 28936.8 1543.52  63
   0   8 -22 37529.3 1717.07  40
   0   8 -22 34761.6 1676.30  47
   0  -8  22 32104.4 1673.99  50
   0  -8 -23 7063.62 615.132  34
   0  -8  23 7282.95 696.482  61
   0  -8  23 8228.07 733.465  54
   0  -8 -23 7851.77 657.601  51
   0   8 -23 8165.55 674.830  40
   0  -8  23 6835.81 630.049  50
   0   8 -23 6659.28 609.111  47
   0   8 -24 3066.83 373.199  34
   0  -8 -24 2677.82 343.336  34
   0  -8  24 2399.38 355.571  61
   0  -8  24 2466.09 372.862  54
   0  -8 -24 2788.55 345.988  51
   0   8 -24 2420.29 332.616  47
   0   8 -25 20071.2 967.612  34
   0  -8  25 19460.6 1024.71  54
   0  -8  25 19956.3 1033.67  61
   0  -8 -25 20820.6 975.134  51
   0   9   0 152.353 96.0338  25
   0   9   0 130.401 98.5004  23
   0  -9   0 33.7499 79.8167  16
   0   9   0-114.247 159.527  14
   0  -9   0 79.0159 90.2492  30
   0  -9   1 77273.9 2626.98  16
   0  -9  -1 78466.9 2644.68  16
   0   9   1 76584.2 2698.64  14
   0   9   1 75940.6 2730.48  23
   0   9  -1 78197.7 2707.30  14
   0   9   1 76875.7 2710.10  15
   0   9  -1 75682.6 2731.24  23
   0  -9  -1 70997.8 2559.16  30
   0  -9   1 79634.8 2674.54  30
   0   9  -1 76521.2 2710.65  25
   0   9   1 76668.3 2706.54  25
   0   9   2 76959.5 3963.87   7
   0  -9  -2 76735.9 2610.50  16
   0  -9   2 74559.7 2583.27  16
   0   9   2 75155.7 2665.46  14
   0   9   2 74907.7 2683.44  15
   0   9   2 76476.6 2721.48  23
   0  -9   2 73897.5 2643.31  30
   0   9  -2 74301.0 2673.96  25
   0   9   3 45547.1 3143.56   6
   0   9   3 48169.0 1893.25  15
   0  -9   3 44112.1 1734.66  16
   0  -9  -3 45021.0 1787.70  16
   0   9   3 49014.8 3174.09   7
   0   9  -3 44477.1 1856.74  25
   0   9  -3 46685.8 1848.18  32
   0  -9   3 46258.8 1848.81  30
   0  -9   4 77793.7 2571.90  16
   0  -9  -4 84255.3 2712.30  16
   0   9   4 73665.0 2699.27  15
   0   9   4 70140.3 4201.17   6
   0   9   4 81721.2 4520.23   7
   0   9   4 74196.8 2633.83  10
   0  -9   4 78612.2 2726.16  30
   0   9  -4 73614.3 2698.35  25
   0   9  -4 75183.6 2682.92  32
   0  -9   5 180208. 5813.11  16
   0   9   5 210697. 8682.96   7
   0  -9  -5 195622. 5899.25  19
   0   9   5 208601. 5986.20   8
   0   9   5 173165. 5925.44  20
   0   9   5 205950. 6122.00  15
   0  -9  -5 208488. 6020.67  16
   0   9   5 201831. 6054.22  10
   0   9   5 172486. 7922.58   6
   0   9  -5 199754. 6047.10  32
   0  -9   5 208747. 6107.13  30
   0   9  -5 192519. 6066.88  25
   0   9   6 2187.35 333.278   8
   0   9   6 1295.33 292.658  10
   0  -9  -6 1677.91 304.809  16
   0  -9  -6 1600.59 268.548  19
   0   9   6 1648.27 643.236   6
   0   9   6 902.505 341.883   7
   0   9   6 989.939 235.950  20
   0   9  -6 1495.50 314.144  33
   0  -9   6 1423.71 290.005  30
   0   9  -6 1312.38 296.477  32
   0  -9  -7 73823.8 2673.00  17
   0   9   7 74881.3 4990.13   7
   0  -9  -7 69552.6 2578.34  19
   0   9   7 73818.2 2778.74   8
   0   9   7 73053.4 2772.12  10
   0  -9  -7 74032.9 2683.99  16
   0  -9   7 73516.3 2765.29  30
   0   9  -7 71340.1 2759.25  33
   0  -9  -8 19249.3 1100.95  16
   0  -9  -8 18894.0 1034.57  19
   0   9   8 18189.3 2444.90   7
   0   9   8 18686.5 1164.40  10
   0   9   8 13944.8 1754.91   5
   0  -9  -8 19796.0 1107.85  17
   0   9   8 19874.7 1204.35   8
   0   9  -8 16562.6 1021.21  27
   0   9  -8 19249.9 1156.40  33
   0  -9   8 19470.7 1151.32  30
   0   9   9 107997. 3914.34   8
   0  -9  -9 104274. 3634.10  16
   0  -9  -9 108008. 3670.61  17
   0   9   9 108923. 3863.22  10
   0  -9  -9 97258.0 3513.69  19
   0   9  -9 103824. 3754.30  33
   0  -9   9 104533. 3759.85  30
   0  -9 -10 97963.4 3542.02  19
   0   9  10 104081. 3959.56   8
   0   9  10 103215. 3896.11  10
   0  -9 -10 111783. 3753.04  17
   0  -9 -10 100320. 3626.51  16
   0   9 -10 103746. 3787.67  33
   0  -9  10 100848. 3777.76  30
   0  -9 -11 60385.4 2454.45  17
   0  -9 -11 53867.5 2333.41  16
   0  -9 -11 52016.9 2265.56  19
   0   9  11 60227.3 2754.17   8
   0   9  11 58341.6 2645.90  10
   0  -9  11 59688.1 2566.81  30
   0   9 -11 58893.1 2536.90  33
   0  -9 -12 15888.6 1108.07  17
   0   9  12 14131.2 1189.58  10
   0   9  12 13755.3 1220.56   8
   0  -9 -12 13825.6 977.696  19
   0   9 -12 13359.2 1076.11  33
   0  -9  12 14157.6 1124.74  30
   0  -9 -13 49721.0 2246.61  17
   0   9  13 44082.1 2375.75  10
   0   9  13 43099.8 2457.71   8
   0  -9 -13 39186.5 1961.03  19
   0   9 -13 43698.1 2216.65  33
   0  -9  13 45549.2 2280.40  30
   0   9  13 43547.5 2327.79  28
   0  -9 -14 2916.50 539.817  17
   0   9  14 1971.65 546.769   8
   0   9  14 1500.54 494.859  10
   0   9 -14 3255.71 612.097  33
   0  -9  14 2221.98 476.692  30
   0   9  14 1973.99 475.087  28
   0   9  15 133859. 4938.04  28
   0  -9  15 132445. 4761.23  30
   0  -9 -15 109758. 4179.06  34
   0  -9 -15 108886. 4439.27  35
   0   9 -15 126902. 4519.41  19
   0  -9 -15 126163. 4532.75  17
   0   9  15 116800. 4823.17  10
   0  -9 -15 119802. 4315.74  51
   0  -9 -15 116365. 4342.70  63
   0   9 -15 112264. 4256.59  47
   0  -9  15 117686. 4389.43  50
   0  -9  15 115263. 4364.31  48
   0   9 -15 107746. 4177.56  40
   0  -9 -16 37556.6 2146.65  35
   0  -9  16 43051.1 2360.67  30
   0  -9 -16 41234.6 2021.61  34
   0   9  16 43026.4 2483.26  28
   0  -9 -16 41494.8 2229.72  17
   0   9 -16 39841.3 2165.93  19
   0  -9 -16 44285.9 2148.51  63
   0  -9 -16 44612.9 2091.80  51
   0   9 -16 39610.5 2009.37  40
   0  -9  16 39731.5 2104.56  48
   0  -9  16 40943.8 2144.99  50
   0   9 -16 40965.6 2058.72  47
   0  -9 -17 4795.73 688.819  35
   0  -9 -17 5032.56 616.641  34
   0  -9  17 3611.44 612.813  30
   0   9 -17 4614.86 666.903  19
   0  -9 -17 3492.82 527.781  63
   0  -9  17 3540.50 567.853  50
   0   9 -17 4767.96 632.352  47
   0  -9 -17 4052.83 561.631  51
   0  -9  17 3700.09 575.852  48
   0   9 -17 5595.90 667.638  40
   0  -9  18 9249.79 1026.16  30
   0  -9 -18 10462.0 895.133  34
   0  -9 -18 10547.8 878.802  51
   0  -9 -18 9179.88 871.649  63
   0   9 -18 10169.7 901.304  47
   0   9 -18 10204.5 882.937  40
   0  -9  18 9558.37 886.875  48
   0  -9  18 9428.35 898.478  50
   0  -9 -19 12249.5 961.141  34
   0  -9 -19 12690.6 1002.13  63
   0  -9  19 11856.7 1064.76  61
   0  -9 -19 13132.5 1009.89  51
   0   9 -19 12858.5 1004.64  47
   0  -9  19 11413.0 984.901  48
   0   9 -19 13042.0 1010.50  40
   0  -9  19 12132.2 1016.78  50
   0  -9 -20 8861.42 793.862  34
   0  -9 -20 7868.88 762.044  63
   0  -9  20 9070.85 876.448  54
   0  -9 -20 9293.31 833.771  51
   0  -9  20 8559.51 869.494  61
   0  -9  20 6470.88 710.433  48
   0   9 -20 8716.87 814.860  47
   0  -9  20 8335.34 828.942  50
   0   9 -20 7922.97 747.819  40
   0  -9 -21 45922.9 2018.54  34
   0  -9 -21 42593.5 2008.26  63
   0  -9  21 45635.3 2191.91  61
   0  -9  21 47325.7 2193.01  54
   0  -9 -21 48393.4 2087.27  51
   0  -9  21 46501.1 2140.79  50
   0   9 -21 45888.1 2060.95  40
   0   9 -21 47181.2 2096.65  47
   0  -9 -22 2450.45 373.836  34
   0  -9  22 2803.79 466.270  54
   0  -9 -22 1956.70 331.429  63
   0  -9  22 2485.29 442.421  61
   0   9 -22 2678.52 394.880  40
   0   9 -22 3100.22 432.945  47
   0  -9 -22 3525.96 464.871  51
   0  -9  22 2316.37 380.250  50
   0  -9 -23 18282.4 1023.24  51
   0  -9  23 16719.3 1055.08  54
   0  -9  23 15370.3 1029.23  61
   0   9 -23 18176.2 1053.25  40
   0  -9  23 15735.6 980.572  50
   0   9 -23 16923.7 995.906  47
   0  -9 -24 8616.02 610.274  51
   0  -9  24 8710.94 662.419  54
   0  -9  24 7766.64 634.523  61
   0   9 -24 7742.60 582.174  47
   0  -9  24 7125.93 555.607  50
   0   9 -25 392.714 128.807  34
   0  -9  25 269.451 122.965  54
   0  -9  25 123.110 93.8478  61
   0  10   0 1460.67 309.262  23
   0  10   0 1600.12 313.429  14
   0  10   0 1202.36 250.192  25
   0 -10   0 2096.10 317.018  16
   0 -10   0 1475.71 273.960  30
   0  10   1 2269.64 368.683  14
   0 -10  -1 2668.03 357.792  16
   0 -10   1 2903.19 368.256  16
   0  10   1 2045.28 341.961  25
   0  10   1 1948.02 336.901  23
   0  10  -1 2426.90 356.661  14
   0  10  -1 2326.87 380.060  25
   0 -10  -1 1923.62 301.294  30
   0 -10   1 2974.55 367.217  30
   0  10   2 7680.37 702.365  23
   0  10   2 7472.42 676.004  14
   0 -10   2 11801.0 753.365  16
   0 -10  -2 11179.7 774.801  16
   0  10   2 7755.19 717.428  15
   0 -10   2 8747.55 699.835  30
   0  10  -2 7784.43 703.155  25
   0  10   3 529770. 15404.7  23
   0 -10   3 536287. 15213.0  16
   0  10   3 555361. 15430.1  15
   0  10   3 547512. 15379.2  14
   0 -10  -3 536413. 15260.1  16
   0 -10   3 548371. 15351.0  30
   0  10  -3 544781. 15372.8  32
   0  10  -3 525272. 15364.3  25
   0  10   4 4453.94 550.085  15
   0 -10   4 4894.49 517.042  16
   0  10   4 3139.47 944.367   6
   0 -10   4 3864.76 499.633  30
   0  10  -4 4612.38 555.951  25
   0  10  -4 5156.08 553.017  32
   0  10   5 21986.7 1208.33  10
   0  10   5 17828.8 2114.64   6
   0  10   5 20103.6 2321.01   7
   0  10   5 21679.8 1246.68  15
   0 -10   5 22304.0 1112.90  16
   0 -10  -5 24752.5 1237.70  16
   0  10  -5 23714.4 1245.19  32
   0  10  -5 22191.5 1269.92  25
   0 -10   5 23215.4 1244.20  30
   0 -10  -6 12578.3 792.837  19
   0  10   6 10623.7 819.905  10
   0  10   6 9816.36 781.882  20
   0 -10  -6 12394.2 844.771  16
   0  10   6 10597.0 835.335  15
   0  10  -6 11582.8 883.502  25
   0  10  -6 12695.5 905.652  33
   0  10  -6 12861.7 873.954  32
   0 -10   6 12984.4 884.721  30
   0  10   7 1538.32 302.558  15
   0  10   7 1731.60 344.513  10
   0 -10  -7 1582.80 308.460  16
   0 -10  -7 1677.99 286.105  19
   0  10   7 1440.55 272.992  20
   0 -10   7 1320.28 299.456  30
   0  10  -7 1044.30 284.330  33
   0  10   8 1516.75 330.627  20
   0  10   8 2244.63 446.075  10
   0 -10  -8 2794.71 450.400  16
   0 -10  -8 3017.91 404.857  19
   0  10   8 1924.95 403.592   8
   0  10  -8 2938.61 470.308  33
   0 -10   8 2561.29 437.845  30
   0  10   9 44724.0 2167.39  10
   0 -10  -9 47688.6 2057.45  16
   0  10   9 46102.6 2202.07   8
   0 -10  -9 43185.6 1931.00  19
   0  10  -9 48050.2 2160.97  33
   0 -10   9 49004.0 2162.55  30
   0  10  10 7109.43 794.666  10
   0  10  10 7544.65 830.821   8
   0 -10 -10 7633.09 690.218  19
   0 -10 -10 7930.89 738.911  16
   0 -10 -10 9450.70 867.322  17
   0 -10  10 8819.16 822.449  30
   0  10 -10 9816.04 884.124  33
   0 -10 -11 280405. 8907.00  16
   0 -10 -11 313379. 9082.29  17
   0  10  11 300213. 9389.08   8
   0  10  11 297589. 9323.37  10
   0 -10  11 312016. 9195.21  30
   0  10 -11 298541. 9142.11  33
   0 -10 -12 9763.07 907.907  17
   0  10  12 9061.64 990.429   8
   0  10  12 7972.70 906.878  10
   0 -10 -12 7576.81 723.756  19
   0 -10 -12 8996.71 804.383  16
   0 -10  12 8396.73 868.689  30
   0  10 -12 8422.94 868.863  33
   0  10  13 6739.45 878.483   8
   0  10  13 7258.97 890.548  10
   0 -10  13 7627.65 844.037  30
   0  10 -13 6700.51 802.471  33
   0 -10  14 715.420 321.581  30
   0 -10 -14 1162.54 349.745  34
   0  10 -14 904.506 349.583  33
   0  10  14 859.769 360.739   8
   0  10  14 483.611 227.504  10
   0 -10 -14 926.111 331.206  63
   0 -10 -14 1449.20 370.812  51
   0  10 -14 275.189 234.121  47
   0 -10  14 805.513 331.988  50
   0 -10 -15 20161.7 1542.14  35
   0 -10  15 25047.4 1697.46  30
   0 -10 -15 21825.9 1374.31  34
   0  10 -15 28470.5 1763.96  33
   0  10 -15 22679.8 1532.05  19
   0 -10 -15 25938.0 1532.73  63
   0 -10 -15 24989.9 1483.31  51
   0 -10  15 23959.9 1507.47  50
   0  10 -15 20779.2 1378.59  40
   0 -10  15 23545.0 1516.30  48
   0  10 -15 24197.4 1465.43  47
   0 -10  16 2101.69 497.099  30
   0  10 -16 2717.50 470.864  40
   0 -10 -16 1687.93 423.463  35
   0 -10 -16 2687.81 462.557  34
   0  10 -16 2408.00 500.908  19
   0 -10 -16 2360.44 456.205  63
   0  10 -16 1812.74 408.050  47
   0 -10  16 2071.96 450.731  48
   0 -10 -16 2606.93 481.643  51
   0 -10  16 1933.62 438.882  50
   0 -10 -17 77240.8 3362.38  35
   0 -10 -17 77682.3 3134.94  34
   0 -10  17 71420.4 3482.33  30
   0  10  17 73935.8 3706.21  20
   0 -10  17 82191.1 3421.47  61
   0 -10 -17 84976.3 3250.33  51
   0 -10 -17 84797.2 3289.99  63
   0  10 -17 78847.9 3173.90  40
   0 -10  17 83562.3 3333.14  50
   0 -10  17 80116.5 3286.00  48
   0  10 -17 80407.5 3226.14  47
   0 -10  18 5047.55 752.034  30
   0 -10 -18 6238.31 668.293  34
   0  10  18 5516.32 846.863  20
   0 -10  18 4597.21 663.499  54
   0 -10 -18 4989.25 623.244  63
   0 -10  18 5532.71 720.456  61
   0 -10 -18 5761.68 679.021  51
   0 -10  18 5493.12 684.521  48
   0 -10  18 6062.50 694.466  50
   0  10 -18 6591.94 709.982  40
   0  10 -18 5354.80 651.677  47
   0 -10 -19 27894.8 1510.74  34
   0 -10 -19 25775.3 1523.01  63
   0 -10 -19 29055.1 1558.39  51
   0 -10  19 24253.7 1566.57  61
   0 -10  19 28394.1 1649.00  54
   0 -10  19 27770.5 1595.55  50
   0 -10  19 25189.0 1526.04  48
   0  10 -19 28822.7 1565.77  40
   0  10 -19 27684.7 1560.91  47
   0 -10 -20 1064.04 313.271  34
   0 -10  20 569.844 255.890  61
   0 -10  20 923.774 271.999  54
   0 -10 -20 607.378 243.295  63
   0 -10 -20 639.509 241.062  51
   0  10 -20 680.430 306.360  40
   0 -10  20 813.436 322.704  50
   0  10 -20 957.053 289.299  47
   0 -10 -21 3637.44 444.390  34
   0 -10 -21 3142.41 444.155  63
   0 -10  21 2664.90 436.131  54
   0 -10  21 2667.90 449.595  61
   0  10 -21 3093.94 434.336  47
   0 -10 -21 2950.51 452.870  51
   0 -10  21 3208.05 491.257  50
   0  10 -21 3368.49 447.499  40
   0 -10  22 1717.04 345.342  61
   0 -10 -22 1430.69 287.831  63
   0 -10  22 2159.72 383.393  54
   0 -10 -22 2739.89 424.377  51
   0  10 -22 2132.48 350.507  40
   0  10 -22 1730.28 333.595  47
   0 -10  22 1884.85 339.802  50
   0 -10  23 41164.0 1791.14  61
   0 -10 -23 45160.0 1748.05  51
   0 -10  23 43681.5 1837.53  54
   0  10 -23 43699.5 1747.52  40
   0 -10  23 40055.0 1725.20  50
   0  10 -23 40800.1 1705.97  47
   0  10 -24-7.02266 81.1478  34
   0 -10  24 101.077 131.820  61
   0 -10  24-8.70416 98.3669  54
   0 -10  24 176.584 105.967  50
   0  10 -24-37.1452 89.2426  47
   0  11   0 326.409 152.763  23
   0 -11   0 102.472 127.830  16
   0  11   0 156.895 140.836  14
   0  11   0 10.7242 137.053  25
   0 -11   0-0.69691 86.9031  30
   0  11  -1 177095. 5694.93  14
   0 -11   1 182616. 5599.84  16
   0 -11  -1 189131. 5644.65  16
   0  11   1 187078. 5738.25  14
   0  11   1 182874. 5750.97  23
   0 -11   1 176549. 5586.80  30
   0 -11  -1 165830. 5480.35  30
   0  11  -1 177215. 5701.67  25
   0  11   1 180479. 5708.96  25
   0  11   2 15811.7 1025.91  15
   0  11   2 15537.3 1029.97  14
   0 -11   2 18329.3 1014.06  16
   0 -11  -2 17756.9 1019.03  16
   0  11   2 16774.9 1070.84  23
   0  11  -2 15914.5 1037.83  25
   0  11  -2 17978.5 1067.82  32
   0  11   2 16884.9 1043.62  25
   0 -11   2 15924.0 980.620  30
   0  11   3 76953.6 2988.51  23
   0 -11   3 80820.2 2856.80  16
   0  11   3 78520.9 2961.04  14
   0  11   3 82270.3 3020.54  15
   0 -11  -3 82893.8 2916.04  16
   0  11  -3 76328.6 2965.31  25
   0 -11   3 81025.0 2945.01  30
   0  11  -3 80557.3 2975.62  32
   0  11   4 59690.9 2424.05  14
   0  11   4 59558.7 2473.52  23
   0  11   4 58908.2 2451.72  15
   0 -11  -4 61788.2 2371.44  16
   0 -11   4 57074.7 2255.26  16
   0  11  -4 63102.7 2437.54  32
   0 -11   4 62799.9 2436.25  30
   0  11  -4 60240.3 2452.62  25
   0 -11  -5 135012. 4325.10  16
   0 -11   5 120314. 4127.62  16
   0  11   5 127091. 4400.41  15
   0  11  -5 129122. 4411.79  25
   0  11  -5 129575. 4347.90  32
   0 -11   5 129397. 4353.51  30
   0  11   6 29461.6 1573.44  15
   0  11   6 31892.7 1571.59  10
   0 -11  -6 29121.8 1485.78  16
   0  11  -6 28081.7 1548.82  25
   0  11  -6 29561.7 1551.83  33
   0 -11   6 30993.3 1565.87  30
   0  11  -6 27992.4 1487.10  32
   0  11   7 71531.8 2980.17  10
   0  11   7 77020.3 3077.68  15
   0 -11  -7 84017.9 3008.01  16
   0 -11   7 79485.8 3045.91  30
   0  11  -7 75308.8 3031.77  33
   0  11   8 15180.2 1135.80  15
   0 -11  -8 15718.9 1059.48  16
   0 -11  -8 15005.4 963.419  19
   0  11   8 15398.8 1110.59  10
   0 -11   8 15504.7 1090.45  30
   0  11  -8 15680.4 1116.28  33
   0  11   9 194092. 6478.65  20
   0  11   9 195117. 6564.15  10
   0 -11  -9 205494. 6409.05  16
   0 -11  -9 181945. 6171.68  19
   0  11   9 199196. 6601.18  15
   0  11  -9 209044. 6559.38  33
   0 -11   9 206337. 6520.32  30
   0 -11 -10 10221.5 823.870  19
   0  11  10 10658.2 968.792  20
   0  11  10 10258.8 979.261  10
   0 -11 -10 11110.2 904.513  16
   0 -11  10 11573.4 977.988  30
   0  11 -10 12599.4 1034.03  33
   0  11  11 30470.8 1868.75  10
   0  11  11 32095.1 1823.23  20
   0 -11 -11 27179.7 1529.80  19
   0 -11 -11 30864.3 1688.17  16
   0 -11  11 32991.9 1815.00  30
   0  11 -11 33727.7 1839.25  33
   0  11  12 15897.0 1260.70  20
   0  11  12 14503.7 1266.74  10
   0 -11 -12 14258.8 1103.16  16
   0  11 -12 16152.7 1256.42  33
   0 -11  12 16009.6 1247.93  30
   0  11  13 44375.3 2405.17  20
   0  11  13 38407.1 2347.42  10
   0  11 -13 47154.3 2378.87  33
   0 -11  13 46950.9 2386.50  30
   0  11 -14 8707.64 949.962  33
   0 -11  14 6951.94 843.165  30
   0 -11 -14 5931.33 745.448  35
   0 -11 -14 6627.11 709.535  34
   0  11  14 6274.08 895.209  10
   0  11  14 6425.88 844.561  20
   0 -11 -14 6404.22 695.736  63
   0 -11 -14 6829.24 757.600  51
   0  11 -14 7113.59 742.263  40
   0 -11  14 5822.38 707.640  50
   0  11 -14 7143.37 757.348  47
   0 -11  14 6496.61 743.982  48
   0 -11  15 91419.5 3811.74  30
   0  11 -15 91692.8 3802.69  33
   0 -11 -15 83726.3 3574.95  35
   0 -11 -15 89009.1 3385.45  34
   0  11 -15 79705.8 3512.27  19
   0  11  15 88460.4 3901.12  20
   0 -11 -15 89688.0 3442.88  63
   0 -11 -15 94856.5 3483.94  51
   0 -11  15 76809.2 3433.32  61
   0 -11  15 84456.3 3438.96  50
   0  11 -15 80674.8 3315.60  40
   0  11 -15 82800.7 3378.69  47
   0 -11  15 87700.7 3482.90  48
   0 -11 -16 4551.17 667.880  35
   0  11 -16 3921.66 564.750  40
   0 -11 -16 3789.30 548.132  34
   0 -11  16 4395.43 712.683  30
   0  11  16 4516.11 739.911  20
   0  11 -16 3345.10 588.966  19
   0 -11 -16 5218.88 636.955  63
   0 -11  16 5225.58 662.697  54
   0 -11  16 4066.02 600.129  61
   0 -11 -16 5458.80 659.671  51
   0 -11  16 3808.47 554.836  50
   0  11 -16 4480.69 593.725  47
   0 -11  16 6004.24 735.492  48
   0  11 -17 3099.07 489.610  40
   0 -11  17 2842.46 561.343  30
   0 -11 -17 3087.05 466.880  34
   0  11  17 3162.19 646.416  20
   0 -11 -17 1715.33 362.479  63
   0 -11  17 2169.49 448.477  54
   0 -11  17 1728.73 392.844  61
   0 -11  17 2451.33 440.969  50
   0 -11 -17 2386.85 426.150  51
   0  11 -17 2720.14 490.391  47
   0 -11  17 2139.20 408.352  48
   0 -11 -18 1104.99 299.724  34
   0  11 -18 1306.37 304.774  40
   0 -11 -18 1021.27 314.857  63
   0 -11  18 1024.46 232.850  61
   0 -11  18 1058.73 312.389  54
   0 -11  18 1435.32 363.872  50
   0  11 -18 826.766 275.559  47
   0 -11 -18 724.954 257.576  51
   0 -11  18 896.354 297.100  48
   0 -11 -19 21563.2 1295.66  34
   0 -11  19 23723.0 1475.10  54
   0 -11 -19 23137.5 1372.84  63
   0 -11 -19 25436.1 1411.14  51
   0 -11  19 21772.3 1411.91  61
   0 -11  19 23816.2 1430.66  50
   0  11 -19 23340.8 1370.67  40
   0  11 -19 21986.2 1349.75  47
   0 -11  20 12429.4 983.741  61
   0 -11  20 13608.1 1033.19  54
   0 -11 -20 13557.4 958.836  63
   0 -11 -20 14699.6 987.322  51
   0  11 -20 14150.4 1008.28  47
   0  11 -20 14826.0 1007.64  40
   0 -11  20 12969.9 987.423  50
   0 -11 -21 42373.1 1806.25  51
   0 -11  21 36425.8 1810.04  61
   0 -11  21 38117.0 1858.85  54
   0 -11 -21 36729.5 1730.37  63
   0  11 -21 39228.5 1779.59  40
   0 -11  21 37460.7 1804.96  50
   0  11 -21 40122.5 1807.92  47
   0 -11  22 13436.5 920.463  54
   0 -11 -22 14222.2 884.197  51
   0 -11 -22 11145.8 777.985  63
   0 -11  22 11299.0 847.483  61
   0 -11  22 11644.7 834.333  50
   0  11 -22 12553.7 851.963  47
   0  11 -22 13239.9 855.054  40
   0 -11 -23 19344.3 1025.11  63
   0 -11  23 20034.8 1113.09  61
   0 -11 -23 26731.4 1177.73  51
   0 -11  23 24899.4 1224.30  54
   0 -11  23 23454.9 1156.27  50
   0  11 -23 23682.2 1146.55  47
   0  11 -23 26673.5 1195.64  40
   0  11 -24 1214.38 196.592  34
   0 -11  24 1034.18 185.801  54
   0 -12   0 212259. 6427.60  16
   0  12   0 213571. 6570.36  14
   0 -12   0 196460. 6335.61  30
   0  12   0 204344. 6520.96  25
   0 -12   1 4851.95 514.827  16
   0  12   1 5020.32 565.395  14
   0 -12  -1 4237.13 470.368  16
   0  12   1 4965.56 566.859  23
   0 -12   1 4552.85 490.522  30
   0  12   1 4605.25 550.130  25
   0  12  -1 4909.09 553.141  25
   0 -12  -2 16751.2 1038.06  16
   0 -12   2 15865.9 999.826  16
   0  12   2 15914.0 1072.25  14
   0  12   2 17391.4 1137.37  23
   0  12   2 16992.5 1098.44  25
   0 -12   2 16764.7 1036.57  30
   0  12  -2 17954.2 1122.46  32
   0  12  -2 16323.3 1092.24  25
   0  12   3 156012. 5330.86  14
   0 -12   3 162147. 5200.13  16
   0 -12  -3 169523. 5299.35  16
   0  12   3 164056. 5434.06  23
   0  12   3 155414. 5375.66  15
   0 -12   3 164025. 5305.00  30
   0  12   3 163347. 5384.56  25
   0  12  -3 161814. 5384.32  25
   0  12  -3 166842. 5380.41  32
   0 -12   4 1092.43 256.837  16
   0  12   4 284.436 186.428  15
   0  12   4 536.052 206.931  14
   0  12   4 653.219 218.261  23
   0 -12  -4 615.411 196.133  16
   0  12  -4 754.026 245.681  32
   0  12  -4 667.344 211.097  25
   0 -12   4 698.752 150.202  30
   0  12   5 4766.32 585.641  14
   0  12   5 5292.11 638.025  23
   0 -12  -5 6616.83 642.776  16
   0  12   5 4810.53 609.053  15
   0 -12   5 5471.24 558.024  16
   0  12  -5 5619.97 643.021  25
   0 -12   5 5626.81 606.825  30
   0  12  -5 5141.83 606.153  32
   0  12   6 24510.3 1471.90  23
   0  12   6 23476.8 1452.65  15
   0 -12  -6 25915.1 1400.87  16
   0  12  -6 23720.7 1389.02  32
   0  12  -6 24217.3 1445.18  25
   0  12  -6 25862.6 1482.77  33
   0 -12   6 24415.7 1411.85  30
   0 -12  -7 10749.4 882.120  16
   0  12   7 9807.75 907.734  15
   0  12  -7 9587.48 874.339  33
   0 -12   7 9334.38 850.647  30
   0 -12  -8 85912.2 3232.35  16
   0  12   8 79323.6 3334.53  15
   0  12   8 79142.2 3284.03  10
   0  12  -8 81140.7 3278.57  33
   0 -12   8 84534.1 3284.24  30
   0 -12  -9 56662.1 2433.43  16
   0  12   9 45636.7 2384.05  10
   0  12   9 49928.2 2480.82  15
   0  12  -9 52743.6 2457.18  33
   0 -12   9 56439.6 2473.17  30
   0  12  10 16879.5 1307.19  15
   0 -12 -10 17360.5 1203.63  16
   0  12  10 15387.3 1248.79  10
   0  12 -10 16710.1 1238.84  33
   0 -12  10 15772.5 1212.08  30
   0 -12 -11 75138.0 3143.40  16
   0  12  11 75178.6 3382.06  15
   0  12  11 73088.6 3347.22  10
   0  12 -11 78078.6 3320.22  33
   0 -12  11 80316.7 3296.82  30
   0  12  12 3613.22 617.645  15
   0  12  12 4553.04 695.212  10
   0 -12 -12 4024.60 591.366  16
   0  12 -12 5064.05 696.214  33
   0 -12  12 5195.92 690.067  30
   0 -12 -13 13648.8 1039.28  34
   0  12 -13 15842.1 1291.76  33
   0 -12  13 15020.8 1238.53  30
   0  12  13 12981.1 1256.81  10
   0  12  13 13822.1 1263.56  15
   0 -12 -13 13086.8 1033.29  51
   0 -12  13 10092.0 989.611  54
   0 -12 -13 11616.6 976.492  63
   0  12 -13 12223.3 998.663  40
   0 -12  13 13007.9 1057.41  48
   0  12 -13 11863.4 1013.80  47
   0 -12  13 11996.6 1014.42  50
   0 -12 -14 96435.5 3632.90  34
   0  12 -14 99857.2 4060.66  33
   0 -12  14 103620. 4095.44  30
   0 -12 -14 82383.4 3736.30  35
   0  12  14 92984.1 4150.76  15
   0 -12  14 91747.2 3788.74  54
   0 -12 -14 103325. 3718.97  51
   0 -12 -14 100649. 3693.22  63
   0 -12  14 98708.7 3747.55  50
   0 -12  14 94236.0 3703.00  48
   0  12 -14 96080.2 3675.97  47
   0  12 -14 87731.3 3578.56  40
   0 -12 -15 555.406 210.289  35
   0  12 -15 661.523 311.662  33
   0 -12 -15 1127.65 295.279  34
   0 -12  15 1239.44 358.952  30
   0  12 -15 671.817 267.662  40
   0  12 -15-307.957 237.426  19
   0 -12  15 725.138 296.919  54
   0 -12 -15 331.778 130.115  63
   0 -12  15 453.008 187.237  48
   0 -12  15 569.910 275.854  50
   0  12 -15 667.016 289.965  47
   0 -12 -15 934.812 304.178  51
   0 -12  16 4392.26 696.528  30
   0 -12 -16 5676.68 722.867  35
   0 -12  16 4477.30 642.695  54
   0 -12 -16 5751.21 655.235  51
   0 -12  16 4452.45 606.436  61
   0 -12 -16 5255.72 629.596  63
   0  12 -16 5301.32 628.446  40
   0  12 -16 5954.37 664.755  47
   0 -12  16 5413.74 661.586  50
   0 -12  16 4662.09 620.423  48
   0 -12 -17 49599.4 2201.27  51
   0 -12  17 43649.0 2238.20  54
   0 -12 -17 46367.4 2173.05  63
   0 -12  17 41378.7 2171.91  61
   0  12 -17 46141.9 2181.65  47
   0  12 -17 45407.7 2145.52  40
   0 -12  17 46616.7 2220.37  50
   0 -12  17 48314.1 2250.25  48
   0  12 -18 307.723 150.344  40
   0 -12  18-38.9300 136.962  61
   0 -12  18 164.387 180.832  54
   0 -12 -18 506.339 306.074  63
   0  12 -18 214.420 216.073  47
   0 -12 -18 151.852 158.214  51
   0 -12  18 173.460 228.337  50
   0  12 -19 4682.67 551.404  40
   0 -12 -19 4460.77 538.113  63
   0 -12  19 2976.08 469.267  61
   0 -12  19 4142.83 575.511  54
   0 -12 -19 4352.84 536.834  51
   0 -12  19 3154.87 468.626  50
   0  12 -19 4169.16 533.792  47
   0 -12  20 14087.1 1003.07  54
   0 -12  20 12107.0 933.952  61
   0 -12 -20 13766.8 947.354  63
   0 -12 -20 14248.6 949.181  51
   0  12 -20 14884.2 992.763  47
   0 -12  20 13036.5 968.251  50
   0  12 -20 13115.6 926.363  40
   0 -12 -21 51.7623 117.443  63
   0 -12  21 82.2968 94.9333  61
   0 -12  21 481.640 236.681  54
   0 -12  21 274.203 167.114  50
   0 -12 -21 654.549 260.562  51
   0  12 -21 386.671 186.312  47
   0  12 -21 351.359 157.380  40
   0 -12 -22 38002.8 1521.79  51
   0 -12  22 26779.5 1398.06  61
   0 -12 -22 29430.5 1395.13  63
   0 -12  22 33928.1 1543.55  54
   0 -12  22 33098.4 1499.47  50
   0  12 -22 34226.8 1481.73  40
   0  12 -22 34350.6 1495.57  47
   0 -12  23 9542.97 653.064  54
   0 -12  23 7018.87 545.353  61
   0 -12 -23 7523.04 531.970  63
   0 -12  23 9014.49 614.541  50
   0  12 -23 9357.75 616.022  47
   0  12 -23 9232.97 607.448  40
   0  13   0-87.3658 138.658  14
   0 -13   0-30.0510 150.020  16
   0  13   0 155.279 157.118  25
   0  13   1 28571.6 1578.27  14
   0 -13   1 28523.6 1490.52  16
   0  13   1 29294.7 1622.14  23
   0 -13  -1 30172.1 1523.06  16
   0 -13   1 26604.9 1437.65  30
   0  13   1 28829.4 1579.72  25
   0  13  -1 28387.2 1576.06  25
   0  13   2 71408.0 2938.51  14
   0 -13  -2 74825.6 2864.32  16
   0 -13   2 72037.2 2807.50  16
   0  13   2 74838.5 3029.15  23
   0  13  -2 78494.7 2990.48  32
   0 -13   2 69915.6 2814.49  30
   0  13   2 74167.3 2979.72  25
   0  13  -2 75428.4 2990.71  25
   0 -13  -3 8085.23 733.041  16
   0 -13   3 8062.26 697.294  16
   0  13   3 8692.74 802.798  14
   0  13   3 7621.35 768.689  23
   0  13  -3 7115.65 707.972  32
   0  13  -3 7032.05 731.955  25
   0  13   3 8103.04 777.297  25
   0 -13   3 6927.41 670.869  30
   0  13   4 126734. 4438.94  23
   0  13   4 114953. 4362.63  15
   0 -13   4 115668. 4103.89  16
   0  13   4 115701. 4320.34  14
   0 -13  -4 121740. 4232.93  16
   0  13  -4 123788. 4377.77  25
   0  13   4 125410. 4386.96  25
   0 -13   4 123302. 4278.87  30
   0  13  -4 125285. 4337.90  32
   0 -13  -5 2902.55 478.763  16
   0  13   5 2159.04 449.012  15
   0  13   5 1745.52 409.690  23
   0  13   5 1993.88 418.726  14
   0  13  -5 1650.15 397.812  32
   0 -13   5 1761.57 356.157  30
   0  13  -5 1879.52 435.997  25
   0  13   6 130844. 4847.69  15
   0 -13  -6 144495. 4762.30  16
   0  13   6 135347. 4842.87  14
   0  13   6 137379. 4884.75  23
   0  13  -6 136274. 4823.94  33
   0  13  -6 129672. 4702.59  32
   0 -13   6 132574. 4723.67  30
   0 -13  -7 2581.93 487.980  16
   0  13   7 1512.16 436.330  14
   0  13   7 1780.92 452.613  15
   0  13   7 1123.18 369.776  23
   0  13  -7 2089.82 491.043  33
   0 -13   7 1823.02 406.235  30
   0 -13  -8 29258.3 1648.99  16
   0  13   8 27946.1 1755.69  15
   0  13  -8 30563.3 1757.35  33
   0 -13   8 29198.2 1689.57  30
   0  13   9 30848.5 1912.72  15
   0 -13  -9 34646.5 1856.60  16
   0  13  -9 33450.1 1901.84  33
   0 -13   9 34454.8 1898.90  30
   0  13  10 71574.8 3304.29  15
   0 -13 -10 76517.5 3144.44  16
   0 -13  10 80368.1 3246.74  30
   0  13 -10 79906.6 3284.03  33
   0  13  11 804.401 304.188  15
   0 -13 -11 1547.78 393.176  16
   0  13  11 1579.27 449.668  10
   0  13 -11 1694.73 432.207  33
   0 -13  11 1820.67 427.221  30
   0  13 -11 1364.98 359.556  41
   0 -13  11 1305.21 299.002  50
   0 -13  11 1231.34 321.571  48
   0  13 -11 1224.94 331.893  47
   0  13 -12 71415.6 3080.32  33
   0 -13  12 68843.8 2992.02  30
   0  13  12 61898.3 3054.42  15
   0  13  12 52855.4 2871.23  10
   0 -13 -12 58189.2 2729.80  16
   0 -13 -12 63627.5 2648.37  63
   0 -13 -12 58307.5 2619.03  51
   0  13 -12 63303.8 2681.02  41
   0 -13  12 62039.2 2711.29  48
   0  13 -12 58482.6 2616.45  47
   0 -13  12 64311.5 2743.52  50
   0  13 -12 52063.1 2504.03  40
   0  13 -13 944.655 346.706  33
   0 -13  13 984.997 375.622  30
   0  13 -13 959.190 343.921  40
   0  13  13 1271.21 453.312  15
   0 -13  13 986.780 332.980  58
   0 -13  13 790.279 266.735  54
   0 -13 -13 1723.11 412.920  63
   0 -13 -13 1853.46 441.411  51
   0 -13  13 509.256 204.760  48
   0  13 -13 1071.62 348.326  47
   0 -13  13 1105.38 332.556  50
   0  13 -14 4376.50 593.284  40
   0  13 -14 4513.64 717.980  33
   0 -13  14 3547.92 624.864  30
   0 -13  14 3363.19 563.813  54
   0 -13 -14 3177.39 487.901  63
   0 -13  14 3277.29 504.571  58
   0 -13 -14 4932.14 609.541  51
   0 -13  14 3966.39 575.890  50
   0 -13  14 3604.32 522.672  48
   0  13 -14 3546.31 546.880  47
   0 -13  15 16529.5 1393.12  30
   0  13 -15 16412.8 1427.21  33
   0 -13 -15 14168.1 1196.34  35
   0 -13 -15 20499.1 1290.38  51
   0 -13  15 15187.8 1224.27  54
   0 -13 -15 19701.1 1258.83  63
   0 -13  15 17054.0 1229.81  50
   0  13 -15 18329.8 1235.04  40
   0 -13  15 17885.2 1263.99  48
   0  13 -15 18337.9 1247.87  47
   0 -13  16 52309.0 2474.24  54
   0 -13 -16 59331.3 2462.84  63
   0 -13 -16 55013.0 2387.26  51
   0 -13  16 53802.6 2431.50  48
   0 -13  16 55114.2 2452.58  50
   0  13 -16 53286.5 2400.06  47
   0  13 -16 50120.1 2316.45  40
   0  13 -17 950.889 259.520  40
   0 -13 -17 1031.57 257.548  63
   0 -13  17 1028.71 285.348  54
   0 -13 -17 1478.75 361.427  51
   0  13 -17 1065.25 309.961  47
   0 -13  17 1251.26 301.566  50
   0 -13  18 33198.3 1804.31  54
   0 -13 -18 37960.9 1792.84  51
   0 -13 -18 36136.0 1776.11  63
   0  13 -18 32808.8 1704.71  40
   0  13 -18 36570.6 1803.63  47
   0 -13  18 35755.0 1798.24  50
   0 -13 -19 206.291 212.533  63
   0 -13  19 428.198 213.965  54
   0 -13  19 368.325 195.256  61
   0  13 -19 657.233 266.672  47
   0 -13 -19 996.096 277.528  51
   0  13 -19 429.851 198.255  40
   0 -13  19 487.593 213.115  50
   0 -13 -20 17930.0 1056.14  63
   0 -13 -20 17383.0 1027.71  51
   0 -13  20 17145.6 1090.14  54
   0  13 -20 16106.5 1006.60  40
   0 -13  20 17728.2 1091.22  50
   0  13 -20 18856.1 1098.55  47
   0 -13  21 6189.42 588.270  54
   0 -13 -21 6859.92 584.014  63
   0  13 -21 8130.28 637.313  47
   0  13 -21 7123.64 586.516  40
   0 -13  21 7197.87 620.126  50
   0 -13  22 12944.1 808.319  54
   0 -13 -22 12386.8 751.172  63
   0  13 -22 11697.0 740.874  40
   0  13 -22 12801.9 781.518  47
   0 -13  22 13352.8 811.395  50
   0 -13  23 509.081 131.418  54
   0 -14   0 297172. 9013.07  16
   0  14   0 291398. 9158.23  25
   0 -14  -1 39962.0 1911.05  16
   0  14   1 39029.6 2006.89  14
   0 -14   1 38266.6 1864.59  16
   0  14  -1 38889.7 1983.83  25
   0  14  -1 37538.8 1940.49  32
   0  14   1 38776.6 1979.07  25
   0 -14   1 38169.1 1829.71  30
   0  14   2 150348. 5222.41  23
   0 -14  -2 149540. 5035.41  16
   0 -14   2 146924. 4976.97  16
   0  14   2 141039. 5133.24  14
   0  14  -2 147856. 5160.12  25
   0 -14   2 140319. 4955.94  30
   0  14  -2 158114. 5184.12  32
   0  14   2 148987. 5171.97  25
   0 -14   3 5572.50 650.291  16
   0  14   3 5902.64 741.841  23
   0  14   3 5582.14 727.484  14
   0 -14  -3 6249.41 701.747  16
   0 -14   3 5324.86 633.808  30
   0  14   3 5556.99 707.692  25
   0  14  -3 5752.07 716.276  25
   0  14  -3 5444.22 673.638  32
   0 -14  -4 12285.7 965.519  16
   0  14   4 12019.9 1024.00  14
   0  14   4 13021.4 1059.82  23
   0 -14   4 11043.6 876.047  16
   0  14   4 12675.0 1039.69  25
   0 -14   4 13326.4 995.954  30
   0  14  -4 13384.6 1034.66  32
   0  14  -4 13436.7 1072.73  25
   0  14   5 13063.3 1115.33  15
   0 -14  -5 14565.6 1067.24  16
   0  14   5 12616.7 1079.90  23
   0  14   5 13173.4 1094.55  14
   0 -14   5 13885.2 1062.99  30
   0  14   5 13660.1 1099.39  25
   0  14  -5 13451.6 1104.41  25
   0  14  -5 13030.4 1061.95  33
   0  14  -5 13571.6 1077.98  32
   0  14   6 82466.9 3466.91  23
   0 -14  -6 91702.8 3417.81  16
   0  14   6 83127.8 3470.34  14
   0  14   6 78244.0 3444.35  15
   0  14  -6 79950.8 3325.40  32
   0 -14   6 86900.2 3399.49  30
   0  14  -6 83082.7 3435.62  33
   0  14   7 3534.58 586.654  14
   0  14   7 3402.94 565.093  23
   0 -14  -7 4289.43 594.709  16
   0  14   7 3646.74 590.295  15
   0  14  -7 3697.78 585.056  33
   0 -14   7 3768.84 552.818  30
   0  14   8 157996. 5883.71  15
   0  14   8 169580. 5924.52  23
   0 -14  -8 174082. 5759.50  16
   0  14   8 151577. 5792.90  14
   0  14  -8 166999. 5841.63  33
   0 -14   8 167445. 5776.47  30
   0  14   9 921.857 348.922  15
   0  14   9 1869.95 479.231  14
   0  14   9 1374.73 401.642  23
   0 -14  -9 1838.94 416.511  16
   0  14  -9 1515.63 432.868  33
   0 -14   9 2033.99 467.101  30
   0 -14 -10 28222.3 1633.95  38
   0 -14  10 37042.9 2041.05  30
   0  14 -10 38108.1 2085.97  33
   0  14  10 36852.9 2161.12  15
   0  14  10 36710.7 2125.77  14
   0 -14 -10 39382.3 2026.27  16
   0  14  10 37764.1 2145.69  23
   0 -14  10 31664.0 1788.50  58
   0 -14 -10 32465.9 1727.57  63
   0 -14  10 32096.8 1802.29  50
   0  14 -10 30171.4 1710.97  47
   0  14 -10 32451.4 1765.19  41
   0 -14  10 33635.8 1823.65  48
   0 -14  11 18486.7 1387.27  30
   0  14 -11 18996.9 1420.18  33
   0 -14 -11 18420.4 1350.16  16
   0  14  11 17138.2 1445.14  15
   0 -14  11 16231.7 1200.29  58
   0 -14 -11 16996.5 1156.28  51
   0 -14 -11 15837.7 1140.06  63
   0  14 -11 14096.3 1086.40  40
   0  14 -11 16251.8 1174.09  47
   0 -14  11 16299.1 1200.53  48
   0 -14  11 15932.6 1196.99  50
   0  14 -11 18062.0 1204.52  41
   0  14 -12 8877.26 978.965  33
   0 -14  12 10340.1 1031.43  30
   0  14  12 6795.32 920.945  15
   0 -14 -12 7363.21 846.562  16
   0 -14 -12 11077.4 913.864  63
   0 -14 -12 9585.12 877.568  51
   0 -14  12 9287.22 896.074  58
   0  14 -12 9162.99 864.093  47
   0 -14  12 9736.70 893.321  48
   0  14 -12 8169.16 801.755  40
   0 -14  12 9447.67 897.180  50
   0  14 -12 9301.98 872.762  41
   0  14 -13 169.732 207.757  33
   0 -14  13 388.513 190.928  30
   0  14 -13 817.334 307.105  40
   0 -14 -13 655.013 222.907  63
   0 -14  13 269.195 189.389  58
   0  14 -13 657.710 279.330  47
   0 -14  13 800.426 322.168  50
   0 -14  13 468.128 249.778  48
   0 -14 -13 1118.65 372.779  51
   0 -14  14 70664.6 3323.43  30
   0  14 -14 73640.6 3421.65  33
   0 -14 -14 77144.5 3016.21  63
   0 -14  14 72253.5 3022.09  58
   0 -14  14 68023.1 3051.51  54
   0 -14 -14 77705.1 3054.84  51
   0 -14  14 78330.4 3116.62  50
   0  14 -14 75516.6 3037.37  47
   0  14 -14 70372.1 2952.33  40
   0  14 -15 10968.9 1148.24  33
   0 -14  15 11249.2 1134.49  30
   0 -14  15 11049.1 961.286  54
   0 -14 -15 13034.3 982.215  63
   0 -14 -15 12024.6 941.565  51
   0 -14  15 12216.8 1006.70  50
   0  14 -15 10833.3 896.199  40
   0  14 -15 11973.6 957.107  47
   0 -14 -16 7896.70 744.861  51
   0 -14  16 7738.82 789.828  54
   0 -14 -16 8484.17 763.093  63
   0  14 -16 8266.85 770.293  40
   0  14 -16 9306.24 823.461  47
   0 -14  16 8042.19 789.212  50
   0  14 -17 900.355 297.659  40
   0 -14  17 949.635 287.096  54
   0 -14 -17 936.858 248.504  63
   0  14 -17 905.282 309.171  47
   0 -14 -17 1200.24 307.583  51
   0 -14  17 867.276 255.273  50
   0  14 -18 445.294 186.239  40
   0 -14  18 543.053 185.320  54
   0 -14 -18 657.301 252.409  63
   0 -14 -18 1027.38 289.616  51
   0 -14  18 640.981 237.575  50
   0  14 -18 1236.28 306.715  47
   0 -14 -19 2438.41 370.727  63
   0 -14  19 2378.14 380.588  54
   0  14 -19 2445.11 375.963  40
   0  14 -19 2432.01 381.868  47
   0 -14  19 2282.49 384.427  50
   0 -14  20 24321.9 1312.72  54
   0 -14 -20 27498.3 1329.83  63
   0  14 -20 24201.9 1253.84  40
   0  14 -20 26635.6 1333.65  47
   0 -14  20 27259.4 1363.34  50
   0 -14  21 388.673 144.122  54
   0 -14 -21 465.274 175.180  63
   0  14 -21 633.627 201.210  47
   0 -14  21 297.426 170.109  50
   0  14 -21 578.947 183.607  40
   0 -14 -22 23377.3 1062.09  63
   0 -14  22 22247.1 1078.73  54
   0  14 -22 24849.7 1107.71  47
   0 -14  22 25303.8 1131.75  50
   0  15   0-248.551 247.433  25
   0  15   0 67.3023 140.458  32
   0 -15  -1 45707.4 2159.76  16
   0 -15   1 47024.6 2159.79  16
   0  15  -1 46220.1 2275.08  25
   0 -15   1 38971.9 2002.90  30
   0  15  -1 46442.6 2246.73  32
   0  15   1 45657.2 2269.99  25
   0 -15  -2 51481.4 2335.12  16
   0 -15   2 49846.1 2286.72  16
   0  15   2 46080.1 2379.36  14
   0  15  -2 52662.4 2433.69  32
   0 -15   2 47829.6 2225.84  30
   0  15   2 50179.8 2428.09  25
   0  15  -2 48646.1 2400.30  25
   0  15   3 7655.26 843.135  23
   0 -15  -3 7761.31 791.289  16
   0  15   3 7644.17 844.040  14
   0 -15   3 7011.26 726.847  16
   0  15  -3 8582.94 888.803  25
   0 -15   3 8045.99 780.570  30
   0  15  -3 9286.16 895.753  32
   0  15   3 9219.02 916.739  25
   0 -15  -4 105447. 3866.23  16
   0  15   4 96824.9 3964.62  23
   0 -15   4 94571.5 3661.46  16
   0  15   4 94805.1 3909.62  14
   0  15   4 103735. 3990.28  25
   0  15  -4 102528. 3905.44  32
   0  15  -4 102477. 3977.77  25
   0 -15   4 94863.3 3748.91  30
   0  15   5 20578.3 1480.77  23
   0  15   5 20056.4 1449.47  14
   0 -15  -5 21746.5 1405.83  16
   0  15  -5 22765.1 1513.45  33
   0  15  -5 20584.0 1456.62  25
   0 -15   5 20561.5 1375.36  30
   0  15   5 22020.3 1496.62  25
   0  15  -5 21489.5 1439.57  32
   0  15   6 24330.7 1640.18  14
   0 -15  -6 26382.6 1588.49  16
   0  15   6 24029.4 1634.61  23
   0 -15   6 23158.0 1498.29  30
   0  15   6 24618.8 1632.02  25
   0  15  -6 24609.0 1614.60  33
   0  15   7 56863.1 2875.58  15
   0  15   7 60280.0 2903.29  23
   0  15   7 57582.9 2852.14  14
   0 -15  -7 64217.6 2818.37  16
   0  15   7 60652.0 2879.88  25
   0 -15   7 62989.1 2805.64  30
   0  15  -7 62727.6 2877.74  33
   0 -15   8 12981.1 1105.16  30
   0  15  -8 11914.6 1087.72  33
   0  15   8 10868.2 1097.94  15
   0 -15  -8 12861.0 1094.80  16
   0  15   8 11279.0 1095.20  23
   0  15   8 10199.3 1040.51  14
   0 -15   8 10651.1 924.331  58
   0  15  -8 9662.71 882.680  47
   0  15  -8 9418.10 869.147  41
   0 -15  -9 16116.0 1132.36  38
   0 -15   9 19243.4 1384.90  30
   0  15  -9 18657.5 1406.81  33
   0 -15  -9 18363.2 1339.73  16
   0  15   9 15931.6 1335.12  14
   0  15   9 18843.0 1456.01  23
   0  15   9 15675.6 1367.30  15
   0 -15   9 15840.0 1163.45  58
   0 -15  -9 17284.6 1173.98  63
   0  15  -9 15847.8 1156.79  41
   0  15  -9 14602.7 1111.65  47
   0 -15   9 16075.0 1184.06  50
   0 -15  10 62666.8 2898.45  30
   0 -15 -10 54750.8 2516.11  38
   0  15 -10 66133.4 3008.60  33
   0  15  10 54146.8 2933.83  15
   0 -15 -10 61552.6 2850.95  16
   0  15  10 61707.5 3029.84  23
   0  15  10 57989.2 2977.39  14
   0 -15 -10 62870.8 2634.11  63
   0 -15  10 62973.6 2715.52  58
   0  15 -10 59585.4 2609.15  47
   0  15 -10 60728.4 2649.25  41
   0 -15  10 61237.2 2696.93  50
   0 -15  11 111.989 172.045  30
   0  15 -11 77.1393 211.149  33
   0 -15 -11 579.555 258.118  38
   0 -15 -11 388.540 216.769  16
   0  15  11 267.076 184.049  23
   0  15 -11 748.401 298.738  60
   0 -15  11 938.440 299.851  58
   0 -15 -11 1046.59 283.448  63
   0 -15  11 662.878 284.154  50
   0  15 -11 733.872 251.744  47
   0  15 -11 257.796 200.145  41
   0 -15 -11 1054.88 303.207  51
   0  15 -12 10784.2 1093.14  33
   0 -15  12 9940.49 1023.82  30
   0 -15 -12 9094.58 952.400  16
   0  15  12 9043.38 1031.21  23
   0 -15 -12 11462.6 933.096  63
   0 -15  12 11092.5 971.017  58
   0  15 -12 9254.37 879.818  60
   0 -15 -12 10072.1 884.350  51
   0  15 -12 10689.2 922.568  47
   0 -15  12 10183.4 923.287  50
   0  15 -12 8829.45 845.368  40
   0  15 -12 10489.9 925.601  41
   0 -15  13 30735.6 1908.10  30
   0  15 -13 27928.8 1883.71  33
   0  15  13 25242.2 1859.98  23
   0 -15 -13 32509.9 1678.42  63
   0 -15  13 30472.3 1694.04  58
   0 -15 -13 30500.9 1630.84  51
   0  15 -13 26900.0 1572.62  40
   0 -15  13 32015.3 1742.90  50
   0  15 -13 30262.4 1655.67  47
   0 -15  14 5885.31 787.401  30
   0  15 -14 5311.03 762.366  33
   0 -15 -14 5865.73 665.911  63
   0 -15 -14 6698.35 682.402  51
   0 -15  14 5805.59 660.499  58
   0  15 -14 5837.31 645.812  40
   0  15 -14 6406.57 688.438  47
   0 -15  14 6312.17 694.504  50
   0 -15  15 14902.5 1077.11  58
   0 -15 -15 16871.4 1120.26  51
   0 -15 -15 16408.4 1100.06  63
   0 -15  15 15148.5 1109.29  50
   0  15 -15 14569.8 1054.61  40
   0  15 -15 16137.8 1120.36  47
   0 -15 -16 26684.1 1417.27  63
   0 -15  16 20303.4 1326.76  54
   0 -15  16 23750.0 1398.92  50
   0  15 -16 24841.2 1412.62  47
   0  15 -16 22019.2 1308.84  40
   0  15 -17 1708.73 356.103  40
   0 -15  17 1486.12 312.896  54
   0 -15 -17 1998.70 395.023  63
   0 -15  17 1696.96 345.628  50
   0  15 -17 1990.21 372.106  47
   0 -15  18 10440.9 825.784  54
   0 -15 -18 11352.2 842.994  63
   0  15 -18 10389.8 783.408  40
   0 -15  18 10832.9 832.560  50
   0  15 -18 11765.6 867.329  47
   0 -15 -19 8312.66 671.236  63
   0 -15  19 6875.74 622.629  54
   0  15 -19 7118.76 607.446  40
   0 -15  19 8081.72 672.121  50
   0  15 -19 8365.57 685.544  47
   0 -15  20 6198.71 552.065  54
   0 -15 -20 7177.94 581.842  63
   0 -15  20 6941.35 577.048  50
   0  15 -20 6249.93 528.935  40
   0  15 -20 7782.46 618.076  47
   0 -15 -21 9487.47 608.725  63
   0 -15  21 7375.08 550.701  54
   0 -15  21 9390.98 625.738  50
   0  15 -21 8553.74 601.051  47
   0  15 -21 7183.76 523.175  40
   0 -16   0 23786.3 1524.81  16
   0  16   0 23406.2 1593.41  25
   0  16   0 22334.7 1565.44  32
   0 -16  -1 67801.8 2920.19  16
   0 -16   1 65917.0 2866.90  16
   0  16   1 63596.9 3021.13  25
   0  16  -1 67698.7 3006.20  32
   0  16  -1 68021.9 3065.01  25
   0  16   1 68662.9 3025.42  32
   0 -16  -2 39622.5 2064.48  16
   0 -16   2 37557.7 1975.77  16
   0 -16   2 35426.6 1910.98  30
   0  16   2 40754.0 2187.25  25
   0  16  -2 40326.2 2189.16  25
   0  16  -2 40442.4 2150.58  32
   0  16   3 86187.7 3658.96  14
   0 -16   3 79782.0 3334.82  16
   0 -16  -3 86836.2 3496.63  16
   0  16  -3 88702.9 3667.40  25
   0 -16   3 84065.5 3403.07  30
   0  16   3 91041.8 3700.75  25
   0  16  -3 89643.3 3610.55  32
   0 -16  -4 10973.7 985.252  16
   0  16   4 9220.86 984.856  23
   0  16   4 8511.17 931.785  14
   0  16  -4 10282.3 1006.25  25
   0  16   4 10111.1 1000.92  25
   0 -16   4 9447.81 903.075  30
   0  16  -4 10230.9 997.489  32
   0  16   5 49434.9 2556.89  23
   0 -16  -5 51607.2 2451.43  16
   0  16   5 47557.4 2511.47  14
   0  16  -5 50706.9 2529.23  33
   0  16   5 50636.5 2585.11  25
   0  16  -5 51700.8 2582.68  25
   0 -16   5 48654.0 2382.65  30
   0  16  -5 45831.6 2402.95  32
   0 -16   6 10144.0 967.662  30
   0  16   6 10583.2 1069.58  25
   0  16  -6 10545.7 1044.65  33
   0 -16  -6 12057.4 1064.80  16
   0  16   6 9281.36 1013.09  14
   0  16   6 9483.88 1022.60  23
   0 -16   6 10615.0 920.452  58
   0 -16  -6 9365.96 863.489  64
   0 -16  -6 8102.54 772.068  44
   0  16  -6 8802.55 846.620  47
   0 -16   7 773.996 309.035  30
   0  16  -7 1972.46 483.176  33
   0 -16  -7 879.569 317.757  16
   0  16   7 1587.23 416.966  14
   0  16   7 1433.26 400.615  23
   0  16   7 1209.89 377.956  25
   0 -16  -7 1003.31 297.521  63
   0  16  -7 693.895 231.655  62
   0 -16   7 1031.32 271.676  58
   0 -16   7 695.872 251.373  50
   0  16  -7 963.795 297.210  47
   0  16  -7 1221.34 363.732  41
   0 -16   7 872.960 259.394  44
   0  16   8 24203.6 1688.44  25
   0  16  -8 20988.8 1589.89  33
   0 -16   8 23263.2 1561.98  30
   0 -16  -8 24240.2 1435.06  38
   0  16   8 21297.9 1608.44  23
   0 -16  -8 25806.9 1641.11  16
   0  16   8 22009.0 1641.89  14
   0 -16  -8 21994.5 1360.30  63
   0 -16   8 23666.3 1451.39  58
   0 -16   8 18632.6 1319.40  50
   0  16  -8 21035.9 1363.07  41
   0  16  -8 21737.7 1379.57  47
   0  16   9 31194.9 1973.31  25
   0 -16   9 31533.6 1876.69  30
   0  16  -9 30002.8 1900.37  33
   0 -16  -9 28976.3 1603.55  38
   0  16   9 26038.2 1876.69  15
   0  16   9 25385.6 1827.41  23
   0 -16  -9 29252.6 1823.85  16
   0  16   9 24818.0 1826.45  14
   0 -16   9 30202.6 1678.71  58
   0 -16  -9 29375.7 1607.50  63
   0 -16   9 29813.8 1681.38  50
   0  16  -9 28828.7 1637.48  47
   0  16  -9 30019.5 1664.78  41
   0 -16  10 1377.60 320.338  30
   0  16 -10 1485.50 394.026  33
   0 -16 -10 1641.61 359.574  38
   0  16  10 2436.11 537.601  25
   0  16  10 1646.49 470.017  23
   0 -16 -10 1837.91 428.623  16
   0 -16 -10 1177.84 316.180  63
   0 -16  10 1260.29 293.906  58
   0 -16  10 1679.01 343.881  50
   0  16 -10 1778.91 353.508  47
   0  16 -10 1645.64 413.404  41
   0  16 -11 68089.3 3214.22  33
   0 -16  11 66935.3 3125.42  30
   0 -16 -11 64801.2 2749.64  38
   0  16  11 64987.2 3236.74  25
   0  16  11 59446.6 3134.36  23
   0 -16  11 72509.9 2918.60  58
   0  16 -11 64215.0 2833.81  60
   0 -16 -11 72505.8 2847.53  63
   0  16 -11 70308.9 2852.02  47
   0 -16  11 69736.1 2912.64  50
   0  16 -11 69092.4 2849.60  41
   0 -16  12 3179.30 588.020  30
   0  16 -12 3604.42 619.857  33
   0  16  12 3045.14 604.298  23
   0 -16  12 4782.36 611.082  58
   0 -16 -12 4570.28 569.352  63
   0  16 -12 4005.39 549.735  60
   0 -16  12 4027.19 566.326  50
   0  16 -12 4440.31 581.393  41
   0  16 -12 4067.94 552.014  47
   0 -16 -13 11755.2 934.258  63
   0 -16  13 11869.8 953.637  58
   0  16 -13 11761.0 954.132  47
   0  16 -13 11049.3 895.938  40
   0 -16  13 12218.9 984.620  50
   0 -16  14 5057.87 612.405  58
   0 -16 -14 6560.46 675.662  63
   0  16 -14 4630.52 594.704  40
   0  16 -14 6915.80 723.649  47
   0 -16  14 5489.07 666.676  50
   0 -16  15 17803.8 1148.70  58
   0 -16 -15 18336.6 1155.13  63
   0  16 -15 17552.9 1170.15  47
   0 -16  15 18809.9 1207.74  50
   0  16 -15 16254.9 1086.98  40
   0  16 -16 1604.30 310.358  40
   0 -16 -16 1697.12 313.933  63
   0 -16  16 1312.15 325.446  50
   0  16 -16 1141.61 274.525  47
   0 -16 -17 36646.6 1698.69  63
   0 -16  17 38796.3 1775.20  50
   0  16 -17 33942.3 1632.27  40
   0  16 -17 39783.7 1784.19  47
   0 -16  18 1043.34 224.833  54
   0 -16 -18 1384.87 280.521  63
   0 -16  18 1592.23 325.442  50
   0  16 -18 1366.13 264.741  40
   0  16 -18 1714.34 314.354  47
   0 -16 -19 22193.9 1100.13  63
   0  16 -19 23229.8 1142.23  47
   0 -16  19 22361.0 1127.88  50
   0  16 -19 19261.3 1001.13  40
   0 -16 -20 3833.06 381.743  63
   0  16 -20 4235.33 423.835  47
   0 -16  20 3453.54 376.661  50
   0 -16 -21 338.043 104.558  63
   0 -16  21 314.485 106.025  50
   0  17   0 351.217 249.003  32
   0  17   0-14.8321 159.181  25
   0 -17   0 390.048 206.857  16
   0 -17   0 24.6818 108.734  64
   0 -17   0 50.8842 135.714  58
   0 -17   0 134.055 162.701  44
   0  17   1 112476. 4182.92  32
   0  17  -1 111927. 4248.08  25
   0  17   1 112756. 4249.81  25
   0  17  -1 113521. 4175.31  32
   0 -17  -1 109426. 4025.88  16
   0 -17   1 107442. 3957.29  16
   0 -17   1 100523. 3766.14  58
   0 -17   1 83738.3 3601.89  64
   0 -17  -1 86031.1 3611.28  64
   0 -17  -1 87902.1 3634.24  58
   0 -17   1 93055.4 3554.28  44
   0 -17  -1 94024.3 3598.20  44
   0  17  -2 3117.17 591.776  32
   0  17   2 2590.73 545.622  32
   0  17   2 2510.30 563.796  25
   0  17  -2 2804.63 580.163  25
   0 -17   2 2581.16 497.496  16
   0 -17  -2 3444.73 581.642  16
   0 -17   2 2779.22 497.502  64
   0 -17  -2 2149.68 422.708  58
   0 -17  -2 2562.80 467.632  64
   0 -17   2 3067.82 493.691  58
   0 -17   2 2794.94 447.409  44
   0 -17  -2 2648.62 489.687  44
   0  17  -3 2266.68 491.470  25
   0  17   3 2852.55 557.337  25
   0  17  -3 3015.67 565.473  32
   0 -17   3 2713.34 465.663  16
   0 -17  -3 2835.00 521.954  16
   0 -17   3 2535.85 437.839  58
   0 -17   3 2382.99 447.265  64
   0 -17  -3 2795.84 471.907  64
   0 -17  -3 3053.56 449.909  44
   0 -17   3 2454.06 404.555  44
   0  17   4 3592.12 692.336  25
   0  17  -4 2788.05 648.319  25
   0 -17   4 1915.66 441.213  30
   0  17  -4 2462.69 541.048  32
   0  17  -4 3561.84 655.570  33
   0 -17  -4 3981.81 622.086  16
   0  17   4 1879.12 492.557  14
   0 -17  -4 3064.72 529.676  64
   0 -17   4 2720.35 506.191  64
   0 -17   4 2792.99 521.269  58
   0 -17   4 3196.79 495.510  44
   0 -17  -4 3195.42 506.283  44
   0  17  -5 28106.3 1795.93  32
   0  17   5 31894.3 1982.65  25
   0 -17   5 29995.9 1777.66  30
   0  17  -5 30640.0 1906.51  33
   0  17   5 29194.5 1916.01  14
   0 -17  -5 32416.5 1882.94  16
   0  17   5 30600.1 1947.60  23
   0 -17  -5 27293.1 1615.08  64
   0 -17   5 31762.7 1705.30  58
   0 -17  -5 28363.1 1556.34  44
   0 -17   5 29306.3 1576.66  44
   0  17  -6 1944.34 498.511  33
   0  17   6 1998.29 468.549  25
   0 -17   6 2052.51 444.514  30
   0 -17  -6 2546.51 518.515  16
   0  17   6 1366.71 356.999  23
   0  17   6 1370.53 378.210  14
   0 -17   6 2490.69 425.126  58
   0 -17  -6 1761.26 367.061  63
   0 -17  -6 2233.78 427.844  64
   0  17  -6 2039.63 405.072  41
   0 -17  -6 1603.50 351.605  44
   0  17  -6 2208.49 424.031  47
   0 -17   6 1890.97 372.912  44
   0 -17  -7 126613. 4253.61  38
   0  17   7 128361. 4804.59  25
   0  17  -7 117991. 4621.43  33
   0 -17   7 116206. 4457.47  30
   0 -17  -7 128648. 4612.61  16
   0  17   7 116049. 4669.40  23
   0  17   7 109846. 4632.26  14
   0 -17  -7 107609. 4146.62  64
   0 -17  -7 106562. 4070.96  63
   0 -17   7 123639. 4273.20  58
   0 -17   7 102954. 4108.74  50
   0  17  -7 114692. 4206.25  41
   0  17  -7 116090. 4222.36  47
   0 -17   7 104745. 3987.08  44
   0 -17  -8 2159.42 422.473  38
   0  17  -8 2092.83 463.425  33
   0 -17   8 1858.50 422.071  30
   0 -17  -8 1950.86 427.591  16
   0  17   8 1983.78 452.531  25
   0  17   8 2180.45 532.922  23
   0 -17  -8 2181.62 389.251  63
   0 -17  -8 2040.14 400.581  64
   0 -17   8 2762.17 457.748  58
   0  17  -8 2229.07 434.943  41
   0  17  -8 1551.73 342.517  47
   0 -17   8 1363.12 298.548  44
   0 -17   8 2043.86 378.755  50
   0 -17   9 23530.6 1649.84  30
   0  17   9 25685.1 1820.75  25
   0 -17  -9 28741.7 1568.81  38
   0  17  -9 24613.4 1752.75  33
   0  17   9 24065.4 1767.45  23
   0 -17   9 29608.0 1611.03  58
   0 -17  -9 27763.3 1539.64  63
   0  17  -9 26448.5 1536.61  47
   0 -17   9 26439.6 1557.01  50
   0  17  -9 27858.5 1565.00  41
   0 -17  10 1057.26 347.207  30
   0  17 -10 1808.18 497.508  33
   0 -17 -10 1564.07 377.011  38
   0  17  10 833.965 350.047  23
   0  17  10 907.585 374.117  25
   0 -17  10 1967.82 446.589  58
   0 -17 -10 1905.46 407.173  63
   0  17 -10 1975.28 436.102  47
   0  17 -10 1871.14 422.621  41
   0 -17  10 1154.69 350.641  50
   0 -17 -11 3097.43 464.371  38
   0 -17  11 2278.76 485.473  30
   0  17 -11 2256.78 509.510  33
   0  17  11 2884.58 590.762  25
   0  17  11 1460.91 426.777  23
   0 -17 -11 3342.11 475.231  63
   0  17 -11 3977.20 557.170  60
   0 -17  11 3886.60 559.678  58
   0 -17  11 3646.18 533.897  50
   0  17 -11 3312.05 503.981  47
   0  17 -11 2957.95 469.748  41
   0 -17 -12 16783.5 1119.25  38
   0  17 -12 16357.8 1164.49  60
   0 -17  12 17452.6 1192.69  58
   0 -17 -12 18572.0 1200.63  63
   0 -17  12 17824.3 1209.19  50
   0  17 -12 18919.7 1220.55  47
   0  17 -12 19129.9 1228.06  41
   0 -17 -13 49207.4 2173.66  63
   0 -17  13 48176.7 2201.87  58
   0 -17  13 48524.7 2219.98  50
   0  17 -13 46371.6 2160.87  47
   0 -17  14 1156.41 289.272  58
   0 -17 -14 1654.16 349.050  63
   0 -17  14 1301.52 307.899  50
   0  17 -14 890.514 229.203  47
   0 -17 -15 37301.6 1737.86  63
   0 -17  15 34080.6 1692.10  58
   0 -17  15 37675.7 1788.42  50
   0  17 -15 37321.6 1778.64  47
   0 -17 -16 1689.49 337.902  63
   0 -17  16 1017.84 285.296  50
   0  17 -16 1192.88 299.199  47
   0 -17 -17 1376.58 274.734  63
   0 -17  17 1810.35 336.104  50
   0  17 -17 1472.89 288.369  47
   0 -17 -18 964.855 203.649  64
   0 -17 -18 1241.46 247.375  63
   0 -17  18 1245.89 256.286  50
   0 -17 -19 17599.7 871.964  63
   0  17 -19 16787.2 878.520  47
   0 -17  19 16523.0 877.164  50
   0 -17 -20 157.109 83.0777  63
   0 -17  20 193.205 109.581  50
   0  17 -20 227.240 118.747  47
   0  18   0 101661. 4066.39  25
   0  18   0 100206. 3958.15  32
   0 -18   0 89203.0 3699.96  16
   0 -18   0 90178.0 3522.84  58
   0 -18   0 83611.5 3455.00  64
   0 -18   0 87510.1 3368.22  44
   0  18   1 19691.1 1510.64  25
   0  18  -1 16649.4 1357.33  32
   0  18   1 19544.5 1462.94  32
   0  18  -1 18508.5 1453.97  25
   0 -18  -1 19393.0 1387.20  16
   0 -18   1 17954.0 1315.49  16
   0 -18  -1 14263.9 1092.76  58
   0 -18  -1 13221.8 1062.96  64
   0 -18   1 15420.1 1142.15  58
   0 -18   1 12955.5 1062.55  64
   0 -18   1 16397.5 1075.63  44
   0 -18  -1 15954.8 1082.09  44
   0  18  -2 2262.81 495.701  32
   0  18  -2 2873.13 608.056  25
   0  18   2 4068.78 706.309  25
   0  18   2 2936.74 580.176  32
   0 -18   2 2943.33 526.832  16
   0 -18  -2 3924.39 615.183  16
   0 -18  -2 2474.01 452.702  64
   0 -18   2 2881.46 470.542  58
   0 -18  -2 2430.64 432.286  58
   0 -18   2 2499.28 427.140  64
   0 -18   2 2847.46 450.738  44
   0 -18  -2 3409.96 493.663  44
   0  18  -3 43558.7 2411.30  25
   0  18  -3 37639.2 2263.23  33
   0  18   3 43246.6 2418.49  25
   0  18  -3 39156.1 2273.58  32
   0  18   3 43154.7 2349.43  32
   0 -18  -3 40404.8 2233.42  16
   0 -18  -3 40834.6 2039.68  64
   0 -18   3 44201.5 2113.29  58
   0 -18   3 41791.1 2055.28  64
   0 -18   3 41980.8 1949.93  44
   0 -18  -3 40884.8 1960.52  44
   0  18  -4 5084.92 751.475  25
   0  18  -4 5423.75 742.552  32
   0  18  -4 4420.97 700.093  33
   0  18   4 5533.22 787.477  25
   0 -18  -4 5605.32 748.960  16
   0 -18  -4 4333.17 588.873  64
   0 -18   4 5156.77 648.318  58
   0 -18  -4 5541.75 615.717  44
   0 -18   4 5168.84 610.061  44
   0  18  -5 15587.3 1317.26  33
   0  18   5 17223.3 1428.82  25
   0 -18   5 15058.9 1218.34  30
   0 -18  -5 18988.9 1392.75  16
   0 -18   5 17542.6 1188.20  58
   0 -18  -5 13349.1 1061.81  64
   0 -18  -5 15827.6 1092.70  44
   0  18  -5 16530.3 1188.06  47
   0 -18   5 15775.0 1082.19  44
   0 -18   6 14196.2 1199.61  30
   0 -18  -6 17774.3 1167.26  38
   0  18   6 16128.0 1374.44  25
   0  18  -6 15409.4 1315.37  33
   0 -18  -6 16050.3 1301.80  16
   0 -18   6 17177.6 1175.06  58
   0 -18  -6 16027.7 1139.37  64
   0  18  -6 16143.6 1155.73  47
   0  18  -6 14796.5 1101.60  41
   0 -18   6 14191.9 1019.82  44
   0  18  -7 5825.98 768.964  33
   0 -18   7 5406.78 716.905  30
   0  18   7 5980.25 802.750  25
   0 -18  -7 6081.69 668.988  38
   0  18   7 5023.88 766.688  23
   0 -18   7 5936.82 672.966  58
   0 -18  -7 5161.25 627.398  64
   0 -18  -7 5761.18 642.193  63
   0  18  -7 6371.75 696.109  41
   0 -18   7 5744.50 609.087  44
   0  18  -7 6315.06 689.114  47
   0  18  -8 7311.06 902.468  33
   0  18   8 8955.98 1051.20  25
   0 -18   8 7350.90 862.797  30
   0 -18  -8 10878.0 886.388  38
   0  18   8 8264.89 979.367  23
   0 -18  -8 8929.01 792.846  63
   0 -18   8 9144.68 828.996  58
   0 -18  -8 8102.02 772.734  64
   0 -18   8 8276.16 781.849  50
   0  18  -8 9456.92 848.541  47
   0 -18   8 8943.44 769.091  44
   0  18  -8 9737.23 874.248  41
   0  18  -9 13126.0 1240.81  33
   0  18   9 12709.8 1259.62  25
   0 -18   9 12262.9 1142.01  30
   0 -18  -9 16891.3 1145.75  38
   0  18   9 10680.2 1171.20  23
   0 -18  -9 17456.8 1165.71  64
   0 -18   9 17621.9 1193.77  58
   0 -18  -9 15834.4 1094.42  63
   0  18  -9 15983.4 1140.74  41
   0 -18   9 14681.7 1088.97  50
   0  18  -9 16567.8 1159.96  47
   0 -18 -10 2308.51 410.448  38
   0 -18 -10 2642.33 439.081  64
   0 -18  10 2301.11 416.450  58
   0 -18 -10 2598.12 445.094  63
   0  18 -10 2671.21 433.755  47
   0  18 -10 2416.08 454.218  41
   0 -18  10 2394.54 419.104  50
   0 -18 -11 42941.6 2002.91  38
   0 -18  11 46448.8 2120.08  58
   0 -18 -11 41726.8 2019.09  64
   0 -18 -11 47899.4 2091.01  63
   0  18 -11 42892.6 2081.99  60
   0  18 -11 44844.1 2089.61  47
   0 -18  11 43867.6 2081.14  50
   0  18 -11 42693.1 2064.15  41
   0 -18 -12 1555.90 309.748  38
   0 -18 -12 1976.12 357.213  64
   0 -18  12 2248.63 421.359  58
   0  18 -12 2224.07 420.267  60
   0 -18 -12 2428.27 423.992  63
   0 -18  12 1779.32 361.994  50
   0  18 -12 2162.76 404.717  47
   0  18 -12 1770.16 368.409  41
   0 -18 -13 1783.40 336.340  64
   0 -18 -13 1845.84 342.045  63
   0 -18  13 1637.99 346.776  58
   0  18 -13 2271.32 394.256  47
   0 -18  13 1810.81 342.069  50
   0 -18  14 19496.7 1163.81  58
   0 -18 -14 20318.5 1174.93  63
   0 -18 -14 17767.9 1105.48  64
   0 -18  14 20364.5 1186.61  50
   0  18 -14 20673.3 1206.12  47
   0 -18 -15 14666.0 936.797  63
   0 -18 -15 11745.5 833.225  64
   0 -18  15 12309.3 870.239  58
   0  18 -15 14019.2 936.378  47
   0 -18  15 14662.4 951.443  50
   0 -18 -16 2225.14 346.412  63
   0 -18  16 1766.32 285.961  58
   0 -18 -16 1565.62 271.941  64
   0  18 -16 1939.17 313.798  47
   0 -18  16 2025.34 328.912  50
   0 -18 -17 34818.8 1432.38  63
   0  18 -17 32999.4 1436.95  47
   0 -18  17 31405.7 1415.54  50
   0 -18 -18 532.326 171.459  63
   0  18 -18 249.447 153.646  47
   0 -18  18 426.266 149.830  50
   0 -18 -19 10726.7 640.196  63
   0  18 -19 12074.2 681.348  47
   0 -18  19 10893.5 646.625  50
   0  19   0 293.264 273.426  32
   0  19   0-70.6039 183.659  25
   0 -19   0 187.269 164.873  16
   0 -19   0 23.8474 129.544  64
   0 -19   0 60.2833 183.796  58
   0 -19   0-10.5626 125.303  44
   0  19   1 12087.1 1158.15  32
   0  19  -1 12805.1 1210.65  32
   0  19   1 13664.1 1270.34  25
   0  19  -1 13563.7 1291.33  25
   0 -19   1 10340.4 1036.55  16
   0 -19  -1 12217.2 1144.15  16
   0 -19   1 11733.1 984.510  64
   0 -19  -1 12211.3 1012.29  64
   0 -19  -1 12722.7 1016.37  58
   0 -19   1 14624.9 1082.86  58
   0 -19  -1 13587.8 984.441  44
   0 -19   1 13852.2 973.908  44
   0  19  -2 17390.6 1420.32  32
   0  19   2 19100.6 1540.58  25
   0  19  -2 18033.5 1501.69  25
   0  19   2 19151.7 1487.36  32
   0 -19   2 20890.5 1307.45  58
   0 -19   2 18961.1 1249.57  64
   0 -19  -2 17419.2 1201.24  58
   0 -19  -2 19643.6 1281.15  64
   0 -19   2 18016.0 1146.13  44
   0 -19  -2 16992.8 1129.24  44
   0  19   3 3643.03 625.451  32
   0  19  -3 3754.04 615.149  32
   0  19  -3 3532.48 617.334  33
   0  19  -3 3583.92 625.798  25
   0  19   3 4141.89 678.414  25
   0 -19   3 3521.50 505.012  58
   0 -19  -3 2549.54 411.870  64
   0 -19   3 3364.13 461.183  44
   0 -19  -3 4253.26 519.026  44
   0  19  -4 13639.3 1242.27  32
   0  19  -4 13531.8 1263.05  33
   0  19   4 16122.6 1360.59  32
   0  19   4 16306.2 1410.34  25
   0 -19  -4 15391.7 1118.74  64
   0 -19   4 18285.4 1211.50  58
   0 -19  -4 16756.4 1125.44  44
   0  19  -4 17623.5 1193.64  47
   0 -19   4 16970.8 1099.44  44
   0 -19  -5 7667.35 738.079  38
   0  19   5 4794.19 752.539  25
   0  19  -5 5531.42 801.889  33
   0  19   5 5790.44 800.933  32
   0 -19   5 8123.89 775.558  58
   0 -19  -5 6681.55 718.248  64
   0  19  -5 7019.12 722.244  47
   0 -19   5 6627.32 676.520  44
   0  19  -5 6770.61 715.820  41
   0  19   6 10262.8 1064.05  32
   0 -19  -6 11425.1 901.332  38
   0  19  -6 9869.00 1046.18  33
   0  19   6 9236.35 1060.71  25
   0 -19   6 11935.0 941.589  58
   0 -19  -6 11238.9 913.513  64
   0  19  -6 10784.7 938.661  41
   0  19  -6 11453.3 957.023  47
   0 -19   6 10585.9 845.571  44
   0 -19   7 22338.0 1664.43  30
   0  19  -7 27101.7 1864.35  33
   0 -19  -7 37952.5 1766.78  38
   0  19   7 31309.7 2038.98  25
   0 -19   7 33683.4 1709.98  58
   0 -19  -7 29414.1 1632.91  64
   0 -19  -7 27923.5 1556.43  63
   0 -19   7 34202.7 1636.42  44
   0  19  -7 34709.6 1757.46  47
   0  19  -7 33118.5 1726.44  41
   0 -19  -8 24099.9 1395.12  38
   0 -19  -8 22990.4 1383.21  64
   0 -19  -8 22925.5 1345.79  63
   0 -19   8 24530.6 1423.45  58
   0  19  -8 24743.6 1437.30  41
   0  19  -8 23704.8 1436.99  47
   0 -19  -9 2029.17 360.683  38
   0 -19  -9 2921.06 442.615  63
   0 -19   9 2662.57 431.003  58
   0 -19  -9 2507.91 394.972  64
   0 -19   9 2424.50 414.575  50
   0  19  -9 3300.74 511.299  47
   0  19  -9 2660.33 462.866  41
   0 -19 -10 14360.6 1010.74  38
   0 -19 -10 14991.2 1021.41  63
   0  19 -10 14990.6 1082.38  60
   0 -19  10 15630.1 1072.08  58
   0 -19 -10 13506.8 987.771  64
   0  19 -10 15085.7 1067.99  47
   0 -19  10 14841.8 1044.37  50
   0  19 -10 14629.1 1044.42  41
   0 -19 -11 1002.22 246.286  38
   0 -19 -11 1317.12 279.443  64
   0  19 -11 1084.03 276.181  60
   0 -19  11 1550.80 319.163  58
   0 -19 -11 1661.80 339.806  63
   0  19 -11 1244.49 339.065  47
   0  19 -11 1319.93 314.474  41
   0 -19  11 937.381 248.009  50
   0 -19 -12 44826.8 1946.25  38
   0 -19 -12 46144.0 1987.66  63
   0 -19 -12 42696.1 1935.48  64
   0  19 -12 41967.3 1977.58  60
   0 -19  12 46716.0 2037.03  58
   0  19 -12 46848.4 2044.49  47
   0 -19  12 44092.2 1988.21  50
   0 -19  13 17805.3 1104.39  58
   0 -19 -13 18439.7 1088.29  63
   0 -19 -13 15353.5 1006.31  64
   0 -19  13 17081.6 1074.23  50
   0  19 -13 18952.0 1138.04  47
   0 -19 -14 2797.31 376.168  64
   0 -19 -14 3311.19 413.323  63
   0 -19  14 3445.55 422.933  58
   0 -19  14 3818.40 451.799  50
   0  19 -14 3045.16 430.185  47
   0 -19  15 15434.8 929.464  58
   0 -19 -15 18037.3 995.381  63
   0  19 -15 18510.1 1037.21  47
   0 -19  15 16676.1 978.066  50
   0 -19 -16 10672.8 714.664  63
   0  19 -16 10676.6 728.625  47
   0 -19  16 9003.49 666.428  50
   0 -19 -17 89.5505 106.213  63
   0 -19  17 21.2938 82.6009  50
   0  19 -17 251.691 149.454  47
   0 -19 -18 27335.5 1154.82  63
   0 -19  18 25996.2 1138.99  50
   0  19 -18 28846.0 1188.52  47
   0  20   0 91357.7 4064.64  25
   0  20   0 86086.1 3887.66  32
   0 -20   0 92419.6 3546.39  64
   0 -20   0 95966.6 3582.44  58
   0 -20   0 100582. 3499.07  44
   0  20   1 1251.95 335.454  32
   0  20   1 1326.11 441.984  25
   0  20  -1 1523.77 452.686  25
   0  20  -1 1609.93 433.763  32
   0 -20  -1 1963.19 373.896  64
   0 -20   1 1822.45 383.304  58
   0 -20  -1 2229.92 427.356  58
   0 -20   1 2291.21 411.270  64
   0 -20   1 1983.22 349.969  44
   0 -20  -1 2091.73 350.912  44
   0  20   2 2929.17 588.078  32
   0  20  -2 2369.10 523.449  32
   0  20  -2 1917.29 455.408  33
   0  20   2 2558.11 573.238  25
   0  20  -2 3034.57 587.213  25
   0 -20  -2 3208.09 482.058  58
   0 -20   2 3116.76 477.450  58
   0 -20  -2 4018.92 543.410  64
   0 -20  -2 4073.11 518.127  44
   0 -20   2 3661.14 485.683  44
   0  20   3 3251.77 641.128  32
   0  20  -3 2375.45 500.803  32
   0  20  -3 2697.51 526.507  33
   0  20   3 3016.80 631.950  25
   0 -20   3 4323.92 577.354  58
   0 -20  -3 5010.30 606.262  64
   0 -20   3 5142.64 580.999  44
   0 -20  -4 40.9973 155.399  38
   0 -20   4 189.663 165.243  58
   0 -20  -4 243.243 194.901  64
   0  20  -4 249.778 225.599  47
   0 -20   4 345.766 189.219  44
   0 -20  -5 2013.60 381.550  38
   0 -20   5 1571.46 346.335  58
   0 -20  -5 1728.57 373.187  64
   0  20  -5 1683.57 390.773  47
   0 -20   5 1834.38 349.738  44
   0  20  -5 1196.47 395.696  41
   0 -20  -6 44463.3 1986.13  38
   0 -20  -6 36990.7 1889.82  64
   0 -20   6 44435.4 2024.21  58
   0  20  -6 41051.0 1977.87  41
   0  20  -6 41994.4 2015.05  47
   0 -20  -7 140.758 153.923  38
   0 -20  -7 238.581 170.306  64
   0 -20   7 202.456 140.039  58
   0  20  -7 254.427 179.908  41
   0  20  -7 299.518 182.240  47
   0 -20  -8 37872.6 1758.21  38
   0 -20   8 35167.6 1734.18  58
   0 -20  -8 31185.5 1614.17  63
   0 -20  -8 30674.7 1629.91  64
   0  20  -8 35801.4 1771.03  41
   0  20  -8 37123.3 1796.71  47
   0 -20  -9 2124.21 394.866  38
   0 -20  -9 1632.36 336.296  63
   0 -20  -9 1599.23 364.353  64
   0 -20   9 1646.68 379.267  58
   0 -20   9 799.387 245.362  50
   0  20  -9 2083.40 448.167  47
   0  20  -9 1965.05 451.604  41
   0 -20 -10 403.969 157.475  38
   0  20 -10 29.2288 127.304  60
   0 -20  10 231.076 129.811  58
   0 -20 -10 98.2170 100.800  63
   0 -20 -10 244.722 143.325  64
   0 -20  10 109.985 148.345  50
   0  20 -10 14.6422 217.369  47
   0  20 -10 401.166 244.535  41
   0 -20 -11 1101.42 281.428  38
   0 -20 -11 1191.85 287.153  64
   0  20 -11 1242.94 274.536  60
   0 -20 -11 1028.22 275.213  63
   0 -20  11 1215.59 296.054  58
   0 -20  11 789.653 245.298  50
   0  20 -11 1357.76 360.129  47
   0  20 -11 1441.36 355.871  41
   0 -20 -12 17257.6 1016.55  38
   0 -20  12 19443.9 1111.53  58
   0  20 -12 17635.6 1075.93  60
   0 -20 -12 18612.1 1064.46  63
   0  20 -12 18514.3 1100.14  47
   0 -20  12 16658.8 1030.82  50
   0 -20  13 1939.22 342.016  58
   0 -20 -13 1639.72 271.016  63
   0  20 -13 2036.42 344.220  47
   0 -20  13 1795.01 309.395  50
   0 -20 -14 62015.7 2268.84  63
   0 -20  14 57948.6 2234.38  58
   0 -20  14 56876.4 2230.14  50
   0  20 -14 61889.6 2306.27  47
   0 -20 -15 2796.78 333.934  63
   0 -20  15 2236.03 308.564  58
   0 -20  15 2458.40 325.791  50
   0 -20 -16 10889.0 661.096  63
   0 -20  16 9857.57 634.210  50
   0  20 -16 12038.5 709.976  47
   0  20 -17 266.991 119.184  47
   0 -21   0 284.657 167.467  38
   0 -21   0-129.071 163.997  58
   0 -21   0 142.180 157.835  64
   0 -21  -1 2569.62 421.431  38
   0 -21   1 1855.49 364.047  58
   0 -21  -1 2074.27 371.539  58
   0 -21  -1 1699.21 335.566  64
   0 -21  -2 22873.0 1328.63  38
   0 -21  -2 21793.5 1304.92  64
   0 -21  -2 23213.7 1341.01  58
   0 -21   2 24848.3 1398.78  58
   0  21  -2 23332.3 1379.50  47
   0 -21  -3 6770.34 652.099  38
   0 -21  -3 5432.41 599.739  64
   0 -21   3 6278.23 648.770  58
   0  21  -3 6700.59 662.450  47
   0 -21  -4 24429.9 1349.25  38
   0 -21   4 21832.1 1266.62  38
   0 -21   4 23076.5 1349.77  58
   0  21  -4 21415.4 1338.01  41
   0  21  -4 21668.8 1343.88  47
   0 -21  -5 13223.7 940.556  38
   0 -21   5 12872.9 954.042  58
   0  21  -5 12470.0 946.840  41
   0  21  -5 12511.1 955.596  47
   0 -21  -6 7770.89 703.450  38
   0 -21   6 8291.12 743.887  58
   0  21  -6 7125.32 683.910  41
   0  21  -6 9212.16 787.558  47
   0 -21  -7 2561.05 416.203  38
   0 -21   7 2244.86 418.714  58
   0  21  -7 2274.25 439.564  41
   0  21  -7 2462.85 412.707  47
   0 -21  -8 18173.0 1093.52  38
   0 -21   8 17841.7 1107.81  58
   0  21  -8 18015.2 1128.76  47
   0  21  -8 18789.1 1150.69  41
   0 -21  -9 4213.94 481.116  38
   0  21  -9 4329.24 514.624  60
   0 -21   9 4731.28 526.788  58
   0  21  -9 4848.44 552.927  47
   0  21  -9 4772.90 561.250  41
   0 -21 -10 31502.0 1487.71  38
   0 -21  10 31757.7 1526.99  58
   0 -21 -10 28348.2 1414.47  63
   0  21 -10 29083.2 1503.45  60
   0  21 -10 32180.9 1551.83  41
   0  21 -10 32593.8 1557.26  47
   0 -21 -11 4223.62 448.690  38
   0 -21  11 4213.62 470.153  58
   0 -21 -11 3308.87 394.327  63
   0  21 -11 3442.56 444.191  60
   0 -21  11 3669.48 423.992  50
   0  21 -11 4265.78 501.285  47
   0 -21 -12 36943.6 1574.18  38
   0 -21 -12 36655.0 1583.90  63
   0  21 -12 34743.1 1592.22  60
   0 -21  12 33106.3 1532.48  50
   0 -21 -13 2525.94 327.585  63
   0 -21  13 2881.87 353.675  58
   0  21 -13 3340.07 394.611  47
   0 -21  13 2337.79 313.771  50
   0 -21  14 692.972 168.843  58
   0 -21 -14 799.020 182.713  63
   0 -21  14 600.507 156.564  50
   0  21 -14 963.134 222.739  47
   0 -21 -15 1561.46 230.236  63
   0  21 -15 1703.22 256.912  47
   0 -21  15 1019.07 179.609  50
   0 -22   0 39518.3 1813.19  38
   0 -22   0 37352.2 1787.45  58
   0 -22   1 3955.81 475.728  38
   0 -22  -1 4055.34 492.005  38
   0 -22   1 4347.59 514.021  58
   0 -22  -1 4093.73 491.570  58
   0  22  -1 4600.92 537.395  47
   0 -22  -2 1400.27 326.963  38
   0 -22   2 1154.10 289.628  38
   0 -22  -2 756.952 247.722  58
   0 -22   2 905.241 254.442  58
   0  22  -2 1065.21 308.696  47
   0 -22   3 30345.6 1513.78  38
   0 -22  -3 34988.2 1602.81  38
   0 -22   3 31422.5 1581.60  58
   0  22  -3 31620.6 1608.63  41
   0  22  -3 30582.7 1596.42  47
   0 -22  -4 2007.56 339.660  38
   0 -22   4 1356.70 245.043  38
   0 -22   4 1005.09 246.611  58
   0  22  -4 1917.84 369.990  47
   0  22  -4 1528.79 350.952  41
   0 -22  -5 8495.44 707.591  38
   0 -22   5 9527.02 758.760  58
   0  22  -5 8407.19 743.401  41
   0  22  -5 9132.02 760.991  47
   0 -22  -6 40518.2 1803.70  38
   0 -22   6 41130.8 1847.20  58
   0  22  -6 39588.0 1839.95  47
   0  22  -6 40442.0 1851.25  41
   0 -22  -7 123.139 159.370  38
   0 -22   7 294.264 144.359  58
   0  22  -7 75.1410 145.249  41
   0  22  -7 22.8624 164.257  47
   0 -22  -8 9506.73 723.900  38
   0 -22   8 8394.59 699.377  58
   0  22  -8 7996.46 685.601  60
   0  22  -8 8859.01 725.225  47
   0  22  -8 9283.43 754.635  41
   0 -22  -9 12938.8 835.455  38
   0  22  -9 13267.7 881.986  60
   0 -22   9 14729.5 902.148  58
   0  22  -9 13892.0 900.278  41
   0  22  -9 12650.6 863.480  47
   0 -22 -10 3055.64 371.283  38
   0 -22  10 3378.52 401.722  58
   0  22 -10 2831.91 378.073  60
   0  22 -10 3543.65 415.854  47
   0 -22 -11 23293.0 1134.09  38
   0 -22  11 25360.5 1207.01  58
   0  22 -11 21955.2 1145.83  60
   0 -22 -12 6574.99 502.668  38
   0 -22 -12 6450.33 490.600  63
   0 -22  12 8156.90 580.710  58
   0  22 -12 7840.71 595.220  47
   0 -22  13 1477.74 231.059  58
   0 -22 -13 1082.81 189.298  63
   0  22 -13 1405.02 228.144  47
   0  22 -14 18781.0 900.267  47
   0 -23   0-33.6709 108.575  38
   0 -23   0 110.973 118.244  58
   0  23   0 20.9366 142.954  47
   0 -23  -1 34332.5 1561.48  38
   0 -23   1 33205.2 1531.76  38
   0 -23   1 33237.4 1561.19  58
   0 -23  -1 30407.9 1500.64  58
   0  23  -1 32177.0 1571.98  47
   0  23   1 33611.4 1591.14  47
   0  23  -1 35306.6 1639.78  41
   0 -23   2 4184.66 482.770  38
   0 -23  -2 4641.18 502.842  38
   0 -23   2 4265.02 499.778  58
   0  23  -2 3808.23 483.048  47
   0  23  -2 3910.56 489.720  41
   0 -23  -3 11485.0 793.612  38
   0 -23   3 9183.79 684.280  38
   0 -23   3 8583.60 706.311  58
   0  23  -3 9486.57 757.672  41
   0  23  -3 10643.4 794.608  47
   0 -23  -4 5187.51 551.364  38
   0 -23   4 4818.31 532.732  58
   0  23  -4 4126.03 525.561  47
   0  23  -4 4609.96 555.331  41
   0 -23  -5 44079.7 1804.16  38
   0 -23   5 41969.9 1821.57  58
   0  23  -5 41893.2 1841.23  41
   0  23  -5 42537.2 1851.35  47
   0 -23  -6 495.125 182.098  38
   0 -23   6 237.952 161.269  58
   0  23  -6 511.015 200.436  47
   0  23  -6 472.663 191.857  41
   0 -23  -7 22206.7 1123.21  38
   0  23  -7 19060.3 1102.17  60
   0 -23   7 22012.4 1143.63  58
   0  23  -7 20752.0 1134.13  47
   0  23  -7 21115.9 1136.95  41
   0 -23  -8 790.601 206.945  38
   0 -23   8 576.413 189.099  58
   0  23  -8 592.224 191.612  60
   0  23  -8 779.367 231.563  41
   0  23  -8 471.895 147.382  47
   0 -23  -9 20113.3 1006.79  38
   0  23  -9 17454.0 989.029  60
   0 -23   9 18981.5 1008.36  58
   0  23  -9 20621.4 1048.13  47
   0 -23 -10 3374.20 365.730  38
   0  23 -10 2933.59 350.712  60
   0 -23  10 3558.64 384.042  58
   0  23 -10 3556.76 403.831  47
   0 -23 -11 389.311 121.438  38
   0 -23  11 466.350 127.502  58
   0  23 -11 483.777 160.894  47
   0 -23  12 3617.51 344.086  58
   0  23 -12 4210.29 383.285  47
   0 -24   0 5686.71 520.505  38
   0 -24   0 6001.58 537.782  58
   0  24   0 6392.57 573.559  47
   0  24   0 6992.85 609.444  41
   0 -24  -1 14435.3 845.833  38
   0 -24   1 13708.9 815.540  38
   0 -24   1 13015.7 810.859  58
   0 -24  -1 11902.8 769.626  58
   0  24  -1 14125.5 886.411  41
   0  24  -1 12092.0 806.819  47
   0  24   1 12415.6 812.325  47
   0  24   1 13621.2 875.750  41
   0 -24   2 429.463 157.448  38
   0 -24  -2 312.164 160.636  38
   0 -24   2 57.3576 108.700  58
   0  24  -2 155.360 110.503  47
   0  24  -2 472.454 213.636  41
   0  24   2 197.045 139.963  47
   0 -24   3 30900.2 1386.86  38
   0 -24  -3 38462.4 1547.10  38
   0 -24   3 35357.6 1518.11  58
   0  24   3 29479.6 1425.07  47
   0  24  -3 35562.0 1540.60  47
   0  24  -3 36721.5 1564.68  41
   0 -24  -4 338.034 108.847  38
   0 -24   4 292.567 109.050  58
   0  24  -4 406.465 158.208  47
   0  24  -4 232.719 122.217  41
   0  24   4 414.585 160.792  47
   0 -24  -5 29009.1 1280.30  38
   0 -24   5 28175.6 1290.88  58
   0  24  -5 29535.6 1320.63  47
   0  24  -5 30831.7 1359.72  41
   0 -24  -6 2823.86 345.593  38
   0 -24   6 2797.86 357.625  58
   0  24  -6 2483.79 357.734  60
   0  24  -6 3121.23 384.635  41
   0  24  -6 2627.65 350.662  47
   0 -24  -7-94.1467 108.679  38
   0 -24   7 158.627 130.769  58
   0  24  -7 263.886 150.321  60
   0  24  -7 56.5044 95.6206  47
   0  24  -7 66.2862 105.028  41
   0 -24  -8 1998.63 272.757  38
   0  24  -8 1927.91 279.256  60
   0 -24   8 2032.11 275.777  58
   0  24  -8 2422.19 305.514  47
   0 -24  -9 9115.30 564.507  38
   0 -24   9 9436.71 595.614  58
   0  24  -9 9102.49 591.514  47
   0 -24  10 1405.29 209.235  58
   0 -25   0 58.4828 77.6650  38
   0 -25   0-15.2895 62.8391  58
   0  25   0 40.7310 89.1012  47
   0  25   0 141.157 125.818  41
   0 -25   1 19502.3 940.100  38
   0 -25  -1 22420.9 1010.33  38
   0 -25   1 18033.9 926.998  58
   0  25   1 15754.9 891.659  47
   0  25  -1 18704.7 945.561  47
   0  25   1 22227.0 1050.99  41
   0  25  -1 22665.9 1061.78  41
   0 -25   2 7895.81 537.804  38
   0 -25  -2 10655.5 641.651  38
   0 -25   2 9943.55 623.545  58
   0  25  -2 11291.7 697.882  41
   0  25   2 7839.97 555.482  47
   0  25  -2 9322.05 611.820  47
   0  25   2 10809.4 679.566  41
   0 -25  -3 627.746 162.492  38
   0 -25   3 556.202 137.688  58
   0  25   3 593.289 182.121  41
   0  25  -3 550.946 150.378  47
   0  25  -3 865.358 191.001  41
   0 -25  -4 15903.9 819.608  38
   0 -25   4 14744.2 800.449  58
   0  25  -4 15401.6 821.455  47
   0  25  -4 16589.9 866.671  41
   0  25   4 15741.8 854.499  41
   0 -25  -5 8325.66 540.150  38
   0  25  -5 8121.85 570.941  60
   0 -25   5 7502.87 525.047  58
   0  25  -5 8034.79 559.852  41
   0  25  -5 7197.34 520.673  47
   0 -25  -6 6341.16 455.377  38
   0 -25   6 5678.75 437.136  58
   0  25  -6 5661.03 452.208  60
   0  25  -6 5908.99 455.098  41
   0 -25  -7 15107.7 744.350  38
   0 -25   7 14183.4 737.860  58
  -1   0   1 176882. 4920.43   3
  -1   0  -1 175392. 4955.57   3
   1   0  -1 177246. 4933.04   3
  -1   0  -1 163175. 5021.92   5
  -1   0   2 107.660 43.6012   3
  -1   0  -2 59.7169 73.7722   5
   1   0   2 135.991 56.2285   3
  -1   0  -2 163.472 70.2687   3
   1   0  -2 142.496 52.5782   3
   1   0   2 110.259 35.3896   9
   1   0   3 304360. 8826.89   9
  -1   0   3 329026. 8903.70   3
  -1   0  -3 344642. 9034.76   3
  -1   0  -3 302192. 9439.47   5
  -1   0   3 290337. 8916.18   8
   1   0   3 362281. 9077.12   3
   1   0  -3 335576. 9190.60   5
   1   0  -3 342999. 8913.76   3
   1   0  -4 3707.96 407.203   5
  -1   0  -4 3553.82 488.990   5
   1   0   4 3379.13 221.346  11
   1   0   4 3753.15 254.801   1
  -1   0   4 3194.13 279.926   8
   1   0   4 3689.43 498.408   5
   1   0  -4 4038.16 231.104   3
   1   0   4 3671.05 223.205   9
  -1   0  -4 4199.21 304.111   3
   1   0   5 787045. 21897.9  11
  -1   0  -5 752027. 22938.3   5
   1   0  -5 829253. 22688.1   5
  -1   0  -5 793721. 22008.4   3
   1   0   5 902315. 21910.9   1
   1   0  -5 862221. 21894.2   1
  -1   0   5 731302. 22049.0   8
   1   0   5 743328. 21873.4   9
  -1   0   6 4813.14 394.079   8
   1   0   6 4274.35 666.703   7
  -1   0  -6 4659.75 334.783  17
   1   0   6 4994.43 313.863  11
  -1   0  -6 5361.53 340.210   3
   1   0  -6 4752.51 595.986   5
  -1   0  -6 4425.61 326.514  19
   1   0   7 3257.40 341.141  13
  -1   0  -7 3512.14 318.487  17
   1   0   7 3290.42 632.098   7
   1   0  -7 3579.91 307.962  19
  -1   0   7 2735.44 319.552  21
  -1   0   7 3385.75 369.025   8
  -1   0  -7 3321.95 295.582  19
   1   0  -7 2740.59 255.091  17
  -1   0   7 3280.14 344.039  13
  -1   0   8 582.393 190.007  21
   1   0  -8 793.141 153.032  17
  -1   0   8 561.027 170.347  13
   1   0  -8 778.180 171.772  19
  -1   0  -8 688.653 180.298  19
   1   0   8 698.216 182.626  13
  -1   0   8 730.202 203.843   8
   1   0   8 433.715 346.517   7
  -1   0  -8 860.139 199.507  17
   1   0   8 599.692 176.216  30
  -1   0   8 657.731 140.978  26
   1   0   8 713.267 205.601  26
  -1   0  -9 336204. 9424.15  19
  -1   0   9 334503. 9689.04   8
  -1   0   9 326231. 9648.01  21
  -1   0  -9 341589. 9428.62  17
   1   0  -9 313411. 9349.66  17
   1   0  -9 338225. 9448.54  19
   1   0   9 332680. 11554.4   7
  -1   0   9 336218. 9653.85  13
   1   0   9 343451. 9667.04  13
   1   0   9 325588. 9516.32  30
  -1   0   9 321443. 9568.14  26
   1   0   9 317840. 9555.31  26
  -1   0 -10 2259.76 316.077  17
   1   0 -10 1897.93 275.845  17
   1   0  10 2260.06 379.688  13
  -1   0 -10 2612.99 330.016  19
  -1   0  10 2537.75 396.924   8
   1   0  10 2179.26 678.662   7
  -1   0  10 2091.23 362.524  21
   1   0 -10 2191.85 294.911  19
   1   0  10 2326.90 363.106  26
  -1   0  10 2318.75 316.899  30
  -1   0  10 2520.96 361.013  26
   1   0  10 1943.15 296.889  30
  -1   0 -11 214879. 6338.08  17
  -1   0  11 214777. 6673.95   8
  -1   0 -11 212817. 6334.32  19
   1   0 -11 212465. 6358.78  19
   1   0 -11 194890. 6230.95  17
  -1   0  11 209554. 6601.02  21
   1   0  11 217899. 6618.35  13
   1   0  11 196813. 8645.28   7
   1   0  11 208700. 6440.14  30
   1   0  11 219586. 6558.73  26
  -1   0  11 201959. 6477.79  26
  -1   0  12 683.472 237.109   8
  -1   0 -12 957.010 242.322  19
   1   0 -12 1014.15 252.853  19
   1   0  12 682.658 260.250  13
  -1   0  12 992.706 295.566  21
   1   0 -12 689.772 180.722  17
   1   0  12 747.526 275.371  21
  -1   0 -12 1066.23 254.821  17
   1   0  12 541.074 185.299  30
   1   0  12 209.810 153.996  26
  -1   0 -13 39829.7 1752.68  17
  -1   0  13 41299.8 2081.63   8
   1   0  13 39656.5 1985.10  13
   1   0  13 38292.5 1957.62  21
   1   0 -13 40379.6 1788.85  19
  -1   0  13 39126.8 1997.46  21
  -1   0 -13 38736.5 1750.84  19
   1   0  13 35750.8 1785.14  30
   1   0  13 40684.3 1948.54  26
  -1   0 -14 4241.85 497.826  17
   1   0  14 5406.04 679.213  13
  -1   0  14 4937.16 650.976  21
   1   0 -14 4554.08 530.034  19
  -1   0 -14 4526.90 531.061  19
   1   0  14 4800.34 636.840  21
  -1   0  14 5296.37 709.272   8
   1   0  14 4389.16 639.394   8
   1   0  14 4645.10 611.734  26
   1   0  14 3824.41 516.756  30
  -1   0  14 3728.27 583.096  28
  -1   0  15 2121.41 434.687  21
  -1   0 -15 1971.96 369.838  19
   1   0 -15 2801.46 451.269  19
   1   0  15 2757.97 566.635   8
  -1   0 -15 2065.22 357.789  17
  -1   0  15 2253.06 495.346   8
   1   0  15 2014.46 456.495  21
   1   0  15 2266.76 448.713  26
  -1   0  15 2663.95 527.025  28
  -1   0 -16 1576.17 370.099  19
   1   0 -16 1263.33 362.338  19
  -1   0  16 1505.49 405.536  21
   1   0  16 1060.70 400.874   8
   1   0  16 1285.05 376.075  21
  -1   0  16 1345.98 442.822   8
  -1   0  16 1505.18 458.411  28
  -1   0 -17 156962. 5765.07  19
  -1   0  17 191305. 6436.04  21
  -1   0  17 157311. 6305.32   8
   1   0 -17 169857. 5892.24  19
   1   0  17 192680. 6457.28  21
   1   0  17 162933. 6364.10   8
  -1   0  17 191796. 6511.51  28
  -1   0 -18 808.082 302.754  19
   1   0 -18 1001.76 340.009  19
   1   0  18 1043.22 425.135  21
   1   0  18 889.229 397.581  28
  -1   0  18 785.068 378.299  28
  -1   0 -18 826.375 318.753  40
   1   0 -18 1132.50 339.293  40
   1   0 -18 853.545 255.623  51
  -1   0 -18 799.421 265.520  51
   1   0 -18 969.957 319.920  47
   1   0  19 16488.0 1488.02  28
  -1   0  19 15879.7 1469.91  28
   1   0  19 16738.9 1462.06  21
   1   0 -19 13243.5 1159.73  19
  -1   0 -19 11941.0 1090.37  19
  -1   0 -19 14863.8 1105.50  51
   1   0 -19 13091.1 1055.82  51
   1   0 -19 16396.9 1165.94  47
   1   0 -19 16908.0 1172.36  40
  -1   0 -19 15191.1 1121.83  40
   1   0  20 85.5106 238.356  21
   1   0 -20 84.3187 184.471  34
  -1   0  20 159.072 226.842  28
   1   0  20 99.9833 253.690  28
  -1   0 -20 141.762 166.143  40
   1   0 -20-18.0917 136.765  47
  -1   0 -20 422.597 282.507  51
   1   0 -21 8818.48 790.799  34
  -1   0 -21 9054.27 808.026  34
  -1   0 -21 7767.10 778.922  51
   1   0 -21 8111.01 785.027  47
  -1   0 -22 167.753 168.521  34
   1   0 -22 207.977 161.445  34
  -1   0 -22 281.164 251.328  51
   1   0 -22 219.042 247.095  47
  -1   0 -23 43471.4 1919.28  34
   1   0 -23 39923.9 1856.16  34
  -1   0 -23 39876.8 1866.68  51
   1   0 -23 40465.4 1887.56  47
  -1   0 -24 628.552 234.332  34
   1   0 -24 624.144 223.551  34
  -1   0  24 76.5027 127.134  61
   1   0 -24 40.6830 129.518  47
  -1   0 -24 697.871 227.055  51
   1   0 -25 35612.6 1564.77  34
  -1   0 -25 36551.1 1582.77  34
   1   0  25 35745.7 1718.37  61
  -1   0  25 34667.9 1680.78  61
  -1   0 -26 495.892 176.500  34
   1   0 -26 394.543 149.821  34
   1   0  26 257.407 104.149  61
  -1   0  26 167.605 108.768  61
   1   1 -26 1883.21 262.887  34
  -1  -1 -26 1732.66 261.398  34
  -1   1  26 1197.79 227.537  61
   1  -1  26 1575.67 276.440  61
  -1  -1 -25 3101.95 373.802  34
   1   1 -25 2105.86 304.260  34
  -1   1  25 2813.35 408.736  61
   1  -1  25 2566.10 395.271  61
  -1  -1 -25 2512.62 325.486  51
  -1  -1 -24 15110.2 961.365  34
   1   1 -24 15101.1 961.604  34
   1  -1  24 14114.6 1008.37  54
  -1  -1 -24 14624.5 944.618  51
  -1   1  24 15127.3 1072.08  61
   1   1 -24 13931.4 929.583  47
   1   1 -23 23514.9 1297.20  34
  -1  -1 -23 24468.2 1337.08  34
  -1  -1 -23 21299.3 1261.59  51
   1   1 -23 21138.6 1268.48  47
   1   1 -22 1706.94 391.529  34
  -1  -1 -22 2258.45 412.385  34
  -1  -1 -22 1747.09 379.839  51
   1   1 -22 1503.34 331.860  47
  -1  -1 -21 53251.7 2365.27  34
   1   1 -21 54597.8 2372.42  34
  -1  -1 -21 53860.2 2409.20  51
   1   1 -21 52188.1 2390.57  47
   1  -1  20 38.6910 154.214  21
  -1   1  20 40.3278 235.202  28
   1  -1  20 749.677 403.156  28
  -1  -1 -20 403.900 240.679  34
  -1  -1 -20 844.779 308.768  51
   1   1 -20-32.2058 155.564  47
   1   1 -20 219.541 185.214  40
   1  -1  19 36930.4 2318.18  28
  -1   1  19 36315.8 2329.45  28
   1  -1  19 37007.4 2263.95  21
   1   1 -19 30880.5 1885.08  19
  -1  -1 -19 33835.6 1808.00  51
  -1  -1 -19 35540.5 1845.35  40
   1   1 -19 36690.3 1878.45  47
   1   1 -19 36467.8 1839.41  40
   1  -1  18 30629.8 2054.83  28
  -1   1  18 33088.0 2113.38  28
  -1   1  18 30897.3 2023.62  21
   1   1 -18 27870.4 1709.82  19
   1  -1  18 33001.1 2044.55  21
  -1  -1 -18 22956.6 1556.48  19
  -1  -1 -18 26169.5 1571.44  51
  -1  -1 -18 28834.0 1642.63  40
   1   1 -18 28626.3 1599.03  40
   1   1 -18 25851.8 1576.17  47
   1  -1  17 11441.5 1117.72  21
   1  -1  17 7580.08 946.477   8
  -1   1  17 8709.47 1068.78   8
   1   1 -17 10044.8 922.889  19
  -1  -1 -17 7156.32 758.985  19
  -1   1  17 10153.6 1092.57  21
  -1   1  17 10130.5 1112.08  28
  -1  -1 -16 13867.7 1041.05  17
   1  -1  16 15525.5 1277.05  21
  -1   1  16 15571.8 1304.11  21
  -1   1  16 15064.5 1367.36   8
  -1  -1 -16 13935.2 1050.77  19
   1   1 -16 15725.9 1140.52  19
   1  -1  16 13290.5 1240.39   8
  -1   1  16 14402.9 1278.88  28
   1  -1  15 83447.8 3457.36  21
   1  -1  15 77565.5 3477.01   8
  -1  -1 -15 77144.4 3094.68  17
   1   1 -15 81707.3 3192.60  19
  -1   1  15 81048.2 3598.88   8
  -1  -1 -15 80954.5 3125.90  19
  -1   1  15 87408.8 3552.51  21
   1  -1  15 80321.4 3262.33  30
   1  -1  15 80863.8 3379.57  26
  -1   1  15 87724.5 3595.96  28
  -1  -1 -14 6858.68 661.319  19
   1  -1  14 7224.62 766.823  21
   1  -1  14 6176.32 769.530   8
  -1   1  14 7748.70 843.028  21
  -1  -1 -14 7640.37 682.660  17
  -1   1  14 7880.46 881.383   8
   1   1 -14 7587.20 705.758  19
  -1   1  14 7479.21 832.494  28
   1  -1  14 6035.80 659.657  30
   1  -1  14 7367.05 766.417  26
   1  -1  13 80299.7 3167.11  13
   1   1 -13 76739.7 2875.51  19
   1  -1  13 75756.3 3083.70  21
  -1  -1 -13 74517.2 2838.63  17
  -1  -1 -13 74778.6 2822.80  19
  -1   1  13 75092.8 3216.07   8
  -1   1  13 79197.5 3160.28  21
   1  -1  13 77699.9 2982.18  30
   1  -1  13 79271.1 3088.10  26
   1  -1  12 47512.5 2106.94  13
   1  -1  12 45054.0 2065.72  21
  -1  -1 -12 46165.8 1872.86  17
  -1   1  12 46486.6 2110.02  21
  -1  -1 -12 45014.3 1853.71  19
  -1   1  12 44686.3 2161.86   8
   1   1 -12 46414.6 1902.55  19
   1  -1  12 46202.3 2053.53  26
  -1   1  12 40393.9 1928.50  26
   1  -1  12 42375.5 1929.84  30
  -1   1  11 11267.4 890.956   8
   1   1 -11 8628.93 624.708  17
  -1  -1 -11 11313.8 732.780  19
   1  -1  11 10926.5 837.537  13
   1   1 -11 11921.6 769.084  19
   1  -1  11 9233.13 1393.03   7
  -1   1  11 11130.4 859.536  21
  -1  -1 -11 11007.2 728.677  17
  -1   1  11 10442.8 779.557  26
   1  -1  11 11892.9 815.879  30
   1  -1  11 12023.5 849.505  26
  -1   1  10 53506.6 2191.80   8
  -1  -1 -10 49692.0 1897.79  19
  -1   1  10 53211.8 2147.55  21
  -1   1  10 54414.0 2157.52  13
   1   1 -10 47784.7 1835.48  17
   1  -1  10 51842.7 3314.86   7
  -1  -1 -10 53893.7 1946.27  17
   1   1 -10 54675.0 1970.88  19
   1  -1  10 54565.6 2146.23  13
   1  -1  10 54440.6 2107.85  26
   1  -1  10 50794.3 2029.38  30
  -1   1  10 47471.7 1997.80  26
   1  -1   9 64001.1 3543.59   7
  -1  -1  -9 65127.1 2192.41  19
  -1   1   9 63336.8 2416.34   8
  -1   1   9 60095.8 2367.72  21
   1  -1   9 53408.6 3073.35   4
  -1  -1  -9 68496.0 2232.42  17
   1   1  -9 57696.6 2097.28  17
   1   1  -9 65689.1 2229.64  19
   1  -1   9 66016.6 2393.04  13
  -1   1   9 64948.2 2397.82  13
   1  -1   9 61866.9 2284.89  30
  -1   1   9 61641.4 2294.66  26
   1  -1   9 64090.3 2337.36  26
   1  -1   8 27439.9 1880.66   4
  -1  -1  -8 30516.1 1213.56  19
  -1   1   8 29739.6 1371.17   8
   1  -1   8 29096.4 2095.19   7
  -1   1   8 30307.7 1358.97  21
  -1   1   8 30870.7 1364.12  13
  -1  -1  -8 30158.6 1216.72  17
   1   1  -8 31409.2 1245.61  19
   1  -1   8 32520.7 1364.85  13
   1   1  -8 27348.3 1134.34  17
   1  -1   8 31734.0 1345.91  26
   1  -1   8 31648.0 1305.05  30
  -1  -1  -7 254973. 6947.42  19
  -1   1   7 254890. 7122.26  13
  -1   1   7 247948. 7161.96   8
  -1  -1  -7 248931. 6962.74  17
   1  -1   7 258002. 8396.24   7
   1  -1   7 269574. 8111.21   4
   1   1  -7 253787. 6982.96  19
   1  -1   7 263847. 7137.79  13
   1  -1   7 246378. 7089.34  26
   1  -1   6 103113. 3920.14   7
  -1  -1  -6 92333.7 2858.44  17
   1   1  -6 95706.3 3742.02   5
   1   1  -6 88746.5 2758.98   3
   1  -1   6 102675. 2813.84   1
   1  -1   6 99230.2 2983.58  13
  -1  -1  -6 87667.8 2820.21  19
  -1   1   6 88580.8 2635.94   9
   1  -1   6 106314. 3706.65   4
  -1   1   6 98765.2 2988.35  13
  -1  -1  -5 7362.21 763.728   5
  -1   1   5 7712.77 466.771  13
  -1  -1  -5 7303.61 462.263   3
   1  -1   5 7141.14 453.346   1
   1   1  -5 7575.52 438.599   3
   1  -1   5 7523.83 461.314  13
   1  -1   5 7312.10 681.816   4
   1   1  -5 8123.20 458.518   1
  -1  -1  -4 57456.7 1890.47   3
   1  -1   4 55225.1 2179.68   4
  -1   1   4 59532.1 2133.44   5
   1  -1   4 59223.4 1910.43   1
  -1  -1  -4 51701.6 2304.50   5
  -1   1   4 49974.6 1797.07  13
   1   1  -4 57896.9 1870.73   3
  -1   1   4 58363.4 1719.81   3
   1  -1   3 37160.2 1501.99   4
  -1   1   3 39421.5 1410.08   5
  -1   1   3 38874.2 1268.34   3
  -1  -1  -3 36609.7 1343.11   3
  -1  -1  -3 33184.4 1598.23   5
   1  -1   3 39012.8 1364.54   1
   1   1  -3 36380.6 1334.15   3
  -1  -1  -2 52321.7 1765.20   3
   1  -1   2 53199.4 1827.95   4
   1   1  -2 54670.0 1782.81   3
  -1   1   2 53762.1 1756.94   1
  -1   1   2 53269.9 1657.88   5
   1  -1   2 53881.4 1782.43   1
  -1   1   2 51254.1 1719.11   3
   1  -1   1 203445. 5910.85   2
  -1   1   1 209458. 5949.17   1
  -1  -1  -1 210386. 5942.91   3
  -1  -1   0 1137.67 146.870   6
   1   1   0 1322.06 173.791   4
   1  -1   0 1112.19 132.995   6
  -1  -1   0 1236.46 168.429   3
   1   1   0 1269.66 159.906   6
  -1   1   0 1430.54 179.416   1
  -1  -1   0 1443.10 175.657   4
  -1   1  -1 212752. 6048.16   1
  -1  -1   1 214962. 6056.27   3
  -1  -1   1 204963. 6164.58   4
   1  -1  -2 55081.4 1772.15   1
  -1   1  -2 52589.3 1802.89   4
   1   1   2 51232.0 1715.56   2
   1   1   2 49188.0 1726.79   3
  -1   1  -2 53954.6 1752.38   1
  -1  -1   2 54000.3 1776.19   3
   1   1   3 39937.9 1320.02   3
  -1  -1   3 31843.8 1175.01   8
   1  -1  -3 33355.3 1326.35   5
  -1   1  -3 42075.6 1446.49   3
   1  -1  -3 38898.9 1331.36   1
  -1   1  -3 36663.0 1684.15   5
   1   1   4 60331.0 1841.18   3
   1   1   4 57059.8 2324.15   5
  -1   1  -4 62836.5 1982.51   3
   1   1   4 50343.3 1633.85   9
   1  -1  -4 54048.2 2026.08   5
   1  -1  -4 59232.6 1850.16   1
  -1  -1   4 47751.5 1730.63   8
  -1   1  -4 55655.4 2414.76   5
   1  -1  -5 7975.45 464.173   1
   1   1   5 7622.04 770.517   5
   1   1   5 8351.68 470.963   1
   1  -1  -5 6724.47 627.828   5
   1   1   5 7684.85 377.179   9
   1   1   5 7081.43 376.326  11
  -1   1  -5 8633.07 550.757   3
   1   1   5 8999.12 479.957   3
  -1  -1   5 6387.52 435.848   8
   1  -1  -6 94347.5 2833.94   1
   1   1   6 104457. 4266.82   7
   1   1   6 101261. 2867.93   9
   1  -1  -6 85556.0 3515.77   5
  -1  -1   6 90884.8 3031.88   8
  -1   1  -6 98561.2 3082.09   3
   1   1   6 105375. 3985.06   5
  -1   1  -6 93984.1 2931.05  17
   1   1   6 93168.5 2851.36  11
   1   1   6 102284. 2870.83   1
   1   1   7 279157. 8438.26   5
  -1   1  -7 254927. 6884.98  17
   1  -1  -7 237740. 6830.69  17
   1   1   7 247241. 6783.60  11
   1   1   7 270045. 8764.24   7
  -1  -1   7 241722. 7034.00   8
  -1  -1   7 229546. 7027.04  21
   1  -1  -7 266880. 6927.51  19
  -1   1  -7 267806. 6950.83   3
  -1   1  -7 243782. 6964.96  33
  -1  -1   8 30608.4 1353.19   8
  -1   1  -8 26590.6 1056.97   3
   1  -1  -8 32035.7 1241.75  19
   1   1   8 29878.1 1120.12  11
   1   1   8 30261.5 2316.44   7
   1   1   8 31626.8 1354.22  13
   1  -1  -8 28323.6 1165.00  17
  -1   1  -8 30517.3 1211.10  17
  -1  -1   8 29097.6 1335.35  21
   1   1   8 32021.3 1132.51   9
  -1   1  -8 30889.3 1298.63  33
  -1  -1   8 28422.8 1288.10  26
  -1  -1   9 60327.0 2336.89  21
  -1  -1   9 64426.2 2390.39   8
   1  -1  -9 61223.3 2150.49  17
  -1   1  -9 65797.1 2191.49  17
   1  -1  -9 63605.5 2205.43  19
   1   1   9 66153.7 3825.86   7
   1   1   9 65020.3 2382.58  13
  -1   1  -9 65321.1 2200.52  19
  -1  -1   9 54858.4 2196.36  30
  -1  -1   9 63925.4 2333.21  26
   1   1   9 63675.2 2313.95  26
   1   1   9 60235.1 2219.08  30
   1   1  10 47870.1 3425.27   7
   1  -1 -10 54110.2 1962.08  19
  -1   1 -10 51236.5 1911.66  17
  -1  -1  10 51467.2 2137.38   8
   1  -1 -10 49624.7 1876.53  17
  -1   1 -10 53079.6 1937.10  19
  -1  -1  10 50735.5 2102.95  21
   1   1  10 53198.4 2133.74  13
   1   1  10 51293.8 1984.53  30
   1   1  10 52093.0 2070.11  26
  -1  -1  10 46936.2 1954.19  30
  -1   1 -11 11487.6 733.316  17
   1   1  11 9997.63 1609.64   7
  -1  -1  11 11433.6 874.133   8
  -1   1 -11 10502.4 715.691  19
  -1  -1  11 10391.3 830.041  21
   1  -1 -11 11320.8 746.234  19
   1   1  11 10696.9 828.507  13
   1  -1 -11 10115.4 690.023  17
   1   1  11 11630.4 825.022  26
  -1  -1  11 10194.9 748.364  30
   1   1  11 10046.2 756.754  30
  -1   1 -12 43902.4 1803.22  17
   1   1  12 42619.4 2005.27  13
   1  -1 -12 42618.4 1767.29  17
  -1   1 -12 43816.7 1814.78  19
  -1  -1  12 44088.8 2085.20   8
   1  -1 -12 45473.3 1851.75  19
  -1  -1  12 43891.6 2018.52  21
   1   1  12 38227.3 3373.04   7
  -1  -1  12 38490.9 1819.48  30
   1   1  12 45139.9 1981.90  26
   1   1  12 39638.5 1829.18  30
   1   1  13 77613.3 3106.49  13
  -1   1 -13 72425.6 2785.10  19
   1   1  13 79492.0 3131.06  21
  -1  -1  13 72211.0 3104.47   8
  -1   1 -13 74568.9 2783.98  17
   1  -1 -13 69513.2 2718.82  17
   1  -1 -13 76277.7 2831.56  19
  -1  -1  13 81854.3 3132.55  21
   1   1  13 81311.2 3065.16  26
   1   1  13 74155.3 2879.42  30
   1   1  14 7447.34 813.010  13
   1  -1 -14 6948.18 676.460  19
   1   1  14 8224.25 884.168   8
  -1   1 -14 6835.60 636.761  17
  -1  -1  14 7296.59 815.481  21
  -1   1 -14 6861.54 669.054  19
   1   1  14 8122.08 854.976  21
  -1  -1  14 6268.57 774.492   8
   1   1  14 6916.75 742.599  26
  -1  -1  14 6767.38 797.302  28
  -1   1 -15 79908.3 3159.70  19
  -1   1 -15 77774.2 3090.80  17
   1   1  15 89465.1 3567.75  21
  -1  -1  15 76322.8 3495.66   8
   1   1  15 82248.0 3610.48   8
  -1  -1  15 87007.6 3532.01  21
   1  -1 -15 82844.0 3203.76  19
   1   1  15 82280.6 3506.90  13
   1   1  15 85511.8 3424.46  26
  -1  -1  15 84674.2 3564.49  28
   1   1  16 14676.8 1347.05   8
  -1  -1  16 15207.2 1288.12  21
  -1   1 -16 13821.1 1059.46  19
   1  -1 -16 14353.4 1095.56  19
   1   1  16 16270.6 1316.29  21
  -1  -1  16 12619.3 1218.51   8
   1   1  16 15328.5 1233.75  26
  -1  -1  16 15311.5 1324.50  28
   1  -1 -17 9549.32 900.339  19
  -1  -1  17 8688.27 997.103  21
   1   1  17 9109.01 1064.66   8
  -1  -1  17 8363.67 1016.53   8
  -1   1 -17 8509.88 844.653  19
   1   1  17 11037.7 1121.09  21
  -1  -1  17 10371.2 1081.06  28
  -1  -1  18 29745.7 2006.56  28
   1   1  18 33742.4 2129.30  28
   1   1  18 35420.8 2137.84  21
   1  -1 -18 28192.5 1708.45  19
  -1   1 -18 26623.3 1645.38  19
  -1   1 -18 24217.9 1518.30  51
   1  -1 -18 26068.1 1567.81  51
   1  -1 -18 26590.8 1591.49  47
  -1   1 -18 28994.0 1629.51  40
  -1   1 -18 24443.2 1536.22  47
   1  -1 -18 29711.2 1635.86  40
   1  -1 -19 33532.8 1741.30  34
  -1  -1  19 37425.2 2338.94  28
   1   1  19 37709.2 2349.57  28
  -1   1 -19 27851.1 1790.31  19
   1   1  19 37019.1 2304.71  21
   1  -1 -19 29492.3 1850.20  19
  -1   1 -19 34103.2 1802.57  51
   1  -1 -19 34121.2 1829.27  51
   1  -1 -19 36303.4 1875.72  47
  -1   1 -19 31620.5 1759.85  47
  -1   1 -19 36536.6 1845.34  40
   1   1  20 343.662 284.702  21
  -1  -1  20 470.708 313.892  28
   1   1  20 479.464 278.275  28
   1  -1 -20 838.731 252.197  34
  -1   1 -20 455.585 212.336  47
  -1   1 -20 552.874 281.529  51
   1  -1 -20 140.405 182.853  51
   1  -1 -20 579.729 250.593  47
  -1   1 -20 491.656 280.320  40
   1  -1 -21 52497.4 2321.17  34
  -1   1 -21 52364.0 2349.71  51
   1  -1 -21 52764.6 2355.90  51
  -1   1 -21 48020.2 2295.50  47
  -1   1 -21 57201.5 2435.00  40
   1  -1 -21 51704.3 2353.37  47
   1  -1 -22 1821.76 359.104  34
  -1   1 -22 2337.29 416.310  34
  -1  -1  22 1543.13 398.929  54
   1  -1 -22 1804.65 375.725  51
  -1   1 -22 1392.31 327.743  51
   1  -1 -22 1782.12 382.144  47
  -1   1 -23 23312.7 1293.06  34
   1  -1 -23 23777.6 1293.92  34
  -1   1 -23 19094.7 1177.61  51
   1  -1 -23 21417.3 1257.97  47
  -1   1 -24 16403.9 1013.95  34
   1  -1 -24 16200.2 996.954  34
  -1  -1  24 16464.7 1139.53  61
   1  -1 -25 3038.77 374.062  34
  -1   1 -25 3035.72 380.939  34
  -1  -1  25 2522.63 367.805  61
   1  -1 -26 2034.15 289.572  34
  -1   1 -26 1556.64 244.547  34
  -1  -1  26 1636.59 266.551  61
   1   1  26 1243.54 247.564  61
   1   2 -26 11054.9 702.650  34
  -1  -2 -26 12357.9 721.105  34
   1  -2  26 13214.4 837.530  61
   1   2 -25 11698.6 763.241  34
  -1  -2 -25 11214.8 751.071  34
  -1  -2 -25 10007.4 703.857  51
   1  -2  25 12677.9 892.738  61
   1  -2  25 10756.4 787.490  54
   1   2 -25 9758.50 706.807  47
   1   2 -24 3785.38 446.562  34
  -1  -2 -24 3854.21 466.379  34
   1  -2  24 3828.25 514.867  54
  -1   2  24 3103.25 458.395  61
  -1  -2 -24 3737.35 459.251  51
   1   2 -24 3309.74 436.846  47
  -1  -2 -23 25448.0 1375.44  34
   1   2 -23 23629.8 1322.25  34
  -1  -2 -23 23747.0 1338.13  51
   1   2 -23 25306.3 1386.29  47
  -1  -2 -22 33534.4 1689.61  34
   1   2 -22 32543.3 1661.80  34
  -1  -2 -22 32576.7 1685.13  51
   1   2 -22 31667.9 1677.67  47
  -1  -2 -21 2306.78 442.233  34
   1   2 -21 2490.58 443.140  47
  -1  -2 -21 2990.11 513.417  51
   1   2 -21 2943.10 506.436  40
   1  -2  20 22101.2 1773.93  28
  -1  -2 -20 22485.2 1376.85  34
  -1   2  20 23594.9 1863.36  28
  -1  -2 -20 23872.4 1441.81  51
   1   2 -20 23846.3 1425.04  40
   1   2 -20 23659.0 1449.59  47
   1   2 -19 2887.75 554.859  19
   1  -2  19 3861.47 702.238  21
  -1   2  19 4058.34 788.251  28
   1  -2  19 3681.01 678.088  28
  -1  -2 -19 3317.18 525.569  34
   1   2 -19 3253.62 529.444  47
   1   2 -19 3494.78 513.908  40
  -1  -2 -19 3381.34 529.595  51
   1  -2  18 14467.4 1348.22  28
  -1   2  18 14929.7 1419.21  28
  -1   2  18 14072.6 1306.80  21
   1  -2  18 13384.9 1260.85  21
   1   2 -18 12089.0 1078.57  19
  -1  -2 -18 9798.09 944.469  19
  -1  -2 -18 12479.3 1033.72  51
   1   2 -18 13930.7 1073.17  47
  -1  -2 -18 13193.1 1054.59  40
   1   2 -18 14121.2 1046.53  40
  -1   2  17 68230.1 3405.13   8
  -1  -2 -17 60430.5 2776.22  19
   1   2 -17 67849.0 2948.75  19
   1  -2  17 54227.5 3044.04   8
   1  -2  17 75998.3 3308.57  21
  -1   2  17 78226.1 3415.29  21
  -1   2  17 76023.5 3426.67  28
   1  -2  16 47464.8 2597.83   8
   1  -2  16 57937.3 2724.77  21
  -1  -2 -16 48566.5 2292.41  19
  -1   2  16 53555.4 2827.97   8
  -1   2  16 56755.3 2752.12  21
   1   2 -16 53697.4 2430.79  19
  -1  -2 -16 49426.7 2321.16  17
  -1   2  16 53345.4 2720.16  28
   1  -2  16 48996.3 2442.50  30
  -1   2  15 1442.21 396.943  21
   1  -2  15 1908.56 436.426   8
  -1   2  15 1615.32 454.337   8
  -1  -2 -15 1151.30 282.902  17
   1   2 -15 1832.51 368.821  19
  -1  -2 -15 1281.03 285.975  19
   1  -2  15 1709.82 411.469  21
   1  -2  15 1371.23 328.450  30
  -1   2  15 1620.19 428.261  28
  -1   2  14 100560. 3987.73   8
  -1   2  14 103010. 3871.34  21
   1  -2  14 99133.8 3783.52  21
  -1  -2 -14 91499.5 3446.90  17
   1  -2  14 90144.2 3748.49   8
   1   2 -14 96557.3 3529.75  19
  -1  -2 -14 90229.1 3407.86  19
   1  -2  14 96132.0 3653.17  30
   1  -2  14 98193.2 3741.66  26
  -1   2  14 101751. 3894.43  28
  -1   2  13 16801.3 1205.13  21
  -1  -2 -13 15418.4 990.684  17
   1  -2  13 15651.2 1144.88  21
  -1   2  13 16034.4 1230.48   8
   1   2 -13 15392.1 1002.58  19
  -1  -2 -13 15160.7 967.020  19
   1  -2  13 15409.8 1069.12  30
   1  -2  13 16025.8 1130.25  26
  -1   2  12 37300.0 1920.00   8
   1   2 -12 38662.4 1691.02  19
   1  -2  12 38194.7 1854.53  13
  -1   2  12 37899.2 1867.83  21
  -1  -2 -12 37620.3 1655.87  17
  -1  -2 -12 35176.3 1603.48  19
   1  -2  12 36491.4 1813.33  21
  -1   2  12 34585.7 1713.90  26
   1  -2  12 37882.7 1816.24  26
   1  -2  12 38040.0 1770.16  30
   1  -2  11 92045.2 3412.21  21
  -1  -2 -11 91919.8 3157.73  19
  -1   2  11 99405.2 3563.28   8
   1  -2  11 96819.8 3432.16  13
  -1   2  11 98260.7 3489.30  13
  -1   2  11 93932.3 3445.78  21
  -1  -2 -11 93849.5 3208.63  17
   1   2 -11 95562.9 3229.00  19
  -1   2  11 88025.1 3267.36  26
   1  -2  11 94580.9 3326.41  30
   1  -2  11 94286.2 3390.53  26
   1   2 -10 36775.8 1522.65  19
  -1   2  10 41177.2 1794.03   8
  -1   2  10 40253.2 1740.95  13
  -1   2  10 37354.4 1690.21  21
   1  -2  10 36755.6 2608.62   7
   1   2 -10 32032.8 1387.66  17
  -1  -2 -10 36003.2 1481.04  19
  -1  -2 -10 37915.2 1528.30  17
   1  -2  10 28225.2 2326.06   4
   1  -2  10 39050.2 1705.80  13
   1  -2  10 36736.4 1676.17  21
   1  -2  10 37825.0 1663.73  26
  -1   2  10 33342.9 1542.43  26
   1  -2  10 35978.8 1608.60  30
  -1   2   9 139916. 4396.03  21
  -1   2   9 140848. 4393.95  13
   1   2  -9 119852. 4018.67  17
   1   2  -9 137782. 4183.23  19
  -1  -2  -9 137015. 4135.41  19
  -1   2   9 142879. 4455.91   8
   1  -2   9 134671. 4333.46  13
  -1  -2  -9 139432. 4180.51  17
   1  -2   9 110059. 5265.48   4
   1  -2   9 133938. 5595.50   7
   1  -2   9 156801. 4379.45  30
   1  -2   9 139110. 4340.81  26
  -1   2   9 116702. 4170.04  26
  -1  -2  -8 166901. 4832.21  19
   1   2  -8 171035. 4879.91  19
   1   2  -8 147751. 4715.96  17
  -1  -2  -8 145435. 4736.63  16
  -1   2   8 147448. 4563.67   9
  -1   2   8 175702. 5124.07   8
  -1  -2  -8 171662. 4880.99  17
   1  -2   8 184108. 5079.30  13
  -1   2   8 165509. 5042.67  21
   1  -2   8 170949. 6216.51   7
   1  -2   8 164362. 6155.21   4
  -1   2   8 175489. 5069.91  13
   1  -2   8 160044. 4992.46  30
   1   2  -8 173450. 4973.54  33
   1  -2   8 175728. 5040.72  26
  -1   2   7 13401.8 746.373  13
   1  -2   7 12941.0 1169.35   4
   1   2  -7 12934.3 732.574   3
   1   2  -7 13962.3 719.415   1
  -1   2   7 11509.0 496.561   9
   1  -2   7 13081.2 1191.70   7
  -1   2   7 12365.4 757.796   8
   1  -2   7 12948.9 736.271  13
  -1  -2  -7 10779.6 599.483  16
  -1  -2  -7 12733.8 650.859  19
  -1   2   7 14083.9 1140.88   5
  -1  -2  -7 12996.2 676.161  17
   1   2  -7 12702.1 702.188  33
   1  -2   7 11370.9 696.988  30
   1  -2   7 11842.4 712.167  26
  -1  -2  -6 50594.3 1776.60  19
  -1   2   6 52112.1 1645.56   3
   1   2  -6 57561.0 2028.46   1
  -1   2   6 62193.0 2514.22   5
  -1   2   6 54569.4 1917.76  13
   1  -2   6 57698.3 2027.90   1
   1  -2   6 55616.5 1920.91  13
   1  -2   6 58242.7 2572.68   7
   1  -2   6 55953.6 2595.00   4
  -1  -2  -6 53780.4 1824.53  17
   1   2  -6 57945.4 2038.75   3
  -1   2   5 1329.52 219.451   1
   1  -2   5 2108.70 435.335   4
   1  -2   5 1727.73 219.307  13
  -1   2   5 1975.79 234.825  13
   1  -2   5 2641.28 343.929   1
   1   2  -5 1791.87 278.815   3
  -1   2   5 1925.48 375.527   5
  -1   2   5 1736.62 206.686   3
   1   2  -5 2089.68 285.552   1
  -1   2   4 1140.20 224.057   5
   1   2  -4 1355.55 233.971   1
   1  -2   4 884.521 258.311   4
  -1   2   4 1178.19 198.597   1
   1   2  -4 838.546 182.750   3
   1  -2   4 783.408 143.475  13
  -1   2   4 829.303 140.181  13
   1  -2   3 194153. 5692.75   1
  -1   2   3 200289. 5632.99   1
  -1   2   3 196731. 5591.38   5
   1  -2   3 197913. 5901.08   4
   1   2  -3 192810. 5690.60   3
   1  -2   2 53339.7 2022.40   4
  -1   2   2 53445.6 1911.50   1
   1  -2   2 52836.3 1947.70   1
  -1   2   2 48337.7 1602.33   8
   1   2  -2 55170.9 1970.23   3
  -1  -2  -2 53677.4 1915.28   2
  -1   2   1 2417.44 302.974   1
  -1  -2  -1 2615.63 322.398   6
   1  -2   1 2492.17 321.740   2
  -1   2   1 2336.91 292.170   6
  -1  -2  -1 2983.85 313.650   2
   1   2   0 300759. 8441.67   6
  -1   2   0 288946. 8406.14   1
  -1  -2   0 291021. 8438.05   6
   1  -2   0 285038. 8361.86   6
   1   2   0 284999. 8465.11   4
  -1  -2   0 296248. 8461.36   4
   1  -2   0 294168. 8473.46   2
   1  -2  -1 2502.95 294.787   6
  -1  -2   1 2684.14 344.364   4
   1   2   1 2674.11 309.134   3
  -1   2  -1 2552.88 307.962   1
  -1   2  -2 52927.0 2053.82   4
   1   2   2 49680.3 1932.24   2
  -1   2  -2 54600.5 1961.95   1
  -1  -2   2 51975.8 2130.63   4
   1   2   2 52053.8 1924.29   3
   1  -2  -2 57138.8 1997.81   1
   1   2   3 193984. 5905.72   5
  -1   2  -3 197710. 5629.20   1
   1   2   3 195614. 5572.50   3
   1  -2  -3 196632. 5668.20   1
   1   2   3 192067. 5721.61   2
  -1  -2   3 172441. 5211.29   8
  -1   2  -3 195918. 5852.36   4
  -1  -2   3 182725. 5968.11   4
   1  -2  -4 1712.11 263.215   1
   1   2   4 962.744 266.902   5
   1   2   4 1740.23 260.858   1
  -1  -2   4 889.897 140.678   8
  -1  -2   4 1029.10 306.017   4
   1   2   4 1137.03 197.567   3
  -1   2  -4 1090.95 203.903   1
   1   2   5 1613.23 235.548   3
   1   2   5 1943.05 412.586   5
   1   2   5 2528.07 313.386   1
  -1  -2   5 1376.59 207.081   8
   1  -2  -5 2327.22 312.107   1
  -1  -2   5 1853.06 400.366   4
  -1   2  -5 2702.53 310.381   1
   1  -2  -6 52557.5 1832.66  19
   1   2   6 59029.1 2735.13   5
   1  -2  -6 52249.0 1955.18   1
  -1  -2   6 50968.1 2688.08   4
   1   2   6 63233.0 3129.27   7
   1   2   6 62831.6 2056.06   1
  -1   2  -6 63663.6 2259.22   3
   1  -2  -6 50986.8 1793.09  17
  -1  -2   6 50217.5 1872.88   8
   1   2   6 57889.1 1913.38   3
   1  -2  -7 12366.9 647.937  17
  -1   2  -7 14113.1 863.706   3
   1   2   7 12640.3 590.112  11
   1   2   7 13421.1 1255.10   5
   1   2   7 13645.5 611.107   9
   1   2   7 13660.9 637.376   3
   1  -2  -7 13375.6 684.692  19
  -1  -2   7 11181.5 730.916  21
   1   2   7 16162.1 1567.88   7
  -1  -2   7 11278.7 1206.70   4
   1   2   7 14013.4 690.837   1
  -1  -2   7 12024.2 721.309   8
  -1   2  -7 11543.8 725.548  33
  -1  -2   8 157871. 5132.43   8
   1  -2  -8 169852. 5020.66  19
  -1  -2   8 170908. 5213.54  21
   1   2   8 178482. 5220.70  13
   1   2   8 167280. 4873.92  11
   1   2   8 182676. 6598.49   5
  -1   2  -8 164097. 5176.78   3
  -1  -2   8 156325. 6459.97   4
   1   2   8 182243. 7120.28   7
   1  -2  -8 162989. 4973.12  17
  -1   2  -8 169579. 4986.37  17
   1   2   8 167951. 4874.19   9
  -1   2  -8 175627. 5121.56  33
  -1  -2   8 161007. 5088.21  30
  -1  -2   9 130156. 4028.87   8
  -1  -2   9 135379. 4077.87  21
   1   2   9 144674. 3724.09  11
   1   2   9 142888. 6182.02   7
   1   2   9 141377. 4104.96  13
   1  -2  -9 129843. 3807.49  17
   1  -2  -9 139516. 3880.94  19
  -1   2  -9 135463. 3829.02  17
  -1  -2   9 126834. 3926.68  30
  -1   2  -9 139386. 3978.42  33
   1   2   9 125147. 3849.32  30
   1   2  10 36683.9 1401.61   9
   1   2  10 39054.0 3094.39   7
   1  -2 -10 38962.3 1556.79  19
   1   2  10 39979.2 1741.48  13
  -1  -2  10 37063.2 1693.40  21
  -1   2 -10 38402.2 1554.40  19
  -1   2 -10 39185.5 1528.57  17
  -1  -2  10 37554.6 1699.60   8
   1  -2 -10 35992.1 1500.75  17
  -1  -2  10 35803.6 1597.66  30
   1   2  10 33518.1 1528.77  30
   1   2  10 38570.3 1653.18  26
   1   2  11 96295.5 3423.30  13
  -1  -2  11 91478.9 3391.16  21
   1  -2 -11 92289.1 3121.94  17
   1   2  11 92347.9 5429.32   7
  -1   2 -11 97541.8 3183.58  19
   1  -2 -11 96448.0 3181.36  19
  -1  -2  11 92152.0 3382.37   8
  -1   2 -11 92015.4 3109.99  17
   1   2  11 93436.4 3298.73  26
   1   2  11 86916.0 3166.73  30
  -1  -2  11 85492.7 3211.22  30
   1   2  12 34479.4 3278.08   7
  -1   2 -12 37369.6 1637.39  19
  -1   2 -12 36128.8 1591.81  17
  -1  -2  12 34252.9 1788.53   8
   1  -2 -12 35025.2 1574.82  17
   1  -2 -12 37098.0 1643.09  19
  -1  -2  12 37344.7 1816.86  21
   1   2  12 37138.2 1838.94  13
   1   2  12 37688.5 1766.26  26
  -1  -2  12 35343.9 1695.89  30
   1   2  12 34902.9 1634.24  30
   1   2  13 18275.4 1283.69   8
  -1   2 -13 15788.5 976.467  17
  -1  -2  13 15598.9 1155.63  21
   1  -2 -13 15533.5 973.845  17
  -1   2 -13 14824.2 983.423  19
   1   2  13 16395.8 1185.85  13
  -1  -2  13 14621.0 1137.00   8
   1   2  13 15181.6 1133.17  21
   1  -2 -13 15003.6 985.791  19
  -1  -2  13 13330.6 984.803  30
   1   2  13 15010.2 1068.66  26
  -1  -2  14 89367.6 3737.94   8
   1   2  14 99239.0 3816.72  21
  -1   2 -14 88933.8 3369.73  17
  -1   2 -14 92321.7 3450.71  19
  -1  -2  14 99308.0 3770.14  21
   1   2  14 101135. 3858.14  13
   1   2  14 96149.7 3885.00   8
   1  -2 -14 93709.5 3463.35  19
   1   2  14 99494.8 3701.06  26
  -1  -2  14 95939.2 3817.29  28
  -1  -2  15 1659.66 415.616   8
   1   2  15 1465.71 420.262   8
  -1  -2  15 1705.75 407.787  21
   1  -2 -15 1772.42 362.366  19
   1   2  15 1377.53 404.783  13
   1   2  15 1297.64 368.626  21
  -1   2 -15 1867.63 362.471  19
   1   2  15 1348.18 390.529  26
  -1  -2  15 1081.50 314.951  28
  -1  -2  16 44738.7 2564.73   8
   1   2  16 57542.1 2776.40  21
   1   2  16 56167.2 2875.67   8
   1  -2 -16 52270.6 2396.52  19
  -1  -2  16 54995.6 2681.45  21
  -1   2 -16 52221.5 2390.52  19
  -1  -2  16 53236.0 2720.65  28
   1   2  16 51716.1 2547.17  26
   1   2  17 84898.0 3521.60  21
  -1   2 -17 66499.9 2904.09  19
   1   2  17 66514.1 3377.32   8
  -1  -2  17 54307.4 3038.07   8
   1  -2 -17 66948.7 2916.21  19
  -1  -2  17 73370.2 3379.06  28
  -1  -2  18 13574.3 1305.47  28
   1   2  18 13800.1 1342.06  28
   1  -2 -18 11657.9 946.364  34
   1   2  18 13011.1 1279.66  21
  -1   2 -18 10261.4 981.739  19
   1  -2 -18 11073.1 1011.30  19
  -1   2 -18 10326.0 920.692  51
   1  -2 -18 13717.4 1056.65  51
  -1   2 -18 10959.7 959.565  47
  -1   2 -18 10303.3 992.637  40
   1  -2 -18 12296.6 999.858  47
   1  -2 -19 2590.67 484.138  19
  -1   2 -19 2561.47 479.309  19
   1   2  19 3681.44 675.112  21
   1  -2 -19 2996.92 488.843  34
  -1  -2  19 3330.56 671.309  28
   1   2  19 3740.72 690.628  28
  -1   2 -19 3417.01 521.136  51
   1  -2 -19 3522.66 535.668  51
  -1   2 -19 3079.13 488.370  47
   1  -2 -19 2874.98 476.432  47
  -1   2 -19 3009.49 524.177  40
   1   2  20 24311.6 1860.20  28
  -1  -2  20 21187.8 1729.89  28
   1  -2 -20 22398.7 1358.02  34
   1   2  20 23278.8 1809.30  21
   1  -2 -20 23358.3 1429.49  51
  -1   2 -20 20390.3 1328.76  51
  -1   2 -20 20211.9 1343.99  47
   1  -2 -20 22337.8 1394.60  47
  -1   2 -20 23678.8 1419.18  40
   1  -2 -21 2803.74 472.388  34
   1  -2 -21 3001.92 488.610  47
  -1   2 -21 3147.31 482.464  40
   1  -2 -21 2434.59 440.431  51
  -1   2 -21 2930.87 460.394  51
  -1   2 -21 2864.21 466.257  47
   1  -2 -22 32384.4 1647.43  34
  -1  -2  22 31138.6 1783.55  54
   1  -2 -22 31914.0 1646.58  51
  -1   2 -22 35180.2 1732.45  40
   1  -2 -22 30437.7 1635.23  47
  -1   2 -22 28755.4 1585.05  47
  -1   2 -23 24709.5 1345.27  34
   1  -2 -23 26374.9 1379.41  34
   1  -2 -23 21983.1 1285.97  51
  -1  -2  23 22054.5 1396.62  54
   1  -2 -24 4017.66 468.949  34
  -1   2 -24 3834.95 476.499  34
  -1  -2  24 2853.75 438.110  54
  -1  -2  24 3572.28 518.766  61
   1  -2 -24 3053.07 403.978  51
   1  -2 -25 12081.6 781.015  34
  -1   2 -25 11808.9 777.448  34
   1   2  25 9865.46 784.114  61
  -1  -2  25 12103.7 879.331  61
  -1   2 -26 12080.7 716.848  34
   1  -2 -26 12419.1 723.284  34
  -1  -2  26 12713.9 811.327  61
   1   2  26 10506.2 715.370  61
   1   3 -26 18285.4 900.270  34
  -1  -3 -26 17344.4 869.705  34
   1  -3  26 17308.9 973.423  61
   1   3 -25 982.574 249.003  34
  -1  -3 -25 490.315 174.749  34
   1  -3  25 454.851 189.240  61
   1  -3  25 491.429 190.900  54
  -1  -3 -25 450.977 146.402  51
   1   3 -25 546.253 192.402  47
   1   3 -24 54826.4 2202.94  34
  -1  -3 -24 56051.3 2219.96  34
  -1  -3 -24 56084.3 2224.62  51
   1  -3  24 53673.8 2336.58  54
   1   3 -24 52328.1 2184.63  47
  -1  -3 -23 3151.86 446.596  34
   1   3 -23 2948.89 447.648  34
   1   3 -23 2709.95 425.846  47
  -1  -3 -23 2877.60 449.401  51
  -1  -3 -22 1624.87 362.973  34
   1   3 -22 1636.78 351.728  47
  -1  -3 -22 1475.15 341.503  51
  -1  -3 -21 1975.11 401.813  34
   1   3 -21 1379.27 317.615  40
  -1  -3 -21 1678.50 378.027  51
   1   3 -21 1980.12 406.529  47
  -1  -3 -20 7050.99 717.002  34
  -1   3  20 7694.33 1018.23  28
   1  -3  20 6021.56 885.233  28
  -1  -3 -20 6943.95 731.839  51
   1   3 -20 7428.59 752.081  47
   1  -3  20 6834.94 777.076  50
   1   3 -20 7079.89 750.055  40
  -1  -3 -19 4698.48 594.428  34
   1  -3  19 4878.80 785.963  28
  -1   3  19 6576.11 925.785  28
   1   3 -19 4835.85 688.246  19
   1  -3  19 5160.35 796.972  21
  -1  -3 -19 5528.03 644.780  51
   1   3 -19 5568.47 673.235  47
   1  -3  19 5226.59 681.426  50
   1   3 -19 5444.87 650.995  40
  -1  -3 -18 89741.8 3601.72  34
  -1   3  18 111858. 4524.51  28
   1  -3  18 98262.3 4242.93  28
  -1   3  18 107646. 4369.58  21
   1  -3  18 108809. 4309.48  21
   1   3 -18 94814.6 3858.19  19
  -1  -3 -18 93689.8 3678.59  51
   1   3 -18 95449.4 3717.29  47
   1   3 -18 86463.5 3652.73  40
  -1  -3 -17 10047.4 921.397  19
  -1   3  17 13265.2 1339.97   8
  -1   3  17 12883.3 1236.34  21
  -1  -3 -17 10616.6 955.327  17
   1  -3  17 11364.4 1143.82  21
   1   3 -17 11225.3 1023.31  19
  -1   3  17 12712.2 1259.85  28
   1  -3  17 10696.7 1133.32  28
  -1  -3 -16 97511.4 3858.79  19
  -1   3  16 121542. 4522.02  21
  -1   3  16 109392. 4583.49   8
   1  -3  16 89866.0 4155.38   8
   1   3 -16 109100. 4063.78  19
  -1  -3 -16 105074. 3983.49  17
   1  -3  16 120828. 4442.82  21
  -1   3  16 119842. 4582.02  28
   1  -3  16 108088. 4190.57  30
  -1  -3 -15 951.226 267.598  19
  -1   3  15 576.099 328.403   8
   1  -3  15 1032.54 339.541  21
  -1   3  15 1007.00 331.577  21
  -1  -3 -15 974.751 258.073  17
   1  -3  15 1053.03 358.923   8
   1   3 -15 1200.78 299.624  19
  -1   3  15 1281.97 429.127  28
   1  -3  15 835.500 275.516  30
  -1  -3 -14 19548.6 1183.32  17
   1  -3  14 20050.4 1361.03  21
  -1  -3 -14 16448.5 1091.43  19
  -1   3  14 20149.1 1386.14  21
  -1   3  14 20681.5 1471.19   8
   1   3 -14 18608.2 1184.25  19
   1  -3  14 17054.5 1284.08   8
   1  -3  14 19572.6 1286.24  30
  -1   3  14 21247.3 1447.27  28
   1   3 -13 16120.8 1043.04  19
  -1  -3 -13 15774.0 989.371  19
  -1  -3 -13 16856.7 1048.89  17
  -1   3  13 17127.8 1220.24  21
   1  -3  13 16843.8 1193.31  21
  -1   3  13 17345.3 1285.42   8
   1  -3  13 17561.9 1155.54  30
   1  -3  13 16721.7 1169.42  26
   1  -3  12 22103.9 1345.15  21
  -1  -3 -12 23435.7 1225.43  17
   1   3 -12 23264.7 1234.03  19
  -1   3  12 24054.7 1405.47  21
  -1   3  12 24316.7 1471.04   8
  -1  -3 -12 20753.5 1141.55  19
   1  -3  12 21419.2 1285.51  30
   1  -3  12 22822.2 1338.48  26
   1  -3  11 36610.3 1787.43  21
  -1   3  11 39212.5 1831.61  21
   1   3 -11 37592.7 1645.86  19
  -1   3  11 41286.4 1875.59  13
  -1   3  11 40406.2 1923.18   8
   1  -3  11 36716.9 1774.45  13
  -1  -3 -11 38721.5 1644.16  17
  -1  -3 -11 36559.4 1581.69  19
   1  -3  11 36506.2 1756.83  26
   1  -3  11 37105.9 1735.36  30
   1  -3  10 423048. 12318.7  21
   1  -3  10 432506. 12304.3  13
  -1   3  10 443122. 12461.3   8
  -1   3  10 413620. 12305.5  21
  -1  -3 -10 416722. 12021.6  19
  -1   3  10 455440. 12396.8  13
  -1  -3 -10 441789. 12113.0  17
   1   3 -10 435910. 12106.3  19
   1  -3  10 442660. 12260.6  30
   1  -3  10 426432. 12264.4  26
  -1   3   9 37427.0 1591.58  13
  -1  -3  -9 30358.3 1302.18  16
   1  -3   9 35599.7 1567.31  21
  -1   3   9 36840.1 1639.91   8
  -1  -3  -9 35040.8 1415.14  17
   1  -3   9 29163.9 2266.22   4
  -1   3   9 32633.1 1518.53  21
  -1  -3  -9 34814.0 1374.50  19
   1   3  -9 29825.0 1258.58  17
   1  -3   9 37491.9 1565.64  13
   1   3  -9 36571.2 1496.28  33
  -1   3   9 28834.9 1358.12  26
   1  -3   9 33769.0 1491.89  30
   1  -3   9 34581.8 1521.25  26
  -1   3   8 4902.66 727.364   5
   1  -3   8 3656.50 695.739   4
  -1  -3  -8 4532.93 393.951  17
  -1  -3  -8 4583.69 373.448  16
  -1  -3  -8 4516.85 381.028  19
   1  -3   8 4445.25 441.287  13
  -1   3   8 4886.97 495.133   8
   1  -3   8 4967.94 735.236   7
  -1   3   8 4117.79 421.261  21
  -1   3   8 5165.16 475.157  13
   1   3  -8 3569.68 311.461  17
   1   3  -8 4306.04 396.017  27
   1  -3   8 4905.73 463.161  26
   1  -3   8 4155.50 430.278  30
   1   3  -8 4140.69 402.785  33
  -1  -3  -7 26207.0 1095.89  16
   1  -3   7 27098.5 1356.94   1
  -1   3   7 28950.3 1291.16   8
   1  -3   7 27229.3 1682.56   7
  -1   3   7 26664.5 1091.36   3
   1   3  -7 28656.4 1414.88   1
  -1  -3  -7 27200.5 1131.84  17
  -1   3   7 29463.9 1087.27   3
   1  -3   7 26117.9 1856.60   4
  -1  -3  -7 26967.6 1097.35  19
  -1   3   7 29983.2 1781.85   5
   1   3  -7 26757.5 1396.66   3
   1  -3   7 31509.0 1262.86  13
  -1   3   7 29911.0 1257.76  13
   1  -3   7 26779.8 1208.62  30
   1   3  -7 26224.8 1181.48  33
   1  -3   7 28112.0 1235.41  26
  -1   3   6 25058.4 1495.95   5
  -1  -3  -6 22826.1 955.418  19
  -1   3   6 24223.6 1113.37   8
  -1  -3  -6 23371.8 984.933  16
   1  -3   6 23071.0 1383.66   7
  -1  -3  -6 23520.5 993.067  17
  -1   3   6 24878.6 1226.64   1
  -1   3   6 25691.2 2038.36   7
   1  -3   6 26389.1 1331.45   1
   1  -3   6 24957.9 1682.99   4
  -1   3   6 24122.0 1058.81  13
   1  -3   6 24872.4 1064.96  13
   1   3  -6 24467.4 1310.90   1
   1   3  -6 24224.2 1318.04   3
  -1   3   5 264819. 7419.88  13
   1   3  -5 257201. 7934.34   3
   1  -3   5 266856. 7413.41  13
  -1   3   5 277402. 8049.06   5
  -1  -3  -5 240562. 7323.36  16
   1  -3   5 256027. 8360.77   4
   1   3  -5 261248. 7921.87   1
  -1   3   5 284931. 7868.66   1
   1  -3   5 263256. 7915.57   1
  -1   3   5 255609. 7471.31   8
   1  -3   5 255714. 7810.28   7
   1  -3   4 925045. 23917.8   1
  -1   3   4 924814. 23834.2   1
   1   3  -4 899350. 23900.1   1
  -1   3   4 829662. 23318.9   8
  -1   3   4 922950. 23842.0   5
  -1   3   4 804940. 23224.7  13
   1  -3   4 818943. 23239.9  13
   1  -3   4 900897. 24271.3   4
  -1   3   3 134363. 3969.41   8
   1   3  -3 142295. 4518.46   1
   1  -3   3 142426. 4743.63   4
  -1   3   3 150280. 4741.84   6
  -1   3   3 143428. 4479.48   1
   1  -3   3 140754. 4531.80   1
   1  -3   3 126834. 3880.21  13
   1  -3   2 297750. 8849.69   1
  -1   3   2 287661. 8215.95   8
  -1  -3  -2 313158. 8870.74   2
   1   3  -2 296748. 8804.26   1
  -1   3   2 295359. 8805.01   1
  -1   3   2 307470. 8898.53   6
   1   3  -1 2744.39 381.527   1
  -1   3   1 2682.81 380.370   6
   1  -3   1 2892.91 418.350   2
  -1   3   1 2722.50 216.696  10
  -1  -3  -1 2788.33 390.348   2
  -1  -3  -1 2422.01 370.637   6
  -1   3   1 2594.41 380.532   1
   1  -3   0 1152.13 257.512   2
   1   3   0 1625.26 314.382   4
   1  -3   0 1691.36 306.438   6
  -1   3   0 1413.35 266.915   1
   1   3   0 1421.04 276.419   1
  -1  -3   0 1155.24 249.761   6
   1  -3  -1 2339.78 358.322   6
   1   3   1 3040.99 404.893   1
  -1   3  -1 2233.83 364.063   1
   1  -3  -1 3131.91 421.939   1
  -1  -3   1 3227.03 445.523   4
  -1   3  -2 301300. 8873.47   4
   1   3   2 271116. 8676.08   2
   1  -3  -2 297210. 8726.49   1
   1   3   2 308764. 8754.26   1
   1   3   2 282350. 8638.10   3
  -1   3  -2 293479. 8703.68   1
  -1  -3   2 289644. 8927.74   4
   1   3   3 153370. 4600.80   1
   1   3   3 143251. 4623.00   2
  -1   3  -3 146138. 4540.23   1
  -1  -3   3 128023. 3840.24   8
  -1   3  -3 145600. 4771.38   4
   1  -3  -3 142110. 4538.83   1
  -1  -3   3 134430. 4798.96   4
   1   3   3 139717. 4444.28   3
   1   3   4 885831. 24389.0   2
   1   3   4 894616. 24499.4   5
  -1   3  -4 895982. 24548.3   4
  -1   3  -4 943269. 24184.6   1
  -1  -3   4 787046. 23470.3   8
  -1  -3   4 851385. 24677.3   4
   1   3   4 978718. 24279.7   1
   1  -3  -4 887942. 24163.0   1
   1   3   4 894652. 24042.3   3
  -1  -3   5 234384. 7155.43   8
  -1   3  -5 279317. 7752.77   1
   1  -3  -5 250257. 7195.41  19
   1   3   5 277318. 8163.28   2
   1   3   5 299242. 7874.16   1
  -1  -3   5 249060. 8370.35   4
   1   3   5 277493. 8305.65   5
   1  -3  -5 258688. 7710.00   1
   1   3   5 268736. 7575.44   3
   1  -3  -5 235478. 7162.32  17
   1   3   6 23496.5 1157.93   3
   1   3   6 27254.0 2006.15   7
  -1   3  -6 24890.7 1263.22   1
   1   3   6 27069.0 1353.08   1
  -1  -3   6 21692.1 1679.85   4
   1  -3  -6 24971.8 1293.25   1
   1   3   6 25294.9 1678.22   5
   1  -3  -6 24301.8 996.826  19
   1  -3  -6 23562.7 986.536  17
  -1  -3   6 22440.0 1001.40   8
   1   3   7 30528.8 1246.20   3
   1   3   7 28106.0 1922.60   5
   1   3   7 29970.9 1410.92   1
  -1  -3   7 26655.4 1229.21  21
   1  -3  -7 28855.2 1131.74  17
   1   3   7 31983.7 2357.37   7
  -1  -3   7 26651.4 1161.22   8
   1  -3  -7 27290.6 1120.35  19
  -1  -3   7 26093.3 1976.63   4
   1  -3  -7 23324.1 999.251  16
  -1   3  -7 26225.6 1171.22  33
  -1  -3   7 27335.8 1194.37  30
   1  -3  -8 4579.16 392.324  19
   1  -3  -8 4856.52 407.137  17
   1   3   8 4679.95 339.782  11
  -1  -3   8 4612.26 461.719  21
   1   3   8 3735.11 727.773   5
  -1  -3   8 3692.67 758.523   4
   1   3   8 4300.64 332.958   9
   1   3   8 5881.81 1031.03   7
  -1   3  -8 4228.32 544.162   3
   1  -3  -8 3433.59 301.917  16
  -1  -3   8 4420.52 433.772   8
  -1   3  -8 4433.36 422.346  33
  -1  -3   8 4948.46 458.418  30
   1   3   9 34955.2 2490.25   5
   1   3   9 35858.2 1313.14   9
  -1  -3   9 34056.4 1567.35  21
   1   3   9 31118.6 1275.07  11
   1  -3  -9 33930.3 1403.90  17
   1   3   9 36532.4 1598.86  13
   1  -3  -9 36769.6 1441.47  19
  -1  -3   9 33527.0 1509.26   8
   1   3   9 37624.2 2950.30   7
  -1   3  -9 37005.2 1411.32  17
  -1   3  -9 33756.1 1485.97  33
  -1  -3   9 29672.3 1443.82  30
   1   3  10 411514. 14144.8   5
  -1  -3  10 396436. 12128.2   8
   1  -3 -10 421020. 11964.3  17
   1   3  10 419086. 11796.0   9
  -1  -3  10 415842. 12215.5  21
   1  -3 -10 437315. 12004.7  19
  -1   3 -10 419563. 11938.5  17
   1   3  10 434868. 15215.1   7
   1   3  10 462033. 12326.5  13
   1   3  10 441239. 12145.2  26
  -1  -3  10 419836. 12120.8  30
  -1   3 -10 442871. 12126.6  33
   1   3  10 374194. 11926.8  30
  -1   3 -11 36488.0 1566.64  17
   1   3  11 39918.5 1837.27  13
  -1  -3  11 36188.8 1744.39   8
  -1  -3  11 36437.1 1767.44  21
   1  -3 -11 37930.6 1620.32  19
   1  -3 -11 35600.0 1599.40  17
   1   3  11 38452.8 3387.07   7
  -1  -3  11 37126.6 1702.48  30
   1   3  11 36980.2 1695.76  26
  -1   3 -11 38116.4 1700.32  33
   1  -3 -12 23155.1 1201.69  19
   1   3  12 23530.7 1386.84  13
   1  -3 -12 21710.7 1166.84  17
  -1   3 -12 22085.1 1156.29  17
  -1   3 -12 23253.7 1216.96  19
  -1  -3  12 21143.4 1306.77   8
  -1  -3  12 21248.1 1321.73  21
   1   3  12 20661.2 2551.58   7
   1   3  12 21248.2 1255.63  26
  -1  -3  12 20821.3 1238.79  30
   1   3  13 16179.8 2387.75   7
   1   3  13 17875.9 1233.33  21
  -1   3 -13 16127.0 992.261  17
   1   3  13 17403.2 1225.32  13
   1  -3 -13 15906.1 998.447  17
   1  -3 -13 16955.9 1042.91  19
   1   3  13 17475.2 1269.61   8
  -1  -3  13 14080.1 1104.01   8
  -1   3 -13 16180.0 1033.43  19
  -1  -3  13 16937.1 1186.84  21
   1   3  13 16394.9 1122.13  26
  -1  -3  13 15710.1 1096.09  30
  -1  -3  13 15575.5 1172.27  28
   1   3  14 21224.5 1493.31   8
   1   3  14 19704.4 1380.77  21
  -1  -3  14 18142.5 1321.92   8
  -1  -3  14 22011.4 1414.20  21
   1  -3 -14 18482.1 1145.17  17
  -1   3 -14 19425.8 1199.29  19
   1  -3 -14 19568.2 1189.20  19
   1   3  14 20504.3 1431.75  13
  -1  -3  14 17218.2 1212.47  30
  -1  -3  14 19619.1 1381.76  28
   1   3  14 19721.0 1300.53  26
  -1  -3  15 1185.50 343.937  21
  -1  -3  15 897.800 361.048   8
   1   3  15 797.770 315.692   8
  -1   3 -15 774.835 262.841  19
   1   3  15 937.110 352.610  21
   1  -3 -15 1067.93 290.874  19
   1   3  15 967.314 353.163  13
   1   3  15 741.034 297.388  26
  -1  -3  15 692.081 228.212  28
   1   3  16 120892. 4569.89  21
  -1  -3  16 109833. 4380.16  21
   1   3  16 112729. 4668.05   8
   1  -3 -16 104514. 4037.50  19
  -1   3 -16 105748. 4059.00  19
  -1  -3  16 112752. 4487.31  28
   1   3  17 14527.8 1319.07  21
   1  -3 -17 11974.9 1022.40  19
  -1   3 -17 10811.9 982.117  19
   1   3  17 11745.1 1259.89   8
  -1  -3  17 10973.0 1146.24  28
   1  -3 -18 91657.6 3508.07  34
  -1  -3  18 95592.8 4144.74  28
   1   3  18 112311. 4458.57  28
   1   3  18 112865. 4389.73  21
  -1   3 -18 87248.5 3674.48  19
   1  -3 -18 88052.6 3666.44  19
   1  -3 -18 92148.9 3619.59  51
  -1   3 -18 95210.2 3584.23  40
   1  -3 -18 86337.3 3536.35  47
  -1   3 -18 84861.4 3527.89  47
   1  -3 -19 5496.13 635.675  34
  -1  -3  19 5523.13 847.709  28
   1   3  19 5268.00 803.866  28
   1   3  19 5130.58 797.070  21
   1  -3 -19 4024.69 625.716  19
  -1   3 -19 4568.38 638.949  19
   1  -3 -19 5397.90 670.094  51
   1  -3 -19 5794.70 686.625  47
  -1   3 -19 3932.10 562.686  47
  -1   3 -19 5379.13 614.074  40
   1   3  20 6663.27 966.634  28
   1  -3 -20 6643.15 701.987  34
  -1  -3  20 6209.74 888.438  28
   1   3  20 6795.31 960.896  21
   1  -3 -20 6483.13 734.961  51
  -1   3 -20 5673.06 665.353  47
  -1   3 -20 7648.71 764.952  40
   1  -3 -20 5935.80 702.475  47
   1  -3 -21 1553.41 362.869  34
  -1   3 -21 2046.69 407.722  47
   1  -3 -21 1419.19 351.759  47
   1  -3 -21 1827.21 397.452  51
  -1   3 -21 2006.28 415.966  40
   1  -3 -22 1120.96 277.267  34
  -1  -3  22 1521.83 372.641  54
   1  -3 -22 1668.45 339.256  51
  -1   3 -22 1047.39 348.253  40
  -1   3 -22 1218.16 264.705  47
   1  -3 -23 3270.92 470.427  34
  -1   3 -23 3044.31 448.149  34
  -1  -3  23 2105.89 454.200  61
  -1  -3  23 2169.33 402.812  54
   1  -3 -23 2489.58 409.053  51
  -1   3 -23 2310.10 385.667  47
  -1   3 -24 54422.5 2174.58  34
   1  -3 -24 55345.5 2177.43  34
  -1  -3  24 50473.3 2254.49  54
  -1  -3  24 58155.6 2422.90  61
   1  -3 -24 49595.9 2095.48  51
   1  -3 -25 609.455 204.387  34
  -1   3 -25 686.426 201.486  34
  -1  -3  25 319.153 163.059  61
  -1  -3  25 476.730 188.352  54
   1   3  25 359.652 151.413  61
   1  -3 -25 455.845 143.753  51
   1  -3 -26 19172.7 927.829  34
  -1   3 -26 17943.4 912.076  34
  -1  -3  26 16779.7 972.707  61
   1   4 -26 13406.3 740.898  34
  -1  -4 -26 12581.3 706.131  34
   1  -4  26 11665.5 739.036  54
  -1  -4 -26 11891.6 689.488  51
   1  -4  26 13869.6 829.331  61
  -1  -4 -25 3755.74 406.940  34
   1   4 -25 3449.34 396.820  34
   1  -4  25 3181.85 418.553  54
   1  -4  25 3332.37 434.907  61
   1   4 -25 2897.44 352.647  47
  -1  -4 -25 3318.78 383.371  51
   1   4 -24 4612.27 489.990  34
  -1  -4 -24 3949.07 454.015  34
   1  -4  24 3241.19 470.461  54
  -1  -4 -24 3940.48 470.741  51
   1  -4  24 3704.31 499.478  61
   1   4 -24 3587.76 453.578  47
   1   4 -23 1099.74 262.307  34
  -1  -4 -23 1091.00 277.525  34
  -1  -4 -23 1868.83 365.152  51
   1   4 -23 1078.50 272.708  47
  -1  -4 -22 65069.2 2640.60  34
  -1  -4 -22 64163.3 2652.31  51
   1   4 -22 68889.8 2721.39  40
   1   4 -22 62060.1 2644.98  47
  -1  -4 -21 1111.40 331.978  34
   1  -4  21 773.621 282.866  50
   1   4 -21 1127.67 332.348  40
   1   4 -21 1427.66 392.246  47
  -1  -4 -21 1460.00 393.726  51
  -1  -4 -20 28819.6 1597.73  34
  -1   4  20 28375.0 2102.21  28
  -1  -4 -20 31904.5 1697.79  51
   1   4 -20 32480.5 1729.58  47
   1  -4  20 29234.8 1724.64  50
   1   4 -20 30692.4 1656.59  40
   1  -4  19 10647.2 1159.05  28
  -1  -4 -19 12752.0 1001.13  34
  -1   4  19 15059.5 1451.41  28
   1   4 -19 11089.7 1070.46  19
  -1  -4 -19 13526.5 1050.56  51
   1  -4  19 11522.6 1059.34  50
   1   4 -19 13209.4 1052.05  47
   1   4 -19 13647.5 1044.11  40
  -1  -4 -18 15684.3 1133.43  34
  -1   4  18 16479.3 1511.11  28
   1  -4  18 15526.2 1372.86  28
  -1  -4 -18 15293.3 1181.57  35
  -1   4  18 16870.5 1467.42  21
   1  -4  18 16719.7 1426.27  21
   1   4 -18 16217.9 1281.54  19
  -1  -4 -18 18869.3 1273.03  51
   1   4 -18 16732.1 1200.07  47
   1   4 -18 16054.0 1188.45  40
  -1  -4 -17 2109.64 415.347  17
  -1   4  17 2860.99 551.429  21
   1  -4  17 2659.73 540.430  21
   1   4 -17 2981.56 533.527  19
   1  -4  17 2397.23 522.072  28
  -1   4  17 2495.90 530.800  28
  -1  -4 -17 2419.38 466.831  35
   1  -4  17 2888.26 536.357  30
  -1  -4 -17 2460.34 439.605  34
   1   4 -17 2789.29 481.358  47
  -1  -4 -17 1977.58 405.665  51
   1   4 -17 2164.01 417.438  40
  -1   4  16 68849.6 3384.41   8
  -1   4  16 74690.6 3284.75  21
  -1  -4 -16 60531.4 2719.09  19
   1  -4  16 69934.2 3173.06  21
   1   4 -16 69387.2 2933.37  19
  -1  -4 -16 65030.2 2845.33  17
   1  -4  16 63900.3 2974.36  30
  -1   4  16 74822.7 3381.98  28
   1   4 -15 31511.9 1731.38  19
  -1   4  15 33412.2 1945.09  21
  -1  -4 -15 29257.3 1604.33  19
  -1   4  15 33108.7 2081.54   8
  -1  -4 -15 30504.2 1692.05  17
   1  -4  15 34788.1 1959.00  21
   1  -4  15 31995.6 1826.51  30
  -1   4  15 36219.5 2088.74  28
   1   4 -14 79521.6 3059.69  19
  -1  -4 -14 77810.0 3028.17  17
  -1   4  14 84693.4 3377.95  21
  -1   4  14 81353.4 3497.10   8
  -1  -4 -14 72814.0 2904.68  19
   1  -4  14 80471.8 3288.42  21
   1  -4  14 67314.5 3114.61   8
  -1   4  14 83946.3 3439.45  28
   1  -4  14 76260.4 3158.81  30
  -1   4  13 34962.0 1851.42  21
  -1  -4 -13 32572.6 1603.88  17
   1  -4  13 30631.2 1712.99   8
  -1  -4 -13 31283.0 1544.97  19
  -1   4  13 37416.2 2003.11   8
   1   4 -13 34260.7 1653.92  19
   1  -4  13 32450.3 1786.50  21
   1  -4  13 33575.4 1746.85  30
   1  -4  12 134516. 4714.63  21
  -1  -4 -12 135316. 4477.01  17
  -1  -4 -12 129508. 4380.35  19
  -1   4  12 136609. 4734.64  21
   1   4 -12 137605. 4494.39  19
  -1   4  12 137661. 4883.05   8
   1  -4  12 139475. 4668.91  30
  -1  -4 -11 371.991 160.717  17
  -1   4  11 397.448 145.177  21
  -1   4  11 555.644 240.915   8
   1   4 -11 627.771 205.727  19
  -1   4  11 809.572 224.385  13
  -1  -4 -11 49.8365 77.9639  19
   1  -4  11 242.303 171.618  21
   1  -4  11 251.107 165.551  30
   1   4 -11 81.6120 148.827  33
   1  -4  11 544.703 213.631  26
  -1   4  10 41417.2 1829.59  21
  -1  -4 -10 41742.4 1691.89  17
  -1   4  10 42724.6 1867.74  13
  -1  -4 -10 39445.7 1612.15  19
  -1  -4 -10 37148.7 1578.04  16
  -1   4  10 45903.0 1980.25   8
   1  -4  10 40372.7 1830.15  21
   1  -4  10 40042.1 1775.88  30
   1  -4  10 41053.1 1803.04  26
   1   4 -10 40036.4 1746.27  33
   1  -4   9 55849.1 2230.10  21
  -1  -4  -9 51982.9 2009.81  16
  -1  -4  -9 58707.7 2118.12  17
  -1   4   9 52943.8 2185.12  21
  -1  -4  -9 55114.1 2026.55  19
  -1   4   9 56560.7 3105.78   5
  -1   4   9 60830.2 2285.78  13
  -1   4   9 64463.2 2390.30   8
   1  -4   9 59658.8 2243.74  13
   1   4  -9 59698.0 2196.17  33
   1  -4   9 55969.3 2195.38  26
   1   4  -9 54265.2 2080.62  27
   1  -4   9 58501.8 2223.64  30
  -1   4   8 93441.1 3990.04   5
  -1  -4  -8 96521.0 2957.70  17
  -1   4   8 89241.3 3060.17  13
   1  -4   8 88220.2 3076.35  21
   1  -4   8 74516.9 4076.06   4
  -1   4   8 94545.0 3188.01   8
   1  -4   8 93577.2 3060.12  13
  -1  -4  -8 86253.4 2875.40  16
  -1   4   8 79649.0 2992.79  21
  -1  -4  -8 89748.8 2882.04  19
   1  -4   8 86964.2 3029.33  30
   1   4  -8 84693.7 2924.22  27
   1  -4   8 90646.1 3068.40  26
   1   4  -8 92039.3 3038.80  33
   1  -4   7 10170.3 677.932  21
  -1  -4  -7 9274.24 574.351  16
   1   4  -7 10797.2 934.409   1
  -1   4   7 11262.3 735.272   8
  -1  -4  -7 9297.87 559.715  19
   1   4  -7 8464.61 835.398   3
   1  -4   7 8871.52 1096.45   4
   1  -4   7 10317.1 649.956  13
  -1   4   7 11279.6 1459.33   7
  -1   4   7 10406.1 1019.93   5
  -1   4   7 11193.9 677.612  13
  -1  -4  -7 10236.3 601.386  17
  -1   4   7 10582.9 837.595   1
   1  -4   7 10365.4 872.096   1
   1  -4   7 10256.9 672.198  26
   1   4  -7 8806.21 582.262  27
   1  -4   7 9798.79 642.303  30
   1   4  -7 9226.14 629.648  33
  -1  -4  -6 87926.6 2830.51  17
   1  -4   6 91757.5 3467.66   1
  -1  -4  -6 85338.7 2818.59  16
   1  -4   6 86490.0 3935.27   4
   1   4  -6 89443.2 3505.98   1
  -1   4   6 92519.6 3405.26   1
  -1   4   6 94086.4 3646.93   5
   1   4  -6 83684.3 3475.80   3
  -1  -4  -6 88440.0 2786.37  19
  -1   4   6 90127.2 2903.69  13
  -1   4   6 96489.2 4528.61   7
   1  -4   6 92764.7 2910.44  13
  -1   4   6 93157.9 3010.85   8
   1   4  -6 91032.9 2930.23  33
   1  -4   6 87145.2 2941.46  26
   1  -4   6 89858.5 2933.55  30
   1  -4   5 19862.8 1527.74   4
  -1   4   5 22503.0 997.004   8
  -1   4   5 21374.0 916.478  13
  -1  -4  -5 21405.7 896.550  16
   1   4  -5 22017.2 1378.83   1
   1  -4   5 21299.7 910.409  13
  -1   4   5 22218.4 1356.04   5
  -1   4   5 20797.6 1737.64   7
  -1   4   5 21999.8 1313.51   1
   1  -4   5 20630.1 976.636   7
  -1  -4  -5 18163.4 833.694  19
   1  -4   5 22234.9 1363.92   1
   1  -4   4 283069. 8792.00   4
   1   4  -4 287720. 8467.90   1
   1  -4   4 287621. 8452.11   1
  -1   4   4 295151. 8410.07   1
  -1   4   4 274925. 7641.23   8
   1   4  -4 268456. 7409.33  12
   1   4  -4 236171. 7725.70   7
  -1   4   4 283708. 9148.24   7
  -1   4   4 256370. 7514.03  13
  -1   4   4 308404. 8823.99   6
   1  -4   4 268654. 7532.53  13
  -1   4   4 268656. 8802.00   2
  -1  -4  -4 257391. 7547.52  16
   1   4  -3 7991.21 753.277   1
  -1   4   3 6110.31 406.689  10
   1  -4   3 8197.97 772.656   1
   1   4  -3 7011.04 351.575  12
  -1   4   3 6290.63 412.433   8
  -1   4   3 5453.16 770.477   7
  -1   4   3 6923.71 711.022   1
  -1   4   3 6686.18 763.593   6
  -1   4   2 147175. 4275.06   8
  -1  -4  -2 158788. 5152.85   2
   1  -4   2 152393. 5088.98   1
  -1   4   2 145638. 5031.26   1
  -1   4   2 157000. 5161.09   6
   1   4  -2 147479. 5049.42   1
   1  -4   2 144779. 5166.03   2
  -1   4   2 144464. 4306.39  10
   1  -4   1 5910.55 680.199   2
   1  -4   1 4475.46 422.450   7
  -1  -4  -1 5295.03 636.312   6
  -1  -4  -1 5857.10 653.041   2
   1   4  -1 5535.91 623.882   1
  -1   4   1 6280.30 667.231   6
  -1   4   1 5657.69 631.808   1
   1   4   0 364595. 10462.5   4
   1  -4   0 364942. 10422.3   2
   1  -4   0 335851. 10261.8   6
   1   4   0 355027. 10287.9   1
  -1   4   0 328676. 10205.3   1
  -1  -4   0 335882. 10335.3   6
   1   4   0 330064. 9431.14  14
  -1  -4   1 5811.86 687.048   6
   1  -4  -1 5842.41 639.147   1
  -1   4  -1 6067.17 355.161  14
  -1   4  -1 5526.45 624.362   1
   1   4   1 5914.70 644.255   1
  -1   4  -1 5120.43 656.043   4
  -1  -4   1 5901.46 692.405   4
   1  -4  -1 4966.31 600.142   6
   1   4   1 5732.36 671.977   4
   1  -4  -1 5663.79 657.185   2
   1  -4  -2 149595. 5036.91   1
  -1   4  -2 146604. 5176.73   4
   1   4   2 140216. 5028.80   2
  -1   4  -2 144918. 5020.17   1
   1   4   2 152319. 5047.09   1
  -1  -4   2 147398. 5207.73   4
  -1  -4   3 7021.59 809.548   4
  -1   4  -3 6797.15 786.474   4
   1   4   3 9025.98 809.756   1
   1  -4  -3 8682.57 783.988   1
  -1   4  -3 6345.54 694.013   1
   1   4   3 6758.75 747.901   2
   1   4   3 6970.39 701.947   3
  -1   4  -4 285599. 8454.08   1
  -1   4  -4 283604. 8819.57   4
  -1  -4   4 272235. 8878.07   4
   1  -4  -4 268909. 7608.13  17
   1  -4  -4 278349. 7603.05  16
   1   4   4 313792. 8610.19   1
  -1  -4   4 242343. 7453.20   8
   1   4   4 281170. 8314.73   3
   1  -4  -4 284972. 8452.84   1
   1   4   4 269985. 8587.83   2
   1  -4  -4 276997. 7616.10  19
   1  -4  -5 20861.1 896.593  17
  -1  -4   5 18821.6 815.866   8
   1   4   5 23271.5 1550.83   5
   1  -4  -5 21668.3 1329.54   1
   1  -4  -5 20643.7 877.471  16
  -1   4  -5 21597.0 1563.00   4
  -1   4  -5 23036.4 1364.04   1
  -1  -4   5 21391.9 1629.59   4
   1   4   5 22022.3 1270.54   3
   1  -4  -5 20584.7 891.888  19
   1   4   5 24343.9 1427.22   1
   1   4   5 21469.7 1498.44   2
   1   4   6 89226.1 3833.37   2
   1  -4  -6 97811.6 2863.52  17
   1  -4  -6 93992.3 2844.86  19
   1   4   6 92793.8 3917.10   5
   1  -4  -6 86695.0 2772.96  16
   1  -4  -6 81446.5 3332.16   1
   1   4   6 97535.1 3560.96   1
  -1  -4   6 83808.3 4036.13   4
  -1  -4   6 86512.0 2944.74  21
  -1  -4   6 82773.7 2769.15   8
   1   4   6 102783. 4543.27   7
  -1   4  -6 91505.9 3439.03   1
   1   4   6 87565.3 3245.71   3
  -1   4  -6 87449.5 2910.49  33
  -1  -4   6 86437.9 2922.83  30
   1   4   7 9494.51 735.707   3
   1  -4  -7 9463.02 550.507  16
   1   4   7 10839.2 1167.60   5
  -1  -4   7 9577.95 659.175  21
  -1  -4   7 9155.00 1188.58   4
   1  -4  -7 9408.29 579.182  17
   1  -4  -7 8885.78 787.456   1
   1  -4  -7 10025.1 594.676  19
   1   4   7 11037.6 915.918   1
  -1  -4   7 9063.25 585.151   8
  -1   4  -7 10102.5 844.331   1
   1   4   7 11328.3 1445.40   7
   1   4   7 9598.19 1079.79   2
  -1   4  -7 9135.58 622.410  33
  -1  -4   7 10219.6 654.271  30
  -1  -4   8 86711.9 3074.54  21
  -1  -4   8 82578.7 2917.96   8
   1   4   8 91785.6 4266.33   5
   1   4   8 75719.8 3929.09   2
   1  -4  -8 96232.2 2943.53  17
   1  -4  -8 97162.3 2943.80  19
   1  -4  -8 80832.1 2780.68  16
   1   4   8 97434.0 4990.67   7
  -1   4  -8 92498.4 3008.72  33
  -1  -4   8 88666.3 3020.04  30
   1   4   9 61647.4 2282.49  13
  -1  -4   9 58121.4 2250.17  21
   1  -4  -9 57247.4 2052.90  17
   1   4   9 55072.5 1915.70   9
   1   4   9 60332.7 3987.12   7
   1   4   9 57103.5 3364.68   5
  -1  -4   9 52830.5 2098.52   8
   1   4   9 52569.4 1886.68  11
   1  -4  -9 60129.8 2082.46  19
  -1  -4   9 55331.2 2157.30  30
  -1   4  -9 54415.8 2120.74  33
   1   4  10 45595.1 1914.88  13
   1   4  10 38623.4 1522.06   9
   1   4  10 40050.1 2901.57   5
   1  -4 -10 40905.3 1667.26  17
   1   4  10 44298.4 3536.47   7
  -1  -4  10 40847.4 1835.10  21
  -1  -4  10 38565.4 1740.45   8
   1  -4 -10 40707.5 1663.76  19
  -1   4 -10 41383.0 1626.27  17
  -1   4 -10 39317.6 1734.98  33
  -1  -4  10 38898.6 1749.24  30
   1  -4 -11 334.716 159.544  17
   1   4  11 838.089 394.045   7
  -1  -4  11 186.796 149.909  21
   1   4  11 1170.20 309.575  13
   1  -4 -11 372.804 165.566  19
  -1   4 -11 397.625 172.833  17
  -1  -4  11 536.701 176.440   8
   1   4  11 877.568 505.292   5
  -1  -4  11 93.7165 133.061  28
   1   4  11 266.398 180.784  26
  -1  -4  11 298.678 150.310  30
  -1   4 -11 286.305 156.106  33
   1   4  12 127711. 7322.03   7
  -1   4 -12 127582. 4278.67  17
   1  -4 -12 132965. 4359.50  17
   1  -4 -12 133429. 4366.98  19
  -1  -4  12 135064. 4655.30  21
   1   4  12 137063. 4718.71  13
   1   4  12 138216. 4785.35   8
  -1  -4  12 116220. 4451.38   8
   1   4  12 132778. 4494.55  26
  -1  -4  12 126230. 4603.02  28
  -1  -4  12 134182. 4549.29  30
  -1   4 -12 145109. 4564.10  33
   1  -4 -13 32710.2 1588.41  17
  -1  -4  13 33290.9 1793.93  21
  -1   4 -13 29510.1 1486.96  17
   1   4  13 37535.1 1894.02  21
  -1   4 -13 33847.5 1627.29  19
   1   4  13 31516.7 3475.50   7
  -1  -4  13 28995.3 1677.04   8
   1  -4 -13 32444.0 1590.10  19
   1   4  13 34905.9 1929.66   8
   1   4  13 35790.7 1891.59  13
  -1  -4  13 30975.6 1670.28  30
  -1  -4  13 30904.4 1765.50  28
   1   4  13 32574.8 1682.78  26
   1   4  14 82026.6 3515.71   8
  -1  -4  14 79047.6 3302.53  21
   1  -4 -14 77782.3 3028.88  19
   1   4  14 82849.9 3439.25  13
   1   4  14 85029.6 3413.25  21
  -1   4 -14 78519.7 3057.67  19
   1  -4 -14 77706.6 3025.58  17
  -1  -4  14 74788.4 3276.61  28
  -1  -4  14 74202.2 3150.10  30
   1  -4 -15 29872.2 1645.31  19
  -1   4 -15 31431.4 1688.82  19
  -1  -4  15 32754.2 1903.47  21
   1   4  15 31680.9 2027.68   8
   1   4  15 35231.5 1999.03  21
   1  -4 -15 28185.4 1589.50  17
   1   4  15 34090.9 2030.91  13
  -1  -4  15 31000.5 1874.52  28
  -1  -4  15 29577.9 1743.30  30
   1   4  16 69194.5 3368.36   8
   1  -4 -16 63013.8 2806.79  19
   1   4  16 75217.4 3312.03  21
  -1   4 -16 66684.7 2876.02  19
  -1  -4  16 67267.9 3152.76  28
   1   4  17 2006.06 462.269  21
  -1   4 -17 2163.49 418.474  19
   1  -4 -17 2135.63 428.162  19
  -1  -4  17 2684.88 561.873  28
   1  -4 -17 2749.00 444.814  34
  -1   4 -17 2061.57 402.943  40
   1  -4 -17 2064.58 387.921  51
   1  -4 -17 1819.70 391.866  47
  -1   4 -17 2573.87 449.339  47
  -1  -4  18 15518.0 1406.00  28
   1  -4 -18 15033.1 1093.97  34
   1   4  18 18938.6 1596.87  28
   1   4  18 17590.1 1509.75  21
  -1   4 -18 14102.1 1172.26  19
   1  -4 -18 14541.9 1178.39  19
   1  -4 -18 18141.5 1226.23  51
  -1   4 -18 14931.9 1145.82  47
  -1   4 -18 17268.0 1197.19  40
   1  -4 -18 17086.3 1202.05  47
  -1  -4  19 10842.8 1170.09  28
   1  -4 -19 13037.4 993.605  34
   1   4  19 15858.1 1478.24  28
   1  -4 -19 9440.31 964.229  19
   1   4  19 12948.5 1279.57  21
  -1   4 -19 9591.84 981.758  19
   1  -4 -19 13147.2 1046.75  51
  -1   4 -19 12682.8 1021.03  40
  -1   4 -19 11413.8 982.178  47
   1  -4 -19 12823.0 1014.55  47
   1  -4 -20 30935.4 1630.08  34
   1   4  20 28105.8 2074.78  28
   1   4  20 25672.4 1945.54  21
   1  -4 -20 33079.9 1725.82  51
  -1   4 -20 29477.6 1654.86  47
   1  -4 -20 28736.3 1611.11  47
  -1   4 -20 32669.3 1676.45  40
   1  -4 -21 1215.27 358.874  34
   1  -4 -21 1308.80 345.773  51
  -1   4 -21 1463.98 384.940  40
  -1   4 -21 1117.05 334.268  47
   1  -4 -22 64934.3 2606.27  34
  -1  -4  22 63890.8 2804.47  54
   1  -4 -22 63444.9 2628.15  51
  -1   4 -22 65191.0 2642.39  40
  -1   4 -22 59092.0 2568.89  47
   1  -4 -23 1014.75 287.165  34
  -1  -4  23 1262.72 357.895  54
  -1  -4  23 1312.04 353.864  61
  -1   4 -23 1157.92 296.539  40
  -1   4 -23 946.434 228.743  47
   1  -4 -23 1730.78 366.591  51
   1  -4 -24 4500.48 497.727  34
  -1   4 -24 4632.97 501.884  34
  -1  -4  24 3643.52 501.633  61
  -1  -4  24 3912.29 505.873  54
   1  -4 -24 3710.91 442.268  51
   1  -4 -25 3636.28 400.718  34
  -1   4 -25 3433.54 411.116  34
  -1  -4  25 3291.88 414.461  54
   1  -4 -25 3230.85 361.555  51
  -1  -4  25 3168.52 437.127  61
   1  -4 -26 13848.6 751.307  34
  -1   4 -26 13140.8 742.679  34
  -1  -4  26 13538.7 826.573  61
   1   5 -26 6897.01 490.589  34
  -1  -5 -26 6112.39 451.389  34
   1  -5  26 6351.42 523.261  61
   1   5 -25 532.854 205.691  34
  -1  -5 -25 259.644 131.439  34
   1  -5  25 143.104 98.1277  54
   1  -5  25 41.5056 102.785  61
  -1  -5 -25 39.9965 113.630  51
   1   5 -25 265.127 129.521  47
  -1  -5 -24 31115.9 1448.43  34
   1   5 -24 29972.3 1438.61  34
   1  -5  24 31043.8 1572.46  54
  -1  -5 -24 30710.3 1459.11  51
   1  -5  24 30115.6 1579.02  61
   1   5 -24 29376.2 1443.10  47
   1   5 -23 5745.16 603.392  34
  -1  -5 -23 6923.18 646.793  34
  -1  -5 -23 6316.88 628.212  51
   1  -5  23 6537.12 716.142  54
   1   5 -23 6532.83 643.625  47
  -1  -5 -22 241.562 210.011  34
   1   5 -22 660.189 261.794  40
  -1  -5 -22 1088.61 345.553  51
   1   5 -22 588.384 221.521  47
   1  -5  22 577.566 259.803  50
  -1  -5 -21 53830.8 2357.61  34
  -1  -5 -21 56408.6 2417.69  51
   1   5 -21 50432.4 2375.89  40
   1  -5  21 53985.7 2489.09  50
   1   5 -21 53665.4 2405.18  47
  -1  -5 -20 2059.53 405.713  34
  -1   5  20 2268.06 583.802  28
   1   5 -20 2361.82 436.634  47
   1  -5  20 2105.53 427.581  50
   1   5 -20 1486.22 313.769  40
  -1  -5 -20 2072.03 412.045  51
  -1   5  19 3050.96 667.081  28
  -1  -5 -19 2986.94 491.659  34
   1  -5  19 1884.47 492.906  28
  -1  -5 -19 3952.72 596.963  51
   1  -5  19 3467.40 557.216  50
   1   5 -19 2928.53 469.720  40
   1   5 -19 3984.02 565.892  47
   1  -5  18 75006.6 3565.04  28
  -1  -5 -18 76261.8 3277.54  35
  -1   5  18 92982.8 4048.21  28
   1  -5  18 75562.1 3459.36  30
  -1  -5 -18 82558.9 3209.40  34
   1   5 -18 79162.1 3413.35  19
  -1  -5 -18 64617.4 3164.30  17
  -1  -5 -18 84682.5 3263.41  51
   1  -5  18 77912.4 3344.30  50
   1   5 -18 84194.4 3278.24  47
   1   5 -18 84613.5 3239.21  40
  -1  -5 -17 1994.33 458.382  17
  -1   5  17 1567.22 462.836  21
  -1   5  17 1396.83 466.907  10
   1  -5  17 919.323 385.658  21
   1   5 -17 1870.17 493.387  19
  -1  -5 -17 1655.88 398.903  34
   1  -5  17 1592.44 423.448  30
   1  -5  17 1871.71 492.246  28
  -1   5  17 2077.36 558.921  28
  -1  -5 -17 1474.07 397.715  35
   1   5 -17 1210.25 390.709  47
   1   5 -17 1833.79 425.909  40
  -1  -5 -17 2263.27 422.834  51
   1  -5  16 13433.7 1215.46  21
  -1   5  16 12807.0 1299.42   8
  -1  -5 -16 11410.0 1000.35  17
   1   5 -16 13610.2 1104.51  19
  -1   5  16 13759.6 1232.95  21
   1  -5  16 12313.0 1164.76  28
   1  -5  16 13050.7 1150.53  30
  -1   5  16 13415.4 1274.67  28
   1   5 -15 97621.5 3690.30  19
  -1   5  15 99236.4 4219.11   8
  -1  -5 -15 96628.6 3671.34  17
  -1   5  15 100874. 3984.48  21
   1  -5  15 98433.2 3926.93  21
   1  -5  15 98915.9 3856.85  30
  -1   5  15 107741. 4198.88  28
  -1  -5 -14 1765.20 377.840  17
   1  -5  14 1887.04 383.211  21
   1   5 -14 2096.67 377.194  19
  -1   5  14 2067.28 466.542  21
  -1  -5 -14 1850.45 348.026  19
  -1   5  14 1816.56 465.764   8
  -1   5  14 2555.41 510.387  28
   1  -5  14 2221.60 440.516  30
  -1  -5 -13 35867.0 1747.60  17
  -1   5  13 38727.0 2130.52   8
  -1  -5 -13 32324.8 1625.05  19
   1   5 -13 35092.6 1735.53  19
  -1   5  13 38373.7 1969.51  21
   1  -5  13 38958.6 1964.60  21
   1  -5  13 36365.2 1873.24  30
  -1   5  13 38140.9 2043.33  28
  -1  -5 -12 101041. 3499.51  17
  -1   5  12 99383.2 3709.05  21
   1  -5  12 95588.9 3666.28  21
  -1  -5 -12 89775.3 3344.26  19
  -1   5  12 104399. 3941.56   8
  -1   5  12 98064.1 3730.68  13
   1   5 -12 100542. 3493.61  19
   1   5 -12 99622.2 3601.29  33
   1  -5  12 99213.6 3651.45  30
  -1   5  11 8869.89 808.358  13
  -1   5  11 8034.80 811.390   8
  -1   5  11 8218.85 754.519  21
  -1  -5 -11 8324.59 676.898  17
  -1  -5 -11 7906.39 626.805  19
   1  -5  11 7395.73 749.036  21
   1   5 -11 9122.85 749.523  33
   1  -5  11 8822.33 762.061  30
  -1   5  10 137139. 4411.19  13
  -1   5  10 124533. 4306.61  21
  -1  -5 -10 117239. 4060.08  16
   1  -5  10 128465. 4359.63  21
  -1   5  10 137883. 4539.40   8
  -1  -5 -10 124508. 4076.61  19
  -1  -5 -10 134059. 4190.56  17
   1  -5  10 132162. 4317.81  30
   1   5 -10 120730. 4136.06  27
   1   5 -10 136691. 4300.98  33
  -1  -5  -9 3674.04 381.133  19
   1  -5   9 3254.89 416.989  21
  -1   5   9 3387.47 478.080   8
  -1  -5  -9 4030.27 416.702  17
  -1   5   9 4106.11 474.428  13
  -1  -5  -9 3376.06 389.519  16
  -1   5   9 2936.30 697.010   5
  -1   5   9 2524.59 378.541  21
   1   5  -9 3492.24 435.544  33
   1  -5   9 3041.90 411.508  30
   1   5  -9 3235.71 386.423  27
  -1   5   8 19863.9 1109.68   8
  -1   5   8 16250.0 949.462  21
  -1   5   8 18690.6 1011.45  13
  -1  -5  -8 18356.3 914.284  16
   1  -5   8 17480.2 1002.87  21
  -1  -5  -8 18791.6 903.686  19
  -1   5   8 17938.4 1531.32   5
  -1  -5  -8 19010.0 947.273  17
   1  -5   8 17034.9 996.206  26
   1   5  -8 18027.0 982.926  33
   1  -5   8 17203.0 979.525  30
   1   5  -8 15718.1 903.253  27
  -1   5   7 318733. 8677.19  13
  -1   5   7 279552. 10362.0   2
  -1   5   7 317507. 9840.10   5
  -1   5   7 303448. 9423.33   1
   1   5  -7 293624. 9580.91   1
   1  -5   7 268596. 10178.1   4
   1   5  -7 255441. 9387.93   3
   1  -5   7 266262. 9319.56   1
  -1   5   7 337351. 8863.07   8
  -1  -5  -7 303521. 8559.20  16
   1  -5   7 294554. 8676.98  21
  -1  -5  -7 287073. 8477.50  19
  -1  -5  -7 305499. 8556.66  17
   1  -5   7 307288. 8699.72  30
   1   5  -7 274918. 8535.85  27
   1  -5   7 310126. 8724.54  26
   1   5  -7 298359. 8650.44  33
  -1   5   6 9004.38 1114.58   6
  -1   5   6 8611.77 919.350   5
  -1   5   6 8981.94 919.940   1
  -1   5   6 7975.04 546.249  13
   1  -5   6 8553.85 930.523   1
   1  -5   6 7352.84 1036.50   4
  -1   5   6 7559.79 1188.48   7
   1   5  -6 8034.84 908.732   1
  -1   5   6 8891.84 631.611   8
  -1   5   6 6955.79 1034.54   2
  -1  -5  -6 9005.82 536.496  19
  -1  -5  -6 8976.96 570.716  16
  -1  -5  -6 9304.10 567.786  17
   1   5  -6 6657.53 585.673  33
   1  -5   6 7575.47 588.692  30
   1   5  -6 7679.29 541.168  27
   1   5  -5 8414.26 925.371   1
   1  -5   5 6432.25 925.875   4
  -1   5   5 9061.50 579.921  10
   1  -5   5 7966.29 880.872   1
  -1  -5  -5 8458.78 514.615  17
   1   5  -5 7889.50 414.062  12
  -1   5   5 7391.64 484.225  13
  -1   5   5 8184.97 560.263   8
  -1  -5  -5 7689.00 476.059  19
  -1  -5  -5 7847.16 513.760  16
  -1   5   5 7307.96 1084.26   7
  -1   5   5 8104.04 877.658   1
  -1   5   5 7188.14 982.573   2
  -1   5   5 7466.49 930.232   6
   1  -5   5 7526.76 539.414  30
   1   5  -4 339131. 8792.06  12
   1   5  -4 318072. 10486.4   4
  -1  -5  -4 320799. 8927.70  16
  -1   5   4 321253. 10417.5   2
  -1   5   4 355429. 10107.5   1
   1  -5   4 325457. 10026.7   1
  -1   5   4 334084. 9005.02   8
   1   5  -4 265499. 8791.67   7
  -1   5   4 336291. 9002.44  10
  -1   5   4 344659. 10359.7   6
  -1   5   4 334344. 10738.2   7
  -1  -5  -4 310249. 8839.72  19
  -1   5   4 291353. 8821.62  13
  -1  -5  -4 326953. 8922.32  17
   1   5  -4 339576. 10138.0   1
   1  -5   4 335578. 10461.9   4
  -1   5   3 44361.6 2285.22   1
  -1   5   3 43345.6 1571.39  10
  -1  -5  -3 46956.6 2377.22   2
  -1   5   3 40227.0 2369.11   2
  -1   5   3 44841.8 1550.98   8
  -1   5   3 44382.7 2521.95   7
   1   5  -3 44265.5 2300.84   1
   1  -5   3 44575.1 2272.73   1
  -1   5   3 45744.6 2380.92   6
  -1  -5  -3 43508.8 1526.79  17
  -1   5   2 32935.5 1878.99   1
   1  -5   2 32874.2 1869.49   1
   1   5  -2 32266.1 1867.58   1
  -1  -5  -2 34275.2 1933.87   2
   1  -5   2 30940.4 1921.25   2
  -1   5   2 33960.0 1941.71   6
  -1  -5  -2 32622.0 1184.02  17
  -1   5   2 31136.6 1203.83  10
  -1   5   1 75792.3 3268.97   1
   1   5  -1 81198.0 3335.05   1
  -1   5   1 81179.9 3358.35   6
  -1  -5  -1 75957.0 3324.28   2
   1  -5   1 77219.3 3380.33   2
   1   5   0 2755.17 253.545  15
   1   5   0 3310.95 550.661   1
  -1  -5   0 2783.84 528.787   2
   1   5   0 3130.38 569.018   4
  -1   5   0 2817.36 258.463  14
   1  -5   0 2232.50 434.727   2
  -1   5   0 2623.61 482.216   1
  -1   5  -1 73957.0 2334.43  14
   1  -5  -1 77174.3 3285.61   2
   1   5   1 69575.5 2308.03  15
   1   5   1 79777.7 3231.83   1
   1   5   1 75225.9 3275.64   4
   1   5   1 73421.4 2222.42  10
  -1   5  -1 73798.1 3179.08   1
  -1  -5   2 32936.0 1980.64   4
  -1   5  -2 29048.7 1783.26   1
  -1   5  -2 31371.8 1175.40  14
   1  -5  -2 31409.4 1809.47   1
   1   5   2 34184.8 1899.75   1
  -1   5  -2 31554.4 1937.69   4
   1   5   2 30812.6 1105.68  10
   1  -5  -2 29979.7 1153.19  19
  -1   5  -3 42872.4 2257.66   1
  -1   5  -3 43099.1 2402.47   4
  -1  -5   3 42951.8 2412.64   4
   1  -5  -3 40778.8 1498.36  19
   1   5   3 49682.0 2378.89   1
   1  -5  -3 43353.2 2221.75   1
   1  -5  -3 44935.5 1533.23  16
   1   5   3 41673.9 2290.49   2
   1  -5  -4 315044. 10306.7   1
   1   5   4 309725. 10512.8   2
   1   5   4 368068. 10609.4   1
   1  -5  -4 347358. 9364.33  16
   1   5   4 335471. 10705.5   6
   1   5   4 313972. 10206.2   3
  -1   5  -4 332823. 10442.4   1
   1  -5  -4 327133. 9338.38  19
  -1  -5   4 323749. 10802.5   4
   1  -5  -4 332986. 9361.21  17
  -1   5  -4 318346. 10707.7   4
   1  -5  -5 9063.52 523.278  19
   1  -5  -5 9262.04 550.685  17
   1   5   5 8926.98 1175.47   7
  -1   5  -5 7707.40 864.778   1
  -1   5  -5 8535.91 1030.69   4
   1   5   5 9480.50 996.574   1
   1   5   5 7081.50 788.795   3
   1   5   5 7813.07 958.150   2
   1   5   5 10041.0 1114.13   6
   1  -5  -5 9250.71 535.174  16
   1  -5  -5 8491.84 877.696   1
  -1  -5   5 6625.59 403.050   8
  -1  -5   5 8079.69 1048.37   4
  -1   5  -5 8056.40 551.909  33
  -1  -5   5 7408.45 543.750  30
   1  -5  -6 8751.05 907.514   1
   1   5   6 8230.50 1092.20   6
  -1  -5   6 8357.58 1151.79   4
   1  -5  -6 10783.3 594.215  16
  -1   5  -6 8920.33 941.639   1
   1  -5  -6 9955.59 588.167  19
   1  -5  -6 9643.28 606.870  17
   1   5   6 9263.58 973.245   1
  -1  -5   6 7060.18 465.660   8
   1   5   6 8244.00 1051.28   5
   1   5   6 7833.97 791.071   3
   1   5   6 7478.03 1008.79   2
   1   5   6 9666.16 1341.11   7
  -1   5  -6 7620.63 577.491  33
  -1  -5   6 7733.80 587.869  30
   1   5   7 266797. 8978.00   3
   1  -5  -7 304714. 8466.88  17
   1   5   7 317827. 9580.45   1
   1   5   7 319062. 10192.2   5
  -1  -5   7 273872. 8356.38   8
   1  -5  -7 256089. 9102.22   1
  -1   5  -7 299592. 9398.60   1
   1   5   7 329455. 11101.6   7
   1  -5  -7 299098. 8403.73  16
   1   5   7 262977. 9837.06   2
   1  -5  -7 310163. 8459.71  19
  -1  -5   7 306083. 8632.68  21
  -1   5  -7 284039. 8537.61  33
  -1  -5   7 304613. 8597.87  30
  -1  -5   8 15663.3 871.747   8
   1   5   8 20041.5 2148.28   7
   1  -5  -8 17919.0 877.950  16
   1   5   8 18695.5 1728.51   5
   1  -5  -8 19094.0 929.693  19
   1  -5  -8 19834.8 953.190  17
  -1  -5   8 18022.2 1014.61  21
   1   5   8 13286.4 1464.84   2
  -1  -5   8 14679.0 923.984  28
  -1   5  -8 17776.8 970.212  33
  -1  -5   8 17039.7 977.515  30
   1   5   9 2824.14 743.564   5
   1   5   9 3446.47 953.296   7
   1  -5  -9 3796.22 412.160  17
   1  -5  -9 3519.02 393.897  19
   1  -5  -9 3287.85 352.325  16
  -1  -5   9 2632.89 356.618   8
   1   5   9 3781.75 473.295  13
  -1  -5   9 3639.47 472.082  21
  -1   5  -9 2835.36 384.437  33
  -1  -5   9 3228.89 432.090  30
  -1  -5   9 2944.21 399.025  28
   1  -5 -10 135770. 4174.36  17
  -1  -5  10 132084. 4359.52  21
   1   5  10 135998. 4410.58  13
   1   5  10 113965. 3918.24   9
   1   5  10 111219. 5716.42   5
   1  -5 -10 132432. 4135.75  19
   1   5  10 131939. 6930.59   7
  -1  -5  10 131324. 4304.33  30
  -1  -5  10 116653. 4234.05  28
  -1   5 -10 135496. 4282.24  33
   1   5  11 9192.93 855.893   8
   1   5  11 6627.60 1390.98   7
   1   5  11 9126.48 813.864  13
   1  -5 -11 8922.65 698.135  17
  -1  -5  11 7442.58 758.138  21
   1  -5 -11 8708.69 682.051  19
   1   5  11 5533.92 1144.89   5
  -1   5 -11 7456.62 605.418  17
  -1  -5  11 7340.41 720.384  28
  -1  -5  11 7868.95 715.647  30
  -1   5 -11 8641.59 749.595  33
   1   5  12 102399. 3740.08  13
   1  -5 -12 91998.5 3343.52  19
  -1   5 -12 87784.3 3245.15  17
  -1  -5  12 97893.7 3647.64  21
   1   5  12 106082. 3873.47   8
   1  -5 -12 96557.2 3392.74  17
   1   5  12 96231.4 6324.93   7
  -1  -5  12 86335.6 3528.81  28
  -1   5 -12 102144. 3552.79  33
  -1  -5  12 95474.9 3543.65  30
   1  -5 -13 35387.5 1739.37  17
   1   5  13 40339.9 2151.39   8
   1  -5 -13 37291.7 1751.78  19
   1   5  13 31532.6 3644.22   7
  -1   5 -13 36789.4 1775.62  19
   1   5  13 40864.0 2048.65  21
  -1  -5  13 35970.1 1930.06  21
   1   5  13 39636.1 2059.52  13
  -1  -5  13 34183.0 1890.79  28
  -1   5 -13 37710.6 1861.62  33
  -1  -5  13 37210.2 1904.85  30
   1   5  14 2288.70 489.833   8
   1  -5 -14 1941.45 374.914  17
   1   5  14 2839.26 521.476  21
   1  -5 -14 1744.69 358.857  19
   1   5  14 1990.08 446.410  13
  -1   5 -14 2178.22 389.025  19
  -1  -5  14 2125.87 418.482  30
  -1  -5  14 1755.34 425.449  28
   1  -5 -15 91553.4 3568.96  17
   1   5  15 101408. 4086.37  13
   1   5  15 100095. 4198.66   8
  -1   5 -15 91896.7 3599.90  19
   1  -5 -15 91006.8 3544.07  19
   1   5  15 105707. 4034.71  21
  -1  -5  15 91198.7 3707.73  30
  -1  -5  15 88770.3 3799.71  28
   1   5  16 12924.6 1302.91   8
  -1   5 -16 12432.5 1035.47  19
   1  -5 -16 12422.9 1014.82  19
   1   5  16 14291.3 1262.79  21
  -1  -5  16 12459.1 1097.21  30
  -1  -5  16 11623.8 1127.00  28
  -1   5 -17 2166.24 457.641  19
   1  -5 -17 1540.18 394.047  19
   1   5  17 1160.52 342.158  21
  -1  -5  17 1734.69 468.081  28
   1   5  17 1562.96 503.933  28
   1  -5 -17 1644.43 388.750  34
  -1   5 -17 2140.17 451.032  40
  -1   5 -17 2003.55 425.548  47
   1  -5 -17 1617.77 389.945  51
  -1  -5  17 868.583 263.263  50
   1  -5 -17 1839.28 412.299  47
   1   5  18 93205.6 4030.62  28
  -1  -5  18 72165.4 3501.22  28
   1  -5 -18 81890.2 3131.54  34
  -1   5 -18 72405.8 3274.77  19
   1   5  18 90019.1 3838.68  21
   1  -5 -18 65297.1 3126.55  19
   1  -5 -18 82229.0 3235.62  51
  -1   5 -18 76733.7 3174.80  47
  -1  -5  18 73461.7 3238.12  50
   1  -5 -18 76159.9 3140.36  47
  -1   5 -18 82234.9 3162.54  40
   1   5  19 2925.77 628.214  21
   1  -5 -19 1591.62 386.528  19
   1  -5 -19 3131.31 505.075  34
  -1  -5  19 2505.76 564.961  28
   1   5  19 2829.68 636.695  28
  -1   5 -19 3630.14 520.335  40
  -1   5 -19 3459.24 523.443  47
  -1  -5  19 2841.03 495.213  50
   1  -5 -19 3454.95 528.320  51
   1   5  20 1691.50 471.063  21
   1  -5 -20 2124.10 420.690  34
   1   5  20 1715.12 519.961  28
  -1   5 -20 1863.34 401.092  40
  -1   5 -20 2225.60 433.798  47
   1  -5 -20 1862.10 385.896  51
   1  -5 -21 55211.1 2377.11  34
  -1  -5  21 56313.7 2601.18  54
   1  -5 -21 55107.4 2416.94  51
  -1   5 -21 49681.1 2344.65  47
  -1   5 -21 56919.3 2427.03  40
   1  -5 -22 725.422 290.173  34
  -1  -5  22 826.699 331.735  61
  -1  -5  22 579.527 280.361  54
   1  -5 -22 1069.24 264.594  51
  -1   5 -22 973.250 290.074  40
  -1   5 -22 308.692 141.201  47
   1  -5 -23 6726.02 629.134  34
  -1  -5  23 6138.49 697.135  61
   1  -5 -23 6404.95 630.576  51
  -1  -5  23 5842.63 666.343  54
  -1   5 -23 5685.73 594.804  47
  -1   5 -23 7517.48 662.134  40
   1  -5 -24 31612.8 1465.21  34
  -1   5 -24 31040.6 1462.26  34
  -1  -5  24 30598.1 1567.31  54
  -1  -5  24 31935.3 1614.86  61
   1  -5 -24 29236.0 1431.25  51
   1  -5 -25 196.059 139.976  34
  -1   5 -25 144.350 100.011  34
  -1  -5  25 324.527 179.887  61
  -1  -5  25 67.1606 89.9340  54
   1  -5 -25 169.758 139.823  51
   1  -5 -26 6654.13 479.900  34
  -1   5 -26 6867.32 489.347  34
  -1  -5  26 6456.31 527.954  61
   1  -6  26 1192.80 224.874  61
  -1  -6 -25 27231.0 1239.49  34
   1   6 -25 30203.5 1304.11  34
   1  -6  25 29027.1 1374.19  54
  -1  -6 -25 29264.7 1289.53  51
   1  -6  25 31137.6 1426.66  61
  -1  -6 -24 1101.22 252.711  34
   1   6 -24 1369.96 297.103  34
   1  -6  24 834.783 267.636  54
   1  -6  24 873.208 264.545  61
  -1  -6 -24 1269.71 264.219  51
   1   6 -24 821.914 233.211  47
  -1  -6 -23 17108.3 1050.65  34
  -1  -6 -23 19543.8 1135.11  51
   1  -6  23 18729.9 1215.81  54
   1  -6  23 19251.1 1243.69  61
   1   6 -23 18725.2 1112.77  47
   1  -6  23 15648.3 1067.94  50
  -1  -6 -22 9512.59 785.778  34
  -1  -6 -22 9891.45 806.697  51
   1  -6  22 8547.53 815.763  50
   1   6 -22 10015.8 817.972  40
   1   6 -22 9002.01 787.362  47
  -1  -6 -21 697.411 286.900  34
   1   6 -21 1324.57 379.592  47
  -1  -6 -21 1715.34 410.023  51
   1   6 -21 1313.18 366.143  40
   1  -6  21 1038.02 308.642  50
  -1  -6 -20 3721.89 522.568  34
  -1  -6 -20 3708.41 541.225  51
   1  -6  20 3796.92 584.103  50
   1   6 -20 3937.56 567.771  47
   1   6 -20 3871.79 557.185  40
  -1   6  19 80986.4 3840.76  28
  -1  -6 -19 72662.8 2982.97  34
  -1  -6 -19 76449.8 3047.05  51
   1  -6  19 74036.5 3169.01  50
   1   6 -19 73554.5 3039.60  47
   1   6 -19 69707.0 3023.07  40
   1   6 -18 1546.71 432.897  19
  -1  -6 -18 1422.91 407.959  17
  -1   6  18 1803.93 507.158  28
   1  -6  18 1022.66 297.835  30
  -1  -6 -18 1598.86 458.238  35
  -1  -6 -18 2704.27 483.503  34
  -1  -6 -18 2209.22 464.312  51
   1   6 -18 1743.26 410.913  40
   1   6 -18 2031.57 427.914  47
   1  -6  18 1317.30 395.832  48
   1  -6  18 1681.14 399.951  50
  -1  -6 -17 49318.6 2294.20  34
   1  -6  17 54265.8 2686.42  30
  -1  -6 -17 49601.3 2443.20  35
  -1  -6 -17 49326.8 2450.05  17
   1   6 -17 49744.6 2477.77  19
  -1   6  17 51759.9 2851.43  10
  -1  -6 -17 42969.5 2266.96  63
  -1  -6 -17 51571.6 2338.65  51
   1   6 -17 51156.1 2336.13  40
   1  -6  17 50186.5 2466.60  50
   1   6 -17 52690.1 2396.31  47
   1  -6  17 45980.3 2358.27  48
  -1   6  16 11610.5 1262.05   8
  -1   6  16 10407.4 1131.44  10
   1  -6  16 12936.9 1168.57  21
   1   6 -16 10352.6 959.142  19
  -1  -6 -16 11376.9 1003.58  17
   1  -6  16 11121.0 1072.71  30
  -1   6  16 12079.4 1222.69  28
  -1   6  15 47876.2 2727.19   8
  -1  -6 -15 50076.0 2356.39  17
   1   6 -15 48826.3 2331.60  19
  -1   6  15 51012.9 2662.46  10
   1  -6  15 52485.9 2572.27  21
   1  -6  15 52027.0 2526.48  30
  -1   6  15 57464.9 2799.41  28
   1  -6  15 46315.8 2451.67  28
  -1  -6 -14 17445.8 1174.65  19
  -1  -6 -14 23251.4 1388.19  17
   1  -6  14 20892.8 1441.06  21
  -1   6  14 22245.2 1655.87   8
   1   6 -14 21728.1 1353.79  19
  -1   6  14 22594.3 1588.53  28
   1  -6  14 21819.4 1453.16  30
   1  -6  13 25818.6 1571.38  21
  -1  -6 -13 22789.0 1304.44  19
  -1   6  13 27577.4 1771.40   8
  -1   6  13 26947.9 1599.64  21
  -1  -6 -13 25884.1 1441.01  17
   1   6 -13 26407.2 1456.13  19
   1  -6  13 27465.2 1576.41  30
  -1   6  13 27211.7 1686.63  28
  -1  -6 -12 22063.0 1229.85  19
  -1   6  12 23224.0 1428.54  21
  -1   6  12 25537.7 1618.26   8
  -1  -6 -12 25911.2 1374.29  17
   1  -6  12 23444.9 1451.95  21
   1   6 -12 24815.2 1416.13  33
   1  -6  12 24063.0 1434.28  30
  -1   6  12 27525.5 1611.16  28
  -1   6  11 181425. 5769.15  13
  -1   6  11 192982. 6040.56   8
  -1  -6 -11 162552. 5368.77  19
  -1  -6 -11 153493. 5365.21  16
  -1  -6 -11 177652. 5522.79  17
  -1   6  11 173888. 5676.92  21
   1  -6  11 176259. 5717.83  21
   1   6 -11 182219. 5655.98  33
   1  -6  11 184570. 5726.45  30
   1   6 -11 168160. 5474.66  27
  -1   6  10 21729.1 1247.51  21
  -1   6  10 23421.2 1306.57  13
  -1   6  10 24866.3 1436.73   8
  -1  -6 -10 24277.8 1217.50  17
  -1  -6 -10 21567.5 1142.80  16
   1  -6  10 22200.7 1279.52  21
  -1  -6 -10 21705.7 1116.19  19
   1   6 -10 21259.5 1160.48  27
   1  -6  10 23421.4 1294.24  30
   1   6 -10 22659.0 1233.32  33
  -1   6   9 92945.6 3235.73   8
  -1  -6  -9 82621.8 2889.76  16
  -1   6   9 86532.5 3051.77  13
  -1   6   9 74342.0 4494.46   6
  -1  -6  -9 81700.3 2827.13  19
  -1   6   9 72947.1 3992.59   5
  -1   6   9 76409.3 2936.81  21
   1  -6   9 83787.4 3037.65  21
  -1  -6  -9 88275.1 2942.09  17
   1  -6   9 84201.8 3037.76  30
   1   6  -9 80362.9 2889.67  27
   1   6  -9 87087.8 3021.96  33
  -1   6   8 20898.3 1168.16   8
  -1  -6  -8 20398.3 1014.00  17
  -1  -6  -8 18522.9 976.913  16
  -1  -6  -8 19747.8 959.490  19
  -1   6   8 18289.4 1905.72   6
  -1   6   8 19253.8 1056.26  13
  -1   6   8 18529.2 1652.74   5
   1  -6   8 18140.7 1035.64  21
   1  -6   8 19404.4 1068.08  30
   1   6  -8 21109.1 1092.18  33
   1   6  -8 19001.5 999.491  27
  -1  -6  -7 7928.65 562.460  17
   1   6  -7 4508.85 755.295   3
  -1   6   7 6349.52 533.294  13
  -1   6   7 8186.69 656.765   8
  -1   6   7 6872.20 1082.35   6
   1  -6   7 6559.57 547.135  21
  -1   6   7 5585.44 804.159   1
  -1   6   7 6908.18 591.415  10
  -1   6   7 6312.69 884.229   5
  -1  -6  -7 7368.75 558.391  16
   1   6  -7 5263.71 819.796   1
  -1  -6  -7 7329.80 513.406  19
   1   6  -7 7573.31 596.575  33
   1  -6   7 7478.11 585.181  30
   1   6  -7 6627.40 542.039  27
   1  -6   6 32743.4 2472.43   4
  -1   6   6 38423.2 1544.16  10
   1  -6   6 30338.9 1406.58  21
  -1  -6  -6 37167.9 1397.27  19
  -1   6   6 37908.6 2559.84   6
  -1   6   6 31848.6 2092.55   1
   1   6  -6 35800.9 2271.13   1
  -1   6   6 34313.4 1419.33  13
  -1   6   6 35487.8 2165.83   5
  -1   6   6 39118.8 1589.58   8
   1  -6   6 31517.2 2078.00   1
  -1  -6  -6 39615.2 1454.27  17
  -1   6   6 30369.5 2411.63   2
  -1  -6  -6 38645.4 1480.18  16
   1   6  -6 35397.0 1499.95  33
   1  -6   6 36221.7 1516.33  30
   1   6  -5 175064. 5181.06  12
   1  -6   5 168573. 6456.48   1
   1   6  -5 183042. 6690.87   1
  -1  -6  -5 188371. 5406.37  16
  -1  -6  -5 174942. 5297.13  19
  -1   6   5 174291. 6520.11   1
  -1   6   5 179458. 6899.29   6
  -1   6   5 195816. 5506.81  10
  -1   6   5 203554. 7610.57   7
  -1   6   5 164118. 6883.24   2
  -1   6   5 198512. 5521.25   8
   1   6  -5 172965. 7058.28   4
  -1   6   5 175224. 5310.04  13
  -1  -6  -5 190053. 5381.21  17
   1   6  -5 174835. 5443.68  33
   1  -6   5 178224. 5484.98  30
  -1   6   4 31488.4 1247.94  10
  -1   6   4 30547.5 1959.14   1
  -1  -6  -4 29851.6 1169.72  17
  -1   6   4 32184.2 2304.18   7
  -1   6   4 26286.1 1064.61  13
   1   6  -4 29356.3 1081.49  12
  -1   6   4 31076.9 1232.11   8
   1   6  -4 26877.0 2100.98   4
   1   6  -4 30824.7 2013.52   1
   1  -6   4 29899.2 1926.69   1
  -1  -6  -4 30145.6 1199.90  16
  -1  -6  -4 26671.8 1107.31  19
  -1   6   4 28893.9 2120.17   2
  -1   6   4 27608.1 1989.13   6
   1   6  -4 27509.9 1223.69  32
   1  -6   4 28753.5 1241.20  30
   1   6  -4 28077.8 1230.95  25
   1  -6   3 225640. 8043.93   1
  -1  -6  -3 243430. 6859.23  17
   1   6  -3 246004. 8255.18   1
  -1  -6  -3 229443. 6779.56  19
  -1  -6  -3 251971. 8354.93   2
   1  -6   3 229246. 8327.15   2
  -1   6   3 265767. 8332.39   1
  -1  -6  -3 232287. 6861.48  16
   1   6  -3 233510. 8474.84   4
  -1   6   3 223737. 8311.65   2
  -1   6   3 249811. 8317.15   6
  -1   6   3 249127. 6924.35  10
   1   6  -2 3760.77 703.106   4
  -1   6   2 4688.33 380.314  15
  -1  -6  -2 4372.04 713.929   2
  -1   6   2 4296.96 711.534   1
  -1   6   2 3553.20 655.700   2
  -1   6   2 4964.11 759.901   6
   1   6  -2 3863.47 683.505   1
  -1   6   2 4512.82 364.359  10
   1  -6   2 4129.20 729.980   2
  -1  -6  -2 5064.77 365.541  17
   1  -6   2 4659.16 705.012   1
  -1  -6  -2 4340.63 350.621  16
   1   6  -1 100283. 4092.28   1
  -1   6   1 96686.4 4054.13   1
   1   6  -1 89765.3 4114.19   4
   1  -6   1 92295.7 3935.90   1
  -1  -6  -1 89683.3 2896.51  16
   1  -6   1 94778.6 4124.45   2
  -1  -6  -1 106182. 4249.95   2
  -1   6   0 56933.6 1916.69  14
   1  -6   0 56428.4 2911.10   2
  -1  -6   0 53568.3 1866.14  16
   1   6   0 56231.8 1898.05  15
  -1   6   0 53649.2 2789.54   1
   1   6   0 52773.6 2893.97   4
   1   6   0 60340.7 2900.73   1
  -1  -6   0 54426.0 2883.86   2
   1   6   1 101032. 4044.20   1
   1  -6  -1 96270.5 4078.93   2
   1   6   1 93540.3 2865.93  15
   1   6   1 90941.2 2742.57  10
   1   6   1 91209.4 4033.87   4
  -1  -6   1 89327.7 2804.61  16
  -1   6  -1 90599.1 3934.34   1
   1  -6  -1 92516.9 3886.91   1
  -1   6  -1 94275.9 2885.55  14
  -1  -6   1 92825.3 4039.50   2
   1   6   1 92137.8 2874.28  14
   1   6   1 85136.1 2633.90   8
  -1   6  -1 90958.1 4055.56   4
   1  -6  -2 4696.56 359.047  16
   1   6   2 4244.82 697.672   6
  -1   6  -2 3785.42 661.712   1
  -1   6  -2 4378.80 365.738  14
   1  -6  -2 5126.47 741.057   1
  -1   6  -2 4299.15 713.961   4
   1   6   2 4193.99 317.247  10
   1  -6  -2 4880.86 363.981  19
   1   6   2 4027.04 344.309  15
   1   6   2 4513.28 732.269   1
  -1  -6   2 3934.32 322.342  16
  -1   6  -3 226611. 8414.28   4
   1   6   3 238084. 8366.42   6
  -1   6  -3 230865. 8238.42   1
   1  -6  -3 248278. 6978.60  19
   1  -6  -3 255511. 7018.94  16
   1  -6  -3 229632. 8127.03   1
   1   6   3 243647. 6951.61  10
   1   6   3 219901. 8243.49   2
  -1  -6   3 229403. 8475.49   4
  -1  -6   3 233968. 7046.82  30
  -1  -6   4 27221.2 2080.07   4
   1   6   4 32380.7 2064.84   1
   1  -6  -4 26184.9 1815.16   1
   1  -6  -4 30851.7 1208.19  16
  -1   6  -4 27651.1 2070.78   4
   1  -6  -4 30371.5 1179.47  19
   1   6   4 35453.7 2360.39   7
   1   6   4 26843.3 1977.02   2
   1  -6  -4 30784.2 1202.54  17
   1   6   4 27044.5 1820.60   3
   1   6   4 28926.5 2053.69   6
  -1   6  -4 27542.3 1920.52   1
  -1   6  -4 27637.7 1251.44  25
  -1  -6   4 29018.4 1244.51  30
  -1  -6   5 173179. 7066.09   4
   1   6   5 210952. 7659.08   7
  -1   6  -5 189390. 6744.99   1
   1  -6  -5 188938. 5445.79  16
   1  -6  -5 163373. 6414.13   1
   1   6   5 184492. 6987.41   6
   1   6   5 182485. 6723.69   1
  -1   6  -5 173377. 6962.09   4
   1  -6  -5 199660. 5469.47  17
   1   6   5 169683. 6405.69   3
   1   6   5 163288. 6743.51   2
   1  -6  -5 187242. 5422.52  19
  -1   6  -5 181128. 5524.33  33
  -1  -6   5 177224. 5511.99  30
  -1   6  -5 179540. 5524.13  25
   1  -6  -6 32001.6 2073.56   1
   1   6   6 37810.8 2326.05   1
   1   6   6 38942.8 2864.66   7
   1   6   6 27179.2 2197.55   2
   1  -6  -6 41302.0 1504.61  16
   1   6   6 36571.0 2411.63   5
   1   6   6 33661.9 2449.42   6
  -1   6  -6 33438.1 2461.57   4
   1   6   6 33755.3 2025.17   3
   1  -6  -6 39558.9 1471.25  19
  -1   6  -6 34152.1 2195.69   1
   1  -6  -6 40000.5 1497.87  17
  -1  -6   6 34613.6 1521.47  30
  -1   6  -6 37778.0 1550.44  33
   1  -6  -7 7121.91 517.903  16
   1   6   7 5285.30 731.583   3
   1   6   7 6089.83 970.105   5
   1   6   7 6705.49 927.475   1
   1   6   7 6042.26 1043.59   6
   1   6   7 7856.33 1305.45   7
   1  -6  -7 7839.78 546.779  19
   1  -6  -7 7920.09 561.766  17
   1   6   7 4251.26 839.944   2
  -1   6  -7 5672.77 811.893   1
  -1  -6   7 7676.36 602.178  30
  -1   6  -7 6945.90 578.310  33
   1   6   8 21237.8 2296.59   7
   1  -6  -8 18274.1 946.276  16
   1  -6  -8 20791.7 1015.94  17
   1  -6  -8 20787.1 1004.47  19
   1   6   8 19324.2 1949.21   6
   1   6   8 16818.1 1735.84   5
  -1   6  -8 18882.8 1043.34  33
  -1  -6   8 19226.0 1064.45  30
   1  -6  -9 78609.3 2766.55  16
   1   6   9 88716.7 5302.57   7
   1  -6  -9 86206.3 2859.33  19
   1   6   9 80352.3 4401.65   5
   1   6   9 72647.7 4441.29   6
   1  -6  -9 88475.4 2908.02  17
   1   6   9 89503.7 3074.75  13
  -1  -6   9 81641.6 3012.66  30
  -1   6  -9 82085.9 2942.81  33
  -1  -6   9 68619.0 2838.12  28
   1   6  10 19577.2 2094.72   5
   1  -6 -10 23827.6 1195.37  19
   1   6  10 22906.7 2675.56   7
   1  -6 -10 23924.7 1214.38  17
   1   6  10 25567.8 1445.46   8
   1   6  10 25970.4 1391.10  13
  -1  -6  10 23584.9 1301.03  30
  -1  -6  10 19115.7 1189.56  28
  -1   6 -10 23810.2 1271.19  33
   1  -6 -11 183522. 5623.62  17
   1  -6 -11 177008. 5561.42  19
   1   6  11 199634. 6106.76   8
   1   6  11 190289. 5944.74  13
   1   6  11 188158. 9226.62   7
  -1   6 -11 175912. 5694.36  33
  -1  -6  11 179967. 5782.31  30
   1   6  12 25727.1 1520.93  13
   1   6  12 25646.5 1610.01   8
   1  -6 -12 23234.3 1277.52  19
   1  -6 -12 23610.7 1301.35  17
   1   6  12 22215.1 2935.53   7
  -1   6 -12 24069.4 1380.88  33
  -1  -6  12 23386.1 1402.32  30
  -1  -6  12 20804.4 1349.31  28
   1  -6 -13 26599.9 1445.47  17
   1   6  13 27053.4 1665.77  13
   1   6  13 28588.9 1788.44   8
   1  -6 -13 24034.8 1359.91  19
   1   6  13 26579.5 1600.76  21
  -1  -6  13 24531.5 1504.54  30
  -1  -6  13 21503.8 1446.19  28
  -1   6 -13 27364.9 1527.48  33
   1   6  14 21322.3 1478.54  21
  -1   6 -14 20554.9 1324.89  19
   1   6  14 22589.4 1569.21  13
   1   6  14 23242.8 1675.46   8
   1  -6 -14 21950.6 1345.05  17
   1  -6 -14 20866.0 1289.37  19
  -1  -6  14 17970.4 1334.30  28
  -1  -6  14 21114.5 1417.89  30
   1   6  15 55727.1 2656.48  21
  -1   6 -15 50072.1 2309.18  19
   1  -6 -15 43715.3 2177.67  19
   1   6  15 51383.9 2766.37   8
   1   6  15 52321.4 2667.83  13
   1  -6 -15 48595.1 2283.35  17
  -1  -6  15 47912.6 2395.55  30
  -1  -6  15 44592.2 2390.85  28
   1   6  16 11619.9 1154.16  21
   1  -6 -16 9131.20 880.653  19
   1  -6 -16 10506.7 940.131  17
  -1   6 -16 10395.5 949.408  19
   1   6  16 11668.3 1255.33   8
  -1  -6  16 10125.4 993.056  30
  -1  -6  17 46729.6 2492.15  30
   1  -6 -17 52934.9 2327.04  34
   1  -6 -17 44694.7 2317.07  19
  -1   6 -17 47605.1 2419.20  19
   1   6  17 53814.6 2776.31  21
   1  -6 -17 52538.9 2391.62  51
  -1  -6  17 48066.5 2409.82  50
  -1   6 -17 47927.0 2315.35  47
  -1   6 -17 50904.5 2306.60  40
   1  -6 -18 1686.68 430.564  19
   1   6  18 1476.23 453.577  21
  -1   6 -18 1996.74 465.613  19
   1  -6 -18 1912.10 404.882  34
   1   6  18 1728.99 528.887  28
  -1   6 -18 1273.30 425.427  40
   1  -6 -18 2071.08 429.003  51
  -1   6 -18 1683.30 405.369  47
  -1  -6  18 1151.11 391.636  50
   1   6  19 80099.6 3805.06  28
   1  -6 -19 74114.1 2968.94  34
   1  -6 -19 77060.3 3065.17  51
  -1   6 -19 69175.6 2995.68  47
  -1   6 -19 71258.9 2956.19  40
  -1  -6  19 72088.1 3111.70  50
   1  -6 -20 3455.55 491.901  34
   1  -6 -20 3553.13 514.325  63
   1  -6 -20 4006.79 572.513  51
  -1   6 -20 2992.93 495.185  40
  -1   6 -20 4066.17 558.409  47
  -1  -6  20 3705.70 553.600  50
   1  -6 -21 1183.13 320.643  34
  -1  -6  21 420.859 274.827  61
  -1  -6  21 825.631 343.482  54
   1  -6 -21 593.372 227.319  63
  -1   6 -21 1168.69 313.988  47
  -1  -6  21 1079.92 319.558  50
  -1   6 -21 1661.91 416.033  40
   1  -6 -21 962.370 265.088  51
   1  -6 -22 8775.98 749.375  34
   1  -6 -22 9079.88 778.652  51
  -1  -6  22 9354.12 862.866  54
  -1  -6  22 8200.98 824.055  61
  -1   6 -22 9180.34 781.215  40
  -1   6 -22 8422.78 749.403  47
   1  -6 -23 18357.5 1104.96  34
   1  -6 -23 19484.4 1128.23  51
  -1  -6  23 18420.7 1209.93  61
  -1  -6  23 17840.3 1192.26  54
  -1   6 -23 16401.5 1054.97  47
  -1   6 -23 18412.3 1108.51  40
   1  -6 -24 1437.19 301.718  34
  -1   6 -24 1016.91 244.884  34
  -1  -6  24 725.560 243.586  61
  -1  -6  24 714.729 248.073  54
   1  -6 -24 1194.58 267.079  51
  -1   6 -24 1126.21 257.115  47
   1  -6 -25 29280.0 1298.30  34
  -1   6 -25 29098.2 1298.89  34
   1  -6 -25 28997.6 1281.66  51
  -1  -6  25 28470.5 1367.16  54
  -1  -6  25 29101.0 1400.34  61
  -1   6 -26 1116.25 182.286  34
  -1  -6  26 1215.03 223.669  61
   1   7 -25 741.307 174.575  34
   1  -7  25 382.852 150.748  61
   1  -7  25 412.791 134.848  54
   1   7 -25 427.933 133.352  47
  -1  -7 -25 562.819 155.924  51
   1   7 -24 604.268 181.660  34
  -1  -7 -24 477.862 123.633  34
   1  -7  24 697.634 217.091  54
   1  -7  24 871.745 246.540  61
   1  -7  24 473.147 158.378  50
   1   7 -24 488.641 163.987  47
  -1  -7 -24 660.578 182.881  51
  -1  -7 -23 7620.05 637.607  34
  -1  -7 -23 7869.81 668.877  51
   1  -7  23 7294.75 717.199  61
   1  -7  23 7214.05 710.130  54
   1   7 -23 7662.72 683.058  40
   1   7 -23 7586.25 672.975  47
   1  -7  23 6551.95 639.048  50
  -1  -7 -22 534.052 218.864  34
   1  -7  22 302.440 204.760  54
   1   7 -22 143.748 237.069  47
   1  -7  22 399.090 213.111  50
  -1  -7 -22 566.066 270.353  51
   1   7 -22 616.651 207.556  40
  -1  -7 -21 105186. 3783.59  34
  -1  -7 -21 107745. 3842.33  51
   1   7 -21 102918. 3825.59  47
   1  -7  21 104003. 3914.82  50
   1   7 -21 102674. 3843.63  40
  -1  -7 -20 864.441 248.075  34
   1   7 -20 1046.41 320.033  40
   1  -7  20 887.237 326.788  48
   1   7 -20 1259.39 372.012  47
   1  -7  20 860.865 310.230  50
  -1  -7 -20 960.580 297.377  51
  -1   7  19 8659.56 1104.81  28
   1  -7  19 7390.13 915.732  30
  -1  -7 -19 10780.7 894.437  34
  -1  -7 -19 11857.7 957.289  51
  -1  -7 -19 9869.06 897.219  63
   1   7 -19 11231.6 958.801  47
   1   7 -19 10671.4 920.969  40
   1  -7  19 12653.0 1051.92  50
   1  -7  19 11443.3 990.490  48
  -1  -7 -18 964.827 354.574  35
  -1   7  18 940.156 428.764  28
  -1  -7 -18 613.643 212.577  34
   1  -7  18 595.797 266.114  30
  -1  -7 -18 740.734 256.369  17
   1   7 -18 565.550 290.288  19
  -1  -7 -18 776.564 271.320  63
  -1  -7 -18 576.436 232.099  51
   1  -7  18 395.403 159.925  48
   1   7 -18 346.522 136.743  40
   1   7 -18 1021.43 330.019  47
   1  -7  18 553.282 238.455  50
  -1   7  17 5435.21 825.782  28
   1   7 -17 3255.14 493.185  40
  -1  -7 -17 3357.80 501.473  34
   1  -7  17 4364.63 676.105  30
  -1  -7 -17 4295.97 633.893  35
  -1  -7 -17 3267.71 536.507  17
   1   7 -17 3753.00 603.751  19
  -1  -7 -17 2670.98 464.209  63
  -1  -7 -17 3312.51 496.749  51
   1   7 -17 2900.98 487.779  47
   1  -7  17 2876.48 528.832  48
   1  -7  17 3296.62 546.787  50
  -1  -7 -16 1104.90 342.155  35
   1   7 -16 1573.17 392.062  40
   1  -7  16 1498.25 409.186  30
  -1   7  16 1553.33 472.932  28
  -1  -7 -16 1086.04 310.883  34
   1   7 -16 991.470 276.765  19
  -1  -7 -16 1395.79 367.857  17
  -1   7  16 960.266 345.264  10
  -1  -7 -16 978.019 273.688  63
  -1  -7 -16 1417.51 306.692  51
   1  -7  16 1558.69 391.130  50
   1   7 -16 751.209 280.488  47
   1  -7  16 986.094 254.074  48
  -1   7  15 81119.1 3707.82  10
  -1   7  15 83749.3 3917.67   8
   1   7 -15 80826.6 3354.04  19
  -1  -7 -15 79119.7 3329.06  17
   1  -7  15 84427.2 3560.34  30
  -1   7  14 3519.63 612.610  10
  -1  -7 -14 3367.24 521.646  17
   1   7 -14 2880.28 468.425  19
  -1   7  14 2964.42 618.941   8
   1  -7  14 3620.42 567.858  21
  -1   7  14 3856.42 639.221  28
   1  -7  14 2820.78 528.290  30
   1   7 -13 214148. 6994.83  19
   1  -7  13 220006. 7219.31  21
  -1   7  13 220454. 7381.08  10
  -1  -7 -13 192165. 6772.80  19
  -1  -7 -13 224885. 7055.45  17
  -1   7  13 235202. 7677.82   8
   1   7 -13 232157. 7215.18  33
  -1   7  13 247087. 7577.97  28
   1  -7  13 227575. 7240.38  30
  -1  -7 -12 1774.85 339.042  19
  -1   7  12 1767.90 480.086   8
  -1   7  12 2180.25 442.321  10
  -1  -7 -12 2266.60 423.952  17
   1  -7  12 1329.01 338.221  21
   1  -7  12 1697.33 416.048  30
   1   7 -12 1447.69 397.952  33
  -1   7  12 1742.38 412.809  28
   1  -7  11 2312.43 390.972  21
  -1   7  11 2247.00 447.145   8
  -1  -7 -11 2298.34 363.769  17
  -1   7  11 2450.63 418.207  13
  -1  -7 -11 2109.07 337.153  19
  -1  -7 -11 2595.41 374.589  16
  -1   7  11 1976.84 403.837  10
   1  -7  11 2742.45 440.836  30
  -1   7  11 2474.60 438.515  28
   1   7 -11 2336.91 367.924  27
   1   7 -11 2945.48 428.818  33
  -1   7  10 3578.99 521.190   8
  -1  -7 -10 3574.76 437.831  17
  -1   7  10 3090.43 441.603  13
  -1  -7 -10 2868.34 383.668  16
  -1   7  10 3217.86 461.410  10
  -1  -7 -10 2729.21 362.194  19
   1  -7  10 2737.16 412.538  21
   1   7 -10 2632.36 381.291  27
   1   7 -10 3334.79 456.817  33
  -1   7  10 2734.59 431.991  28
   1  -7  10 2988.29 452.752  30
   1  -7   9 11583.8 864.315  21
  -1   7   9 10625.5 1604.06   6
  -1   7   9 13326.5 950.659  10
  -1  -7  -9 13670.7 860.461  16
  -1   7   9 14122.8 1014.00   8
  -1  -7  -9 14592.9 887.814  17
  -1   7   9 13038.8 898.585  13
  -1  -7  -9 13235.2 800.968  19
   1   7  -9 13173.0 853.142  27
   1  -7   9 12876.0 912.271  30
  -1   7   9 12856.9 927.019  28
   1   7  -9 15109.7 947.658  33
  -1  -7  -8 35029.1 1475.83  19
  -1   7   8 32783.7 2737.69   6
  -1   7   8 38814.9 1630.85  13
  -1   7   8 35419.2 2483.85   5
  -1   7   8 39371.1 1770.24   8
  -1  -7  -8 37412.4 1560.85  17
   1  -7   8 32820.7 1565.06  21
  -1   7   8 38383.8 1703.40  10
  -1  -7  -8 34789.6 1543.79  16
  -1   7   8 35521.3 1657.19  28
   1  -7   8 37979.5 1665.31  30
   1   7  -8 33832.6 1534.57  27
   1   7  -8 36385.2 1630.23  33
  -1   7   7 419754. 13605.2   5
   1  -7   7 384702. 12009.2  21
  -1   7   7 399409. 14212.2   6
  -1  -7  -7 439499. 12026.5  17
  -1   7   7 484182. 12334.1   8
  -1  -7  -7 409407. 11912.8  19
  -1   7   7 448606. 12228.2  10
  -1   7   7 443420. 12054.8  13
  -1   7   7 379402. 13358.9   1
  -1  -7  -7 443050. 12061.7  16
   1   7  -7 390026. 11985.5  27
   1  -7   7 429293. 12154.8  30
   1   7  -7 430475. 12142.6  33
  -1   7   7 395780. 12083.8  28
   1  -7   6 40604.1 1769.00  21
  -1   7   6 51652.7 1967.55  10
  -1   7   6 46912.0 3093.79   6
  -1  -7  -6 51410.0 1881.37  16
  -1   7   6 46017.4 1786.35  13
  -1   7   6 54397.1 2006.34   8
   1   7  -6 44677.9 2852.64   1
  -1  -7  -6 48550.7 1778.15  19
  -1   7   6 45650.9 2803.65   1
   1  -7   6 40257.0 2621.13   1
  -1  -7  -6 52411.2 1863.84  17
   1  -7   6 52172.0 1963.21  30
   1   7  -6 50689.4 1945.07  33
  -1   7   5 50014.5 1957.82  10
   1   7  -5 51968.0 1737.30  12
  -1   7   5 50055.8 2936.71   1
   1   7  -5 47499.0 2939.86   1
  -1  -7  -5 52517.6 1838.08  19
  -1  -7  -5 53117.5 1912.54  16
  -1   7   5 47076.3 3028.02   6
  -1   7   5 51596.0 1951.88   8
   1  -7   5 44280.5 2781.84   1
  -1  -7  -5 56826.1 1919.75  17
  -1   7   5 43538.9 1745.87  13
   1   7  -5 51409.7 1975.73  25
   1   7  -5 54106.8 1989.25  33
   1   7  -5 54401.9 1982.91  32
   1  -7   5 52444.7 1993.86  30
  -1  -7  -4 3624.39 323.983  19
   1  -7   4 3056.18 641.685   2
  -1   7   4 4106.21 395.812  10
  -1   7   4 2189.91 652.793   2
  -1   7   4 3438.74 375.182  20
  -1   7   4 5984.88 445.117   8
   1   7  -4 3679.51 748.438   1
  -1   7   4 4076.46 794.686   6
   1  -7   4 3195.89 665.564   1
  -1   7   4 4207.02 751.491   1
  -1  -7  -4 3163.19 288.313  18
  -1  -7  -4 4022.91 372.378  16
  -1  -7  -4 4444.62 380.045  17
   1  -7   4 3735.19 388.926  30
   1   7  -4 3843.93 394.699  25
   1   7  -4 4000.80 418.272  32
  -1  -7  -3 2036.30 228.913  18
  -1   7   3 1805.17 489.285   2
   1  -7   3 3175.55 297.066  22
   1   7  -3 1638.94 515.352   4
  -1  -7  -3 2434.84 284.290  16
   1   7  -3 2392.55 575.185   1
   1  -7   3 1858.75 510.871   1
  -1   7   3 2324.80 286.127  15
  -1   7   3 1949.10 269.939  10
  -1  -7  -3 2528.48 275.297  17
  -1  -7  -3 2271.23 581.105   2
   1  -7   3 2075.56 557.702   2
  -1   7   3 2301.28 593.749   6
  -1   7   3 2303.90 549.049   1
   1  -7   3 2672.24 311.865  30
   1   7  -3 2302.86 288.323  32
   1   7  -3 2346.80 305.022  25
  -1   7   2 5558.02 868.099   6
   1  -7   2 5924.76 949.462   2
  -1   7   2 5708.89 872.443   1
   1  -7   2 5164.72 416.292  22
   1   7  -2 6651.83 575.672   7
  -1  -7  -2 6112.10 449.719  16
  -1   7   2 5129.00 875.696   2
   1   7  -2 6154.75 901.895   1
   1  -7   2 4864.77 780.916   1
  -1   7   2 6044.02 473.466  15
   1   7  -2 5408.24 898.726   4
  -1  -7  -2 7158.22 1001.82   2
   1  -7   2 6113.90 464.667  30
   1   7  -2 6336.00 483.955  32
   1   7  -2 6254.07 488.108  25
  -1   7   1 174154. 6676.51   1
   1   7  -1 183877. 5266.11  14
   1   7  -1 163270. 6736.30   4
   1   7  -1 183609. 5859.97   7
   1  -7   1 166943. 6513.01   1
   1   7  -1 189655. 6826.94   1
  -1  -7  -1 180257. 5207.51  16
  -1   7   1 179445. 5318.78  23
   1  -7   1 163524. 5171.00  22
  -1  -7  -1 181604. 6854.90   2
   1  -7   1 176938. 6830.39   2
  -1   7   1 178918. 5278.54  15
   1   7  -1 168834. 5264.10  25
  -1   7   0 1404.56 409.352   1
   1  -7   0 1345.32 194.401  22
  -1   7   0 792.200 367.469   4
  -1  -7   0 949.197 407.160   2
   1  -7   0 905.008 349.845   1
  -1   7   0 745.863 166.743  25
   1   7   0 721.530 168.368  25
  -1  -7   0 961.073 187.911  16
   1   7   0 1730.32 502.636   1
   1  -7   0 1037.80 415.452   2
   1  -7   0 859.329 186.373  16
   1   7   0 532.458 278.880   4
  -1   7   0 824.305 185.771  15
  -1   7   0 873.894 173.586  14
   1   7   0 759.933 161.583  14
  -1   7   0 929.144 188.701  23
   1   7   0 759.685 218.366   7
  -1   7  -1 182985. 5199.77  14
   1   7   1 169897. 6686.48   4
  -1  -7   1 171161. 5089.79  16
   1  -7  -1 159940. 5087.37  22
  -1  -7   1 167503. 6684.43   2
   1   7   1 180697. 5183.78  14
   1  -7  -1 192866. 5181.03  16
   1   7   1 192841. 6793.61   1
   1  -7  -1 183646. 6810.86   2
   1  -7  -1 162316. 6395.74   1
  -1   7  -1 176198. 5237.06  23
   1   7   1 154561. 4840.92   8
   1   7   1 202602. 6489.53   7
   1   7   1 181019. 5175.54  15
  -1   7  -1 163539. 6669.81   4
  -1   7  -1 171587. 6620.63   1
  -1   7  -1 175434. 5220.36  25
  -1  -7   1 184075. 5193.34  30
   1   7   2 6143.78 903.275   1
  -1   7  -2 6464.03 972.885   4
   1   7   2 5591.63 363.562   8
   1   7   2 4511.21 779.767   4
   1   7   2 7012.45 940.503   7
   1  -7  -2 5669.99 843.707   1
  -1   7  -2 5898.67 466.183  14
  -1  -7   2 6243.97 427.700  16
  -1   7  -2 5954.38 901.766   1
   1   7   2 5808.12 407.397  10
   1   7   2 6834.87 480.624  15
   1  -7  -2 6693.86 473.339  16
   1   7   2 5842.77 875.815   6
  -1   7  -2 5732.92 471.164  25
  -1  -7   2 5944.40 466.183  30
  -1   7  -3 2457.63 591.091   1
  -1  -7   3 1812.81 218.805  16
   1  -7  -3 1799.77 451.055   1
   1   7   3 2384.09 274.588  15
   1  -7  -3 2212.25 272.516  16
  -1   7  -3 1827.90 538.071   4
   1  -7  -3 2261.75 265.855  19
   1   7   3 2435.99 245.649   8
   1   7   3 1680.28 503.437   6
   1   7   3 2140.67 249.496  10
   1   7   3 2386.36 552.415   1
  -1  -7   3 2662.61 313.945  30
  -1   7  -3 2360.72 302.411  25
   1   7   4 2911.19 652.222   2
   1   7   4 3514.25 338.729  10
   1   7   4 3538.68 342.813   8
   1  -7  -4 4049.04 376.901  16
   1  -7  -4 3155.54 613.215   1
   1  -7  -4 4227.33 367.605  19
   1   7   4 3167.71 635.269   3
   1   7   4 3864.81 802.818   7
  -1   7  -4 3741.04 796.477   4
   1   7   4 3636.61 733.782   6
  -1  -7   4 2855.89 288.278  16
   1   7   4 4409.96 788.970   1
  -1   7  -4 2711.25 617.689   1
  -1   7  -4 4093.67 405.630  25
  -1  -7   4 3772.36 383.209  30
  -1   7  -4 3581.17 352.858  32
   1  -7  -5 55405.7 1887.89  16
   1   7   5 49703.6 3069.79   6
   1   7   5 57040.8 3499.49   7
   1  -7  -5 44257.7 2679.03   1
   1   7   5 52267.5 3024.42   1
  -1   7  -5 45943.1 2826.01   1
   1   7   5 55577.1 1909.06   8
   1   7   5 39327.2 2785.62   2
   1  -7  -5 56588.9 1863.40  19
   1   7   5 41450.5 2578.42   3
  -1  -7   5 39327.3 1634.01  16
  -1   7  -5 50096.1 1938.71  25
  -1  -7   5 51625.8 1934.28  30
  -1   7  -5 47945.8 1826.20  32
  -1   7  -6 40876.9 1718.98  20
   1   7   6 37981.6 2456.37   3
  -1   7  -6 42585.6 2740.71   1
   1   7   6 36685.6 2757.52   2
   1   7   6 53152.3 1938.51   8
   1  -7  -6 52290.8 1868.17  17
   1  -7  -6 36609.1 2485.41   1
   1  -7  -6 52957.4 1841.62  19
   1   7   6 44560.4 3034.21   6
   1   7   6 48431.1 2930.99   1
   1   7   6 53572.0 3595.73   7
   1  -7  -6 53678.5 1868.86  16
  -1  -7   6 48566.7 1907.72  30
  -1   7  -6 46988.1 1918.80  33
   1   7   7 411171. 14522.8   5
   1   7   7 411888. 14863.1   6
   1  -7  -7 466745. 12699.9  17
   1  -7  -7 455082. 12667.7  16
   1  -7  -7 454546. 12649.2  19
   1   7   7 479235. 12897.4   8
   1   7   7 398842. 14194.6   1
   1   7   7 474389. 15927.0   7
  -1  -7   7 423768. 12764.5  30
  -1   7  -7 430271. 12743.6  33
   1  -7  -8 37246.6 1593.01  17
   1   7   8 32550.8 2767.23   6
   1  -7  -8 36154.4 1546.53  16
   1   7   8 41375.1 3423.76   7
   1   7   8 31795.5 2583.60   5
   1  -7  -8 36886.9 1557.91  19
   1   7   8 39961.7 1769.39   8
  -1  -7   8 36595.1 1674.86  30
  -1   7  -8 38337.0 1675.35  33
   1  -7  -9 15067.4 909.915  17
   1   7   9 14894.5 1033.55   8
   1   7   9 11459.7 1543.11   5
   1  -7  -9 13567.8 828.736  16
   1  -7  -9 13956.7 867.524  19
   1   7   9 13870.7 948.967  13
   1   7   9 14208.5 2079.45   7
  -1  -7   9 12879.3 912.746  30
  -1   7  -9 13196.3 905.767  33
   1  -7 -10 3080.08 409.477  17
   1   7  10 2121.18 657.287   5
   1  -7 -10 2716.45 366.297  19
   1   7  10 3237.45 488.506   8
   1   7  10 2966.84 429.467  13
   1  -7 -10 2828.01 362.510  16
   1   7  10 4058.05 1229.84   7
  -1   7 -10 2869.05 406.857  33
  -1  -7  10 2291.78 370.203  30
   1  -7 -11 2691.42 403.833  17
   1   7  11 2527.96 471.930   8
   1   7  11 2402.22 425.433  13
   1  -7 -11 2468.64 385.746  19
   1   7  11 1335.36 536.922   7
  -1   7 -11 3107.10 464.755  33
  -1  -7  11 2897.20 467.398  30
   1   7  12 1636.34 421.684  13
   1  -7 -12 2140.55 387.308  17
   1  -7 -12 2017.34 373.237  19
   1   7  12 1392.02 408.636   8
   1   7  12 2537.53 1070.14   7
  -1  -7  12 2177.43 445.748  30
  -1   7 -12 2323.21 447.131  33
   1   7  13 205275. 7296.48  13
   1   7  13 239911. 7701.87   8
   1  -7 -13 206579. 6902.88  19
   1  -7 -13 223688. 7044.73  17
   1   7  13 229705. 7323.17  21
  -1  -7  13 218245. 7195.66  30
  -1   7 -13 231607. 7211.71  33
   1   7  14 2906.52 607.086   8
   1   7  14 3536.20 603.222  13
   1  -7 -14 3564.80 521.299  17
   1  -7 -14 2849.43 474.368  19
  -1   7 -14 2863.88 523.949  33
  -1  -7  14 2238.08 455.301  30
   1   7  15 89155.2 3944.76   8
   1   7  15 84442.5 3680.41  13
  -1   7 -15 81662.8 3298.83  19
   1  -7 -15 75200.5 3165.58  19
   1  -7 -15 77713.6 3251.44  17
  -1  -7  15 80668.3 3437.75  30
   1  -7 -16 1237.23 326.485  19
  -1   7 -16 1442.42 365.883  19
   1  -7 -16 1219.55 325.324  17
  -1   7 -16 1088.97 339.504  40
   1  -7 -16 1185.62 307.443  34
   1   7  16 2000.10 562.296  28
   1  -7 -16 1001.71 371.029  35
  -1  -7  16 1442.26 378.376  30
  -1   7 -16 999.054 252.998  47
  -1  -7  16 944.360 318.414  50
   1  -7 -16 1227.04 339.666  51
   1  -7 -17 3132.07 509.813  19
  -1   7 -17 4281.20 619.977  19
  -1  -7  17 3311.87 583.545  30
   1   7  17 4604.64 769.591  28
  -1   7 -17 3597.74 518.898  40
   1  -7 -17 3876.15 544.987  34
  -1  -7  17 3380.26 532.253  50
   1  -7 -17 2993.15 472.941  51
  -1   7 -17 2710.02 476.054  47
  -1  -7  17 2919.83 513.918  48
  -1   7 -18 773.600 286.051  19
   1  -7 -18 122.121 136.691  19
  -1   7 -18 685.062 231.683  40
   1  -7 -18 558.892 223.570  34
   1   7  18 814.526 330.034  28
  -1  -7  18 457.753 222.220  50
  -1   7 -18 629.533 231.389  47
   1  -7 -18 597.738 280.216  51
   1   7  19 9092.81 1137.84  28
   1  -7 -19 11461.4 930.643  34
   1  -7 -19 12501.3 997.687  51
  -1  -7  19 11960.7 1021.11  50
  -1   7 -19 10173.8 879.871  40
  -1   7 -19 9482.45 890.259  47
   1  -7 -20 1324.94 383.596  34
   1  -7 -20 1249.11 368.725  63
  -1  -7  20 900.393 344.268  54
  -1   7 -20 1768.74 421.593  40
  -1   7 -20 1176.31 364.534  47
  -1  -7  20 682.599 281.134  50
   1  -7 -20 1520.82 405.481  51
   1  -7 -21 104052. 3709.19  34
   1  -7 -21 111485. 3827.96  51
  -1  -7  21 102475. 3914.88  54
   1  -7 -21 95572.7 3678.30  63
  -1  -7  21 104536. 3970.89  61
  -1   7 -21 103231. 3739.45  40
  -1   7 -21 96093.0 3694.68  47
  -1  -7  21 97386.2 3770.31  50
   1  -7 -22 694.107 264.819  34
  -1  -7  22-77.2496 223.750  61
   1  -7 -22-4.48386 126.369  63
  -1  -7  22-26.2956 156.716  54
  -1   7 -22 248.357 142.094  47
  -1  -7  22 106.142 140.342  50
   1  -7 -22 550.973 269.194  51
  -1   7 -22 829.900 284.543  40
   1  -7 -23 7692.28 656.943  34
   1  -7 -23 8783.71 705.585  51
  -1  -7  23 7557.64 724.742  61
  -1  -7  23 7366.52 702.769  54
  -1   7 -23 6898.90 617.281  47
  -1   7 -23 7952.54 676.685  40
   1  -7 -24 998.571 241.077  34
  -1  -7  24 627.728 181.565  54
  -1  -7  24 767.239 228.882  61
  -1   7 -24 483.703 144.511  47
   1  -7 -24 884.992 224.957  51
  -1   7 -25 657.782 177.171  34
  -1  -7  25 460.846 188.647  61
  -1  -7  25 169.470 87.1942  54
   1  -7 -25 477.458 140.796  51
   1   8 -25 13765.7 761.186  34
   1  -8  25 14541.2 833.847  54
  -1  -8 -25 14987.5 788.876  51
   1  -8  25 14508.4 840.294  61
   1   8 -25 12739.5 736.288  47
  -1  -8 -24 7295.56 554.186  34
   1   8 -24 7433.62 588.515  34
   1  -8  24 7225.21 624.169  54
  -1  -8 -24 7894.48 601.064  51
   1  -8  24 6409.49 591.396  61
   1  -8  24 6002.26 533.434  50
   1   8 -24 7706.15 604.636  47
  -1  -8 -23 17448.4 1011.05  34
   1  -8  23 18032.7 1143.36  61
  -1  -8 -23 19907.8 1106.33  51
   1  -8  23 19542.0 1174.36  54
   1   8 -23 18036.4 1075.38  47
   1   8 -23 18645.5 1076.75  40
   1  -8  23 17062.4 1061.62  50
  -1  -8 -22 4138.16 475.896  34
   1  -8  22 3817.03 527.245  61
   1  -8  22 3769.81 513.830  54
  -1  -8 -22 4325.18 509.746  51
   1  -8  22 4323.62 533.943  50
   1   8 -22 4493.52 519.082  40
   1   8 -22 4189.06 522.949  47
  -1  -8 -21 501.495 154.789  34
  -1  -8 -21 505.681 192.813  63
  -1  -8 -21 94.3477 181.630  51
   1   8 -21 238.746 191.777  47
   1  -8  21 448.282 195.850  48
   1  -8  21 451.918 186.879  50
   1   8 -21 851.008 280.669  40
  -1  -8 -20 32128.8 1663.92  34
  -1  -8 -20 29393.6 1657.70  63
  -1  -8 -20 33869.7 1715.04  51
   1  -8  20 33084.7 1791.40  50
   1   8 -20 34100.5 1762.50  47
   1   8 -20 34512.3 1731.48  40
   1  -8  20 30322.5 1716.34  48
  -1   8  19 61309.5 3330.93  28
  -1  -8 -19 71420.2 2823.34  34
  -1  -8 -19 64084.5 2802.23  63
  -1  -8 -19 71405.3 2838.38  51
   1   8 -19 73128.6 2882.28  40
   1  -8  19 69217.3 2957.47  50
   1  -8  19 65660.3 2880.69  48
   1   8 -19 71976.3 2900.80  47
   1  -8  18 2527.57 526.124  30
  -1   8  18 2623.16 599.108  28
  -1  -8 -18 3096.75 578.411  35
  -1  -8 -18 3833.44 559.054  34
   1   8 -18 3605.55 567.362  40
  -1  -8 -18 2820.88 508.360  63
   1   8 -18 3923.97 575.011  47
  -1  -8 -18 3332.92 535.762  51
   1  -8  18 3036.62 508.625  50
   1  -8  18 3437.69 555.291  48
  -1  -8 -17 23082.8 1403.20  34
  -1  -8 -17 21527.8 1489.53  35
  -1   8  17 21686.7 1748.91  28
   1  -8  17 20995.2 1599.53  30
   1   8 -17 20862.4 1506.87  19
  -1  -8 -17 21357.1 1505.01  17
  -1  -8 -17 24258.7 1492.70  63
  -1  -8 -17 26184.6 1486.38  51
   1  -8  17 24547.6 1532.52  50
   1   8 -17 22130.9 1416.81  47
   1   8 -17 23175.2 1442.19  40
   1  -8  17 22622.6 1483.48  48
  -1  -8 -16 10428.1 993.316  35
   1  -8  16 12149.3 1134.41  30
  -1   8  16 12165.8 1237.70  28
  -1  -8 -16 9855.79 874.710  34
  -1  -8 -16 11584.1 1035.21  17
   1   8 -16 12679.3 1077.50  19
  -1   8  16 11773.7 1228.85  10
  -1  -8 -16 11951.9 963.993  51
  -1  -8 -16 9344.50 918.062  63
   1   8 -16 10758.4 926.653  40
   1  -8  16 9708.60 933.709  48
   1  -8  16 10280.1 946.685  50
   1   8 -16 9751.62 896.743  47
  -1  -8 -15 38750.0 2048.82  17
  -1   8  15 36660.8 2274.84  10
   1   8 -15 37108.2 2013.22  19
   1  -8  15 40312.9 2190.03  30
  -1   8  15 41076.4 2343.24  28
  -1   8  14 40732.9 2325.84  10
   1   8 -14 40470.1 2055.11  19
  -1  -8 -14 39134.1 2036.23  17
  -1   8  14 43037.7 2513.48   8
   1  -8  14 43733.1 2250.98  30
  -1   8  14 45597.4 2415.63  28
  -1  -8 -13 54515.5 2395.25  17
  -1   8  13 51936.7 2629.66  10
  -1   8  13 52507.0 2751.57   8
  -1   8  13 55176.0 2657.17  28
   1  -8  13 51803.6 2483.30  30
   1   8 -13 52305.1 2468.66  33
  -1  -8 -12 16376.7 1106.34  16
   1  -8  12 16625.3 1218.00  21
  -1  -8 -12 20428.8 1243.59  17
  -1   8  12 19065.0 1438.36   8
  -1   8  12 19093.9 1359.21  10
   1   8 -12 20340.5 1302.34  33
  -1   8  12 20423.3 1393.02  28
   1  -8  12 20092.6 1309.81  30
  -1   8  11 101607. 3780.51  10
  -1  -8 -11 90782.7 3401.74  16
  -1  -8 -11 85287.3 3285.28  19
  -1   8  11 105887. 3937.17   8
   1  -8  11 92593.5 3550.47  21
  -1  -8 -11 100188. 3503.16  17
  -1   8  11 100593. 3745.25  28
   1   8 -11 99229.7 3611.08  33
   1   8 -11 90106.9 3403.20  27
   1  -8  11 97991.6 3620.85  30
  -1   8  10 11704.9 953.846  10
  -1  -8 -10 11164.7 810.121  16
  -1  -8 -10 11123.0 818.974  17
  -1   8  10 11658.2 994.641   8
  -1  -8 -10 9803.55 728.319  19
   1  -8  10 10019.3 821.540  21
   1   8 -10 10785.4 856.206  33
   1  -8  10 10783.3 872.659  30
   1   8 -10 9910.93 777.128  27
  -1   8  10 10969.8 900.099  28
   1  -8   9 77225.8 3006.90  21
  -1  -8  -9 85971.0 3022.54  16
  -1   8   9 85229.4 3203.98  10
  -1  -8  -9 78766.0 2871.11  19
  -1  -8  -9 86736.2 3014.58  17
  -1   8   9 89828.3 3314.45   8
   1   8  -9 85869.2 3116.12  33
   1  -8   9 82581.7 3104.18  30
   1   8  -9 79389.8 2969.72  27
  -1   8   9 80515.3 3106.98  28
  -1   8   8 22928.3 2372.30   6
  -1   8   8 26907.0 1422.21  10
  -1  -8  -8 25259.3 1209.06  19
  -1  -8  -8 28826.7 1345.74  16
  -1   8   8 28582.4 1481.30   8
   1  -8   8 24136.2 1276.44  21
  -1  -8  -8 27356.1 1300.69  17
   1  -8   8 27334.8 1384.82  30
  -1   8   8 25201.9 1336.90  28
   1   8  -8 26176.4 1359.33  33
   1   8  -8 24313.3 1267.14  27
  -1  -8  -7 2059.05 278.487  19
  -1   8   7 2018.83 333.443  10
  -1  -8  -7 2384.77 316.104  16
  -1   8   7 2320.50 364.253   8
  -1  -8  -7 2379.82 307.782  17
  -1   8   7 1258.01 535.818   6
  -1   8   7 1807.74 491.630   5
   1   8  -7 1590.44 338.727  33
   1  -8   7 1360.16 269.939  30
  -1   8   6 91438.2 3146.87  10
  -1   8   6 95508.7 3156.40   8
  -1  -8  -6 82035.3 2891.13  19
  -1  -8  -6 89218.0 3000.82  17
  -1  -8  -6 91936.7 3044.94  16
  -1   8   6 78672.1 4545.98   6
   1   8  -6 84778.2 3072.13  33
   1  -8   6 90513.0 3118.80  30
  -1   8   5 132275. 6211.50   6
  -1  -8  -5 157389. 4539.59  17
  -1   8   5 148406. 4621.20  10
   1   8  -5 137784. 4307.37  12
  -1   8   5 142931. 4587.76  20
  -1  -8  -5 141801. 4405.81  19
  -1  -8  -5 146723. 4529.59  16
   1   8  -5 136254. 4562.65  25
   1  -8   5 146425. 4603.73  30
   1   8  -5 149743. 4607.03  32
   1   8  -5 142990. 4582.18  33
  -1  -8  -4 7865.27 506.448  18
  -1   8   4 9880.17 662.774  10
  -1  -8  -4 10167.2 651.874  16
  -1   8   4 8347.62 614.196  20
  -1  -8  -4 10024.8 627.917  17
  -1   8   4 9549.12 674.251  15
  -1  -8  -4 8520.62 561.235  19
  -1   8   4 8981.58 1247.46   6
   1   8  -4 9304.58 660.275  32
   1  -8   4 9777.93 678.797  30
   1   8  -4 9367.22 669.980  25
  -1   8   3 230319. 8732.35   6
  -1  -8  -3 226413. 6725.68  18
  -1   8   3 242607. 6971.79  15
  -1  -8  -3 236530. 6867.40  16
   1   8  -3 244150. 6983.89  25
   1   8  -3 252942. 6997.41  32
   1  -8   3 251478. 6974.25  30
  -1  -8  -2 53205.0 1948.04  16
   1  -8   2 48411.2 1898.74  22
  -1   8   2 54954.8 2055.80  23
  -1  -8  -2 57196.3 3395.17   2
  -1   8   2 56496.7 2048.51  15
   1   8  -2 54706.9 2025.25  32
   1  -8   2 57361.4 2021.64  30
   1   8  -2 52943.6 2017.28  25
   1   8  -1 66223.9 2819.73   7
  -1   8   1 65396.0 2282.35  14
  -1  -8  -1 57361.2 3500.01   2
  -1   8   1 66316.2 2301.41  15
  -1  -8  -1 62151.8 2203.20  16
   1  -8   1 69728.1 2248.84  16
   1   8  -1 65510.5 2275.86  14
  -1   8   1 62735.1 2315.20  23
  -1  -8  -1 60945.5 2191.22  30
   1   8  -1 60587.3 2275.73  25
   1  -8   1 59019.5 2191.35  30
   1   8   0 89981.4 2981.28  14
   1   8   0 87559.1 2985.05  23
  -1   8   0 88277.5 2983.03  14
  -1  -8   0 87576.8 2910.72  16
  -1   8   0 90205.6 3034.80  23
   1  -8   0 94759.2 2955.96  16
  -1  -8   0 81452.8 4374.79   2
   1   8   0 92088.7 3853.01   7
  -1   8   0 91123.4 3014.86  25
  -1  -8   0 91389.6 2961.14  30
   1   8   0 90150.7 3011.32  25
  -1   8  -1 65924.0 2282.03  14
  -1   8  -1 62793.1 2294.94  23
  -1  -8   1 62528.8 2177.14  16
   1   8   1 63435.3 2252.22  15
   1   8   1 63204.8 2251.21  14
   1   8   1 67833.8 3284.41   7
   1   8   1 60471.9 2240.83  23
   1  -8  -1 64846.4 2220.33  16
  -1  -8   1 65217.2 2257.58  30
  -1   8  -1 60978.9 2261.71  25
   1   8   1 63523.4 2271.65  25
   1   8   2 53346.8 2029.58  23
   1   8   2 55870.2 2044.51  14
   1   8   2 56106.9 1917.21  10
  -1   8  -2 54951.8 2043.15  14
  -1  -8   2 52007.5 1922.91  16
   1   8   2 60174.0 3221.70   7
   1   8   2 54935.4 2032.01  15
   1  -8  -2 57360.4 2001.38  16
  -1  -8   2 56912.5 2052.79  30
  -1   8  -2 54657.4 2063.32  25
   1   8   3 249896. 7131.35  15
   1   8   3 234644. 6913.27   8
   1   8   3 230339. 6985.75  10
  -1  -8   3 218906. 6939.33  16
   1  -8  -3 258905. 7052.74  19
   1  -8  -3 255627. 7095.24  16
   1   8   3 235260. 8921.31   6
   1   8   3 253896. 9061.04   7
  -1   8  -3 242300. 7169.24  25
  -1  -8   3 247459. 7150.48  30
  -1  -8   4 7942.68 540.261  16
   1   8   4 9699.37 604.527   8
   1   8   4 9783.83 663.079  15
   1   8   4 9342.67 609.534  10
   1  -8  -4 10572.7 662.879  16
   1   8   4 8660.51 1229.22   6
   1  -8  -4 9461.98 605.680  19
   1   8   4 9475.38 1332.08   7
  -1  -8   4 9881.76 670.383  30
  -1   8  -4 9401.38 681.054  25
  -1   8  -4 8367.25 621.918  32
   1   8   5 154336. 6759.80   7
   1   8   5 126375. 6029.94   6
   1  -8  -5 151557. 4386.12  16
   1   8   5 146713. 4364.34  10
   1   8   5 145231. 4352.33   8
   1  -8  -5 146746. 4302.11  19
  -1   8  -5 149096. 4469.18  25
  -1  -8   5 138263. 4396.97  30
  -1   8  -5 126833. 4290.23  32
   1   8   6 74782.9 4404.22   6
   1   8   6 90276.1 2960.25  10
  -1   8  -6 69222.6 2727.09  20
   1   8   6 92073.3 2991.44   8
   1  -8  -6 88115.9 2863.63  19
   1  -8  -6 91015.5 2932.47  16
   1   8   6 97567.8 5227.80   7
  -1   8  -6 85793.3 2974.76  33
  -1   8  -6 73934.4 2811.94  32
  -1  -8   6 87545.4 2985.82  30
   1   8   7 2721.91 833.627   7
   1   8   7 2344.73 343.364  10
   1   8   7 2125.82 334.515   8
   1   8   7 1993.85 706.642   6
   1  -8  -7 2415.26 335.012  16
   1   8   7 1728.84 602.609   5
   1  -8  -7 2267.76 306.129  17
   1  -8  -7 2074.11 299.707  19
  -1  -8   7 1720.10 320.432  30
  -1   8  -7 1679.41 304.561  33
   1  -8  -8 29833.5 1381.11  17
   1   8   8 28479.5 1480.45   8
   1  -8  -8 26812.8 1311.69  16
   1   8   8 24217.5 2311.34   5
   1   8   8 30160.2 3020.47   7
   1  -8  -8 27441.6 1302.79  19
  -1   8  -8 27409.5 1389.54  33
  -1  -8   8 27221.8 1411.70  30
   1   8   9 88124.9 3298.93   8
   1  -8  -9 87143.9 3079.73  17
   1   8   9 88938.7 3213.11  13
   1  -8  -9 81424.7 2989.18  16
   1  -8  -9 86200.5 3013.76  19
   1   8   9 93886.8 5928.36   7
  -1  -8   9 84820.4 3175.37  30
  -1   8  -9 86186.7 3157.02  33
   1   8  10 11708.7 909.742  13
   1  -8 -10 12517.3 873.344  17
   1   8  10 10891.2 937.422   8
   1  -8 -10 11065.0 798.506  19
   1  -8 -10 10452.2 771.769  16
   1   8  10 11472.7 2043.86   7
  -1   8 -10 10466.5 851.472  33
  -1  -8  10 10472.3 859.441  30
   1   8  11 93815.1 6609.36   7
   1  -8 -11 91437.2 3432.93  19
   1   8  11 105122. 3972.54   8
   1  -8 -11 102090. 3586.14  17
   1   8  11 98897.5 3744.29  13
  -1  -8  11 95141.6 3664.27  30
  -1   8 -11 98972.0 3637.42  33
   1   8  12 20356.3 1495.24   8
   1  -8 -12 18573.6 1171.91  19
   1   8  12 20463.6 1380.96  13
   1  -8 -12 21130.3 1276.34  17
  -1   8 -12 18524.1 1253.26  33
  -1  -8  12 20130.3 1335.71  30
   1   8  13 55773.9 2777.59   8
   1  -8 -13 52194.0 2346.48  17
   1   8  13 53623.9 2583.52  13
   1  -8 -13 47757.4 2212.11  19
  -1   8 -13 49090.9 2357.17  33
  -1  -8  13 50460.8 2436.83  30
   1  -8 -14 34939.3 1887.79  19
   1   8  14 44548.8 2499.42   8
   1  -8 -14 41117.7 2056.63  17
   1   8  14 40014.4 2255.29  13
  -1   8 -14 42466.5 2136.09  33
  -1  -8  14 41427.5 2184.74  30
   1  -8 -15 34100.0 1857.27  19
   1   8  15 35598.7 2364.90   8
   1   8  15 36056.6 2209.47  10
  -1   8 -15 37089.8 1982.13  19
   1  -8 -15 37795.5 2008.16  17
  -1  -8  15 37555.1 2104.29  30
   1   8  15 43456.2 2385.16  28
  -1  -8  16 11734.7 1116.11  30
   1  -8 -16 11068.5 1032.70  35
   1  -8 -16 11195.3 916.718  34
   1   8  16 12404.3 1226.98  28
   1   8  16 12128.1 1221.84  10
   1  -8 -16 9397.78 886.953  19
  -1   8 -16 12773.7 1083.01  19
   1  -8 -16 11333.1 944.872  51
   1  -8 -16 7541.98 766.042  52
  -1  -8  16 10126.3 942.418  48
  -1   8 -16 8764.55 866.485  46
  -1   8 -16 9823.04 889.383  47
  -1  -8  16 10688.6 979.566  50
  -1   8 -16 9288.41 841.780  40
   1  -8 -17 22157.5 1343.73  34
  -1  -8  17 18110.7 1452.34  30
   1   8  17 23613.4 1809.39  28
   1  -8 -17 15843.1 1257.76  19
  -1   8 -17 19647.7 1434.78  19
   1  -8 -17 24810.8 1446.02  51
  -1  -8  17 20310.2 1390.44  48
  -1   8 -17 21850.1 1400.98  40
  -1   8 -17 21222.2 1369.58  47
  -1  -8  17 23628.9 1501.33  50
  -1  -8  18 3162.07 583.159  30
  -1   8 -18 4598.26 609.410  40
   1  -8 -18 3623.33 539.014  34
   1   8  18 2729.23 609.582  28
  -1   8 -18 3503.96 541.927  47
   1  -8 -18 4298.97 589.917  51
  -1  -8  18 3322.22 558.496  50
  -1  -8  18 2794.45 475.184  48
   1  -8 -19 72823.1 2862.06  34
   1   8  19 62763.4 3358.28  28
  -1  -8  19 69461.8 3008.20  54
   1  -8 -19 74349.2 2920.42  51
  -1  -8  19 68498.0 3048.41  61
   1  -8 -19 65153.6 2861.32  63
  -1   8 -19 70284.8 2849.10  40
  -1  -8  19 62057.4 2822.95  48
  -1   8 -19 66655.3 2849.44  47
  -1  -8  19 69754.1 2965.28  50
   1  -8 -20 32609.5 1693.13  34
   1  -8 -20 32055.6 1723.24  63
   1  -8 -20 33185.9 1727.11  51
  -1  -8  20 33065.4 1858.63  61
  -1  -8  20 33387.6 1854.90  54
  -1   8 -20 33441.1 1754.24  47
  -1   8 -20 33344.4 1714.02  40
  -1  -8  20 34358.4 1829.92  50
   1  -8 -21 578.958 257.850  34
   1  -8 -21 909.338 275.556  63
  -1  -8  21 558.449 228.050  61
  -1  -8  21 718.068 281.737  54
  -1   8 -21 668.757 209.213  47
   1  -8 -21 699.142 266.046  51
  -1   8 -21-11.1750 210.509  40
  -1  -8  21 97.7731 124.178  50
   1  -8 -22 4416.46 512.335  34
  -1  -8  22 4587.87 576.337  61
   1  -8 -22 3510.74 462.566  63
  -1  -8  22 3801.70 532.750  54
  -1   8 -22 5244.58 591.228  40
  -1  -8  22 3357.27 457.854  50
   1  -8 -22 4419.42 528.376  51
  -1   8 -22 3747.27 472.203  47
   1  -8 -23 19009.3 1049.64  34
   1  -8 -23 18715.1 1061.22  51
  -1  -8  23 18694.7 1145.18  61
   1  -8 -23 15151.4 939.157  63
  -1  -8  23 18594.5 1142.39  54
  -1   8 -23 18521.0 1066.87  40
  -1   8 -23 15955.2 983.537  47
  -1  -8  23 14166.2 954.217  50
   1  -8 -24 7801.64 583.346  34
   1  -8 -24 8102.61 611.810  51
  -1  -8  24 6689.80 625.877  61
  -1  -8  24 6843.12 611.361  54
  -1   8 -24 5997.04 518.621  47
  -1   8 -25 14315.0 769.632  34
  -1  -8  25 14309.2 831.313  61
  -1  -8  25 13920.6 820.460  54
  -1  -8  25 12010.7 754.839  49
   1  -9  25 460.154 124.674  54
  -1  -9 -25 457.917 126.925  51
   1   9 -24 11760.9 731.917  34
  -1  -9 -24 12700.3 755.110  51
   1  -9  24 11443.8 779.384  61
   1  -9  24 13023.8 829.637  54
   1   9 -24 11968.6 747.525  47
   1  -9  24 10640.0 715.536  50
   1  -9  23 1418.55 293.748  54
   1  -9  23 1610.79 305.892  61
   1  -9  23 1876.34 317.784  50
   1   9 -23 2454.52 350.720  40
   1   9 -23 1464.00 288.650  47
  -1  -9 -23 2373.61 356.707  51
  -1  -9 -22 9370.72 730.439  34
   1  -9  22 10537.7 852.174  61
   1  -9  22 10600.7 862.780  54
  -1  -9 -22 8727.59 697.624  63
  -1  -9 -22 11241.3 812.957  51
   1  -9  22 9049.81 771.962  50
   1   9 -22 8441.45 745.238  40
   1   9 -22 10425.9 797.939  47
  -1  -9 -21 28572.4 1461.21  34
  -1  -9 -21 24301.1 1395.03  63
   1  -9  21 28657.4 1604.17  54
  -1  -9 -21 30440.5 1528.72  51
   1  -9  21 26997.8 1571.37  61
   1   9 -21 28609.8 1521.54  47
   1  -9  21 29103.0 1581.37  50
   1   9 -21 29103.2 1508.97  40
   1  -9  21 26181.7 1473.88  48
  -1  -9 -20 18907.1 1179.69  34
  -1  -9 -20 20433.8 1239.98  51
  -1  -9 -20 17063.2 1156.60  63
   1  -9  20 17984.3 1290.16  61
   1   9 -20 19284.5 1218.42  40
   1  -9  20 18148.3 1247.07  50
   1  -9  20 17226.7 1196.64  48
   1   9 -20 17527.3 1195.42  47
  -1  -9 -19 1210.47 303.709  34
  -1  -9 -19 689.138 238.786  63
   1   9 -19 1596.58 326.632  40
  -1  -9 -19 1382.92 330.647  51
   1  -9  19 1335.58 376.864  48
   1   9 -19 1465.11 355.402  47
   1  -9  19 998.311 320.161  50
  -1  -9 -18 40685.1 2145.11  35
  -1  -9 -18 39720.9 1964.77  34
   1  -9  18 36459.1 2252.53  30
  -1   9  18 43581.1 2625.43  20
  -1  -9 -18 39812.3 2027.77  63
  -1  -9 -18 42466.1 2038.82  51
   1  -9  18 43457.7 2147.74  50
   1  -9  18 40775.5 2094.77  48
   1   9 -18 42867.4 2069.21  47
   1   9 -18 41954.0 2027.42  40
  -1  -9 -17 786.096 235.456  34
   1   9 -17 1104.08 329.133  40
  -1  -9 -17 906.861 297.122  35
   1  -9  17 583.488 251.637  30
  -1  -9 -17 667.213 252.291  17
   1   9 -17 948.265 293.992  19
  -1  -9 -17 730.121 299.027  63
   1  -9  17 927.087 283.193  48
   1   9 -17 614.221 271.607  47
  -1  -9 -17 1048.61 322.501  51
   1  -9  17 913.794 281.752  50
   1  -9  16 35280.4 2093.98  30
  -1  -9 -16 32180.7 1905.84  35
  -1   9  16 32216.0 2123.05  28
  -1  -9 -16 30806.3 1709.63  34
  -1  -9 -16 32221.0 1909.34  17
   1   9 -16 29951.0 1842.61  19
  -1  -9 -16 35490.6 1821.00  51
  -1  -9 -16 34812.1 1853.13  63
   1  -9  16 36028.4 1910.58  50
   1   9 -16 33695.4 1792.58  47
   1  -9  16 35899.6 1912.95  48
   1   9 -16 31884.5 1755.26  40
   1  -9  15 26704.9 1737.25  30
  -1   9  15 26817.0 1829.43  28
  -1  -9 -15 23598.6 1584.11  35
  -1  -9 -15 22206.6 1401.43  34
  -1  -9 -15 28617.6 1696.34  17
  -1   9  15 26350.0 1880.77  10
   1   9 -15 26207.2 1633.21  19
  -1  -9 -15 25217.7 1500.82  51
  -1  -9 -15 22808.7 1499.22  63
   1  -9  15 24257.6 1527.93  50
   1  -9  15 23329.9 1511.34  48
   1   9 -15 22218.1 1425.43  40
   1   9 -15 23408.2 1461.47  47
  -1  -9 -14 4265.49 590.405  17
   1   9 -14 4285.77 597.337  19
  -1   9  14 4180.92 703.664  10
   1  -9  14 4484.21 640.929  30
   1   9 -14 3231.69 565.520  33
  -1   9  14 3380.26 614.552  28
  -1   9  13 37879.3 2210.72  10
  -1  -9 -13 41633.0 2031.74  17
   1   9 -13 38222.1 2041.27  33
   1  -9  13 37265.2 2059.27  30
  -1  -9 -12 107810. 3843.64  17
  -1   9  12 105721. 4223.55   8
  -1   9  12 104193. 4127.77  10
  -1  -9 -12 94508.7 3692.03  16
   1   9 -12 99362.6 3878.41  33
   1  -9  12 106273. 3960.59  30
  -1   9  11 3652.06 594.569   8
  -1   9  11 3262.51 548.602  10
  -1  -9 -11 3520.39 490.655  16
  -1  -9 -11 4222.83 550.772  17
   1  -9  11 2964.65 493.493  30
   1   9 -11 4203.63 548.470  33
  -1  -9 -10 95752.8 3500.41  16
  -1  -9 -10 86571.3 3302.76  19
  -1   9  10 102090. 3792.50  10
  -1  -9 -10 98787.8 3512.93  17
  -1   9  10 107748. 3897.67   8
   1   9 -10 90109.9 3443.44  27
   1  -9  10 103029. 3667.52  30
   1   9 -10 101204. 3640.15  33
  -1  -9  -9 10669.9 766.792  19
  -1  -9  -9 12306.3 884.248  16
  -1   9   9 11632.2 963.976   8
  -1   9   9 12570.7 986.060  10
  -1  -9  -9 13217.0 904.621  17
   1  -9   9 11508.7 897.108  30
   1   9  -9 10390.6 810.005  27
   1   9  -9 12628.6 940.485  33
  -1  -9  -8 8025.86 662.729  17
  -1   9   8 7640.72 714.176  10
  -1   9   8 7824.05 731.756   8
  -1  -9  -8 8142.98 678.500  16
  -1  -9  -8 7768.97 608.365  19
   1  -9   8 8799.66 741.829  30
   1   9  -8 8214.15 677.134  27
   1   9  -8 8572.10 727.130  33
  -1   9   7 63925.1 2535.96  20
  -1  -9  -7 61377.7 2305.85  19
  -1  -9  -7 69477.7 2455.89  17
  -1  -9  -7 64590.7 2444.34  16
  -1   9   7 64187.3 2557.93  10
   1   9  -7 61875.4 2489.51  33
   1  -9   7 64561.9 2527.02  30
  -1   9   6 70313.1 2637.91  20
  -1  -9  -6 71919.0 2548.65  17
  -1  -9  -6 73121.9 2590.08  16
  -1   9   6 60773.8 4064.03   6
   1  -9   6 67531.1 2432.77  16
  -1  -9  -6 64364.4 2418.83  19
  -1   9   6 72529.4 2679.32  10
   1   9  -6 68244.0 2608.83  33
   1  -9   6 71476.1 2650.05  30
  -1  -9  -5 31874.1 1353.27  17
  -1   9   5 22478.2 2256.46   6
  -1  -9  -5 27156.5 1230.21  19
  -1   9   5 28077.5 1374.28  10
  -1   9   5 25481.0 1317.76  20
  -1  -9  -5 28387.6 1326.60  16
  -1   9   5 28209.5 1383.89  15
   1  -9   5 28106.5 1258.71  16
   1   9  -5 26421.5 1161.72  12
   1   9  -5 27884.5 1373.24  25
   1  -9   5 28419.4 1369.00  30
   1   9  -5 28841.7 1378.72  32
   1   9  -5 28338.7 1368.00  33
   1  -9   4 139030. 4262.02  16
  -1   9   4 140842. 4427.72  15
  -1  -9  -4 141798. 4327.64  16
  -1   9   4 120192. 6058.36   6
  -1   9   4 135063. 4364.84  10
  -1   9   4 122493. 4276.37  20
   1   9  -4 138423. 4386.75  32
   1   9  -4 130875. 4372.34  25
   1  -9   4 138019. 4384.67  30
   1  -9   3 5313.42 475.544  16
  -1  -9  -3 5224.66 478.066  16
  -1   9   3 5354.45 513.916  15
  -1  -9  -3 4737.78 405.391  18
  -1   9   3 4041.38 417.476  20
   1   9  -3 5094.47 501.792  25
   1  -9   3 5089.08 478.754  30
   1   9  -3 5662.70 525.545  32
   1  -9   2 59815.3 2096.79  16
  -1   9   2 55636.7 2153.99  15
  -1   9   2 57612.7 2189.06  23
  -1   9   2 57529.0 2142.31  14
  -1  -9  -2 56110.2 2061.40  16
   1  -9   2 56912.1 2100.00  30
   1   9  -2 59316.0 2165.42  32
   1   9  -2 56314.8 2147.00  25
  -1   9   1 49230.8 1896.27  14
  -1   9   1 48909.7 1913.97  15
  -1  -9  -1 47667.9 1824.13  16
   1  -9   1 51048.2 1847.75  16
  -1   9   1 45847.0 1902.75  23
   1   9  -1 46916.3 1870.49  14
   1   9  -1 45359.4 1875.70  25
  -1  -9  -1 45493.1 1786.85  30
   1  -9   1 45437.7 1801.49  30
   1   9   0 270.601 125.543  23
   1   9   0 273.231 104.754  14
  -1   9   0 381.932 159.062  25
   1  -9   0 361.888 155.129  16
  -1   9   0 244.879 114.214  23
   1   9   0 292.946 142.222  25
  -1   9   0 307.217 147.704  14
  -1  -9   0 655.969 147.571  16
   1  -9   0 396.269 136.152  30
  -1  -9   0 405.471 141.231  30
   1   9   1 46368.1 1855.97  23
   1  -9  -1 50864.7 1828.49  16
  -1   9  -1 47295.7 1902.19  23
  -1  -9   1 47764.6 1778.29  16
   1   9   1 45922.5 1839.69  14
   1   9   1 47905.2 2807.10   7
   1   9   1 46742.7 1844.06  15
  -1   9  -1 47556.5 1860.95  14
   1  -9  -1 38614.7 1651.06  30
  -1   9  -1 45291.4 1852.58  25
   1   9   1 45596.1 1845.71  25
  -1  -9   1 48057.4 1826.02  30
  -1  -9   2 54579.3 2022.77  16
   1   9   2 49572.4 2093.15  23
   1  -9  -2 57616.7 2093.16  16
   1   9   2 60119.5 3397.71   7
   1   9   2 56998.3 2139.09  15
   1   9   2 58070.9 2146.41  14
  -1   9  -2 55507.8 2152.66  25
  -1  -9   2 59231.0 2141.72  30
   1   9   3 4516.33 463.597  15
   1   9   3 6028.51 1037.73   7
   1  -9  -3 5000.21 468.197  16
  -1  -9   3 4766.50 429.190  16
   1   9   3 4387.75 938.175   6
   1   9   3 4836.74 480.367  14
   1   9   3 4992.60 488.462  23
   1   9   3 4787.34 430.350  10
  -1   9  -3 5123.60 503.545  25
  -1  -9   3 5262.47 487.539  30
  -1   9  -3 4834.02 466.577  32
   1   9   4 134250. 4269.30  10
   1  -9  -4 144746. 4283.20  19
   1   9   4 120581. 6037.11   6
  -1  -9   4 119494. 4145.21  16
   1   9   4 138772. 4384.40  15
   1   9   4 150005. 6570.67   7
   1  -9  -4 147227. 4347.69  16
  -1   9  -4 131531. 4397.61  25
  -1   9  -4 134629. 4333.72  32
  -1  -9   4 138733. 4387.19  30
   1   9   5 27778.8 1332.51  15
   1  -9  -5 29751.8 1326.46  16
   1  -9  -5 28999.4 1274.80  19
   1   9   5 24921.1 2378.66   6
  -1  -9   5 22238.7 1112.13  16
   1   9   5 26012.0 1238.56   8
   1   9   5 28370.2 2640.17   7
   1   9   5 27071.7 1285.05  10
  -1   9  -5 26881.4 1287.95  32
  -1  -9   5 27541.2 1336.72  30
  -1   9  -5 27116.1 1360.58  25
   1   9   6 75803.7 2634.37   8
   1   9   6 61978.4 4149.90   6
   1  -9  -6 72764.0 2581.22  16
   1   9   6 72252.4 2616.73  10
   1   9   6 75255.8 4759.76   7
   1  -9  -6 71125.2 2516.60  19
  -1  -9   6 71733.1 2651.59  30
  -1   9  -6 59151.0 2487.74  32
  -1   9  -6 71426.6 2672.89  25
  -1   9  -6 68214.4 2633.55  33
   1  -9  -7 69543.9 2505.06  16
   1   9   7 68609.8 4765.42   7
   1  -9  -7 66887.9 2438.64  19
   1   9   7 67439.6 2584.08   8
   1   9   7 65666.1 2539.52  10
  -1   9  -7 62701.3 2532.56  33
  -1  -9   7 64162.5 2534.06  30
   1  -9  -8 7938.40 642.105  19
   1  -9  -8 8278.45 666.122  16
   1   9   8 8099.91 716.920  10
   1   9   8 5154.06 1075.00   5
   1   9   8 7639.00 1561.12   7
   1   9   8 8560.98 755.346   8
  -1   9  -8 8843.85 726.218  33
  -1  -9   8 7966.85 702.384  30
   1   9   9 10070.2 1931.32   7
   1   9   9 11827.4 957.947   8
   1  -9  -9 11353.6 812.942  19
   1  -9  -9 12399.6 857.953  16
   1   9   9 12026.0 931.512  10
  -1  -9   9 11471.9 915.362  30
  -1   9  -9 11711.6 912.465  33
   1   9  10 97563.7 6640.66   7
   1  -9 -10 92298.2 3428.68  16
   1  -9 -10 94476.6 3414.16  19
   1   9  10 97414.0 3698.74  10
   1   9  10 102417. 3837.38   8
  -1   9 -10 98448.2 3619.21  33
  -1  -9  10 101070. 3667.06  30
   1  -9 -11 3953.84 479.721  19
   1   9  11 3030.23 509.667  10
   1  -9 -11 3826.40 486.700  16
   1   9  11 3386.78 565.445   8
  -1   9 -11 4108.38 558.986  33
  -1  -9  11 3515.26 528.403  30
   1  -9 -12 91504.0 3570.72  19
   1   9  12 103169. 4017.78  10
   1   9  12 105356. 4173.75   8
  -1  -9  12 104162. 3900.89  30
  -1   9 -12 100637. 3829.63  33
   1   9  13 35930.4 2086.23  10
   1   9  13 36459.0 2211.67   8
   1  -9 -13 34796.1 1795.46  19
  -1  -9  13 37803.6 2043.36  30
  -1   9 -13 37238.2 2003.72  33
   1   9  14 3946.73 658.340  10
   1  -9 -14 3715.39 524.603  19
   1   9  14 4755.31 790.217   8
   1   9  14 4262.68 674.510  28
  -1  -9  14 4147.54 641.021  30
  -1   9 -14 4084.75 637.689  33
  -1   9 -15 27589.4 1710.03  33
  -1  -9  15 26428.3 1733.43  30
   1  -9 -15 25726.1 1481.84  34
   1  -9 -15 22695.6 1558.45  35
   1   9  15 28210.2 1873.13  28
  -1   9 -15 25545.5 1597.62  19
   1   9  15 24741.9 1786.77  10
   1  -9 -15 21141.2 1419.02  19
   1  -9 -15 26660.8 1540.42  51
   1  -9 -15 19995.9 1326.59  52
  -1   9 -15 21477.3 1388.42  40
  -1  -9  15 23477.1 1514.59  50
  -1  -9  15 21949.0 1458.47  48
  -1   9 -15 23118.3 1461.40  47
   1  -9 -16 30556.4 1851.77  35
  -1  -9  16 31803.2 1966.16  30
   1  -9 -16 31909.1 1696.29  34
   1   9  16 36814.8 2222.28  28
   1  -9 -16 24272.9 1608.59  19
  -1   9 -16 29594.5 1816.69  19
   1  -9 -16 35530.1 1782.78  51
   1  -9 -16 29158.2 1641.81  52
  -1   9 -16 32091.5 1715.06  40
  -1  -9  16 32647.4 1818.82  50
  -1   9 -16 32874.0 1771.71  47
  -1  -9  16 32587.8 1821.98  48
  -1   9 -17 281.734 231.922  40
   1  -9 -17 994.260 311.267  34
  -1  -9  17 574.361 320.296  30
  -1   9 -17 908.390 349.315  19
   1  -9 -17 973.051 282.724  52
   1  -9 -17 942.576 329.077  63
  -1  -9  17 1385.52 372.498  50
   1  -9 -17 1057.80 332.900  51
  -1   9 -17 708.750 233.681  47
  -1  -9  17 681.215 256.803  48
   1  -9 -18 41664.9 1976.67  34
  -1  -9  18 32625.3 2112.33  30
  -1  -9  18 41606.6 2176.43  61
   1  -9 -18 39973.2 2045.50  63
  -1  -9  18 41311.5 2143.99  54
   1  -9 -18 41587.1 2007.01  51
  -1   9 -18 41447.6 1998.12  40
  -1   9 -18 38742.4 1986.15  47
  -1  -9  18 41419.9 2102.48  50
  -1  -9  18 39009.8 2028.87  48
   1  -9 -19 989.865 275.070  34
  -1   9 -19 1442.05 346.652  40
  -1  -9  19 1607.37 435.061  61
   1  -9 -19 1397.54 405.864  63
  -1  -9  19 1547.26 401.853  54
   1  -9 -19 1742.07 423.207  51
  -1  -9  19 1867.37 407.126  50
  -1   9 -19 1423.05 380.623  47
   1  -9 -20 20354.2 1216.15  34
  -1  -9  20 18642.2 1305.02  61
  -1  -9  20 16302.1 1207.18  54
   1  -9 -20 17006.1 1163.72  63
   1  -9 -20 19705.3 1228.55  51
  -1   9 -20 18828.7 1204.70  40
  -1  -9  20 16998.5 1204.74  50
  -1   9 -20 18621.8 1206.96  47
   1  -9 -21 28788.5 1478.08  34
   1  -9 -21 31041.2 1537.48  51
   1  -9 -21 27364.2 1484.31  63
  -1  -9  21 28453.6 1600.91  54
  -1  -9  21 26689.8 1573.71  61
  -1   9 -21 28564.7 1507.83  47
  -1  -9  21 27512.5 1525.60  50
  -1   9 -21 28304.0 1504.90  40
   1  -9 -22 9331.80 734.637  34
   1  -9 -22 10243.9 777.247  51
  -1  -9  22 9645.34 826.706  61
  -1  -9  22 9973.70 838.800  54
   1  -9 -22 8818.79 729.575  63
  -1   9 -22 9697.85 759.956  40
  -1  -9  22 9362.40 769.836  50
  -1   9 -22 9660.13 762.292  47
   1  -9 -23 1531.50 252.070  63
  -1  -9  23 1925.98 349.613  61
  -1  -9  23 1196.20 246.566  54
  -1   9 -23 1827.10 302.143  47
  -1  -9  23 1544.92 279.367  50
   1  -9 -23 1791.18 315.239  51
  -1   9 -23 1781.10 311.739  40
   1  -9 -24 12897.9 761.392  51
  -1  -9  24 11948.6 796.796  54
  -1  -9  24 12471.7 812.031  61
  -1   9 -24 10192.9 675.115  47
  -1   9 -25 633.155 150.982  34
  -1  -9  25 893.790 190.093  61
  -1  -9  25 534.973 148.952  54
   1  10 -24 3710.68 365.960  34
  -1 -10 -24 3692.53 365.331  51
   1 -10  24 2857.90 342.085  61
   1 -10  24 3161.20 374.442  54
   1 -10  24 2230.19 298.149  50
   1  10 -24 3022.06 338.001  47
   1 -10  23 2024.31 314.098  61
   1 -10  23 2930.11 395.718  54
  -1 -10 -23 3786.39 419.837  51
   1 -10  23 2944.61 393.898  50
   1  10 -23 2806.00 376.514  40
   1  10 -23 2821.16 362.119  47
  -1 -10 -22 41718.8 1736.11  51
   1 -10  22 34865.7 1727.21  61
  -1 -10 -22 31417.4 1568.38  63
   1 -10  22 38283.5 1796.58  54
   1 -10  22 37422.2 1747.05  50
   1  10 -22 39735.2 1740.64  47
   1  10 -22 38027.6 1700.77  40
  -1 -10 -21 1009.11 236.957  34
   1 -10  21 1266.41 345.624  54
   1 -10  21 813.957 256.466  61
  -1 -10 -21 848.386 244.999  63
   1  10 -21 1282.86 319.244  47
   1  10 -21 870.666 255.066  40
  -1 -10 -21 941.985 277.568  51
   1 -10  21 933.040 269.524  50
  -1 -10 -20 59858.9 2503.13  34
   1 -10  20 65778.6 2756.83  54
  -1 -10 -20 58841.9 2552.01  63
   1 -10  20 61480.4 2699.24  61
  -1 -10 -20 68499.5 2646.60  51
   1 -10  20 65538.3 2710.98  50
   1 -10  20 61971.2 2637.45  48
   1  10 -20 64771.7 2637.73  47
   1  10 -20 60451.7 2561.53  40
  -1 -10 -19 1916.20 386.189  34
  -1 -10 -19 2260.96 427.490  63
   1 -10  19 1670.82 411.636  61
   1 -10  19 1761.40 387.227  50
   1  10 -19 1773.86 397.983  47
  -1 -10 -19 2458.49 434.046  51
   1 -10  19 1178.53 335.822  48
   1  10 -19 1672.36 395.099  40
   1  10 -18 171.728 187.606  40
  -1 -10 -18 739.208 342.281  35
  -1 -10 -18 182.595 125.539  34
   1 -10  18 553.007 293.669  30
  -1  10  18 400.034 280.666  20
  -1 -10 -18 88.7865 168.308  63
   1  10 -18 551.106 241.700  47
  -1 -10 -18 424.782 231.054  51
   1 -10  18 530.472 228.152  48
   1 -10  18 345.956 204.972  50
  -1 -10 -17 4907.22 602.905  34
  -1 -10 -17 5479.53 735.971  35
   1 -10  17 4300.50 709.666  30
  -1  10  17 4423.00 761.262  20
  -1 -10 -17 4824.77 622.262  63
   1  10 -17 4963.76 637.441  40
   1  10 -17 4715.91 590.255  47
   1 -10  17 5701.45 689.272  50
  -1 -10 -17 4857.14 612.978  51
   1 -10  17 5501.78 670.643  48
   1 -10  16 29055.5 1886.27  30
  -1 -10 -16 28382.9 1755.01  35
  -1 -10 -16 27327.8 1575.16  34
  -1  10  16 30775.1 2075.69  20
   1  10 -16 26653.6 1721.74  19
  -1 -10 -16 28653.4 1658.71  63
  -1 -10 -16 30640.8 1657.81  51
   1  10 -16 27536.3 1588.74  40
   1 -10  16 29773.6 1705.03  50
   1  10 -16 27994.1 1613.03  47
   1 -10  16 26611.6 1624.59  48
  -1 -10 -15 704.894 279.403  34
   1  10 -15 563.876 241.621  40
   1 -10  15 987.588 376.349  30
  -1 -10 -15 604.224 367.983  35
  -1  10  15 437.966 232.559  20
   1  10 -15 613.241 306.031  19
  -1 -10 -15 830.223 364.255  17
  -1 -10 -15 589.462 288.330  63
  -1 -10 -15 624.279 265.734  51
   1  10 -15 760.452 291.257  47
   1 -10  15 86.0847 154.664  50
   1 -10  15 475.892 274.061  48
  -1 -10 -14 103318. 4300.65  35
   1  10 -14 124485. 4550.87  33
   1 -10  14 124749. 4582.19  30
  -1  10  14 132305. 4861.79  20
  -1  10  14 115097. 4744.24  10
  -1 -10 -14 127784. 4465.02  17
  -1 -10 -14 111657. 4202.93  63
  -1 -10 -14 111268. 4181.24  51
   1 -10  14 110223. 4220.25  50
   1 -10  14 111952. 4240.56  48
   1  10 -14 101491. 4084.47  47
  -1 -10 -13 1379.07 368.303  17
  -1  10  13 1298.57 403.925  20
  -1  10  13 1214.06 427.222  10
   1 -10  13 1088.04 407.768  30
   1  10 -13 1247.51 437.547  33
  -1  10  12 56534.9 2723.58  20
  -1 -10 -12 56597.2 2499.83  17
  -1 -10 -12 49891.4 2384.28  16
  -1  10  12 55131.5 2753.60  10
   1  10 -12 58871.6 2637.49  33
   1 -10  12 58982.5 2645.50  30
  -1 -10 -11 3466.67 530.271  16
  -1  10  11 2169.04 480.180  20
  -1  10  11 2100.50 464.185  10
  -1 -10 -11 3287.68 519.514  17
   1 -10  11 3105.49 529.335  30
   1  10 -11 2708.03 552.823  33
  -1  10  10 13335.7 1098.47  20
  -1 -10 -10 15662.7 1040.71  17
  -1  10  10 14104.6 1123.66  10
  -1 -10 -10 14007.6 1004.23  16
   1 -10  10 14755.0 1081.63  30
   1  10 -10 12371.0 927.545  27
   1  10 -10 14426.0 1071.32  33
  -1  10   9 3875.09 535.674  20
  -1 -10  -9 5237.20 586.227  17
  -1  10   9 4971.34 624.650  10
  -1 -10  -9 4357.27 530.307  16
   1  10  -9 5220.41 612.280  33
   1 -10   9 4820.66 595.066  30
   1  10  -9 4513.76 516.142  27
  -1 -10  -8 76172.0 2873.69  19
  -1  10   8 82402.4 3189.93  20
  -1 -10  -8 84710.9 3098.15  16
  -1  10   8 85505.6 3252.95  10
  -1 -10  -8 88702.7 3084.53  17
   1 -10   8 86279.1 3181.81  30
   1  10  -8 73495.7 2966.04  27
   1  10  -8 82721.4 3152.03  33
  -1 -10  -7 1887.03 285.893  19
  -1  10   7 1534.18 315.220  20
  -1 -10  -7 2885.65 411.902  16
  -1  10   7 2143.22 372.199  10
  -1 -10  -7 2162.03 352.408  17
  -1  10   7 2257.32 403.004  15
   1 -10   7 1587.98 316.844  30
   1  10  -7 2295.24 359.331  33
  -1  10   6 86690.0 3214.23  15
  -1  10   6 85744.9 3197.65  10
  -1  10   6 80419.1 3109.29  20
  -1 -10  -6 90654.6 3129.57  16
   1 -10   6 83311.2 2967.21  16
   1  10  -6 88222.3 3199.82  33
   1  10  -6 89617.6 3191.36  32
   1 -10   6 89248.9 3199.26  30
  -1 -10  -5 3149.46 410.031  16
  -1  10   5 2121.76 327.188  20
  -1  10   5 1475.66 648.832   6
   1 -10   5 2734.50 360.568  16
  -1  10   5 2643.51 414.666  15
   1 -10   5 1869.58 329.219  30
   1  10  -5 2159.87 342.952  32
   1  10  -5 1922.18 345.897  33
   1  10  -5 1783.29 408.747  25
  -1 -10  -4 20149.2 1071.74  16
  -1  10   4 19195.5 1127.74  15
   1 -10   4 18714.3 1005.37  16
  -1  10   4 16912.8 1015.93  20
   1  10  -4 18694.5 1102.68  25
   1  10  -4 20500.2 1123.42  32
   1 -10   4 20236.1 1105.48  30
  -1  10   3 1318.73 263.145  20
  -1 -10  -3 1981.69 283.231  18
   1 -10   3 2710.94 363.183  16
  -1  10   3 2346.65 388.717  15
  -1 -10  -3 2808.25 382.057  16
  -1  10   3 2220.53 374.216  23
   1  10  -3 2772.74 383.306  32
   1  10  -3 2130.67 375.238  25
   1 -10   3 2232.33 348.587  30
   1 -10   2 136516. 4285.17  16
  -1  10   2 128964. 4396.30  23
  -1 -10  -2 133369. 4290.74  16
  -1 -10  -2 133393. 4196.64  18
  -1  10   2 130064. 4382.91  15
  -1  10   2 133209. 4365.87  14
   1  10  -2 132645. 4379.89  25
   1 -10   2 135582. 4308.87  30
   1  10  -2 135411. 4372.68  32
  -1 -10  -1 3453.05 400.736  16
   1 -10   1 3404.06 403.547  16
  -1  10   1 2934.42 400.182  23
  -1  10   1 3237.58 401.092  25
   1  10  -1 3003.01 396.042  14
  -1  10   1 2869.45 380.905  14
   1  10  -1 2932.73 396.667  25
  -1 -10  -1 3395.32 374.925  30
   1 -10   1 3002.69 352.033  30
   1  10   0 113202. 3829.45  23
  -1  10   0 118535. 3858.65  14
   1 -10   0 120781. 3775.38  16
  -1 -10   0 118694. 3761.29  16
   1  10   0 114582. 3821.86  14
  -1  10   0 114985. 3874.95  23
  -1 -10   0 113889. 3742.50  30
  -1  10   0 112017. 3826.97  25
   1  10   0 114415. 3835.05  25
   1 -10   0 103417. 3644.55  30
   1  10   1 2665.00 365.718  23
  -1  10  -1 3158.08 416.030  14
  -1 -10   1 2821.75 356.008  16
  -1  10  -1 3194.06 413.556  23
   1  10   1 2845.17 402.786  25
   1  10   1 3569.86 424.076  14
   1 -10  -1 3414.86 405.063  16
   1 -10  -1 2619.37 308.375  30
  -1 -10   1 3064.18 366.312  30
  -1  10  -1 2964.40 392.881  25
   1  10   2 128730. 4305.54  23
   1  10   2 131409. 5912.40   7
   1 -10  -2 137746. 4252.24  16
   1  10   2 136286. 4339.33  15
   1  10   2 131854. 4313.89  14
  -1 -10   2 122879. 4162.80  16
  -1 -10   2 134761. 4293.18  30
  -1  10  -2 131772. 4349.18  25
   1  10   2 130522. 4315.46  25
   1  10   3 2193.81 351.010  23
   1  10   3 1857.15 331.224  15
  -1 -10   3 2891.57 352.577  16
   1  10   3 2382.22 376.445  14
   1  10   3 2269.94 684.241   7
   1 -10  -3 2931.47 385.144  16
  -1 -10   3 1832.20 308.470  30
  -1  10  -3 2514.64 367.693  32
  -1  10  -3 2449.68 397.158  25
   1 -10  -4 20666.1 1084.88  16
   1  10   4 18482.4 1083.56  23
  -1 -10   4 17343.7 949.365  16
   1  10   4 15452.7 1954.60   6
   1  10   4 18040.5 1077.46  15
   1  10   4 17661.1 991.591  10
   1  10   4 19594.9 2114.17   7
   1  10   4 19087.5 1098.79  14
  -1 -10   4 20112.7 1104.17  30
  -1  10  -4 20116.1 1089.66  32
  -1  10  -4 18078.3 1083.84  25
   1  10   5 2139.70 711.339   7
   1  10   5 2740.63 374.454  10
   1 -10  -5 3082.78 398.415  19
   1 -10  -5 2825.36 384.775  16
   1  10   5 2459.34 368.813  15
  -1 -10   5 2880.67 405.696  30
  -1  10  -5 2525.76 422.050  25
  -1  10  -5 2754.64 396.344  32
   1 -10  -6 90708.4 3147.86  16
   1 -10  -6 89659.4 3055.63  19
   1  10   6 90004.8 5524.99   7
   1  10   6 89302.7 3231.62  15
   1  10   6 84239.6 3128.17  10
  -1  10  -6 87590.3 3219.29  33
  -1  10  -6 87544.5 3250.77  25
  -1 -10   6 89097.6 3209.33  30
  -1  10  -6 79444.2 3072.95  32
   1 -10  -7 2235.05 371.776  16
   1  10   7 1626.11 763.560   7
   1 -10  -7 2310.61 333.911  19
   1  10   7 2114.05 346.079  10
   1  10   7 2186.32 379.658  15
  -1 -10   7 2168.21 373.793  30
  -1  10  -7 2412.14 407.953  33
   1  10   8 86118.0 5957.23   7
   1 -10  -8 81373.9 3002.55  19
   1  10   8 81404.5 3174.61   8
   1 -10  -8 84490.0 3091.91  16
   1  10   8 84104.9 3196.21  10
  -1  10  -8 83727.0 3194.09  33
  -1 -10   8 85967.7 3197.16  30
   1 -10  -9 5086.83 538.591  19
   1  10   9 4421.57 574.008  10
   1 -10  -9 4875.33 544.600  16
   1  10   9 4607.26 604.838   8
   1  10   9 3370.89 1112.42   7
  -1  10  -9 5062.96 609.976  33
  -1 -10   9 3648.45 540.489  30
   1 -10 -10 13724.9 975.242  16
   1  10  10 15643.0 1149.65  10
   1 -10 -10 14265.7 972.417  19
   1  10  10 14866.7 1149.81   8
  -1  10 -10 13208.8 1029.09  33
  -1 -10  10 12922.6 1016.15  30
   1 -10 -11 3472.09 506.834  16
   1  10  11 2320.72 496.704  10
   1  10  11 2586.23 501.487   8
   1 -10 -11 4076.51 537.885  19
  -1 -10  11 2589.11 477.729  30
  -1  10 -11 2633.28 497.936  33
   1 -10 -12 49635.5 2283.07  19
   1  10  12 53177.3 2622.95  10
   1  10  12 49761.5 2642.81   8
  -1  10 -12 59317.2 2591.65  33
  -1 -10  12 55842.7 2573.11  30
   1  10  13 1246.31 393.388  10
   1  10  13 1015.57 358.834   8
   1 -10 -13 1820.00 378.315  19
  -1 -10  13 868.651 301.153  30
  -1  10 -13 1519.75 387.227  33
   1 -10 -14 107927. 4013.30  34
  -1  10 -14 126022. 4490.74  33
  -1 -10  14 120591. 4472.41  30
   1 -10 -14 99729.0 4007.15  19
   1  10  14 109891. 4546.88  10
   1  10  14 108140. 4653.47   8
   1 -10 -14 118539. 4149.70  51
  -1 -10  14 110315. 4183.64  50
  -1  10 -14 102689. 4036.51  47
  -1  10 -15 833.727 341.193  40
   1 -10 -15 879.693 292.110  34
  -1  10 -15 717.097 332.956  33
   1 -10 -15 381.799 304.993  35
  -1 -10  15 421.800 216.858  30
   1 -10 -15 663.525 271.661  19
   1 -10 -15 548.188 247.341  52
  -1 -10  15 125.067 132.799  61
  -1  10 -15 770.306 254.904  47
   1 -10 -15 605.089 242.397  51
  -1 -10  15 361.606 228.475  50
  -1 -10  15 536.647 333.838  48
  -1 -10  16 28442.8 1864.12  30
   1 -10 -16 30812.5 1629.65  34
  -1  10 -16 26259.4 1705.83  19
   1 -10 -16 27173.7 1611.11  63
   1 -10 -16 28175.0 1596.67  51
  -1 -10  16 27094.2 1704.45  61
  -1 -10  16 27339.8 1711.43  54
   1 -10 -16 24929.0 1480.26  52
  -1 -10  16 28656.6 1678.77  50
  -1  10 -16 27815.2 1581.70  40
  -1  10 -16 28196.5 1627.30  47
  -1 -10  16 27476.5 1641.05  48
   1 -10 -17 5091.43 603.967  34
  -1 -10  17 3772.41 634.634  30
  -1 -10  17 4603.85 654.725  54
   1 -10 -17 5565.74 669.256  63
  -1 -10  17 4360.63 630.095  61
   1 -10 -17 6346.38 676.599  51
  -1 -10  17 4478.55 627.094  50
  -1  10 -17 4977.84 614.652  40
  -1  10 -17 5365.01 667.111  47
  -1 -10  17 4927.80 650.349  48
   1 -10 -18 592.461 207.787  34
  -1 -10  18 237.892 204.677  30
  -1  10 -18 978.852 329.470  40
  -1 -10  18 246.288 204.416  54
   1 -10 -18 273.997 214.708  63
  -1 -10  18 26.2038 153.182  61
  -1  10 -18 338.166 258.397  47
   1 -10 -18 374.875 197.636  51
  -1 -10  18 415.039 252.469  50
   1 -10 -19 2071.38 421.915  34
  -1  10 -19 2094.65 416.058  40
  -1 -10  19 1550.50 403.899  54
  -1 -10  19 1560.58 396.380  61
   1 -10 -19 1286.11 380.129  63
   1 -10 -19 2504.26 459.212  51
  -1  10 -19 1565.71 375.348  47
  -1 -10  19 1437.99 336.472  50
   1 -10 -20 64153.3 2588.37  34
  -1 -10  20 63208.4 2743.35  54
   1 -10 -20 63102.9 2638.08  63
   1 -10 -20 68183.2 2668.96  51
  -1 -10  20 65257.4 2795.48  61
  -1  10 -20 64561.3 2617.37  40
  -1 -10  20 62505.0 2693.76  50
  -1  10 -20 62234.8 2629.67  47
   1 -10 -21 1157.44 294.017  34
  -1 -10  21 575.240 246.040  61
   1 -10 -21 1043.07 286.649  63
  -1 -10  21 896.481 282.633  54
  -1 -10  21 804.574 257.656  50
  -1  10 -21 820.392 252.832  40
   1 -10 -21 879.174 255.203  51
  -1  10 -21 1225.36 296.404  47
   1 -10 -22 35365.6 1637.20  63
  -1 -10  22 38637.3 1792.17  54
   1 -10 -22 40953.2 1724.51  51
  -1 -10  22 35836.5 1756.30  61
  -1  10 -22 38477.0 1704.59  40
  -1 -10  22 33601.9 1657.12  50
  -1  10 -22 35831.2 1658.44  47
  -1 -10  23 2464.51 360.592  61
   1 -10 -23 2415.08 327.043  63
  -1 -10  23 3371.82 429.897  54
  -1  10 -23 3252.36 386.010  40
   1 -10 -23 2891.83 352.877  51
  -1 -10  23 2202.23 305.031  50
  -1  10 -23 2632.60 347.112  47
  -1 -10  24 2294.77 303.035  61
  -1  10 -24 2400.65 282.393  47
   1 -11  24 23318.7 1083.54  54
   1  11 -24 22413.9 1027.41  47
   1 -11  23 1345.87 265.876  54
  -1 -11 -23 970.772 189.520  63
   1 -11  23 1010.37 221.065  61
   1 -11  23 1416.10 272.480  50
   1  11 -23 1507.71 280.011  47
  -1 -11 -23 1679.12 268.573  51
   1 -11  22 6903.65 628.678  61
  -1 -11 -22 7128.84 601.215  51
  -1 -11 -22 6166.83 549.657  63
   1 -11  22 7141.54 648.498  54
   1  11 -22 6992.33 599.671  40
   1 -11  22 7163.50 634.023  50
   1  11 -22 7630.15 640.812  47
  -1 -11 -21 8250.94 706.323  63
   1 -11  21 8514.79 750.019  61
   1 -11  21 9394.89 790.759  54
  -1 -11 -21 9253.36 736.990  51
   1  11 -21 9080.64 735.331  40
   1 -11  21 10344.8 811.201  50
   1  11 -21 9548.10 782.623  47
   1 -11  20 12099.4 978.433  54
  -1 -11 -20 13357.9 945.544  51
  -1 -11 -20 11411.0 893.803  63
   1 -11  20 10297.6 898.407  61
   1  11 -20 12214.7 916.229  47
   1  11 -20 14278.0 972.878  40
   1 -11  20 14352.7 1023.48  50
  -1 -11 -19 1587.64 344.191  34
   1 -11  19 1886.97 404.098  54
  -1 -11 -19 1631.10 339.426  63
   1 -11  19 1789.59 387.646  61
   1  11 -19 1594.70 354.654  40
   1 -11  19 2072.90 418.391  50
   1  11 -19 1500.35 315.052  47
   1 -11  19 1300.54 345.924  48
  -1 -11 -19 1835.26 336.759  51
  -1 -11 -18 36562.6 1813.57  34
  -1 -11 -18 34993.3 1852.57  63
  -1 -11 -18 39856.8 1903.56  51
   1 -11  18 33101.8 1888.65  61
   1 -11  18 37708.2 2011.75  54
   1  11 -18 36145.1 1862.11  47
   1  11 -18 36214.7 1839.96  40
   1 -11  18 37245.1 1925.72  48
   1 -11  18 39268.7 1963.55  50
  -1 -11 -17 833.820 266.439  35
   1  11 -17 1654.82 382.786  40
  -1 -11 -17 1214.89 319.832  34
   1 -11  17 1243.35 414.004  30
  -1  11  17 1197.54 445.303  20
  -1 -11 -17 1333.04 381.966  63
   1 -11  17 1123.86 307.478  61
  -1 -11 -17 1731.64 389.639  51
   1  11 -17 2045.48 457.315  47
   1 -11  17 990.247 312.703  48
   1 -11  17 1483.00 384.422  50
  -1 -11 -16 33037.4 1732.18  34
  -1 -11 -16 34176.8 1951.63  35
   1 -11  16 32559.6 2044.84  30
   1  11 -16 29726.3 1881.48  19
  -1  11  16 31994.0 2143.08  20
  -1 -11 -16 34421.1 1821.96  63
   1 -11  16 28588.4 1770.65  61
  -1 -11 -16 35964.7 1826.16  51
   1 -11  16 34326.7 1853.70  48
   1  11 -16 29832.4 1716.70  40
   1  11 -16 33633.8 1778.06  47
   1 -11  16 34245.6 1836.82  50
   1 -11  15 17702.6 1401.64  30
  -1 -11 -15 15901.5 1126.83  34
  -1 -11 -15 16238.9 1271.72  35
   1  11 -15 14903.4 1232.42  19
  -1  11  15 17059.3 1461.44  20
  -1 -11 -15 16238.0 1160.94  51
  -1 -11 -15 16548.5 1179.53  63
   1 -11  15 16243.4 1195.08  48
   1  11 -15 16391.0 1166.55  47
   1  11 -15 13314.2 1064.71  40
   1 -11  15 16173.6 1180.16  50
  -1 -11 -14 2948.23 511.526  35
  -1 -11 -14 3266.96 493.613  34
   1  11 -14 3638.99 575.271  33
   1  11 -14 2257.07 417.101  40
   1 -11  14 3991.38 639.962  30
  -1  11  14 4490.64 739.834  10
  -1  11  14 3836.76 660.063  20
  -1 -11 -14 2994.82 473.308  63
   1 -11  14 3089.80 495.875  48
  -1 -11 -14 3848.99 524.384  51
   1  11 -14 2678.68 456.381  47
   1 -11  14 2730.13 481.774  50
  -1  11  13 13415.3 1291.17  10
  -1  11  13 14477.9 1285.03  20
   1 -11  13 15534.3 1236.61  30
   1  11 -13 15492.3 1260.22  33
  -1 -11 -12 67140.4 2945.30  16
  -1  11  12 75888.2 3283.77  20
  -1  11  12 67295.2 3252.69  10
   1  11 -12 71715.2 3103.93  33
   1 -11  12 71444.7 3099.16  30
  -1  11  11 2208.86 521.218  10
  -1 -11 -11 3957.55 577.307  16
  -1  11  11 1719.95 428.606  20
   1 -11  11 2191.64 475.955  30
   1  11 -11 4365.10 635.043  33
  -1 -11 -10 86798.8 3388.09  16
  -1  11  10 83683.9 3579.25  10
  -1  11  10 87922.9 3550.17  20
   1 -11  10 89661.5 3477.80  30
   1  11 -10 83053.5 3292.21  27
   1  11 -10 93151.2 3531.41  33
  -1 -11  -9 8034.28 753.596  16
  -1  11   9 6666.99 757.401  15
  -1  11   9 7875.22 788.923  20
  -1  11   9 7478.67 812.196  10
   1  11  -9 6883.54 682.275  27
   1 -11   9 6778.05 740.241  30
   1  11  -9 8029.74 794.930  33
  -1  11   8 34954.5 1844.19  15
  -1 -11  -8 36797.9 1761.18  16
  -1  11   8 32572.6 1795.17  10
  -1  11   8 33228.8 1755.98  20
   1  11  -8 33558.5 1756.51  33
   1 -11   8 33902.5 1749.63  30
  -1 -11  -7 45319.9 1990.17  16
  -1  11   7 41178.6 2037.19  10
  -1  11   7 42682.2 1998.97  20
  -1  11   7 43712.5 2088.23  15
   1 -11   7 43780.4 2019.37  30
   1  11  -7 43028.1 2014.95  33
  -1  11   6 33821.5 1666.71  20
  -1 -11  -6 36666.1 1689.66  16
  -1  11   6 34372.1 1755.13  15
   1  11  -6 32729.6 1678.98  32
   1  11  -6 34778.7 1713.50  33
   1 -11   6 34878.2 1708.54  30
  -1 -11  -5 13644.0 900.335  16
  -1  11   5 12343.5 932.159  15
   1 -11   5 12400.5 826.312  16
   1  11  -5 13059.2 926.133  32
   1 -11   5 13039.8 919.480  30
   1  11  -5 11711.8 931.160  25
   1  11  -5 11644.7 890.814  33
  -1 -11  -4 162709. 5127.52  16
   1 -11   4 160858. 5060.91  16
  -1  11   4 155027. 5237.92  15
  -1  11   4 156014. 5265.41  23
   1 -11   4 158456. 5161.86  30
   1  11  -4 155226. 5216.89  25
   1  11  -4 164281. 5232.56  32
  -1  11   3 1877.57 342.737  15
  -1 -11  -3 2119.24 343.426  16
   1 -11   3 2249.60 337.179  16
  -1  11   3 1895.92 332.547  14
  -1  11   3 1868.31 361.184  23
   1  11  -3 2201.48 355.003  32
   1 -11   3 2065.09 345.266  30
   1  11  -3 2116.03 362.617  25
  -1 -11  -2 130088. 4273.32  18
  -1  11   2 137778. 4498.59  14
  -1 -11  -2 135081. 4408.75  16
  -1  11   2 137077. 4534.99  15
  -1  11   2 132042. 4535.20  23
   1 -11   2 136825. 4386.29  16
  -1  11   2 129711. 4457.04  25
   1 -11   2 133671. 4391.00  30
   1  11  -2 132131. 4487.60  25
   1  11  -2 140720. 4509.84  32
  -1  11   1 19705.6 1174.88  23
   1 -11   1 20637.3 1083.40  16
  -1 -11  -1 18389.1 1053.57  16
  -1  11   1 19443.0 1114.20  14
  -1  11   1 17912.5 1100.31  25
   1  11  -1 18980.3 1134.19  25
   1 -11   1 17266.7 1012.27  30
  -1  11   0 6702.93 651.690  23
  -1  11   0 7495.48 657.565  14
   1 -11   0 8315.93 640.175  16
  -1 -11   0 7138.74 600.405  16
   1  11   0 7256.26 654.601  14
   1  11   0 6717.12 640.858  25
   1 -11   0 6715.30 560.865  30
  -1  11   0 5877.02 610.532  25
  -1 -11   0 6429.64 566.650  30
   1 -11  -1 18799.1 1047.12  16
   1  11   1 18896.8 1113.91  14
  -1  11  -1 18527.2 1108.79  14
  -1 -11   1 17891.7 1021.23  16
   1  11   1 17812.0 1089.95  23
  -1 -11   1 19184.9 1072.52  30
   1  11   1 16662.7 1066.83  25
  -1  11  -1 18218.8 1115.61  25
   1  11   2 125971. 4429.70  23
   1  11   2 135689. 4476.18  14
  -1 -11   2 131631. 4317.08  16
   1 -11  -2 141005. 4394.47  16
  -1  11  -2 135425. 4480.18  25
   1  11   2 130649. 4457.17  25
  -1 -11   2 133128. 4397.03  30
   1  11   3 2112.80 377.639  15
   1 -11  -3 2293.99 346.696  16
   1  11   3 1762.57 322.155  23
   1  11   3 2424.98 377.432  14
   1  11   3 1506.57 631.761   7
  -1 -11   3 2214.42 316.499  16
   1  11   3 1699.57 317.254  25
  -1  11  -3 1796.67 333.204  32
  -1  11  -3 2261.41 378.387  25
  -1 -11   3 2223.73 352.896  30
   1 -11  -4 168905. 5113.13  16
   1  11   4 149344. 5141.61  23
   1  11   4 161843. 5202.52  15
  -1 -11   4 148861. 4936.12  16
   1  11   4 151528. 7420.18   7
   1  11   4 152539. 5151.51  14
  -1  11  -4 160646. 5139.13  32
  -1 -11   4 160712. 5148.27  30
  -1  11  -4 163311. 5230.53  25
   1  11   5 13374.4 938.168  14
   1  11   5 11328.1 889.723  15
   1  11   5 12242.0 922.512  23
   1  11   5 12308.8 855.912  10
   1 -11  -5 13545.2 899.739  16
   1  11   5 14844.5 2055.71   7
  -1  11  -5 12709.1 891.632  32
  -1 -11   5 12516.3 895.660  30
  -1  11  -5 12331.5 925.915  25
   1  11   6 35755.1 3445.92   7
   1  11   6 35066.1 1748.24  15
   1  11   6 32258.6 1628.08  10
   1 -11  -6 38347.9 1706.61  16
  -1  11  -6 36892.8 1777.36  33
  -1 -11   6 34928.6 1716.77  30
  -1  11  -6 33188.1 1650.07  32
  -1  11  -6 35827.7 1783.85  25
   1 -11  -7 46450.0 1992.24  16
   1  11   7 39986.6 1949.70  10
   1  11   7 43198.6 2041.81  15
   1 -11  -7 41698.8 1849.71  19
   1  11   7 42519.6 3970.44   7
  -1  11  -7 44831.8 2051.48  33
  -1 -11   7 45190.8 2032.48  30
   1 -11  -8 34267.4 1681.70  16
   1  11   8 35121.2 3757.08   7
   1  11   8 31816.4 1708.94  10
   1 -11  -8 32083.4 1574.03  19
   1  11   8 32197.3 1748.98  15
  -1 -11   8 35414.3 1768.11  30
  -1  11  -8 33746.8 1759.60  33
   1  11   9 7359.88 762.329  10
   1  11   9 6993.73 746.569  15
   1 -11  -9 6823.75 644.513  19
   1 -11  -9 7100.21 688.280  16
  -1  11  -9 5937.32 686.884  33
  -1 -11   9 6840.21 716.608  30
   1 -11 -10 86387.4 3311.25  16
   1 -11 -10 83297.0 3214.55  19
   1  11  10 81806.3 3464.71  10
  -1 -11  10 90181.5 3476.80  30
  -1  11 -10 90594.5 3497.35  33
   1 -11 -11 2719.25 463.608  19
   1  11  11 2649.67 518.969  10
   1 -11 -11 2934.66 488.399  16
  -1  11 -11 3748.39 610.644  33
  -1 -11  11 2763.44 506.828  30
   1 -11 -12 62715.7 2761.57  19
   1  11  12 66353.7 3118.64  10
  -1 -11  12 73581.4 3112.34  30
  -1  11 -12 75208.3 3122.09  33
   1  11  13 13487.9 1228.86  10
   1 -11 -13 10926.8 955.655  19
  -1  11 -13 13335.5 1162.28  33
  -1 -11  13 15807.1 1245.81  30
   1 -11 -14 2991.94 528.990  35
   1 -11 -14 3292.72 495.056  34
  -1 -11  14 4555.85 685.167  30
  -1  11 -14 3228.65 489.775  40
  -1  11 -14 4117.22 660.455  33
   1  11  14 3611.33 650.074  10
  -1 -11  14 2178.90 485.520  54
  -1 -11  14 2410.50 468.954  61
   1 -11 -14 2782.03 463.984  63
  -1  11 -14 2954.33 476.794  47
  -1 -11  14 2998.67 502.839  50
   1 -11 -14 4011.82 553.230  51
  -1 -11  14 3505.04 518.885  48
  -1 -11  15 16795.6 1364.43  30
   1 -11 -15 16336.2 1133.06  34
  -1  11 -15 15976.3 1327.16  33
   1 -11 -15 14746.5 1208.49  35
   1  11  15 15082.2 1326.67  20
   1 -11 -15 16529.3 1151.37  51
  -1 -11  15 16345.3 1273.94  54
   1 -11 -15 16316.9 1144.51  63
  -1 -11  15 13772.5 1158.40  61
  -1  11 -15 15720.8 1168.09  47
  -1 -11  15 15678.3 1205.60  50
  -1 -11  15 15894.8 1189.86  48
  -1  11 -15 16987.6 1172.35  40
   1 -11 -16 33911.6 1764.97  34
  -1 -11  16 31840.7 2026.56  30
   1  11  16 29558.6 2032.08  20
  -1  11 -16 28480.4 1846.15  19
   1 -11 -16 35667.4 1846.81  63
   1 -11 -16 38692.2 1873.80  51
  -1 -11  16 33236.0 1917.98  54
  -1 -11  16 32631.9 1887.21  61
  -1  11 -16 32445.3 1743.64  40
  -1 -11  16 34488.5 1868.47  50
  -1  11 -16 34891.8 1833.72  47
  -1 -11  16 34413.2 1864.32  48
  -1 -11  17 1039.37 330.598  30
  -1  11 -17 1381.55 364.420  40
   1 -11 -17 1674.64 379.800  34
   1  11  17 513.499 280.150  20
   1 -11 -17 1308.45 371.376  63
  -1 -11  17 1294.01 373.949  61
  -1 -11  17 746.334 308.930  54
  -1  11 -17 1503.12 397.556  47
   1 -11 -17 2166.20 404.436  51
  -1 -11  17 1782.71 410.337  50
   1 -11 -18 39684.7 1896.02  34
   1 -11 -18 43570.4 1979.20  51
  -1 -11  18 35764.7 1979.09  54
  -1 -11  18 35619.7 1965.98  61
   1 -11 -18 38434.8 1919.95  63
  -1  11 -18 38549.8 1894.89  40
  -1 -11  18 38435.5 1980.36  50
  -1  11 -18 35612.8 1892.68  47
  -1  11 -19 1967.74 387.637  40
   1 -11 -19 2183.82 381.730  34
  -1 -11  19 1857.90 399.241  61
  -1 -11  19 1720.37 393.483  54
   1 -11 -19 1889.26 397.446  63
  -1  11 -19 1879.11 379.042  47
   1 -11 -19 2084.91 394.533  51
  -1 -11  19 2061.06 411.644  50
  -1 -11  20 13655.3 1022.31  54
   1 -11 -20 14276.1 961.986  51
   1 -11 -20 11479.4 897.595  63
  -1 -11  20 11749.4 966.620  61
  -1 -11  20 12328.6 954.338  50
  -1  11 -20 12911.1 945.549  47
  -1  11 -20 14118.9 976.158  40
  -1 -11  21 9248.90 805.542  61
  -1 -11  21 9405.27 811.032  54
   1 -11 -21 9682.96 761.214  51
   1 -11 -21 9751.16 761.600  63
  -1  11 -21 9550.23 756.859  40
  -1 -11  21 9875.36 791.024  50
  -1  11 -21 8535.32 719.046  47
  -1 -11  22 6337.31 606.919  61
   1 -11 -22 8474.20 655.440  51
   1 -11 -22 7098.32 591.962  63
  -1 -11  22 7659.78 684.651  54
  -1 -11  22 6764.49 608.768  50
  -1  11 -22 6517.46 588.753  40
  -1  11 -22 6986.81 603.187  47
  -1 -11  23 1329.26 260.632  54
  -1 -11  23 1393.40 262.680  61
   1 -11 -23 1248.79 221.772  63
  -1 -11  23 1255.81 235.734  50
  -1  11 -23 1957.63 292.636  40
  -1  11 -23 1733.84 268.741  47
  -1 -11  24 23560.6 1105.23  54
   1 -12  23 13071.1 774.946  54
   1  12 -23 12581.9 739.687  47
   1 -12  23 11987.4 729.826  50
  -1 -12 -22 12321.3 784.355  63
   1 -12  22 10544.4 761.773  61
   1 -12  22 15005.2 925.480  54
  -1 -12 -22 15917.8 884.523  51
   1  12 -22 13668.4 841.487  40
   1 -12  22 13701.8 867.773  50
   1  12 -22 15527.2 896.048  47
   1 -12  21 336.945 178.222  61
  -1 -12 -21 389.494 182.737  63
   1 -12  21 517.224 215.164  54
   1  12 -21 836.119 236.681  40
  -1 -12 -21 742.298 264.472  51
   1 -12  21 377.967 121.784  50
   1  12 -21 981.283 250.980  47
   1 -12  20 15251.3 1060.56  61
  -1 -12 -20 20508.4 1161.78  51
  -1 -12 -20 18372.2 1117.37  63
   1 -12  20 17648.6 1169.84  54
   1  12 -20 18781.5 1126.11  40
   1  12 -20 19729.2 1168.77  47
   1 -12  20 18736.5 1171.62  50
   1 -12  19 24231.3 1455.37  54
  -1 -12 -19 25838.4 1398.76  51
   1 -12  19 22039.5 1372.33  61
  -1 -12 -19 24904.9 1392.39  63
   1 -12  19 23490.7 1393.50  50
   1  12 -19 24162.4 1391.22  47
   1  12 -19 24318.5 1355.07  40
   1  12 -18 1184.70 322.507  40
   1 -12  18 504.460 223.612  54
  -1 -12 -18 891.387 266.734  63
   1 -12  18 382.395 172.110  61
   1  12 -18 697.556 281.056  47
   1 -12  18 861.651 299.610  48
   1 -12  18 786.731 330.387  50
  -1 -12 -18 1131.31 324.392  51
  -1 -12 -17 19514.0 1397.50  35
  -1 -12 -17 20497.3 1293.51  51
  -1 -12 -17 22319.1 1364.19  63
   1 -12  17 18813.4 1337.27  54
   1  12 -17 20961.7 1327.66  47
   1 -12  17 20230.2 1336.17  48
   1  12 -17 18589.4 1246.29  40
   1 -12  17 18954.9 1296.33  50
  -1 -12 -16 1018.88 395.889  35
   1  12 -16 1407.40 358.326  40
   1 -12  16 477.135 267.308  30
  -1  12  16 181.300 153.712  20
  -1 -12 -16 900.468 278.832  63
   1 -12  16 792.792 279.413  54
   1  12 -16 955.527 336.876  47
   1 -12  16 1064.62 311.211  48
  -1 -12 -16 616.113 264.906  51
   1 -12  16 696.030 296.703  50
   1 -12  15 9551.03 1033.93  30
  -1 -12 -15 10300.2 998.621  35
  -1 -12 -15 10814.2 909.014  34
   1  12 -15 8631.32 955.710  19
  -1  12  15 10968.2 1162.76  20
  -1 -12 -15 12972.7 1008.14  63
  -1 -12 -15 11268.2 944.040  51
   1  12 -15 9834.12 884.698  40
   1 -12  15 12797.4 1029.19  50
   1  12 -15 11736.1 955.728  47
   1 -12  15 11789.3 997.187  48
   1  12 -14 47625.5 2467.27  33
  -1 -12 -14 41154.8 2219.98  35
  -1 -12 -14 40014.5 2027.55  34
   1 -12  14 44355.9 2379.81  30
  -1  12  14 43458.5 2465.48  20
  -1  12  14 41312.0 2472.86  15
  -1 -12 -14 49002.5 2197.85  51
  -1 -12 -14 43820.2 2132.28  63
   1 -12  14 44326.1 2165.26  48
   1  12 -14 41847.0 2084.34  47
   1  12 -14 38391.5 2018.78  40
   1 -12  14 44678.4 2189.79  50
   1 -12  13 14289.0 1205.56  30
  -1 -12 -13 11271.8 921.056  34
  -1 -12 -13 10390.9 1004.56  35
   1  12 -13 14581.5 1228.07  33
  -1  12  13 10915.3 1165.76  10
  -1  12  13 13067.2 1248.31  15
  -1  12  13 14880.2 1275.77  20
  -1 -12 -13 12777.8 1005.93  63
   1  12 -13 10208.9 942.913  60
   1 -12  13 9725.45 895.925  57
  -1 -12 -13 12470.8 988.501  51
   1 -12  13 11756.8 974.663  48
   1  12 -13 11528.1 951.632  47
   1  12 -13 10304.8 904.962  40
   1 -12  13 12945.7 1048.47  50
  -1 -12 -12 10665.9 968.381  16
  -1  12  12 9944.26 1025.83  20
  -1  12  12 10748.6 1113.76  15
  -1  12  12 9146.69 1039.80  10
   1 -12  12 11639.9 1068.61  30
   1  12 -12 10467.6 1033.02  33
  -1  12  11 66848.5 3076.04  15
  -1  12  11 62978.7 2960.82  20
  -1 -12 -11 61331.2 2792.84  16
  -1  12  11 62877.4 3043.23  10
   1 -12  11 67555.2 2942.29  30
   1  12 -11 64346.4 2909.87  33
  -1  12  10 2013.14 429.374  20
  -1 -12 -10 2924.49 493.924  16
  -1  12  10 2094.62 459.001  15
  -1  12  10 2061.04 460.727  10
   1  12 -10 1495.33 370.672  33
   1 -12  10 2391.14 476.731  30
  -1  12   9 10016.8 975.420  10
  -1  12   9 9808.95 919.010  20
  -1  12   9 11084.0 1015.09  15
  -1 -12  -9 11200.2 940.130  16
   1 -12   9 12467.4 1021.61  30
   1  12  -9 10010.0 872.527  27
   1  12  -9 11854.4 1001.34  33
  -1  12   8 42762.4 2220.14  15
  -1 -12  -8 48567.7 2170.64  16
   1  12  -8 44267.5 2164.70  33
   1 -12   8 44268.9 2143.64  30
  -1 -12  -7 586.471 200.478  16
  -1  12   7 767.080 273.491  15
   1  12  -7 691.421 274.658  33
   1 -12   7 347.775 112.038  30
  -1  12   6 28788.0 1678.51  15
  -1 -12  -6 33302.7 1650.22  16
   1  12  -6 29836.1 1628.51  32
   1 -12   6 30776.5 1630.66  30
   1  12  -6 32079.9 1693.08  33
  -1  12   5 40920.5 2015.23  23
   1 -12   5 39554.9 1784.98  16
  -1 -12  -5 42643.4 1896.21  16
  -1  12   5 40011.8 1992.26  15
  -1  12   5 41450.3 1960.29  14
   1  12  -5 40576.4 1941.17  33
   1 -12   5 41373.6 1922.89  30
   1  12  -5 39042.7 1939.72  25
   1  12  -5 42595.0 1978.20  32
  -1 -12  -4 4187.68 507.207  16
  -1  12   4 4443.84 546.795  15
  -1  12   4 4365.72 582.354  23
  -1  12   4 4489.44 531.894  14
   1 -12   4 4043.83 461.496  16
   1 -12   4 3642.83 474.749  30
   1  12  -4 4738.24 578.552  25
   1  12  -4 4229.62 538.774  32
  -1  12   3 74360.3 3006.59  15
  -1  12   3 75069.2 3034.81  23
  -1 -12  -3 78844.5 2918.34  16
   1 -12   3 78527.0 2871.61  16
  -1  12   3 77592.4 2995.42  14
  -1  12   3 77162.4 2993.33  25
   1  12  -3 73978.9 2975.68  25
   1  12  -3 80055.4 3018.54  32
   1 -12   3 76492.7 2904.29  30
  -1 -12  -2 18705.8 1061.21  18
  -1  12   2 20199.8 1263.16  23
   1 -12   2 20848.6 1157.70  16
  -1 -12  -2 20458.7 1159.65  16
  -1  12   2 20041.3 1226.50  14
   1  12  -2 21016.2 1234.46  32
   1  12  -2 19998.4 1227.67  25
  -1  12   2 17949.3 1171.28  25
   1 -12   2 20073.3 1141.46  30
  -1 -12  -1 31797.2 1534.81  16
  -1  12   1 29362.6 1611.27  23
  -1  12   1 30147.4 1578.43  14
   1 -12   1 31238.6 1511.83  16
   1 -12   1 31323.6 1485.06  30
   1  12  -1 31544.7 1612.30  25
  -1  12   1 31581.0 1609.61  25
   1  12  -1 33473.5 1623.25  32
   1 -12   0 139145. 4340.99  16
   1  12   0 125863. 4360.27  14
  -1 -12   0 131741. 4309.36  16
  -1  12   0 125448. 4424.21  23
  -1  12   0 131148. 4398.93  14
  -1 -12   0 125175. 4234.22  30
   1  12   0 122249. 4355.74  25
  -1  12   0 133925. 4418.46  25
   1 -12   0 114890. 4119.18  30
  -1 -12   1 30239.7 1490.40  16
   1  12   1 31312.2 1590.59  14
   1  12   1 31003.6 1603.73  23
   1 -12  -1 32613.5 1529.84  16
  -1  12  -1 29860.7 1570.60  14
   1  12   1 32029.5 1614.49  25
  -1 -12   1 31073.2 1525.32  30
  -1  12  -1 32886.4 1624.96  25
   1  12   2 19276.9 1190.30  14
  -1 -12   2 18717.3 1095.34  16
   1  12   2 18945.5 1182.56  23
   1 -12  -2 21174.4 1161.80  16
  -1 -12   2 17828.8 1115.39  30
  -1  12  -2 19525.2 1215.84  25
   1  12   2 18336.5 1175.27  25
   1  12   3 75466.3 2985.97  15
   1  12   3 75482.6 2999.54  23
  -1 -12   3 73101.5 2800.58  16
   1 -12  -3 80300.7 2913.31  16
   1  12   3 77575.4 3005.68  14
  -1 -12   3 78898.3 2953.30  30
  -1  12  -3 77260.2 2947.06  32
   1  12   3 77428.2 3000.85  25
  -1  12  -3 80449.1 3045.99  25
   1  12   4 4398.38 546.120  23
   1  12   4 4556.67 561.083  14
   1 -12  -4 5251.59 546.372  16
  -1 -12   4 3904.88 458.843  16
   1  12   4 3896.26 508.712  15
  -1  12  -4 4464.18 531.181  32
   1  12   4 4079.20 543.263  25
  -1  12  -4 5171.18 625.563  25
  -1 -12   4 4869.57 554.201  30
   1  12   5 39623.8 1943.30  14
   1 -12  -5 41942.7 1883.20  16
   1  12   5 42925.0 2002.14  23
   1  12   5 39458.3 1947.56  15
  -1  12  -5 41317.1 1989.88  25
  -1 -12   5 41465.0 1936.68  30
  -1  12  -5 38752.4 1870.26  32
   1  12   6 29049.7 1653.69  15
   1  12   6 31410.2 1691.85  23
   1 -12  -6 34013.2 1639.63  16
   1  12   6 30264.8 1665.67  14
  -1  12  -6 31839.2 1722.03  25
  -1  12  -6 31476.4 1678.30  33
  -1 -12   6 30571.5 1628.01  30
  -1  12  -6 28404.3 1567.45  32
   1  12   7 532.976 261.597  15
   1  12   7 725.502 252.206  10
   1 -12  -7 642.061 230.791  16
  -1  12  -7 836.103 301.864  33
  -1 -12   7 503.938 223.054  30
   1  12   8 44424.7 2201.15  15
   1 -12  -8 45924.6 2087.33  16
   1  12   8 37985.2 2024.29  10
  -1  12  -8 45723.4 2183.88  33
  -1 -12   8 44863.1 2131.65  30
   1 -12  -9 10845.0 859.037  19
   1 -12  -9 11472.6 955.996  16
   1  12   9 9969.47 926.930  10
   1  12   9 11092.1 1011.15  15
  -1  12  -9 11939.8 1015.88  33
  -1 -12   9 11242.4 964.584  30
   1 -12 -10 2474.49 436.490  16
   1  12  10 1871.87 422.834  10
   1  12  10 2580.93 507.841  15
   1 -12 -10 2163.24 381.125  19
  -1 -12  10 1373.30 346.942  30
  -1  12 -10 1718.01 415.041  33
   1  12  11 62480.6 2923.54  15
   1  12  11 59390.2 2865.44  10
   1 -12 -11 62277.4 2691.90  16
   1 -12 -11 55697.6 2549.17  19
  -1 -12  11 65473.9 2870.25  30
  -1  12 -11 66746.1 2902.36  33
   1  12  12 8705.86 975.420  10
   1 -12 -12 9223.78 851.369  19
   1  12  12 8591.73 974.796  15
  -1  12 -12 10570.8 1024.22  33
  -1 -12  12 9708.61 978.456  30
   1 -12 -13 13198.4 1002.52  34
  -1  12 -13 15168.7 1242.91  33
  -1 -12  13 14028.3 1190.64  30
   1  12  13 11880.8 1168.37  15
   1  12  13 11330.8 1155.26  10
   1 -12 -13 11396.3 939.886  63
   1 -12 -13 12500.3 1003.61  51
  -1 -12  13 11227.7 1012.86  54
  -1 -12  13 11957.9 1005.10  50
  -1  12 -13 13669.1 1050.08  47
  -1 -12  13 11793.3 984.784  48
  -1  12 -13 11445.9 951.617  40
   1 -12 -13 9957.60 839.721  45
  -1  12 -14 45541.0 2422.05  33
  -1 -12  14 45699.1 2438.34  30
   1 -12 -14 47720.3 2155.64  34
   1  12  14 37715.5 2357.82  15
  -1 -12  14 41590.6 2195.49  54
   1 -12 -14 44522.0 2117.07  63
   1 -12 -14 46437.7 2166.48  51
  -1 -12  14 44911.5 2193.32  50
  -1 -12  14 42701.6 2147.20  48
  -1  12 -14 42506.9 2131.39  47
  -1  12 -14 40144.1 2058.57  40
  -1 -12  15 10260.8 1082.04  30
   1 -12 -15 11653.4 945.573  34
  -1  12 -15 10081.8 1067.85  33
  -1 -12  15 11678.8 1040.62  61
  -1 -12  15 12769.2 1086.70  54
   1 -12 -15 14362.2 1055.82  51
   1 -12 -15 13008.2 1017.91  63
  -1 -12  15 12777.5 1052.60  50
  -1  12 -15 11352.8 952.643  40
  -1 -12  15 12937.8 1048.52  48
  -1  12 -15 11620.4 974.111  47
  -1 -12  16 379.572 223.303  30
  -1  12 -16 1323.40 356.017  40
  -1 -12  16 413.001 234.414  61
   1 -12 -16 826.249 300.095  63
  -1 -12  16 900.309 315.219  54
  -1  12 -16 888.909 332.120  47
   1 -12 -16 1384.71 371.913  51
  -1 -12  16 939.889 308.408  50
  -1 -12  17 19572.9 1372.26  54
   1 -12 -17 19477.8 1282.54  63
  -1 -12  17 19344.2 1343.38  61
   1 -12 -17 21714.7 1340.38  51
  -1  12 -17 20658.2 1303.65  40
  -1 -12  17 20781.6 1361.35  50
  -1  12 -17 21498.6 1346.05  47
  -1  12 -18 681.652 265.021  40
  -1 -12  18 1105.08 339.529  54
  -1 -12  18 597.181 261.739  61
   1 -12 -18 1065.04 331.218  63
  -1  12 -18 496.749 187.266  47
  -1 -12  18 502.217 280.924  50
   1 -12 -18 1028.35 339.890  51
  -1 -12  19 20284.1 1342.99  61
  -1 -12  19 25257.5 1486.33  54
   1 -12 -19 26009.0 1402.94  51
   1 -12 -19 24479.0 1378.26  63
  -1  12 -19 26066.9 1427.37  47
  -1 -12  19 24905.8 1444.14  50
  -1  12 -19 24916.4 1379.94  40
  -1 -12  20 16374.7 1125.98  61
   1 -12 -20 20655.1 1167.88  51
  -1 -12  20 18302.8 1190.22  54
   1 -12 -20 17294.9 1094.05  63
  -1  12 -20 19894.5 1174.97  47
  -1  12 -20 18863.3 1134.38  40
  -1 -12  20 18612.1 1162.94  50
  -1 -12  21 491.747 233.174  54
  -1 -12  21 307.887 173.744  61
   1 -12 -21 547.114 202.992  63
   1 -12 -21 928.372 249.903  51
  -1  12 -21 928.650 244.628  47
  -1  12 -21 987.833 257.195  40
  -1 -12  21 346.906 142.563  50
  -1 -12  22 13815.0 896.066  54
   1 -12 -22 14242.7 846.747  63
  -1 -12  22 11415.0 802.209  61
  -1  12 -22 12926.5 822.005  47
  -1 -12  22 13713.3 867.135  50
  -1 -12  23 12442.1 766.172  54
   1 -12 -23 11131.8 667.262  63
  -1 -12  23 11273.7 700.903  50
  -1  12 -23 10804.2 673.036  47
  -1  12 -23 12541.7 741.734  40
   1 -13  23 8295.60 561.524  50
   1  13 -23 8819.05 562.523  47
   1 -13  22 2266.09 323.920  54
  -1 -13 -22 2215.91 285.875  63
   1  13 -22 2196.51 299.056  40
   1 -13  22 2427.46 324.599  50
   1  13 -22 2994.06 357.342  47
  -1 -13 -21 45645.8 1890.49  63
  -1 -13 -21 50385.5 1931.39  51
   1 -13  21 44914.3 1943.89  54
   1 -13  21 48587.9 1977.32  50
   1  13 -21 51470.7 1994.59  47
   1  13 -21 42593.3 1834.67  40
  -1 -13 -20 4958.52 532.307  63
   1 -13  20 4315.29 536.962  54
  -1 -13 -20 4993.61 533.677  51
   1 -13  20 4321.61 515.964  50
   1  13 -20 5224.90 547.289  47
   1  13 -20 4272.73 484.648  40
  -1 -13 -19 11043.9 846.119  63
   1 -13  19 9366.12 822.176  54
  -1 -13 -19 10141.2 796.942  51
   1  13 -19 10545.7 846.307  47
   1  13 -19 8630.57 737.691  40
   1 -13  19 9397.72 794.057  50
   1  13 -18 760.697 272.934  40
  -1 -13 -18 1158.31 301.729  63
   1 -13  18 1115.89 359.274  54
  -1 -13 -18 1828.14 386.500  51
   1  13 -18 1492.73 334.824  47
   1 -13  18 865.133 308.590  50
   1  13 -17 298.558 210.977  40
   1 -13  17 370.302 262.380  54
  -1 -13 -17 563.921 170.979  63
  -1 -13 -17 411.069 187.885  51
   1 -13  17 635.766 255.117  50
   1 -13  17 423.908 192.804  48
   1  13 -17 720.862 277.041  47
   1 -13  16 4161.60 671.497  30
  -1 -13 -16 4204.74 596.564  35
   1  13 -16 4305.99 552.554  40
  -1 -13 -16 4737.74 600.287  63
  -1 -13 -16 5670.10 650.650  51
   1 -13  16 3982.98 596.876  54
   1  13 -16 4520.46 589.434  47
   1 -13  16 4438.34 602.383  48
   1 -13  16 4220.34 571.024  50
  -1 -13 -15 61233.7 2834.19  35
   1 -13  15 60805.5 2997.86  30
  -1 -13 -15 64592.3 2698.39  51
   1 -13  15 60560.4 2765.37  54
  -1 -13 -15 64308.2 2707.39  63
   1 -13  15 65113.0 2767.93  50
   1  13 -15 62987.1 2682.32  47
   1  13 -15 59705.5 2635.00  40
   1 -13  15 64479.8 2751.59  48
   1  13 -14 3495.57 615.990  33
  -1 -13 -14 3247.70 543.670  35
   1  13 -14 2823.05 462.988  40
   1 -13  14 3357.13 603.972  30
   1 -13  14 2515.42 459.701  54
  -1 -13 -14 3265.70 499.169  63
   1  13 -14 2771.68 474.837  47
   1 -13  14 2701.20 513.486  50
  -1 -13 -14 2826.11 466.592  51
   1 -13  14 2697.24 444.737  48
   1 -13  13 54497.4 2649.36  30
   1  13 -13 51742.6 2623.64  33
  -1 -13 -13 42172.9 2346.63  16
  -1  13  13 47169.3 2688.60  15
  -1 -13 -13 54061.8 2354.61  63
   1  13 -13 47916.1 2333.95  60
  -1 -13 -13 54592.0 2364.79  51
   1  13 -13 51337.8 2325.70  47
   1 -13  13 50638.3 2365.22  48
   1 -13  13 55986.9 2474.93  50
   1  13 -13 43226.3 2185.93  40
   1  13 -12 5236.21 743.154  33
   1 -13  12 6637.63 812.430  30
  -1 -13 -12 6006.37 752.023  16
  -1  13  12 6332.48 866.357  15
   1  13 -12 5403.39 672.040  60
   1 -13  12 5180.11 648.035  57
  -1 -13 -12 6096.49 703.827  63
  -1 -13 -12 5641.65 659.135  51
   1 -13  12 4893.41 639.765  48
   1  13 -12 5400.46 660.443  47
   1 -13  12 5155.92 660.906  50
   1  13 -12 5669.63 657.730  41
   1  13 -11 2899.83 535.195  33
   1 -13  11 2636.90 509.244  30
  -1  13  11 2145.99 494.802  15
  -1 -13 -11 2155.71 464.794  16
  -1 -13 -11 2863.70 471.042  63
   1  13 -11 2798.37 484.341  47
   1 -13  11 3186.68 507.556  50
   1  13 -11 1898.13 339.967  41
   1 -13  11 2023.68 380.472  48
  -1 -13 -10 6617.52 772.969  16
  -1  13  10 5829.62 791.885  15
   1  13 -10 6077.52 759.236  33
   1 -13  10 6616.15 781.821  30
  -1 -13  -9 16512.3 1212.83  16
  -1  13   9 15904.4 1291.73  15
   1 -13   9 16217.8 1219.78  30
   1  13  -9 16594.8 1255.85  33
   1  13  -9 14418.8 1112.86  27
  -1 -13  -8 11960.0 992.756  16
  -1  13   8 9904.71 987.092  15
   1 -13   8 11146.4 973.515  30
   1  13  -8 9738.91 940.459  33
  -1  13   7 161358. 5633.94  23
  -1 -13  -7 162133. 5439.42  16
  -1  13   7 154455. 5610.09  15
   1  13  -7 153142. 5465.90  33
   1 -13   7 164209. 5483.55  30
  -1 -13  -6 19768.9 1246.90  16
  -1  13   6 18444.3 1301.68  23
  -1  13   6 17750.3 1265.50  14
  -1  13   6 15836.3 1229.94  15
   1  13  -6 17195.8 1216.32  32
   1 -13   6 17771.5 1212.02  30
   1  13  -6 18590.2 1272.76  33
  -1  13   5 20379.1 1350.05  14
  -1  13   5 20429.4 1379.22  23
  -1 -13  -5 21538.1 1310.93  16
  -1  13   5 19845.8 1361.14  15
   1 -13   5 19688.8 1179.50  16
   1  13  -5 20733.3 1340.89  25
   1  13  -5 19980.5 1312.71  33
   1  13  -5 20378.5 1312.87  32
   1 -13   5 20000.9 1269.63  30
[truncated: 3,722,501 more chars]
