# Supplementary material for: Anionic T‐Shaped Platinum(0) Pincer Complexes and Platinum(I) Intermediates in Radical Reactions With Alkyl Halides
Source: Angew Chem Int Ed Engl. 2026 Jun 3;65(30):e3980943. doi: 10.1002/anie.3980943 (PMC13383245; doi:10.1002/anie.3980943)
Supplement: Supplementary file 2 — Supporting File 2: anie73022‐sup‐0002‐cif.zip. [file ANIE-65-e3980943-s001.zip › anie73022-sup-0002-cif/ga_vk45.cif]

data_ga_vk45
_audit_creation_date               2024-12-06
_audit_creation_method
;
Olex2 1.5
(compiled 2024.02.16 svn.r378c4104 for OlexSys, GUI svn.r6928)
;
_shelx_SHELXL_version_number       '2019/3'
loop_
  _audit_author_name
  _audit_author_email
  _audit_author_address
 'Ballmann, J.' joachim.ballmann@uni-heidelberg.de
;
University of Heidelberg
Inorg. Chem. Dept.
Im Neuenheimer Feld 276
Heidelberg
D-69120
Germany
;

_audit_contact_author_address      ?
_audit_contact_author_email        ?
_audit_contact_author_name         ''
_audit_contact_author_phone        ?
_publ_contact_author_id_orcid      ?
_publ_section_references
;
Dolomanov, O.V., Bourhis, L.J., Gildea, R.J, Howard, J.A.K. & Puschmann, H.
 (2009), J. Appl. Cryst. 42, 339-341.

Sheldrick, G.M. (2015). Acta Cryst. A71, 3-8.

Sheldrick, G.M. (2015). Acta Cryst. C71, 3-8.
;
_chemical_name_common              ?
_chemical_name_systematic          ?
_chemical_formula_moiety           'C38 H62 Br N P2 Pt'
_chemical_formula_sum              'C38 H62 Br N P2 Pt'
_chemical_formula_weight           869.82
_chemical_melting_point            ?
_chemical_oxdiff_formula           C38H62BrNP2Pt
_chemical_oxdiff_usercomment       vjk264
loop_
  _atom_type_symbol
  _atom_type_description
  _atom_type_scat_dispersion_real
  _atom_type_scat_dispersion_imag
  _atom_type_scat_source
 'C' 'C' 0.0181 0.0091 'International Tables Vol C Tables 4.2.6.8 and 6.1.1.4'
 'H' 'H' 0.0000 0.0000 'International Tables Vol C Tables 4.2.6.8 and 6.1.1.4'
 'Br' 'Br' -0.6763 1.2805
 'International Tables Vol C Tables 4.2.6.8 and 6.1.1.4'
 'N' 'N' 0.0311 0.0180 'International Tables Vol C Tables 4.2.6.8 and 6.1.1.4'
 'P' 'P' 0.2955 0.4335 'International Tables Vol C Tables 4.2.6.8 and 6.1.1.4'
 'Pt' 'Pt' -4.5932 6.9264
 'International Tables Vol C Tables 4.2.6.8 and 6.1.1.4'

_shelx_space_group_comment
;
The symmetry employed for this shelxl refinement is uniquely defined
by the following loop, which should always be used as a source of
symmetry information in preference to the above space-group names.
They are only intended as comments.
;
_space_group_crystal_system        'orthorhombic'
_space_group_IT_number             61
_space_group_name_H-M_alt          'P b c a'
_space_group_name_Hall             '-P 2ac 2ab'
loop_
  _space_group_symop_operation_xyz
 'x, y, z'
 '-x+1/2, -y, z+1/2'
 '-x, y+1/2, -z+1/2'
 'x+1/2, -y+1/2, -z'
 '-x, -y, -z'
 'x-1/2, y, -z-1/2'
 'x, -y-1/2, z-1/2'
 '-x-1/2, y-1/2, z'

_cell_length_a                     23.5846(3)
_cell_length_b                     12.0385(2)
_cell_length_c                     27.0678(4)
_cell_angle_alpha                  90
_cell_angle_beta                   90
_cell_angle_gamma                  90
_cell_volume                       7685.2(2)
_cell_formula_units_Z              8
_cell_measurement_reflns_used      41851
_cell_measurement_temperature      120(1)
_cell_measurement_theta_max        70.8560
_cell_measurement_theta_min        3.2650
_shelx_estimated_absorpt_T_max     0.714
_shelx_estimated_absorpt_T_min     0.532
_exptl_absorpt_coefficient_mu      9.014
_exptl_absorpt_correction_T_max    0.799
_exptl_absorpt_correction_T_min    0.616
_exptl_absorpt_correction_type     gaussian
_exptl_absorpt_process_details
;
CrysAlisPro 1.171.43.127a (Rigaku Oxford Diffraction, 2024)
Numerical absorption correction based on gaussian integration over
a multifaceted crystal model
Empirical absorption correction using spherical harmonics,
implemented in SCALE3 ABSPACK scaling algorithm.
;
_exptl_absorpt_special_details     ?
_exptl_crystal_colour              orange
_exptl_crystal_colour_primary      orange
_exptl_crystal_density_diffrn      1.504
_exptl_crystal_density_meas        ?
_exptl_crystal_density_method      ?
_exptl_crystal_description         irregular
_exptl_crystal_F_000               3520
loop_
  _exptl_crystal_face_index_h
  _exptl_crystal_face_index_k
  _exptl_crystal_face_index_l
  _exptl_crystal_face_perp_dist
 3 8 2 0.0390
 -3 -8 -1 0.0091
 10 1 13 0.0476
 -10 0 -14 0.0214
 2 -5 13 0.0415
 12 -2 -9 0.0164
 15 0 5 0.0319
 -12 1 10 0.0176

_exptl_crystal_size_max            0.08
_exptl_crystal_size_mid            0.05
_exptl_crystal_size_min            0.04
loop_
  _exptl_oxdiff_crystal_face_indexfrac_h
  _exptl_oxdiff_crystal_face_indexfrac_k
  _exptl_oxdiff_crystal_face_indexfrac_l
  _exptl_oxdiff_crystal_face_x
  _exptl_oxdiff_crystal_face_y
  _exptl_oxdiff_crystal_face_z
 3.0640 7.6261 1.6498 0.7916 -0.1049 -0.6019
 -2.5314 -7.7021 -0.8718 -0.7562 0.1004 0.6466
 9.7253 1.0715 13.3426 0.8261 -0.1069 0.5534
 -9.6822 -0.1889 -13.5912 -0.7584 0.0979 -0.6444
 1.5158 -5.3065 12.7856 0.0384 0.3139 0.9487
 12.4949 -1.6178 -9.4710 -0.1287 -0.9802 0.1502
 14.6052 -0.4615 5.1181 0.5400 -0.6336 0.5540
 -12.3940 1.4602 9.7709 0.1286 0.9840 -0.1232

_exptl_transmission_factor_max     ?
_exptl_transmission_factor_min     ?
_diffrn_reflns_av_R_equivalents    0.0597
_diffrn_reflns_av_unetI/netI       0.0196
_diffrn_reflns_Laue_measured_fraction_full  1.000
_diffrn_reflns_Laue_measured_fraction_max  0.995
_diffrn_reflns_limit_h_max         28
_diffrn_reflns_limit_h_min         -28
_diffrn_reflns_limit_k_max         14
_diffrn_reflns_limit_k_min         -14
_diffrn_reflns_limit_l_max         33
_diffrn_reflns_limit_l_min         -33
_diffrn_reflns_number              106385
_diffrn_reflns_point_group_measured_fraction_full  1.000
_diffrn_reflns_point_group_measured_fraction_max  0.995
_diffrn_reflns_theta_full          67.684
_diffrn_reflns_theta_max           71.262
_diffrn_reflns_theta_min           3.265
_diffrn_ambient_environment        N~2~
_diffrn_ambient_temperature        120(1)
_diffrn_detector                   'CCD plate'
_diffrn_detector_area_resol_mean   7.9621
_diffrn_detector_type              Eos
_diffrn_measured_fraction_theta_full  1.000
_diffrn_measured_fraction_theta_max  0.995
_diffrn_measurement_details
;
List of Runs (angles in degrees, time in seconds):

  # Type    Start    End  Width  t~exp~   \w     \q     \k     \f   Frames
--------------------------------------------------------------------------
  1  \w    -27.00  70.00   1.00   10.00    --    0.00  38.00-180.00   97
  2  \w    -25.00  55.00   1.00   10.00    --    0.00  38.00 -60.00   80
  3  \w    -11.00  69.00   1.00   10.00    --    0.00  57.00  30.00   80
  4  \w    -40.00   1.00   1.00   10.00    --   10.00 118.00-128.60   41
  5  \w    -24.00   3.00   1.00   10.00    --   22.00 111.00-106.75   27
  6  \w    -39.00 -14.00   1.00   32.00    --   30.00 143.00 120.90   25
  7  \w      3.00  28.00   1.00   32.00    --   42.00  91.00  59.05   25
  8  \w      4.00  29.00   1.00   32.00    --   42.00  89.00 160.52   25
  9  \w     11.00  36.00   1.00   32.00    --   46.00  84.00-142.21   25
 10  \w     11.00  36.00   1.00   32.00    --   46.00  84.00 135.30   25
 11  \w     11.00  39.00   1.00   32.00    --   46.00  83.00  26.67   28
 12  \w     10.00  35.00   1.00   32.00    --   46.00  85.00 -48.58   25
 13  \w     17.00  42.00   1.00   32.00    --   50.00  80.00 -90.01   25
 14  \w     16.00  42.00   1.00   32.00    --   50.00  82.00 167.02   26
 15  \w      5.00  82.00   1.00   32.00    --   54.47 -77.00 -60.00   77
 16  \w     23.00  91.00   1.00   32.00    --   54.47-125.00 -90.00   68
 17  \w    -16.00  68.00   1.00   32.00    --   54.47 -77.00  60.00   84
 18  \w      1.00  53.00   1.00   32.00    --   54.47 -99.00-180.00   52
 19  \w     26.00  53.00   1.00   32.00    --   58.00  77.00-118.12   27
 20  \w     86.00 133.00   1.00   32.00    --   62.00  76.00  65.39   47
 21  \w     31.00  75.00   1.00   32.00    --   62.00  77.00  87.58   44
 22  \w     89.00 128.00   1.00   32.00    --   62.00  76.00  26.41   39
 23  \w     73.00  99.00   1.00   32.00    --   62.00  76.00-156.97   26
 24  \w     31.00  69.00   1.00   32.00    --   62.00  76.00-156.97   38
 25  \w     86.00 132.00   1.00   32.00    --   62.00  77.00 166.72   46
 26  \w     86.00 120.00   1.00   32.00    --   62.00  77.00 -71.71   34
 27  \w     30.00  56.00   1.00   32.00    --   62.00  77.00 -71.71   26
 28  \w     31.00  67.00   1.00   32.00    --   62.00  76.00  65.39   36
 29  \w     31.00 130.00   1.00   32.00    --   62.00  76.00 -35.51   99
 30  \w     30.00  65.00   1.00   32.00    --   62.00  77.00 166.72   35
 31  \w     68.00 123.00   1.00   32.00    --   62.00  75.00   4.12   55
 32  \w     31.00  62.00   1.00   32.00    --   62.00  76.00  26.41   31
 33  \w     31.00  57.00   1.00   32.00    --   62.00  75.00   4.12   26
 34  \w     31.00 133.00   1.00   32.00    --   62.00  77.00 128.41  102
 35  \w     42.00 139.00   1.00   32.00    --   70.00  71.00-102.66   97
 36  \w    107.00 175.00   1.00   41.00    --  108.94  77.00   0.00   68
 37  \w     77.00 103.00   1.00   41.00    --  108.94  77.00   0.00   26
 38  \w     84.00 170.00   1.00   41.00    --  108.94  64.00 -30.00   86
 39  \w     44.00 112.00   1.00   41.00    --  108.94-111.00-120.00   68
 40  \w     84.00 177.00   1.00   41.00    --  108.94  64.00  90.00   93
 41  \w     84.00 110.00   1.00   41.00    --  108.94  64.00 150.00   26
 42  \w     84.00 172.00   1.00   41.00    --  108.94  64.00 -90.00   88
 43  \w     84.00 116.00   1.00   41.00    --  108.94  64.00   0.00   32
 44  \w     49.00 105.00   1.00   41.00    --  108.94-111.00  90.00   56
 45  \w     78.00 104.00   1.00   41.00    --  108.94  76.00 -74.00   26
 46  \w     77.00 152.00   1.00   41.00    --  108.94  77.00 150.00   75
 47  \w     82.00 112.00   1.00   41.00    --  108.94-111.00 150.00   30
 48  \w     77.00 104.00   1.00   41.00    --  108.94  77.00  90.00   27
 49  \w     84.00 110.00   1.00   41.00    --  108.94  64.00  30.00   26
 50  \w     77.00 103.00   1.00   41.00    --  108.94  77.00  60.00   26
 51  \w     77.00 173.00   1.00   41.00    --  108.94  77.00-150.00   96
 52  \w     77.00 159.00   1.00   41.00    --  108.94  77.00 -60.00   82
 53  \w     84.00 110.00   1.00   41.00    --  108.94  64.00-120.00   26
 54  \w     77.00 164.00   1.00   41.00    --  108.94  77.00-120.00   87
 55  \w     73.00 108.00   1.00   41.00    --  108.94-111.00   0.00   35
 56  \w     77.00 170.00   1.00   41.00    --  108.94  77.00  30.00   93
 57  \w    111.00 160.00   1.00   41.00    --  108.94  77.00 120.00   49
 58  \w     77.00 103.00   1.00   41.00    --  108.94  77.00 120.00   26
 59  \w     84.00 177.00   1.00   41.00    --  108.94  64.00  60.00   93
 60  \w     77.00 103.00   1.00   41.00    --  108.94  77.00 -30.00   26
 61  \w     77.00 168.00   1.00   41.00    --  108.94  77.00-180.00   91
 62  \w     82.00 113.00   1.00   41.00    --  108.94  38.00 150.00   31
 63  \w    124.00 175.00   1.00   41.00    --  108.94 111.00 150.00   51
 64  \w     41.00 133.00   1.00   41.00    --  108.94 -64.00-120.00   92
 65  \w     77.00 103.00   1.00   41.00    --  108.94  77.00 -90.00   26
 66  \w     50.00 133.00   1.00   41.00    --  108.94 -64.00  60.00   83
;
_diffrn_measurement_device         'four-circle diffractometer'
_diffrn_measurement_device_type    'SuperNova, Dual, Cu at home/near, Eos'
_diffrn_measurement_method         '\w scans'
_diffrn_orient_matrix_type        
 'CrysAlisPro convention (1999,Acta A55,543-557)'
_diffrn_orient_matrix_UB_11        0.0273578000
_diffrn_orient_matrix_UB_12        0.0852135000
_diffrn_orient_matrix_UB_13        0.0351270000
_diffrn_orient_matrix_UB_21        -0.0543884000
_diffrn_orient_matrix_UB_22        0.0012740000
_diffrn_orient_matrix_UB_23        0.0315286000
_diffrn_orient_matrix_UB_31        0.0237772000
_diffrn_orient_matrix_UB_32        -0.0953638000
_diffrn_orient_matrix_UB_33        0.0318004000
_diffrn_radiation_monochromator    mirror
_diffrn_radiation_probe            x-ray
_diffrn_radiation_type             'Cu K\a'
_diffrn_radiation_wavelength       1.54184
_diffrn_source                     'micro-focus sealed X-ray tube'
_diffrn_source_type                'SuperNova (Cu) X-ray Source'
_reflns_Friedel_coverage           0.000
_reflns_Friedel_fraction_full      .
_reflns_Friedel_fraction_max       .
_reflns_number_gt                  6655
_reflns_number_total               7423
_reflns_special_details
;
 Reflections were merged by SHELXL according to the crystal
 class for the calculation of statistics and refinement.
 
 _reflns_Friedel_fraction is defined as the number of unique
 Friedel pairs measured divided by the number that would be
 possible theoretically, ignoring centric projections and
 systematic absences.
;
_reflns_threshold_expression       'I > 2\s(I)'
_computing_cell_refinement         'CrysAlisPro 1.171.43.127a (Rigaku OD, 2024)'
_computing_data_collection        
 'CrysAlisPro system (CCD 43.143a 64-bit (release 25-10-2024))'
_computing_data_reduction          'CrysAlisPro 1.171.43.127a (Rigaku OD, 2024)'
_computing_molecular_graphics      'Olex2 1.5 (Dolomanov et al., 2009)'
_computing_publication_material    'Olex2 1.5 (Dolomanov et al., 2009)'
_computing_structure_refinement    'SHELXL 2019/3 (Sheldrick, 2015)'
_computing_structure_solution      'SHELXT  (Sheldrick, 2015)'
_refine_diff_density_max           1.630
_refine_diff_density_min           -2.252
_refine_diff_density_rms           0.133
_refine_ls_extinction_coef         0.000037(9)
_refine_ls_extinction_expression  
 'Fc^*^=kFc[1+0.001xFc^2^\l^3^/sin(2\q)]^-1/4^'
_refine_ls_extinction_method       'SHELXL-2019/2 (Sheldrick 2019)'
_refine_ls_goodness_of_fit_ref     1.042
_refine_ls_hydrogen_treatment      constr
_refine_ls_matrix_type             full
_refine_ls_number_parameters       487
_refine_ls_number_reflns           7423
_refine_ls_number_restraints       92
_refine_ls_R_factor_all            0.0503
_refine_ls_R_factor_gt             0.0457
_refine_ls_restrained_S_all        1.037
_refine_ls_shift/su_max            0.001
_refine_ls_shift/su_mean           0.000
_refine_ls_structure_factor_coef   Fsqd
_refine_ls_weighting_details      
 'w=1/[\s^2^(Fo^2^)+(0.0724P)^2^+32.2998P] where P=(Fo^2^+2Fc^2^)/3'
_refine_ls_weighting_scheme        calc
_refine_ls_wR_factor_gt            0.1263
_refine_ls_wR_factor_ref           0.1304
_refine_special_details            ?
_olex2_refinement_description
;
1. Fixed Uiso
 At 1.2 times of:
  All C(H) groups, All C(H,H) groups
 At 1.5 times of:
  All C(H,H,H) groups
2. Restrained distances
 C11-C19A \\sim C11-C19B
 with sigma of 0.02
 C19A-C21A \\sim C19B-C22B
 with sigma of 0.02
 C19A-C22A \\sim C19B-C20B
 with sigma of 0.02
 C19A-C20A \\sim C19B-C21B
 with sigma of 0.02
 C11-C21A \\sim C11-C22B
 with sigma of 0.02
 C11-C22A \\sim C11-C20B
 with sigma of 0.02
 C11-C20A \\sim C11-C21B
 with sigma of 0.02
 C21A-C22A \\sim C22B-C20B
 with sigma of 0.02
 C21A-C20A \\sim C22B-C21B
 with sigma of 0.02
 C22A-C20A \\sim C20B-C21B
 with sigma of 0.02
 P2-C31A \\sim P2-C31B
 with sigma of 0.02
 C31A-C34A \\sim C31B-C34B
 with sigma of 0.02
 C31A-C33A \\sim C31B-C33B
 with sigma of 0.02
 C31A-C32A \\sim C31B-C32B
 with sigma of 0.02
 P2-C34A \\sim P2-C34B
 with sigma of 0.02
 P2-C33A \\sim P2-C33B
 with sigma of 0.02
 P2-C32A \\sim P2-C32B
 with sigma of 0.02
 C34A-C33A \\sim C34B-C33B
 with sigma of 0.02
 C34A-C32A \\sim C34B-C32B
 with sigma of 0.02
 C33A-C32A \\sim C33B-C32B
 with sigma of 0.02
3. Uiso/Uaniso restraints and constraints
C31A \\sim C31B: within 2A with sigma of 0.01 and sigma for terminal atoms of
0.02 within 2A
C32B \\sim C32A \\sim C33A \\sim C33B \\sim C34B \\sim C34A: within 2A with
sigma of 0.01 and sigma for terminal atoms of 0.02 within 2A
C19A \\sim C19B: within 2A with sigma of 0.01 and sigma for terminal atoms of
0.02 within 2A
C20B \\sim C20A \\sim C21A \\sim C21B \\sim C22B \\sim C22A: within 2A with
sigma of 0.01 and sigma for terminal atoms of 0.02 within 2A
4. Others
 Sof(C19B)=Sof(C20B)=Sof(H20D)=Sof(H20E)=Sof(H20F)=Sof(C21B)=Sof(H21A)=
 Sof(H21B)=Sof(H21C)=Sof(C22B)=Sof(H22A)=Sof(H22B)=Sof(H22C)=1-FVAR(1)
 Sof(C19A)=Sof(C20A)=Sof(H20A)=Sof(H20B)=Sof(H20C)=Sof(C21A)=Sof(H21D)=
 Sof(H21E)=Sof(H21F)=Sof(C22A)=Sof(H22D)=Sof(H22E)=Sof(H22F)=FVAR(1)
 Sof(C31B)=Sof(C32B)=Sof(H32D)=Sof(H32E)=Sof(H32F)=Sof(C33B)=Sof(H33A)=
 Sof(H33B)=Sof(H33C)=Sof(C34B)=Sof(H34A)=Sof(H34B)=Sof(H34C)=1-FVAR(2)
 Sof(C31A)=Sof(C32A)=Sof(H32A)=Sof(H32B)=Sof(H32C)=Sof(C33A)=Sof(H33D)=
 Sof(H33E)=Sof(H33F)=Sof(C34A)=Sof(H34D)=Sof(H34E)=Sof(H34F)=FVAR(2)
5.a Secondary CH2 refined with riding coordinates:
 C1(H1A,H1B), C14(H14A,H14B)
5.b Aromatic/amide H refined with riding coordinates:
 C3(H3), C5(H5), C10(H10), C12(H12)
5.c Idealised Me refined as rotating group:
 C16(H16A,H16B,H16C), C17(H17A,H17B,H17C), C18(H18A,H18B,H18C), C20B(H20D,H20E,
 H20F), C20A(H20A,H20B,H20C), C21A(H21D,H21E,H21F), C21B(H21A,H21B,H21C),
 C22B(H22A,H22B,H22C), C22A(H22D,H22E,H22F), C24(H24A,H24B,H24C), C25(H25A,H25B,
 H25C), C26(H26A,H26B,H26C), C28(H28A,H28B,H28C), C29(H29A,H29B,H29C), C30(H30A,
 H30B,H30C), C32B(H32D,H32E,H32F), C32A(H32A,H32B,H32C), C33A(H33D,H33E,H33F),
 C33B(H33A,H33B,H33C), C34B(H34A,H34B,H34C), C34A(H34D,H34E,H34F), C36(H36A,
 H36B,H36C), C37(H37A,H37B,H37C), C38(H38A,H38B,H38C)
;
_atom_sites_solution_hydrogens     geom
_atom_sites_solution_primary       dual
_atom_sites_solution_secondary     ?
loop_
  _atom_site_label
  _atom_site_type_symbol
  _atom_site_fract_x
  _atom_site_fract_y
  _atom_site_fract_z
  _atom_site_U_iso_or_equiv
  _atom_site_adp_type
  _atom_site_occupancy
  _atom_site_site_symmetry_order
  _atom_site_calc_flag
  _atom_site_refinement_flags_posn
  _atom_site_refinement_flags_adp
  _atom_site_refinement_flags_occupancy
  _atom_site_disorder_assembly
  _atom_site_disorder_group
 Pt Pt 0.57784(2) 0.53167(2) 0.38120(2) 0.03326(11) Uani 1 1 d . . . . .
 Br Br 0.67144(4) 0.53964(7) 0.34039(3) 0.0694(3) Uani 1 1 d . . . . .
 P1 P 0.61206(5) 0.39446(11) 0.43346(5) 0.0319(3) Uani 1 1 d . . . . .
 P2 P 0.55314(6) 0.69517(11) 0.34105(5) 0.0328(3) Uani 1 1 d D . . . .
 N N 0.49332(17) 0.4928(4) 0.39773(17) 0.0329(9) Uani 1 1 d . . . . .
 C1 C 0.5524(2) 0.3414(5) 0.4707(2) 0.0370(11) Uani 1 1 d . . . . .
 H1A H 0.565685 0.277374 0.490506 0.044 Uiso 1 1 calc R U . . .
 H1B H 0.539990 0.400088 0.493869 0.044 Uiso 1 1 calc R U . . .
 C2 C 0.5028(2) 0.3058(5) 0.44007(19) 0.0350(11) Uani 1 1 d . . . . .
 C3 C 0.4772(2) 0.2027(5) 0.44541(19) 0.0353(11) Uani 1 1 d . . . . .
 H3 H 0.494566 0.150297 0.466845 0.042 Uiso 1 1 calc R U . . .
 C4 C 0.4271(2) 0.1709(5) 0.42110(19) 0.0343(11) Uani 1 1 d . . . . .
 C5 C 0.4003(2) 0.2500(5) 0.39189(19) 0.0349(11) Uani 1 1 d . . . . .
 H5 H 0.365003 0.233409 0.376604 0.042 Uiso 1 1 calc R U . . .
 C6 C 0.4254(2) 0.3542(5) 0.38509(18) 0.0334(11) Uani 1 1 d . . . . .
 C7 C 0.4772(2) 0.3815(4) 0.40772(18) 0.0321(10) Uani 1 1 d . . . . .
 C8 C 0.4479(2) 0.5348(4) 0.3700(2) 0.0336(11) Uani 1 1 d . . . . .
 C9 C 0.4054(2) 0.4537(5) 0.3613(2) 0.0371(12) Uani 1 1 d . . . . .
 C10 C 0.3554(2) 0.4787(5) 0.3367(2) 0.0399(12) Uani 1 1 d . . . . .
 H10 H 0.327960 0.422437 0.330815 0.048 Uiso 1 1 calc R U . . .
 C11 C 0.3458(2) 0.5871(5) 0.3206(2) 0.0421(13) Uani 1 1 d D . . . .
 C12 C 0.3878(2) 0.6655(5) 0.3295(2) 0.0434(13) Uani 1 1 d . . . . .
 H12 H 0.381489 0.739277 0.318285 0.052 Uiso 1 1 calc R U . . .
 C13 C 0.4387(2) 0.6428(5) 0.3538(2) 0.0389(12) Uani 1 1 d . . . . .
 C14 C 0.4819(2) 0.7322(5) 0.3633(2) 0.0421(13) Uani 1 1 d . . . . .
 H14A H 0.483660 0.747049 0.399186 0.051 Uiso 1 1 calc R U . . .
 H14B H 0.469459 0.801333 0.346683 0.051 Uiso 1 1 calc R U . . .
 C15 C 0.3989(2) 0.0566(5) 0.4273(2) 0.0376(11) Uani 1 1 d . . . . .
 C16 C 0.4355(3) -0.0217(5) 0.4586(3) 0.0478(15) Uani 1 1 d . . . . .
 H16A H 0.472896 -0.029797 0.443190 0.072 Uiso 1 1 calc R U . . .
 H16B H 0.417143 -0.094523 0.460710 0.072 Uiso 1 1 calc R U . . .
 H16C H 0.439906 0.009326 0.491837 0.072 Uiso 1 1 calc R U . . .
 C17 C 0.3409(2) 0.0687(6) 0.4517(2) 0.0501(15) Uani 1 1 d . . . . .
 H17A H 0.345543 0.099997 0.484911 0.075 Uiso 1 1 calc R U . . .
 H17B H 0.322742 -0.004306 0.454107 0.075 Uiso 1 1 calc R U . . .
 H17C H 0.317090 0.118361 0.431862 0.075 Uiso 1 1 calc R U . . .
 C18 C 0.3909(3) 0.0028(6) 0.3766(2) 0.0482(14) Uani 1 1 d . . . . .
 H18A H 0.363706 0.046321 0.357240 0.072 Uiso 1 1 calc R U . . .
 H18B H 0.376526 -0.073020 0.380769 0.072 Uiso 1 1 calc R U . . .
 H18C H 0.427367 0.000528 0.359247 0.072 Uiso 1 1 calc R U . . .
 C19A C 0.2889(3) 0.6199(8) 0.2963(3) 0.0487(19) Uani 0.803(9) 1 d D U P A 1
 C19B C 0.2940(9) 0.616(2) 0.2879(9) 0.049(5) Uani 0.197(9) 1 d D U P A 2
 C20B C 0.2407(7) 0.590(3) 0.3178(11) 0.066(6) Uani 0.197(9) 1 d D U P A 2
 H20D H 0.236106 0.509786 0.320829 0.099 Uiso 0.197(9) 1 calc R U P A 2
 H20E H 0.207542 0.621773 0.300944 0.099 Uiso 0.197(9) 1 calc R U P A 2
 H20F H 0.244055 0.623348 0.350773 0.099 Uiso 0.197(9) 1 calc R U P A 2
 C20A C 0.2997(4) 0.6659(9) 0.2448(3) 0.066(3) Uani 0.803(9) 1 d D U P A 1
 H20A H 0.323890 0.731847 0.247110 0.099 Uiso 0.803(9) 1 calc R U P A 1
 H20B H 0.263505 0.686115 0.229404 0.099 Uiso 0.803(9) 1 calc R U P A 1
 H20C H 0.318627 0.609344 0.224614 0.099 Uiso 0.803(9) 1 calc R U P A 1
 C21A C 0.2477(4) 0.5191(8) 0.2895(4) 0.064(3) Uani 0.803(9) 1 d D U P A 1
 H21D H 0.264069 0.466356 0.265912 0.096 Uiso 0.803(9) 1 calc R U P A 1
 H21E H 0.211129 0.545719 0.276954 0.096 Uiso 0.803(9) 1 calc R U P A 1
 H21F H 0.242002 0.482182 0.321376 0.096 Uiso 0.803(9) 1 calc R U P A 1
 C21B C 0.2954(11) 0.736(2) 0.2702(11) 0.054(6) Uani 0.197(9) 1 d D U P A 2
 H21A H 0.299238 0.785419 0.298603 0.081 Uiso 0.197(9) 1 calc R U P A 2
 H21B H 0.260057 0.752545 0.252600 0.081 Uiso 0.197(9) 1 calc R U P A 2
 H21C H 0.327610 0.746112 0.247822 0.081 Uiso 0.197(9) 1 calc R U P A 2
 C22B C 0.2904(13) 0.542(3) 0.2403(9) 0.064(6) Uani 0.197(9) 1 d D U P A 2
 H22A H 0.328223 0.535006 0.225739 0.096 Uiso 0.197(9) 1 calc R U P A 2
 H22B H 0.264818 0.577505 0.216453 0.096 Uiso 0.197(9) 1 calc R U P A 2
 H22C H 0.275840 0.468699 0.249034 0.096 Uiso 0.197(9) 1 calc R U P A 2
 C22A C 0.2577(3) 0.7041(8) 0.3284(4) 0.066(3) Uani 0.803(9) 1 d D U P A 1
 H22D H 0.250242 0.671475 0.360972 0.099 Uiso 0.803(9) 1 calc R U P A 1
 H22E H 0.221647 0.724026 0.312717 0.099 Uiso 0.803(9) 1 calc R U P A 1
 H22F H 0.281068 0.770781 0.332276 0.099 Uiso 0.803(9) 1 calc R U P A 1
 C23 C 0.6607(2) 0.4519(5) 0.4828(2) 0.0435(13) Uani 1 1 d . . . . .
 C24 C 0.7140(3) 0.5059(7) 0.4613(3) 0.0615(18) Uani 1 1 d . . . . .
 H24A H 0.736035 0.539724 0.488059 0.092 Uiso 1 1 calc R U . . .
 H24B H 0.703010 0.563217 0.437479 0.092 Uiso 1 1 calc R U . . .
 H24C H 0.736959 0.449280 0.444736 0.092 Uiso 1 1 calc R U . . .
 C25 C 0.6769(3) 0.3653(7) 0.5218(3) 0.068(2) Uani 1 1 d . . . . .
 H25A H 0.642427 0.330079 0.534693 0.102 Uiso 1 1 calc R U . . .
 H25B H 0.697226 0.401676 0.548897 0.102 Uiso 1 1 calc R U . . .
 H25C H 0.701253 0.308651 0.506808 0.102 Uiso 1 1 calc R U . . .
 C26 C 0.6271(3) 0.5435(6) 0.5088(3) 0.0603(18) Uani 1 1 d . . . . .
 H26A H 0.611184 0.594185 0.484082 0.090 Uiso 1 1 calc R U . . .
 H26B H 0.652351 0.584902 0.530899 0.090 Uiso 1 1 calc R U . . .
 H26C H 0.596318 0.510201 0.528043 0.090 Uiso 1 1 calc R U . . .
 C27 C 0.6416(3) 0.2663(5) 0.4031(2) 0.0463(14) Uani 1 1 d . . . . .
 C28 C 0.7046(3) 0.2742(7) 0.3906(3) 0.0655(19) Uani 1 1 d . . . . .
 H28A H 0.710995 0.336979 0.368251 0.098 Uiso 1 1 calc R U . . .
 H28B H 0.716924 0.205306 0.374521 0.098 Uiso 1 1 calc R U . . .
 H28C H 0.726458 0.285251 0.421021 0.098 Uiso 1 1 calc R U . . .
 C29 C 0.6346(3) 0.1611(5) 0.4357(3) 0.0567(16) Uani 1 1 d . . . . .
 H29A H 0.652265 0.173928 0.467942 0.085 Uiso 1 1 calc R U . . .
 H29B H 0.652988 0.097837 0.419466 0.085 Uiso 1 1 calc R U . . .
 H29C H 0.594199 0.145224 0.440141 0.085 Uiso 1 1 calc R U . . .
 C30 C 0.6059(3) 0.2485(6) 0.3561(2) 0.0497(14) Uani 1 1 d . . . . .
 H30A H 0.565839 0.241058 0.365182 0.075 Uiso 1 1 calc R U . . .
 H30B H 0.618514 0.180807 0.339278 0.075 Uiso 1 1 calc R U . . .
 H30C H 0.610584 0.312298 0.334011 0.075 Uiso 1 1 calc R U . . .
 C31A C 0.5945(4) 0.8199(8) 0.3645(4) 0.045(2) Uani 0.69(2) 1 d D U P B 1
 C31B C 0.5975(8) 0.8218(14) 0.3578(8) 0.043(4) Uani 0.31(2) 1 d D U P B 2
 C32B C 0.6155(14) 0.807(2) 0.4127(8) 0.060(6) Uani 0.31(2) 1 d D U P B 2
 H32D H 0.582153 0.788319 0.432637 0.090 Uiso 0.31(2) 1 calc R U P B 2
 H32E H 0.632443 0.875841 0.424872 0.090 Uiso 0.31(2) 1 calc R U P B 2
 H32F H 0.643342 0.746476 0.415122 0.090 Uiso 0.31(2) 1 calc R U P B 2
 C32A C 0.5868(7) 0.8214(11) 0.4215(4) 0.060(3) Uani 0.69(2) 1 d D U P B 1
 H32A H 0.547301 0.839487 0.429540 0.090 Uiso 0.69(2) 1 calc R U P B 1
 H32B H 0.611891 0.877575 0.435970 0.090 Uiso 0.69(2) 1 calc R U P B 1
 H32C H 0.596240 0.748241 0.435050 0.090 Uiso 0.69(2) 1 calc R U P B 1
 C33A C 0.6579(4) 0.8146(10) 0.3544(6) 0.057(3) Uani 0.69(2) 1 d D U P B 1
 H33D H 0.673427 0.746025 0.368343 0.086 Uiso 0.69(2) 1 calc R U P B 1
 H33E H 0.676564 0.878789 0.369568 0.086 Uiso 0.69(2) 1 calc R U P B 1
 H33F H 0.664418 0.815714 0.318611 0.086 Uiso 0.69(2) 1 calc R U P B 1
 C33B C 0.6521(8) 0.8381(19) 0.3284(11) 0.054(6) Uani 0.31(2) 1 d D U P B 2
 H33A H 0.668997 0.765554 0.321213 0.081 Uiso 0.31(2) 1 calc R U P B 2
 H33B H 0.678762 0.882664 0.347864 0.081 Uiso 0.31(2) 1 calc R U P B 2
 H33C H 0.643513 0.876534 0.297418 0.081 Uiso 0.31(2) 1 calc R U P B 2
 C34B C 0.5618(11) 0.9278(13) 0.3537(15) 0.052(8) Uani 0.31(2) 1 d D U P B 2
 H34A H 0.557795 0.948425 0.318869 0.079 Uiso 0.31(2) 1 calc R U P B 2
 H34B H 0.580601 0.988143 0.371677 0.079 Uiso 0.31(2) 1 calc R U P B 2
 H34C H 0.524243 0.914572 0.368004 0.079 Uiso 0.31(2) 1 calc R U P B 2
 C34A C 0.5709(6) 0.9278(7) 0.3429(7) 0.052(4) Uani 0.69(2) 1 d D U P B 1
 H34D H 0.577770 0.929243 0.307200 0.078 Uiso 0.69(2) 1 calc R U P B 1
 H34E H 0.589892 0.991304 0.358407 0.078 Uiso 0.69(2) 1 calc R U P B 1
 H34F H 0.530090 0.931958 0.349250 0.078 Uiso 0.69(2) 1 calc R U P B 1
 C35 C 0.5472(3) 0.6890(5) 0.2717(2) 0.0427(13) Uani 1 1 d . . . . .
 C36 C 0.6041(3) 0.7066(9) 0.2472(3) 0.083(3) Uani 1 1 d . . . . .
 H36A H 0.618723 0.780257 0.255821 0.124 Uiso 1 1 calc R U . . .
 H36B H 0.599785 0.701179 0.211253 0.124 Uiso 1 1 calc R U . . .
 H36C H 0.630782 0.649585 0.258577 0.124 Uiso 1 1 calc R U . . .
 C37 C 0.5252(4) 0.5732(6) 0.2593(3) 0.066(2) Uani 1 1 d . . . . .
 H37A H 0.552467 0.517428 0.270728 0.099 Uiso 1 1 calc R U . . .
 H37B H 0.520335 0.566506 0.223449 0.099 Uiso 1 1 calc R U . . .
 H37C H 0.488655 0.561238 0.275681 0.099 Uiso 1 1 calc R U . . .
 C38 C 0.5048(3) 0.7734(6) 0.2509(3) 0.067(2) Uani 1 1 d . . . . .
 H38A H 0.466843 0.757040 0.263588 0.101 Uiso 1 1 calc R U . . .
 H38B H 0.504613 0.768846 0.214752 0.101 Uiso 1 1 calc R U . . .
 H38C H 0.516015 0.848467 0.261043 0.101 Uiso 1 1 calc R U . . .

loop_
  _atom_site_aniso_label
  _atom_site_aniso_U_11
  _atom_site_aniso_U_22
  _atom_site_aniso_U_33
  _atom_site_aniso_U_23
  _atom_site_aniso_U_13
  _atom_site_aniso_U_12
 Pt 0.03038(15) 0.03592(16) 0.03347(15) 0.00514(8) -0.00101(8) 0.00345(8)
 Br 0.0592(5) 0.0695(5) 0.0797(6) 0.0246(4) 0.0221(4) 0.0147(4)
 P1 0.0254(6) 0.0368(7) 0.0336(6) 0.0040(5) -0.0019(5) 0.0043(5)
 P2 0.0361(7) 0.0276(6) 0.0346(6) -0.0009(5) -0.0042(5) 0.0025(5)
 N 0.023(2) 0.038(2) 0.038(2) 0.0050(19) -0.0004(17) 0.0007(17)
 C1 0.030(2) 0.046(3) 0.036(3) 0.011(2) -0.001(2) 0.001(2)
 C2 0.032(2) 0.041(3) 0.031(2) 0.003(2) 0.002(2) 0.006(2)
 C3 0.028(2) 0.042(3) 0.035(3) 0.009(2) 0.001(2) 0.005(2)
 C4 0.032(2) 0.040(3) 0.031(3) 0.003(2) 0.003(2) -0.001(2)
 C5 0.029(2) 0.045(3) 0.031(2) 0.001(2) -0.001(2) 0.003(2)
 C6 0.033(3) 0.037(3) 0.030(3) 0.000(2) 0.0008(19) 0.004(2)
 C7 0.027(2) 0.038(3) 0.032(2) 0.004(2) 0.0017(19) 0.002(2)
 C8 0.021(2) 0.040(3) 0.039(3) 0.003(2) 0.000(2) 0.006(2)
 C9 0.035(3) 0.041(3) 0.035(3) 0.006(2) 0.001(2) 0.010(2)
 C10 0.034(3) 0.046(3) 0.040(3) 0.005(2) -0.002(2) 0.003(2)
 C11 0.033(3) 0.047(3) 0.046(3) 0.010(3) 0.001(2) 0.012(2)
 C12 0.039(3) 0.042(3) 0.049(3) 0.008(3) -0.002(2) 0.013(2)
 C13 0.039(3) 0.037(3) 0.041(3) 0.005(2) 0.004(2) 0.008(2)
 C14 0.043(3) 0.032(3) 0.051(3) -0.003(2) 0.001(3) 0.012(2)
 C15 0.032(3) 0.040(3) 0.041(3) 0.004(2) -0.001(2) -0.001(2)
 C16 0.042(3) 0.044(3) 0.057(4) 0.011(3) -0.009(3) -0.002(3)
 C17 0.036(3) 0.060(4) 0.055(4) 0.009(3) 0.008(3) -0.001(3)
 C18 0.051(4) 0.044(3) 0.049(4) 0.000(3) -0.002(3) 0.001(3)
 C19A 0.036(4) 0.059(4) 0.051(4) 0.014(4) -0.003(3) 0.010(3)
 C19B 0.037(9) 0.057(9) 0.052(10) 0.012(9) -0.004(9) 0.010(9)
 C20B 0.035(11) 0.085(13) 0.079(13) 0.027(12) -0.003(11) 0.020(11)
 C20A 0.055(5) 0.086(7) 0.057(5) 0.022(5) -0.007(4) 0.005(5)
 C21A 0.040(4) 0.077(6) 0.075(6) 0.023(5) -0.017(4) -0.002(4)
 C21B 0.038(10) 0.068(13) 0.057(12) 0.029(11) -0.008(10) 0.014(11)
 C22B 0.050(12) 0.079(13) 0.063(12) 0.025(11) -0.019(11) 0.003(11)
 C22A 0.038(4) 0.084(6) 0.076(6) 0.004(5) 0.000(4) 0.022(4)
 C23 0.033(3) 0.053(4) 0.045(3) 0.003(3) -0.006(2) -0.002(2)
 C24 0.040(3) 0.080(5) 0.064(4) -0.002(4) -0.003(3) -0.012(3)
 C25 0.065(4) 0.079(5) 0.062(4) 0.022(4) -0.032(4) -0.012(4)
 C26 0.054(4) 0.074(5) 0.053(4) -0.016(3) -0.005(3) -0.002(3)
 C27 0.043(3) 0.047(3) 0.049(3) -0.006(3) 0.006(3) 0.006(3)
 C28 0.053(4) 0.060(4) 0.083(5) -0.007(4) 0.014(4) 0.006(3)
 C29 0.058(4) 0.045(4) 0.067(4) 0.006(3) 0.001(3) 0.012(3)
 C30 0.058(4) 0.047(3) 0.045(3) -0.006(3) 0.007(3) 0.004(3)
 C31A 0.046(4) 0.041(4) 0.047(5) -0.005(4) -0.009(4) 0.002(4)
 C31B 0.046(8) 0.039(8) 0.044(8) -0.003(7) -0.010(7) 0.000(7)
 C32B 0.066(12) 0.058(10) 0.056(11) -0.007(9) -0.013(11) 0.007(11)
 C32A 0.064(8) 0.064(7) 0.051(6) -0.016(5) -0.015(6) 0.000(6)
 C33A 0.045(5) 0.050(6) 0.077(9) -0.006(6) -0.016(5) -0.001(4)
 C33B 0.044(10) 0.040(11) 0.078(15) -0.007(11) -0.023(11) 0.000(9)
 C34B 0.062(14) 0.035(11) 0.061(15) -0.006(10) 0.017(11) -0.013(10)
 C34A 0.053(6) 0.026(5) 0.077(10) 0.001(5) -0.007(7) -0.002(4)
 C35 0.050(3) 0.041(3) 0.037(3) -0.004(2) -0.001(2) -0.003(3)
 C36 0.060(4) 0.144(9) 0.043(4) 0.007(5) 0.006(3) -0.007(5)
 C37 0.107(6) 0.046(4) 0.045(4) -0.010(3) -0.004(4) -0.017(4)
 C38 0.092(6) 0.058(4) 0.052(4) 0.008(3) -0.027(4) 0.009(4)

_geom_special_details
;
 All esds (except the esd in the dihedral angle between two l.s. planes)
 are estimated using the full covariance matrix.  The cell esds are taken
 into account individually in the estimation of esds in distances, angles
 and torsion angles; correlations between esds in cell parameters are only
 used when they are defined by crystal symmetry.  An approximate (isotropic)
 treatment of cell esds is used for estimating esds involving l.s. planes.
;
loop_
  _geom_bond_atom_site_label_1
  _geom_bond_atom_site_label_2
  _geom_bond_distance
  _geom_bond_site_symmetry_2
  _geom_bond_publ_flag
 Pt Br 2.4704(8) . ?
 Pt P1 2.3196(13) . ?
 Pt P2 2.3227(13) . ?
 Pt N 2.096(4) . ?
 P1 C1 1.844(5) . ?
 P1 C23 1.891(6) . ?
 P1 C27 1.882(6) . ?
 P2 C14 1.840(6) . ?
 P2 C31A 1.900(9) . ?
 P2 C31B 1.904(14) . ?
 P2 C35 1.883(6) . ?
 N C7 1.419(7) . ?
 N C8 1.401(7) . ?
 C1 H1A 0.9900 . ?
 C1 H1B 0.9900 . ?
 C1 C2 1.496(7) . ?
 C2 C3 1.388(8) . ?
 C2 C7 1.401(7) . ?
 C3 H3 0.9500 . ?
 C3 C4 1.405(7) . ?
 C4 C5 1.390(8) . ?
 C4 C15 1.537(8) . ?
 C5 H5 0.9500 . ?
 C5 C6 1.401(8) . ?
 C6 C7 1.404(7) . ?
 C6 C9 1.440(8) . ?
 C8 C9 1.421(8) . ?
 C8 C13 1.389(8) . ?
 C9 C10 1.386(8) . ?
 C10 H10 0.9500 . ?
 C10 C11 1.395(8) . ?
 C11 C12 1.389(9) . ?
 C11 C19A 1.546(8) . ?
 C11 C19B 1.546(17) . ?
 C12 H12 0.9500 . ?
 C12 C13 1.397(8) . ?
 C13 C14 1.503(8) . ?
 C14 H14A 0.9900 . ?
 C14 H14B 0.9900 . ?
 C15 C16 1.533(8) . ?
 C15 C17 1.527(8) . ?
 C15 C18 1.529(8) . ?
 C16 H16A 0.9800 . ?
 C16 H16B 0.9800 . ?
 C16 H16C 0.9800 . ?
 C17 H17A 0.9800 . ?
 C17 H17B 0.9800 . ?
 C17 H17C 0.9800 . ?
 C18 H18A 0.9800 . ?
 C18 H18B 0.9800 . ?
 C18 H18C 0.9800 . ?
 C19A C20A 1.521(11) . ?
 C19A C21A 1.565(13) . ?
 C19A C22A 1.526(13) . ?
 C19B C20B 1.53(2) . ?
 C19B C21B 1.520(19) . ?
 C19B C22B 1.57(2) . ?
 C20B H20D 0.9800 . ?
 C20B H20E 0.9800 . ?
 C20B H20F 0.9800 . ?
 C20A H20A 0.9800 . ?
 C20A H20B 0.9800 . ?
 C20A H20C 0.9800 . ?
 C21A H21D 0.9800 . ?
 C21A H21E 0.9800 . ?
 C21A H21F 0.9800 . ?
 C21B H21A 0.9800 . ?
 C21B H21B 0.9800 . ?
 C21B H21C 0.9800 . ?
 C22B H22A 0.9800 . ?
 C22B H22B 0.9800 . ?
 C22B H22C 0.9800 . ?
 C22A H22D 0.9800 . ?
 C22A H22E 0.9800 . ?
 C22A H22F 0.9800 . ?
 C23 C24 1.529(9) . ?
 C23 C25 1.533(9) . ?
 C23 C26 1.530(9) . ?
 C24 H24A 0.9800 . ?
 C24 H24B 0.9800 . ?
 C24 H24C 0.9800 . ?
 C25 H25A 0.9800 . ?
 C25 H25B 0.9800 . ?
 C25 H25C 0.9800 . ?
 C26 H26A 0.9800 . ?
 C26 H26B 0.9800 . ?
 C26 H26C 0.9800 . ?
 C27 C28 1.527(9) . ?
 C27 C29 1.551(9) . ?
 C27 C30 1.540(9) . ?
 C28 H28A 0.9800 . ?
 C28 H28B 0.9800 . ?
 C28 H28C 0.9800 . ?
 C29 H29A 0.9800 . ?
 C29 H29B 0.9800 . ?
 C29 H29C 0.9800 . ?
 C30 H30A 0.9800 . ?
 C30 H30B 0.9800 . ?
 C30 H30C 0.9800 . ?
 C31A C32A 1.554(13) . ?
 C31A C33A 1.521(13) . ?
 C31A C34A 1.529(12) . ?
 C31B C32B 1.556(18) . ?
 C31B C33B 1.524(17) . ?
 C31B C34B 1.533(17) . ?
 C32B H32D 0.9800 . ?
 C32B H32E 0.9800 . ?
 C32B H32F 0.9800 . ?
 C32A H32A 0.9800 . ?
 C32A H32B 0.9800 . ?
 C32A H32C 0.9800 . ?
 C33A H33D 0.9800 . ?
 C33A H33E 0.9800 . ?
 C33A H33F 0.9800 . ?
 C33B H33A 0.9800 . ?
 C33B H33B 0.9800 . ?
 C33B H33C 0.9800 . ?
 C34B H34A 0.9800 . ?
 C34B H34B 0.9800 . ?
 C34B H34C 0.9800 . ?
 C34A H34D 0.9800 . ?
 C34A H34E 0.9800 . ?
 C34A H34F 0.9800 . ?
 C35 C36 1.513(9) . ?
 C35 C37 1.525(8) . ?
 C35 C38 1.532(9) . ?
 C36 H36A 0.9800 . ?
 C36 H36B 0.9800 . ?
 C36 H36C 0.9800 . ?
 C37 H37A 0.9800 . ?
 C37 H37B 0.9800 . ?
 C37 H37C 0.9800 . ?
 C38 H38A 0.9800 . ?
 C38 H38B 0.9800 . ?
 C38 H38C 0.9800 . ?

loop_
  _geom_angle_atom_site_label_1
  _geom_angle_atom_site_label_2
  _geom_angle_atom_site_label_3
  _geom_angle
  _geom_angle_site_symmetry_1
  _geom_angle_site_symmetry_3
  _geom_angle_publ_flag
 P1 Pt Br 89.39(4) . . ?
 P1 Pt P2 167.44(5) . . ?
 P2 Pt Br 88.97(4) . . ?
 N Pt Br 162.55(13) . . ?
 N Pt P1 92.38(12) . . ?
 N Pt P2 92.91(13) . . ?
 C1 P1 Pt 108.32(17) . . ?
 C1 P1 C23 101.8(3) . . ?
 C1 P1 C27 103.7(3) . . ?
 C23 P1 Pt 112.4(2) . . ?
 C27 P1 Pt 116.5(2) . . ?
 C27 P1 C23 112.5(3) . . ?
 C14 P2 Pt 106.34(19) . . ?
 C14 P2 C31A 99.7(4) . . ?
 C14 P2 C31B 103.3(7) . . ?
 C14 P2 C35 105.5(3) . . ?
 C31A P2 Pt 112.6(3) . . ?
 C31B P2 Pt 115.4(6) . . ?
 C35 P2 Pt 116.84(19) . . ?
 C35 P2 C31A 113.8(4) . . ?
 C35 P2 C31B 108.0(7) . . ?
 C7 N Pt 120.4(3) . . ?
 C8 N Pt 122.1(3) . . ?
 C8 N C7 103.8(4) . . ?
 P1 C1 H1A 108.9 . . ?
 P1 C1 H1B 108.9 . . ?
 H1A C1 H1B 107.8 . . ?
 C2 C1 P1 113.2(4) . . ?
 C2 C1 H1A 108.9 . . ?
 C2 C1 H1B 108.9 . . ?
 C3 C2 C1 122.7(5) . . ?
 C3 C2 C7 117.3(5) . . ?
 C7 C2 C1 119.8(5) . . ?
 C2 C3 H3 117.9 . . ?
 C2 C3 C4 124.1(5) . . ?
 C4 C3 H3 117.9 . . ?
 C3 C4 C15 123.8(5) . . ?
 C5 C4 C3 117.5(5) . . ?
 C5 C4 C15 118.6(5) . . ?
 C4 C5 H5 120.1 . . ?
 C4 C5 C6 119.7(5) . . ?
 C6 C5 H5 120.1 . . ?
 C5 C6 C7 121.4(5) . . ?
 C5 C6 C9 131.6(5) . . ?
 C7 C6 C9 106.7(5) . . ?
 C2 C7 N 128.1(5) . . ?
 C2 C7 C6 119.7(5) . . ?
 C6 C7 N 111.7(4) . . ?
 N C8 C9 112.4(5) . . ?
 C13 C8 N 128.8(5) . . ?
 C13 C8 C9 118.7(5) . . ?
 C8 C9 C6 105.3(5) . . ?
 C10 C9 C6 132.5(6) . . ?
 C10 C9 C8 122.1(5) . . ?
 C9 C10 H10 120.3 . . ?
 C9 C10 C11 119.4(6) . . ?
 C11 C10 H10 120.3 . . ?
 C10 C11 C19A 120.8(6) . . ?
 C10 C11 C19B 121.1(11) . . ?
 C12 C11 C10 117.8(5) . . ?
 C12 C11 C19A 121.3(6) . . ?
 C12 C11 C19B 120.7(11) . . ?
 C11 C12 H12 117.9 . . ?
 C11 C12 C13 124.2(5) . . ?
 C13 C12 H12 117.9 . . ?
 C8 C13 C12 117.8(5) . . ?
 C8 C13 C14 120.7(5) . . ?
 C12 C13 C14 121.4(5) . . ?
 P2 C14 H14A 109.0 . . ?
 P2 C14 H14B 109.0 . . ?
 C13 C14 P2 112.9(4) . . ?
 C13 C14 H14A 109.0 . . ?
 C13 C14 H14B 109.0 . . ?
 H14A C14 H14B 107.8 . . ?
 C16 C15 C4 111.5(5) . . ?
 C17 C15 C4 110.4(5) . . ?
 C17 C15 C16 108.9(5) . . ?
 C17 C15 C18 108.6(5) . . ?
 C18 C15 C4 109.6(5) . . ?
 C18 C15 C16 107.8(5) . . ?
 C15 C16 H16A 109.5 . . ?
 C15 C16 H16B 109.5 . . ?
 C15 C16 H16C 109.5 . . ?
 H16A C16 H16B 109.5 . . ?
 H16A C16 H16C 109.5 . . ?
 H16B C16 H16C 109.5 . . ?
 C15 C17 H17A 109.5 . . ?
 C15 C17 H17B 109.5 . . ?
 C15 C17 H17C 109.5 . . ?
 H17A C17 H17B 109.5 . . ?
 H17A C17 H17C 109.5 . . ?
 H17B C17 H17C 109.5 . . ?
 C15 C18 H18A 109.5 . . ?
 C15 C18 H18B 109.5 . . ?
 C15 C18 H18C 109.5 . . ?
 H18A C18 H18B 109.5 . . ?
 H18A C18 H18C 109.5 . . ?
 H18B C18 H18C 109.5 . . ?
 C11 C19A C21A 113.0(7) . . ?
 C20A C19A C11 109.7(7) . . ?
 C20A C19A C21A 106.2(8) . . ?
 C20A C19A C22A 111.2(8) . . ?
 C22A C19A C11 110.2(7) . . ?
 C22A C19A C21A 106.4(8) . . ?
 C11 C19B C22B 112.8(15) . . ?
 C20B C19B C11 107.7(15) . . ?
 C20B C19B C22B 106.1(16) . . ?
 C21B C19B C11 112.1(15) . . ?
 C21B C19B C20B 112.0(16) . . ?
 C21B C19B C22B 106.1(16) . . ?
 C19B C20B H20D 109.5 . . ?
 C19B C20B H20E 109.5 . . ?
 C19B C20B H20F 109.5 . . ?
 H20D C20B H20E 109.5 . . ?
 H20D C20B H20F 109.5 . . ?
 H20E C20B H20F 109.5 . . ?
 C19A C20A H20A 109.5 . . ?
 C19A C20A H20B 109.5 . . ?
 C19A C20A H20C 109.5 . . ?
 H20A C20A H20B 109.5 . . ?
 H20A C20A H20C 109.5 . . ?
 H20B C20A H20C 109.5 . . ?
 C19A C21A H21D 109.5 . . ?
 C19A C21A H21E 109.5 . . ?
 C19A C21A H21F 109.5 . . ?
 H21D C21A H21E 109.5 . . ?
 H21D C21A H21F 109.5 . . ?
 H21E C21A H21F 109.5 . . ?
 C19B C21B H21A 109.5 . . ?
 C19B C21B H21B 109.5 . . ?
 C19B C21B H21C 109.5 . . ?
 H21A C21B H21B 109.5 . . ?
 H21A C21B H21C 109.5 . . ?
 H21B C21B H21C 109.5 . . ?
 C19B C22B H22A 109.5 . . ?
 C19B C22B H22B 109.5 . . ?
 C19B C22B H22C 109.5 . . ?
 H22A C22B H22B 109.5 . . ?
 H22A C22B H22C 109.5 . . ?
 H22B C22B H22C 109.5 . . ?
 C19A C22A H22D 109.5 . . ?
 C19A C22A H22E 109.5 . . ?
 C19A C22A H22F 109.5 . . ?
 H22D C22A H22E 109.5 . . ?
 H22D C22A H22F 109.5 . . ?
 H22E C22A H22F 109.5 . . ?
 C24 C23 P1 112.7(5) . . ?
 C24 C23 C25 110.3(6) . . ?
 C24 C23 C26 107.1(6) . . ?
 C25 C23 P1 112.9(5) . . ?
 C26 C23 P1 105.9(4) . . ?
 C26 C23 C25 107.6(6) . . ?
 C23 C24 H24A 109.5 . . ?
 C23 C24 H24B 109.5 . . ?
 C23 C24 H24C 109.5 . . ?
 H24A C24 H24B 109.5 . . ?
 H24A C24 H24C 109.5 . . ?
 H24B C24 H24C 109.5 . . ?
 C23 C25 H25A 109.5 . . ?
 C23 C25 H25B 109.5 . . ?
 C23 C25 H25C 109.5 . . ?
 H25A C25 H25B 109.5 . . ?
 H25A C25 H25C 109.5 . . ?
 H25B C25 H25C 109.5 . . ?
 C23 C26 H26A 109.5 . . ?
 C23 C26 H26B 109.5 . . ?
 C23 C26 H26C 109.5 . . ?
 H26A C26 H26B 109.5 . . ?
 H26A C26 H26C 109.5 . . ?
 H26B C26 H26C 109.5 . . ?
 C28 C27 P1 114.0(5) . . ?
 C28 C27 C29 106.3(6) . . ?
 C28 C27 C30 111.0(6) . . ?
 C29 C27 P1 112.4(4) . . ?
 C30 C27 P1 105.8(4) . . ?
 C30 C27 C29 107.3(5) . . ?
 C27 C28 H28A 109.5 . . ?
 C27 C28 H28B 109.5 . . ?
 C27 C28 H28C 109.5 . . ?
 H28A C28 H28B 109.5 . . ?
 H28A C28 H28C 109.5 . . ?
 H28B C28 H28C 109.5 . . ?
 C27 C29 H29A 109.5 . . ?
 C27 C29 H29B 109.5 . . ?
 C27 C29 H29C 109.5 . . ?
 H29A C29 H29B 109.5 . . ?
 H29A C29 H29C 109.5 . . ?
 H29B C29 H29C 109.5 . . ?
 C27 C30 H30A 109.5 . . ?
 C27 C30 H30B 109.5 . . ?
 C27 C30 H30C 109.5 . . ?
 H30A C30 H30B 109.5 . . ?
 H30A C30 H30C 109.5 . . ?
 H30B C30 H30C 109.5 . . ?
 C32A C31A P2 106.4(7) . . ?
 C33A C31A P2 114.2(7) . . ?
 C33A C31A C32A 107.2(9) . . ?
 C33A C31A C34A 108.8(9) . . ?
 C34A C31A P2 110.9(7) . . ?
 C34A C31A C32A 109.1(9) . . ?
 C32B C31B P2 106.5(11) . . ?
 C33B C31B P2 116.3(12) . . ?
 C33B C31B C32B 106.4(14) . . ?
 C33B C31B C34B 108.6(14) . . ?
 C34B C31B P2 110.3(11) . . ?
 C34B C31B C32B 108.4(14) . . ?
 C31B C32B H32D 109.5 . . ?
 C31B C32B H32E 109.5 . . ?
 C31B C32B H32F 109.5 . . ?
 H32D C32B H32E 109.5 . . ?
 H32D C32B H32F 109.5 . . ?
 H32E C32B H32F 109.5 . . ?
 C31A C32A H32A 109.5 . . ?
 C31A C32A H32B 109.5 . . ?
 C31A C32A H32C 109.5 . . ?
 H32A C32A H32B 109.5 . . ?
 H32A C32A H32C 109.5 . . ?
 H32B C32A H32C 109.5 . . ?
 C31A C33A H33D 109.5 . . ?
 C31A C33A H33E 109.5 . . ?
 C31A C33A H33F 109.5 . . ?
 H33D C33A H33E 109.5 . . ?
 H33D C33A H33F 109.5 . . ?
 H33E C33A H33F 109.5 . . ?
 C31B C33B H33A 109.5 . . ?
 C31B C33B H33B 109.5 . . ?
 C31B C33B H33C 109.5 . . ?
 H33A C33B H33B 109.5 . . ?
 H33A C33B H33C 109.5 . . ?
 H33B C33B H33C 109.5 . . ?
 C31B C34B H34A 109.5 . . ?
 C31B C34B H34B 109.5 . . ?
 C31B C34B H34C 109.5 . . ?
 H34A C34B H34B 109.5 . . ?
 H34A C34B H34C 109.5 . . ?
 H34B C34B H34C 109.5 . . ?
 C31A C34A H34D 109.5 . . ?
 C31A C34A H34E 109.5 . . ?
 C31A C34A H34F 109.5 . . ?
 H34D C34A H34E 109.5 . . ?
 H34D C34A H34F 109.5 . . ?
 H34E C34A H34F 109.5 . . ?
 C36 C35 P2 111.4(5) . . ?
 C36 C35 C37 109.4(6) . . ?
 C36 C35 C38 108.9(6) . . ?
 C37 C35 P2 106.3(4) . . ?
 C37 C35 C38 107.7(6) . . ?
 C38 C35 P2 112.9(4) . . ?
 C35 C36 H36A 109.5 . . ?
 C35 C36 H36B 109.5 . . ?
 C35 C36 H36C 109.5 . . ?
 H36A C36 H36B 109.5 . . ?
 H36A C36 H36C 109.5 . . ?
 H36B C36 H36C 109.5 . . ?
 C35 C37 H37A 109.5 . . ?
 C35 C37 H37B 109.5 . . ?
 C35 C37 H37C 109.5 . . ?
 H37A C37 H37B 109.5 . . ?
 H37A C37 H37C 109.5 . . ?
 H37B C37 H37C 109.5 . . ?
 C35 C38 H38A 109.5 . . ?
 C35 C38 H38B 109.5 . . ?
 C35 C38 H38C 109.5 . . ?
 H38A C38 H38B 109.5 . . ?
 H38A C38 H38C 109.5 . . ?
 H38B C38 H38C 109.5 . . ?

loop_
  _geom_torsion_atom_site_label_1
  _geom_torsion_atom_site_label_2
  _geom_torsion_atom_site_label_3
  _geom_torsion_atom_site_label_4
  _geom_torsion
  _geom_torsion_site_symmetry_1
  _geom_torsion_site_symmetry_2
  _geom_torsion_site_symmetry_3
  _geom_torsion_site_symmetry_4
  _geom_torsion_publ_flag
 Pt P1 C1 C2 52.7(4) . . . . ?
 Pt P1 C23 C24 -62.4(5) . . . . ?
 Pt P1 C23 C25 171.9(4) . . . . ?
 Pt P1 C23 C26 54.4(5) . . . . ?
 Pt P1 C27 C28 88.5(5) . . . . ?
 Pt P1 C27 C29 -150.5(4) . . . . ?
 Pt P1 C27 C30 -33.7(5) . . . . ?
 Pt P2 C14 C13 -58.1(4) . . . . ?
 Pt P2 C31A C32A -53.0(8) . . . . ?
 Pt P2 C31A C33A 65.1(9) . . . . ?
 Pt P2 C31A C34A -171.5(9) . . . . ?
 Pt P2 C35 C36 -85.6(6) . . . . ?
 Pt P2 C35 C37 33.6(5) . . . . ?
 Pt P2 C35 C38 151.5(4) . . . . ?
 Pt N C7 C2 49.0(7) . . . . ?
 Pt N C7 C6 -138.3(4) . . . . ?
 Pt N C8 C9 138.6(4) . . . . ?
 Pt N C8 C13 -45.7(8) . . . . ?
 P1 C1 C2 C3 129.0(5) . . . . ?
 P1 C1 C2 C7 -57.1(6) . . . . ?
 N C8 C9 C6 0.0(6) . . . . ?
 N C8 C9 C10 176.8(5) . . . . ?
 N C8 C13 C12 -175.6(5) . . . . ?
 N C8 C13 C14 3.1(9) . . . . ?
 C1 P1 C23 C24 -178.0(5) . . . . ?
 C1 P1 C23 C25 56.2(5) . . . . ?
 C1 P1 C23 C26 -61.3(5) . . . . ?
 C1 P1 C27 C28 -152.6(5) . . . . ?
 C1 P1 C27 C29 -31.7(5) . . . . ?
 C1 P1 C27 C30 85.1(4) . . . . ?
 C1 C2 C3 C4 173.0(5) . . . . ?
 C1 C2 C7 N 2.5(8) . . . . ?
 C1 C2 C7 C6 -169.7(5) . . . . ?
 C2 C3 C4 C5 -3.4(8) . . . . ?
 C2 C3 C4 C15 -179.9(5) . . . . ?
 C3 C2 C7 N 176.7(5) . . . . ?
 C3 C2 C7 C6 4.5(7) . . . . ?
 C3 C4 C5 C6 4.2(7) . . . . ?
 C3 C4 C15 C16 -6.1(8) . . . . ?
 C3 C4 C15 C17 115.1(6) . . . . ?
 C3 C4 C15 C18 -125.3(6) . . . . ?
 C4 C5 C6 C7 -0.8(8) . . . . ?
 C4 C5 C6 C9 -173.3(5) . . . . ?
 C5 C4 C15 C16 177.4(5) . . . . ?
 C5 C4 C15 C17 -61.4(7) . . . . ?
 C5 C4 C15 C18 58.2(7) . . . . ?
 C5 C6 C7 N -177.1(5) . . . . ?
 C5 C6 C7 C2 -3.7(8) . . . . ?
 C5 C6 C9 C8 175.1(6) . . . . ?
 C5 C6 C9 C10 -1.3(11) . . . . ?
 C6 C9 C10 C11 174.7(6) . . . . ?
 C7 N C8 C9 -1.7(6) . . . . ?
 C7 N C8 C13 173.9(6) . . . . ?
 C7 C2 C3 C4 -1.0(8) . . . . ?
 C7 C6 C9 C8 1.7(6) . . . . ?
 C7 C6 C9 C10 -174.6(6) . . . . ?
 C8 N C7 C2 -169.8(5) . . . . ?
 C8 N C7 C6 2.9(6) . . . . ?
 C8 C9 C10 C11 -1.1(9) . . . . ?
 C8 C13 C14 P2 54.0(7) . . . . ?
 C9 C6 C7 N -2.9(6) . . . . ?
 C9 C6 C7 C2 170.4(5) . . . . ?
 C9 C8 C13 C12 -0.2(8) . . . . ?
 C9 C8 C13 C14 178.6(5) . . . . ?
 C9 C10 C11 C12 1.0(9) . . . . ?
 C9 C10 C11 C19A -175.7(6) . . . . ?
 C9 C10 C11 C19B 173.0(12) . . . . ?
 C10 C11 C12 C13 -0.5(9) . . . . ?
 C10 C11 C19A C20A -121.9(8) . . . . ?
 C10 C11 C19A C21A -3.5(11) . . . . ?
 C10 C11 C19A C22A 115.3(8) . . . . ?
 C10 C11 C19B C20B 62.6(19) . . . . ?
 C10 C11 C19B C21B -173.8(15) . . . . ?
 C10 C11 C19B C22B -54(2) . . . . ?
 C11 C12 C13 C8 0.2(9) . . . . ?
 C11 C12 C13 C14 -178.6(6) . . . . ?
 C12 C11 C19A C20A 61.5(11) . . . . ?
 C12 C11 C19A C21A 179.9(7) . . . . ?
 C12 C11 C19A C22A -61.2(9) . . . . ?
 C12 C11 C19B C20B -125.6(16) . . . . ?
 C12 C11 C19B C21B -2(2) . . . . ?
 C12 C11 C19B C22B 117.7(17) . . . . ?
 C12 C13 C14 P2 -127.2(5) . . . . ?
 C13 C8 C9 C6 -176.1(5) . . . . ?
 C13 C8 C9 C10 0.7(9) . . . . ?
 C14 P2 C31A C32A 59.4(8) . . . . ?
 C14 P2 C31A C33A 177.4(9) . . . . ?
 C14 P2 C31A C34A -59.2(10) . . . . ?
 C14 P2 C35 C36 156.6(6) . . . . ?
 C14 P2 C35 C37 -84.3(5) . . . . ?
 C14 P2 C35 C38 33.6(5) . . . . ?
 C15 C4 C5 C6 -179.1(5) . . . . ?
 C19A C11 C12 C13 176.1(6) . . . . ?
 C19B C11 C12 C13 -172.6(12) . . . . ?
 C23 P1 C1 C2 171.3(4) . . . . ?
 C23 P1 C27 C28 -43.5(6) . . . . ?
 C23 P1 C27 C29 77.5(5) . . . . ?
 C23 P1 C27 C30 -165.7(4) . . . . ?
 C27 P1 C1 C2 -71.7(4) . . . . ?
 C27 P1 C23 C24 71.6(6) . . . . ?
 C27 P1 C23 C25 -54.2(6) . . . . ?
 C27 P1 C23 C26 -171.7(4) . . . . ?
 C31A P2 C14 C13 -175.2(5) . . . . ?
 C31A P2 C35 C36 48.3(7) . . . . ?
 C31A P2 C35 C37 167.5(6) . . . . ?
 C31A P2 C35 C38 -74.6(6) . . . . ?
 C31B P2 C14 C13 180.0(8) . . . . ?
 C31B P2 C35 C36 46.6(9) . . . . ?
 C31B P2 C35 C37 165.7(8) . . . . ?
 C31B P2 C35 C38 -76.4(8) . . . . ?
 C35 P2 C14 C13 66.6(5) . . . . ?
 C35 P2 C31A C32A 171.2(7) . . . . ?
 C35 P2 C31A C33A -70.8(9) . . . . ?
 C35 P2 C31A C34A 52.6(10) . . . . ?

_shelx_res_file
;
TITL ga_vk45_a.res in Pbca
    ga_vk45.res
    created by SHELXL-2019/3 at 09:02:06 on 06-Dec-2024
REM SHELXT solution in Pbca: R1 0.101, Rweak 0.003, Alpha 0.054
REM <I/s> 0.622 for 751 systematic absences, Orientation as input
REM Formula found by SHELXT: C38 N P2 Br Pt
CELL 1.54184 23.5846 12.0385 27.0678 90 90 90
ZERR 8 0.0003 0.0002 0.0004 0 0 0
LATT 1
SYMM 0.5-X,-Y,0.5+Z
SYMM -X,0.5+Y,0.5-Z
SYMM 0.5+X,0.5-Y,-Z
SFAC C H Br N P Pt
UNIT 304 496 8 8 16 8
SADI C11 C19A C11 C19B
SADI C19A C21A C19B C22B
SADI C19A C22A C19B C20B
SADI C19A C20A C19B C21B
SADI C11 C21A C11 C22B
SADI C11 C22A C11 C20B
SADI C11 C20A C11 C21B
SADI C21A C22A C22B C20B
SADI C21A C20A C22B C21B
SADI C22A C20A C20B C21B
SADI P2 C31A P2 C31B
SADI C31A C34A C31B C34B
SADI C31A C33A C31B C33B
SADI C31A C32A C31B C32B
SADI P2 C34A P2 C34B
SADI P2 C33A P2 C33B
SADI P2 C32A P2 C32B
SADI C34A C33A C34B C33B
SADI C34A C32A C34B C32B
SADI C33A C32A C33B C32B
SIMU 0.01 0.02 2 C31A C31B
SIMU 0.01 0.02 2 C32B > C34A
SIMU 0.01 0.02 2 C19A C19B
SIMU 0.01 0.02 2 C20B > C22A

L.S. 10 0 0
PLAN  20
SIZE 0.04 0.05 0.08
TEMP -153.1(10)
CONF
list 4
MORE -1
BOND $H
fmap 2 53
acta
OMIT 2 0 0
REM <olex2.extras>
REM <HklSrc "%.\\ga_vk45.hkl">
REM </olex2.extras>

WGHT    0.072400   32.299801
EXTI    0.000037
FVAR       1.06111   0.80301   0.69184
PT    6    0.577841    0.531674    0.381204    11.00000    0.03038    0.03592 =
         0.03347    0.00514   -0.00101    0.00345
BR    3    0.671442    0.539635    0.340391    11.00000    0.05916    0.06945 =
         0.07972    0.02459    0.02207    0.01467
P1    5    0.612060    0.394459    0.433459    11.00000    0.02539    0.03679 =
         0.03357    0.00401   -0.00193    0.00433
P2    5    0.553138    0.695175    0.341050    11.00000    0.03606    0.02756 =
         0.03464   -0.00087   -0.00418    0.00249
N     4    0.493317    0.492761    0.397732    11.00000    0.02261    0.03823 =
         0.03789    0.00498   -0.00040    0.00069
C1    1    0.552408    0.341368    0.470661    11.00000    0.02966    0.04571 =
         0.03558    0.01088   -0.00137    0.00062
AFIX  23
H1A   2    0.565685    0.277374    0.490506    11.00000   -1.20000
H1B   2    0.539990    0.400088    0.493869    11.00000   -1.20000
AFIX   0
C2    1    0.502827    0.305759    0.440074    11.00000    0.03240    0.04105 =
         0.03142    0.00337    0.00155    0.00554
C3    1    0.477165    0.202657    0.445406    11.00000    0.02841    0.04217 =
         0.03523    0.00876    0.00142    0.00453
AFIX  43
H3    2    0.494566    0.150297    0.466845    11.00000   -1.20000
AFIX   0
C4    1    0.427093    0.170861    0.421103    11.00000    0.03185    0.03997 =
         0.03105    0.00276    0.00320   -0.00067
C5    1    0.400262    0.249989    0.391888    11.00000    0.02906    0.04490 =
         0.03061    0.00122   -0.00098    0.00315
AFIX  43
H5    2    0.365003    0.233409    0.376604    11.00000   -1.20000
AFIX   0
C6    1    0.425436    0.354243    0.385088    11.00000    0.03302    0.03687 =
         0.03023    0.00022    0.00075    0.00361
C7    1    0.477185    0.381479    0.407720    11.00000    0.02659    0.03787 =
         0.03187    0.00372    0.00167    0.00180
C8    1    0.447925    0.534821    0.370043    11.00000    0.02128    0.04023 =
         0.03917    0.00282   -0.00042    0.00553
C9    1    0.405352    0.453687    0.361264    11.00000    0.03461    0.04148 =
         0.03511    0.00553    0.00095    0.00959
C10   1    0.355406    0.478680    0.336662    11.00000    0.03430    0.04566 =
         0.03966    0.00514   -0.00167    0.00321
AFIX  43
H10   2    0.327960    0.422437    0.330815    11.00000   -1.20000
AFIX   0
C11   1    0.345796    0.587128    0.320563    11.00000    0.03297    0.04721 =
         0.04619    0.00966    0.00077    0.01184
C12   1    0.387794    0.665504    0.329469    11.00000    0.03912    0.04167 =
         0.04940    0.00757   -0.00165    0.01269
AFIX  43
H12   2    0.381489    0.739277    0.318285    11.00000   -1.20000
AFIX   0
C13   1    0.438720    0.642759    0.353825    11.00000    0.03918    0.03705 =
         0.04052    0.00467    0.00416    0.00774
C14   1    0.481859    0.732159    0.363250    11.00000    0.04302    0.03237 =
         0.05100   -0.00252    0.00131    0.01201
AFIX  23
H14A  2    0.483660    0.747049    0.399186    11.00000   -1.20000
H14B  2    0.469459    0.801333    0.346683    11.00000   -1.20000
AFIX   0
C15   1    0.398886    0.056587    0.427272    11.00000    0.03203    0.03975 =
         0.04096    0.00431   -0.00053   -0.00119
C16   1    0.435513   -0.021663    0.458577    11.00000    0.04235    0.04402 =
         0.05698    0.01114   -0.00914   -0.00203
AFIX 137
H16A  2    0.472896   -0.029797    0.443190    11.00000   -1.50000
H16B  2    0.417143   -0.094523    0.460710    11.00000   -1.50000
H16C  2    0.439906    0.009326    0.491837    11.00000   -1.50000
AFIX   0
C17   1    0.340869    0.068749    0.451728    11.00000    0.03565    0.05973 =
         0.05500    0.00873    0.00780   -0.00123
AFIX 137
H17A  2    0.345543    0.099997    0.484911    11.00000   -1.50000
H17B  2    0.322742   -0.004306    0.454107    11.00000   -1.50000
H17C  2    0.317090    0.118361    0.431862    11.00000   -1.50000
AFIX   0
C18   1    0.390905    0.002774    0.376582    11.00000    0.05144    0.04423 =
         0.04882   -0.00021   -0.00202    0.00061
AFIX 137
H18A  2    0.363706    0.046321    0.357240    11.00000   -1.50000
H18B  2    0.376526   -0.073020    0.380769    11.00000   -1.50000
H18C  2    0.427367    0.000528    0.359247    11.00000   -1.50000
AFIX   0
PART 1
C19A  1    0.288881    0.619872    0.296253    21.00000    0.03644    0.05922 =
         0.05054    0.01446   -0.00327    0.00976
PART 2
C19B  1    0.294038    0.615875    0.287939   -21.00000    0.03724    0.05690 =
         0.05165    0.01229   -0.00405    0.00992
C20B  1    0.240653    0.590415    0.317796   -21.00000    0.03515    0.08466 =
         0.07893    0.02748   -0.00257    0.02008
AFIX 137
H20D  2    0.236106    0.509786    0.320829   -21.00000   -1.50000
H20E  2    0.207542    0.621773    0.300944   -21.00000   -1.50000
H20F  2    0.244055    0.623348    0.350773   -21.00000   -1.50000
AFIX   0
PART 1
C20A  1    0.299687    0.665887    0.244766    21.00000    0.05468    0.08580 =
         0.05711    0.02244   -0.00678    0.00510
AFIX 137
H20A  2    0.323890    0.731847    0.247110    21.00000   -1.50000
H20B  2    0.263505    0.686115    0.229404    21.00000   -1.50000
H20C  2    0.318627    0.609344    0.224614    21.00000   -1.50000
AFIX   0
C21A  1    0.247669    0.519115    0.289492    21.00000    0.03974    0.07669 =
         0.07550    0.02294   -0.01712   -0.00180
AFIX 137
H21D  2    0.264069    0.466356    0.265912    21.00000   -1.50000
H21E  2    0.211129    0.545719    0.276954    21.00000   -1.50000
H21F  2    0.242002    0.482182    0.321376    21.00000   -1.50000
AFIX   0
PART 2
C21B  1    0.295353    0.735625    0.270162   -21.00000    0.03792    0.06762 =
         0.05673    0.02923   -0.00753    0.01422
AFIX 137
H21A  2    0.299238    0.785419    0.298603   -21.00000   -1.50000
H21B  2    0.260057    0.752545    0.252600   -21.00000   -1.50000
H21C  2    0.327610    0.746112    0.247822   -21.00000   -1.50000
AFIX   0
C22B  1    0.290389    0.542405    0.240343   -21.00000    0.04982    0.07943 =
         0.06287    0.02488   -0.01947    0.00267
AFIX 137
H22A  2    0.328223    0.535006    0.225739   -21.00000   -1.50000
H22B  2    0.264818    0.577505    0.216453   -21.00000   -1.50000
H22C  2    0.275840    0.468699    0.249034   -21.00000   -1.50000
AFIX   0
PART 1
C22A  1    0.257668    0.704068    0.328432    21.00000    0.03828    0.08376 =
         0.07566    0.00377   -0.00004    0.02217
AFIX 137
H22D  2    0.250242    0.671475    0.360972    21.00000   -1.50000
H22E  2    0.221647    0.724026    0.312717    21.00000   -1.50000
H22F  2    0.281068    0.770781    0.332276    21.00000   -1.50000
AFIX   0
PART 0
C23   1    0.660705    0.451872    0.482773    11.00000    0.03290    0.05296 =
         0.04467    0.00315   -0.00550   -0.00155
C24   1    0.713954    0.505867    0.461339    11.00000    0.04036    0.08009 =
         0.06419   -0.00213   -0.00348   -0.01152
AFIX 137
H24A  2    0.736035    0.539724    0.488059    11.00000   -1.50000
H24B  2    0.703010    0.563217    0.437479    11.00000   -1.50000
H24C  2    0.736959    0.449280    0.444736    11.00000   -1.50000
AFIX   0
C25   1    0.676859    0.365263    0.521812    11.00000    0.06453    0.07864 =
         0.06173    0.02163   -0.03192   -0.01163
AFIX 137
H25A  2    0.642427    0.330079    0.534693    11.00000   -1.50000
H25B  2    0.697226    0.401676    0.548897    11.00000   -1.50000
H25C  2    0.701253    0.308651    0.506808    11.00000   -1.50000
AFIX   0
C26   1    0.627122    0.543526    0.508787    11.00000    0.05448    0.07355 =
         0.05284   -0.01591   -0.00507   -0.00188
AFIX 137
H26A  2    0.611184    0.594185    0.484082    11.00000   -1.50000
H26B  2    0.652351    0.584902    0.530899    11.00000   -1.50000
H26C  2    0.596318    0.510201    0.528043    11.00000   -1.50000
AFIX   0
C27   1    0.641619    0.266274    0.403094    11.00000    0.04272    0.04723 =
         0.04902   -0.00617    0.00564    0.00589
C28   1    0.704646    0.274159    0.390603    11.00000    0.05301    0.06016 =
         0.08348   -0.00703    0.01368    0.00598
AFIX 137
H28A  2    0.710995    0.336979    0.368251    11.00000   -1.50000
H28B  2    0.716924    0.205306    0.374521    11.00000   -1.50000
H28C  2    0.726458    0.285251    0.421021    11.00000   -1.50000
AFIX   0
C29   1    0.634624    0.161137    0.435659    11.00000    0.05832    0.04534 =
         0.06659    0.00589    0.00124    0.01166
AFIX 137
H29A  2    0.652265    0.173928    0.467942    11.00000   -1.50000
H29B  2    0.652988    0.097837    0.419466    11.00000   -1.50000
H29C  2    0.594199    0.145224    0.440141    11.00000   -1.50000
AFIX   0
C30   1    0.605890    0.248492    0.356119    11.00000    0.05755    0.04680 =
         0.04483   -0.00568    0.00737    0.00370
AFIX 137
H30A  2    0.565839    0.241058    0.365182    11.00000   -1.50000
H30B  2    0.618514    0.180807    0.339278    11.00000   -1.50000
H30C  2    0.610584    0.312298    0.334011    11.00000   -1.50000
AFIX   0
PART 1
C31A  1    0.594473    0.819916    0.364539    31.00000    0.04605    0.04113 =
         0.04738   -0.00520   -0.00865    0.00228
PART 2
C31B  1    0.597520    0.821810    0.357778   -31.00000    0.04610    0.03866 =
         0.04351   -0.00274   -0.01005    0.00023
C32B  1    0.615532    0.806714    0.412686   -31.00000    0.06572    0.05849 =
         0.05614   -0.00654   -0.01335    0.00663
AFIX 137
H32D  2    0.582153    0.788319    0.432637   -31.00000   -1.50000
H32E  2    0.632443    0.875841    0.424872   -31.00000   -1.50000
H32F  2    0.643342    0.746476    0.415122   -31.00000   -1.50000
AFIX   0
PART 1
C32A  1    0.586765    0.821446    0.421535    31.00000    0.06426    0.06426 =
         0.05150   -0.01566   -0.01520   -0.00016
AFIX 137
H32A  2    0.547301    0.839487    0.429540    31.00000   -1.50000
H32B  2    0.611891    0.877575    0.435970    31.00000   -1.50000
H32C  2    0.596240    0.748241    0.435050    31.00000   -1.50000
AFIX   0
C33A  1    0.657860    0.814642    0.354359    31.00000    0.04549    0.04969 =
         0.07677   -0.00614   -0.01589   -0.00104
AFIX 137
H33D  2    0.673427    0.746025    0.368343    31.00000   -1.50000
H33E  2    0.676564    0.878789    0.369568    31.00000   -1.50000
H33F  2    0.664418    0.815714    0.318611    31.00000   -1.50000
AFIX   0
PART 2
C33B  1    0.652068    0.838094    0.328450   -31.00000    0.04410    0.03999 =
         0.07810   -0.00714   -0.02341    0.00011
AFIX 137
H33A  2    0.668997    0.765554    0.321213   -31.00000   -1.50000
H33B  2    0.678762    0.882664    0.347864   -31.00000   -1.50000
H33C  2    0.643513    0.876534    0.297418   -31.00000   -1.50000
AFIX   0
C34B  1    0.561822    0.927790    0.353716   -31.00000    0.06156    0.03482 =
         0.06064   -0.00639    0.01674   -0.01264
AFIX 137
H34A  2    0.557795    0.948425    0.318869   -31.00000   -1.50000
H34B  2    0.580601    0.988143    0.371677   -31.00000   -1.50000
H34C  2    0.524243    0.914572    0.368004   -31.00000   -1.50000
AFIX   0
PART 1
C34A  1    0.570945    0.927785    0.342908    31.00000    0.05262    0.02634 =
         0.07711    0.00103   -0.00738   -0.00236
AFIX 137
H34D  2    0.577770    0.929243    0.307200    31.00000   -1.50000
H34E  2    0.589892    0.991304    0.358407    31.00000   -1.50000
H34F  2    0.530090    0.931958    0.349250    31.00000   -1.50000
AFIX   0
PART 0
C35   1    0.547180    0.688994    0.271716    11.00000    0.04986    0.04123 =
         0.03716   -0.00416   -0.00132   -0.00319
C36   1    0.604135    0.706550    0.247180    11.00000    0.06022    0.14433 =
         0.04303    0.00722    0.00645   -0.00712
AFIX 137
H36A  2    0.618723    0.780257    0.255821    11.00000   -1.50000
H36B  2    0.599785    0.701179    0.211253    11.00000   -1.50000
H36C  2    0.630782    0.649585    0.258577    11.00000   -1.50000
AFIX   0
C37   1    0.525195    0.573196    0.259283    11.00000    0.10657    0.04581 =
         0.04532   -0.01014   -0.00435   -0.01699
AFIX 137
H37A  2    0.552467    0.517428    0.270728    11.00000   -1.50000
H37B  2    0.520335    0.566506    0.223449    11.00000   -1.50000
H37C  2    0.488655    0.561238    0.275681    11.00000   -1.50000
AFIX   0
C38   1    0.504848    0.773446    0.250899    11.00000    0.09182    0.05769 =
         0.05193    0.00785   -0.02666    0.00879
AFIX 137
H38A  2    0.466843    0.757040    0.263588    11.00000   -1.50000
H38B  2    0.504613    0.768846    0.214752    11.00000   -1.50000
H38C  2    0.516015    0.848467    0.261043    11.00000   -1.50000
AFIX   0
HKLF 4


REM  ga_vk45_a.res in Pbca
REM wR2 = 0.1304, GooF = S = 1.042, Restrained GooF = 1.037 for all data
REM R1 = 0.0457 for 6655 Fo > 4sig(Fo) and 0.0503 for all 7423 data
REM 487 parameters refined using 92 restraints

END

WGHT      0.0724     32.3085

REM Highest difference peak  1.630,  deepest hole -2.252,  1-sigma level  0.133
Q1    1   0.6164  0.5605  0.3617  11.00000  0.05    1.63
Q2    1   0.5583  0.5220  0.3617  11.00000  0.05    1.22
Q3    1   0.5649  0.4822  0.3791  11.00000  0.05    0.99
Q4    1   0.6303  0.4551  0.2820  11.00000  0.05    0.97
Q5    1   0.6835  0.3654  0.3585  11.00000  0.05    0.64
Q6    1   0.5953  0.6407  0.3643  11.00000  0.05    0.56
Q7    1   0.2559  0.8320  0.4071  11.00000  0.05    0.52
Q8    1   0.6401  0.4061  0.3769  11.00000  0.05    0.50
Q9    1   0.4213  0.5217  0.3745  11.00000  0.05    0.50
Q10   1   0.6001  0.4285  0.3230  11.00000  0.05    0.50
Q11   1   0.5725  0.3664  0.3811  11.00000  0.05    0.49
Q12   1   0.5011  0.5444  0.4171  11.00000  0.05    0.49
Q13   1   0.5243  0.5639  0.4372  11.00000  0.05    0.49
Q14   1   0.5959  0.5267  0.3050  11.00000  0.05    0.48
Q15   1   0.5046  0.6120  0.3928  11.00000  0.05    0.48
Q16   1   0.5018  0.4592  0.3674  11.00000  0.05    0.46
Q17   1   0.6252  0.4817  0.3977  11.00000  0.05    0.46
Q18   1   0.5573  0.4338  0.3184  11.00000  0.05    0.46
Q19   1   0.4997  0.4615  0.3920  11.00000  0.05    0.45
Q20   1   0.6579  0.6114  0.3975  11.00000  0.05    0.45
;
_shelx_res_checksum                97467
_shelx_hkl_file
;
   0   0   2 2450.23 158.808   2
   0   0  -2 2137.00 151.235   2
   0   0   2 2595.64 246.380   3
   0   0   3 92.3372 103.258   3
   0   0   3 298.896 91.8994   2
   0   0  -4 945278. 12127.0   3
   0   0   4 936346. 11967.1   3
   0   0  -4 942196. 10813.8   7
   0   0  -5 153.810 109.423   7
   0   0   5-17.2749 96.5612   2
   0   0  -5 281.084 184.031   3
   0   0   5 29.6071 161.789   3
   0   0   6 250.012 117.004   2
   0   0  -6 230.801 143.220   7
   0   0  -6 360.118 246.626   3
   0   0   6-69.4715 188.027   3
   0   0   7-132.847 181.582   3
   0   0   7 122.349 131.692  15
   0   0  -7 103.382 138.054   7
   0   0   7 151.407 152.758   2
   0   0  -7-200.525 235.579   3
   0   0  -8 322589. 4499.25   7
   0   0   8 315591. 5002.95   2
   0   0   8 320411. 4650.51  15
   0   0  -8 309798. 6542.54   3
   0   0  -9 176.709 236.093  32
   0   0  -9 187.320 228.682   3
   0   0   9-21.1942 220.859   3
   0   0  -9 150.232 157.547   7
   0   0   9 75.1120 138.249  15
   0   0   9 44.7900 91.9146  25
   0   0   9 64.3561 90.3429   2
   0   0   9 58.9931 161.776  17
   0   0 -10 91404.3 2326.39  32
   0   0  10 107982. 2290.88  17
   0   0  10 100715. 2293.24  15
   0   0  10 92381.5 2223.61  25
   0   0  10 107800. 3829.94   3
   0   0  10 99146.2 2566.36   2
   0   0 -10 97841.5 3837.76   3
   0   0 -10 110605. 2271.52   7
   0   0 -11 48.8540 261.675  32
   0   0 -11-135.548 168.023   7
   0   0  11-118.202 138.002  17
   0   0  11 204.115 150.603  15
   0   0  11-7.14562 133.310  25
   0   0 -12 24568.1 1216.79  32
   0   0  12 21166.4 1056.57  15
   0   0  12 24407.0 1064.36  17
   0   0  12 21411.1 1027.70  25
   0   0 -12 22672.7 1044.39   7
   0   0 -13-77.8730 287.677  32
   0   0 -13 201.158 253.974   7
   0   0  13 221.246 182.073  17
   0   0  13 151.151 115.428  25
   0   0 -14 22843.7 1225.03  32
   0   0  14 21084.1 1097.23  25
   0   0  14 23037.9 1119.65  17
   0   0 -14 23567.2 1183.71   7
   0   0 -15-77.7593 257.478  32
   0   0 -15-130.802 246.467  28
   0   0  15 13.7211 154.233  25
   0   0  15 166.405 155.623  17
   0   0 -16 53950.3 2010.83  31
   0   0 -16 55108.2 2070.99  28
   0   0 -16 55593.9 2146.80  32
   0   0  16 55183.8 1891.82  17
   0   0 -17 381.449 220.220  28
   0   0 -17-8.48874 211.212  31
   0   0  17-98.2925 167.534  17
   0   0 -18 83943.3 2735.94  31
   0   0 -18 90727.9 2930.42  32
   0   0 -18 90160.7 2881.28  28
   0   0  18 95771.8 2675.52  17
   0   0 -19-9.87384 243.510  31
   0   0 -19 459.977 332.583  28
   0   0  19-124.196 210.203  17
   0   0 -20 30525.7 1738.92  28
   0   0 -20 27004.5 1552.82  31
   0   0  20 30601.3 1530.04  17
   0   0 -21 21.9749 195.079  31
   0   0 -21-107.191 269.958  28
   0   0  21 170.178 163.946  17
   0   0 -22 119934. 3729.21  28
   0   0  22 98357.4 3452.55  63
   0   0  22 107213. 3597.60  61
   0   0  22 121461. 3326.74  17
   0   0 -23-411.033 271.649  28
   0   0  23 243.023 397.970  61
   0   0  23-148.203 285.986  63
   0   0 -23 116.141 259.862  21
   0   0  23 125.205 182.338  17
   0   0 -24 18052.2 1407.89  28
   0   0  24 19115.0 1477.95  61
   0   0  24 17841.4 1409.72  63
   0   0  24 18856.5 1263.39  17
   0   0 -24 15226.0 1225.58  21
   0   0 -25 512.164 266.391  28
   0   0  25 484.706 378.672  63
   0   0  25 240.307 258.641  61
   0   0  26 25997.2 1660.57  63
   0   0  26 28819.6 1771.75  61
   0   0 -26 25672.6 1585.20  49
   0   0  27 213.706 233.937  63
   0   0  27-209.577 360.381  61
   0   0 -27 324.375 277.041  49
   0   0  28 7591.32 841.184  63
   0   0  28 8124.46 884.300  61
   0   0 -28 8705.10 935.835  56
   0   0 -28 8849.57 889.035  49
   0   0  29 595.135 312.918  63
   0   0  29-57.0345 269.726  61
   0   0 -29-178.938 251.988  56
   0   0 -29-85.3530 173.145  49
   0   0  30 9486.51 865.456  63
   0   0  30 10496.8 909.472  61
   0   0 -30 12061.2 982.204  56
   0   0 -30 9522.85 806.574  49
   0   0  31 194.364 220.156  61
   0   0 -31-154.101 187.029  56
   0   0  31 68.8631 151.974  63
   0   0  31-194.012 119.171  44
   0   0 -31-102.047 126.835  49
   0   0  32 4587.99 548.309  61
   0   0 -32 4270.83 532.037  56
   0   0 -32 3891.27 423.411  49
   0   0  32 4329.10 411.006  44
   0   0 -33 58.2642 127.801  56
   0   0 -33-31.4317 153.140  59
   0  -1   0-27.6042 51.1121   1
   0   1   0 42.6558 58.5728   1
   0  -1  -1 74.8909 80.2842   1
   0   1   1 76.9790 64.7148   3
   0  -1   1 36.7809 47.8110   1
   0   1  -1 131.165 71.8517   1
   0   1   1 82.2041 45.9276   4
   0   1  -2 88.0707 69.9199   1
   0   1   2 63.2983 106.074   3
   0  -1  -2 7.08133 38.9158   4
   0  -1   2 35.5363 50.9913   3
   0  -1   2 16.9060 60.8225   1
   0  -1  -2 173.617 93.7490   3
   0   1  -2 27.2227 47.5628   3
   0   1   3 72.7565 103.422   2
   0  -1   3 64.0953 71.6814   3
   0   1  -3 67.7131 66.0796   3
   0   1  -3 45.9140 100.270   1
   0   1   3-6.24817 138.914   3
   0   1   4 73.0102 159.824   3
   0   1   4 6.00943 110.395   2
   0   1  -4 1073.47 253.708   3
   0   1  -4 867.338 254.612   1
   0   1  -4 619.997 122.826  11
   0  -1   4 610.612 227.541   3
   0   1  -5 455.683 216.473   3
   0   1   5 50.6668 132.923   3
   0   1  -5 119.058 90.5386  11
   0  -1   5-68.9204 127.406   3
   0   1   5 195.644 157.333   2
   0  -1  -5 116.869 106.147   7
   0   1   6 86.2553 215.205   3
   0  -1  -6-156.232 124.674   7
   0  -1   6-61.8789 151.924   3
   0   1  -6 129.192 177.405   3
   0   1  -6 107.918 111.585  11
   0   1   6 25.9660 149.221   2
   0   1  -7 39.3887 210.280   3
   0  -1   7 191.270 153.606   3
   0   1   7 3.84531 219.643   3
   0  -1   7 147.463 138.505  17
   0  -1  -7 2.76470 145.264   7
   0   1   7 388.538 186.347   2
   0   1  -7 44.6322 139.404  11
   0   1   8 71.7042 134.879  15
   0  -1  -8 205.507 216.010   3
   0  -1   8 77.1455 201.529   3
   0  -1   8 157.632 115.448  15
   0  -1  -8-19.3222 167.252   7
   0   1  -8-75.9897 156.774   3
   0   1   8-348.691 290.966   3
   0   1  -8 113.187 142.280  11
   0   1  -8-52.4797 150.121   7
   0   1   8-68.5533 200.880   2
   0  -1   8 186.852 146.028  17
   0   1   9-48.9213 133.909  23
   0  -1  -9-47.9434 176.034   7
   0  -1   9 3.65574 101.471  17
   0   1   9 83.9045 244.756   3
   0  -1   9 224.453 144.573  15
   0   1   9 35.8441 117.352  25
   0   1   9 124.291 153.561   2
   0   1   9-63.9254 151.659  15
   0  -1   9 71.4597 166.494   3
   0   1  -9-8.47359 159.425  11
   0   1  -9 56.5567 172.396   3
   0   1  -9-45.8061 152.301   7
   0  -1  -9-94.8353 256.361   3
   0  -1  -9 115.057 189.538  32
   0  -1  10 167.145 128.502  17
   0   1  10 53.3835 170.809  23
   0   1  10-86.0796 173.915   2
   0   1 -10-24.9250 162.704   3
   0   1  10 123.926 131.334  25
   0  -1 -10 52.5982 173.234   7
   0   1  10-47.8796 114.092  15
   0  -1  10 75.9877 114.250  15
   0  -1 -10-320.157 336.564   3
   0   1  10-45.7275 199.582   3
   0   1 -10 92.3179 167.880  11
   0   1 -10-47.5116 187.847   7
   0  -1  10 130.889 200.888   3
   0  -1 -10-117.647 170.290  32
   0   1 -10-54.7212 167.433  32
   0   1  11 42.0303 102.764  25
   0   1 -11 191.984 213.543   7
   0  -1  11 85.5122 138.710  17
   0  -1  11 113.733 225.673   3
   0  -1 -11-98.0814 214.781   7
   0   1 -11 187.235 258.749   3
   0  -1  11-58.9760 117.881  15
   0   1  11-58.2813 150.257  23
   0   1  11 190.555 174.109   2
   0   1 -11 73.5607 194.878  11
   0   1 -11-86.0500 148.122  33
   0   1 -11 48.0740 180.819  32
   0  -1 -11-50.8627 241.422  32
   0   1  12-43.0705 123.325  25
   0  -1  12 40.2471 120.600  15
   0   1 -12 437.666 278.223   7
   0  -1  12 172.364 166.375  17
   0   1 -12 412.719 333.692  32
   0  -1  13-6.61969 153.109  17
   0  -1  13-57.9869 170.395  15
   0   1  13 61.7592 115.562  25
   0   1 -13 125.906 253.391   7
   0   1 -13 76.7525 202.697  32
   0  -1 -13-134.561 280.627  32
   0  -1 -13 21.8936 271.331  31
   0  -1  14-147.209 140.719  17
   0   1 -14 151.036 266.044   7
   0   1  14-11.6448 124.303  17
   0   1  14 170.131 172.244  25
   0  -1 -14 368.834 290.284  28
   0  -1 -14 349.258 283.118  31
   0  -1 -14 382.378 343.176  32
   0   1 -14 104.992 232.923  32
   0   1 -15 416.603 242.232   7
   0   1  15-66.6026 189.321  25
   0   1  15 275.538 191.888  17
   0  -1  15 148.571 218.197  17
   0   1 -15 295.720 229.764  32
   0  -1 -15-336.193 260.626  28
   0  -1 -15 217.391 293.774  32
   0  -1 -15 154.989 194.313  31
   0   1  16-50.1734 122.755  17
   0   1  16 21.4006 129.613  25
   0  -1  16-106.504 127.304  17
   0   1 -16-349.284 388.425  32
   0   1 -16-272.904 199.804  28
   0  -1 -16-145.818 235.092  28
   0  -1 -16 8.84416 237.105  31
   0  -1 -16-334.952 399.434  32
   0  -1  17-91.0423 172.043  17
   0   1  17 12.8865 164.952  17
   0   1  17-30.1565 139.028  25
   0  -1 -17-55.7867 172.717  28
   0   1 -17 27.7264 193.452  31
   0   1 -17-165.347 236.029  28
   0   1 -17-29.5091 240.161  32
   0  -1 -17-283.712 270.269  31
   0  -1  18-26.3887 162.327  17
   0   1  18-16.1603 164.313  25
   0   1  18-68.4354 130.430  17
   0   1 -18-311.297 278.691  28
   0   1 -18 454.625 298.169  32
   0   1 -18-80.2970 231.890  31
   0  -1 -18-54.7370 300.019  31
   0  -1 -18 153.757 196.889  28
   0  -1  19-260.853 166.764  17
   0   1  19-22.7365 117.925  17
   0   1 -19-37.7212 284.101  28
   0  -1 -19 264.200 269.651  31
   0  -1 -19-7.79605 196.053  28
   0   1 -19 368.119 391.402  32
   0   1  20-36.1055 151.400  17
   0  -1  20-152.056 179.000  17
   0  -1 -20 116.055 273.365  31
   0  -1 -20 57.3029 317.097  28
   0   1 -20-53.0021 255.181  28
   0   1  21 354.738 190.324  17
   0  -1  21 106.342 144.125  17
   0   1 -21-391.205 299.872  28
   0  -1 -21-291.548 234.953  28
   0  -1 -21 291.058 252.375  31
   0  -1 -22 177.605 362.975  28
   0  -1 -22-261.460 283.209  31
   0   1 -22 63.0733 253.655  28
   0   1  22-58.8071 178.696  17
   0  -1  22-64.6666 176.916  17
   0  -1  22 348.647 289.053  63
   0  -1  22-17.0512 235.355  61
   0   1  22-78.5053 203.691  61
   0   1  22-161.281 222.860  46
   0  -1 -23-78.6034 251.955  31
   0   1 -23-174.646 330.140  28
   0  -1 -23-97.5185 264.008  28
   0  -1  23-386.364 322.232  63
   0   1  23 46.2166 321.932  61
   0   1  23 80.3172 286.198  63
   0  -1  23-256.222 255.022  61
   0   1  23 17.3267 155.220  17
   0  -1  23 226.092 194.501  17
   0   1 -23-198.940 275.073  21
   0  -1 -24 434.691 301.024  28
   0   1 -24-276.329 334.242  28
   0  -1  24-31.2730 107.895  17
   0   1  24 29.3539 137.235  17
   0   1 -24-45.5947 200.720  21
   0  -1  24-166.508 230.837  63
   0   1  24-31.6744 231.975  61
   0   1  24 31.0037 198.226  63
   0  -1  24 441.622 292.320  61
   0   1 -25-340.305 385.821  28
   0  -1 -25-229.034 199.041  28
   0   1 -25 407.083 247.470  21
   0  -1  25-81.4275 261.745  61
   0   1  25-7.02782 258.284  63
   0  -1  25-127.057 287.773  63
   0   1  25-433.095 387.756  61
   0  -1 -25-181.768 311.282  49
   0   1  26-62.1582 223.987  61
   0   1  26-18.2739 199.703  63
   0  -1  26-25.2137 286.989  61
   0  -1  26 157.691 225.209  63
   0   1 -26 191.578 292.828  49
   0  -1 -26 307.859 324.653  49
   0   1  27-432.871 367.250  63
   0   1  27 201.716 216.827  61
   0  -1 -27-159.573 299.594  56
   0  -1  27 629.793 391.009  61
   0  -1  27 148.241 243.236  63
   0   1 -27-236.461 267.530  49
   0  -1 -27 66.2071 232.790  49
   0  -1  28-204.443 320.189  61
   0   1  28-142.161 285.906  63
   0  -1  28 218.590 216.858  63
   0  -1 -28-182.199 257.673  56
   0   1 -28 0.35171 267.653  56
   0   1  28 501.157 307.191  61
   0  -1 -28-21.6262 202.386  49
   0   1 -28-11.4027 210.118  49
   0  -1 -29 239.013 301.561  56
   0  -1  29 18.7711 198.132  61
   0   1 -29-146.296 248.752  56
   0  -1  29-464.545 280.734  63
   0   1  29-424.546 315.800  63
   0   1  29-2.21441 207.487  61
   0  -1 -29-189.850 199.768  49
   0   1  30-131.327 190.875  61
   0   1  30 45.8171 180.816  63
   0   1 -30 106.758 274.204  56
   0  -1  30-209.862 221.704  61
   0  -1  30 84.0400 172.700  63
   0  -1 -30 92.0892 223.411  56
   0  -1  30-109.438 158.115  44
   0  -1 -30-666.050 268.536  49
   0  -1  31 164.936 253.640  61
   0   1  31-109.644 212.988  61
   0   1  31 193.117 164.150  63
   0   1 -31 594.409 281.056  56
   0  -1  31 168.848 214.493  63
   0  -1 -31-511.114 284.305  56
   0  -1 -31-188.005 177.114  49
   0  -1  31-137.526 142.798  44
   0  -1 -32 290.822 262.286  56
   0   1 -32 194.485 135.396  56
   0   1  32-185.129 197.281  61
   0  -1  32-15.4124 104.895  44
   0  -1 -32-290.412 196.823  49
   0  -1 -32 224.824 143.796  50
   0   1  32-4.23426 80.5181  44
   0  -1 -33-198.347 188.541  56
   0  -1 -33 134.747 120.676  59
   0   1 -33-45.9805 145.660  59
   0  -2   0 334263. 4985.81   1
   0   2   0 326457. 5026.54   1
   0   2  -1 164291. 2382.10  10
   0   2   1 179491. 3039.00   3
   0   2  -1 174150. 3154.17   1
   0   2   1 176725. 2946.58   4
   0  -2  -1 172609. 3280.69   1
   0  -2   1 178523. 3114.15   1
   0   2   1 167577. 3321.74   1
   0   2   2 33247.8 1242.41   3
   0   2  -2 32693.5 736.666   6
   0   2  -2 33098.4 1188.01   1
   0  -2  -2 33207.1 1342.94   1
   0   2   2 33550.6 1011.34   4
   0  -2   2 33228.1 1154.32   1
   0   2   2 32130.5 776.015   9
   0   2  -2 32675.9 778.402   3
   0   2  -3 12334.5 738.500   1
   0  -2   3 11884.5 702.384   1
   0   2   3 12066.6 834.802   3
   0   2   3 11587.6 576.112   4
   0   2  -3 11770.3 521.733   3
   0   2   3 10986.0 453.895   9
   0  -2  -3 11457.0 848.004   1
   0   2   4 214112. 4385.84   3
   0  -2  -4 216335. 3202.89   4
   0  -2   4 223897. 3954.47   1
   0   2  -4 223509. 4013.63   1
   0   2   4 220745. 4507.04   2
   0   2  -4 225235. 3548.19   3
   0   2  -5 24536.4 796.796   7
   0   2  -5 24712.2 1235.30   1
   0  -2  -5 23462.2 1439.01   3
   0   2   5 25194.5 690.775   5
   0   2   5 25721.3 1423.13   3
   0  -2   5 25727.4 1061.03   3
   0  -2  -5 25429.8 791.265   4
   0   2  -5 25418.8 1083.23   3
   0   2   5 26147.6 1410.18   2
   0  -2   6 28153.4 1249.98   3
   0   2   6 26996.9 1478.30   2
   0   2  -6 27154.2 1415.27   1
   0   2  -6 26924.0 1263.32   3
   0   2  -6 26130.7 829.160  11
   0  -2   6 24859.8 870.595  16
   0  -2  -6 25239.0 1590.80   3
   0  -2   6 25236.5 918.302  15
   0  -2  -6 26691.1 826.471   4
   0  -2   6 25676.2 863.677  17
   0   2  -6 25462.2 731.223   2
   0   2   6 26617.7 1565.41   3
   0   2  -6 26255.7 872.262   7
   0  -2   7 1361.10 212.231  17
   0   2   7 1177.36 335.187   2
   0   2  -7 828.229 312.164   1
   0  -2  -7 1227.27 435.080   3
   0  -2  -7 930.509 160.146   4
   0   2   7 1122.96 386.369   3
   0   2  -7 1546.79 291.064   7
   0  -2   7 1196.91 240.423  15
   0  -2   7 996.286 292.998   3
   0   2  -7 1011.91 266.924   3
   0   2  -7 1147.74 194.901  11
   0  -2  -8 121690. 2307.14   4
   0   2   8 129892. 2647.67  23
   0   2   8 129820. 2601.99  25
   0   2   8 115553. 3544.40   2
   0   2   8 122859. 4011.08   3
   0  -2   8 128312. 2545.79  15
   0   2  -8 125472. 3714.21   1
   0   2  -8 122421. 3495.20   3
   0  -2   8 128892. 2418.07  17
   0   2  -8 125864. 2399.02  11
   0  -2   8 128717. 3439.27   3
   0   2  -8 131167. 2441.39   7
   0  -2  -8 110300. 3968.08   3
   0  -2  -8 133845. 2738.06  32
   0  -2  -8 127185. 2624.45  31
   0  -2  -9 20132.7 853.221   4
   0   2  -9 23128.0 940.903   7
   0   2   9 23250.2 1016.17  25
   0   2  -9 21742.9 1589.07   1
   0   2  -9 20121.9 1446.58   3
   0   2  -9 22989.9 934.085  11
   0   2   9 24185.2 1075.83  23
   0  -2   9 20358.2 1417.00   3
   0   2   9 20143.5 1656.17   3
   0  -2   9 23347.1 1002.70  15
   0  -2  -9 19073.6 1711.39   3
   0  -2   9 23152.1 927.962  17
   0   2   9 19316.6 1431.87   2
   0  -2  -9 24468.8 1117.52  32
   0  -2  -9 23254.7 1027.15  31
   0   2 -10 20623.3 1566.88   3
   0  -2  10 22955.6 966.435  17
   0   2 -10 21668.3 1697.23   1
   0   2 -10 23955.8 1010.70   7
   0   2 -10 24098.5 999.844  11
   0   2  10 23935.8 1103.24  23
   0  -2  10 24326.0 1068.09  15
   0  -2  10 21553.0 1577.58   3
   0   2  10 22994.4 1042.56  25
   0   2  10 18889.8 1475.13   2
   0  -2 -10 21984.8 1010.96  28
   0  -2 -10 24240.6 1102.22  31
   0  -2 -10 24030.8 1149.14  32
   0   2 -10 22860.1 1049.75  32
   0  -2  11 812.654 352.387   3
   0   2 -11 994.799 265.344   7
   0  -2  11 640.047 218.768  15
   0   2 -11 602.701 237.852  11
   0   2 -11 417.055 275.880   3
   0  -2  11 703.338 162.390  17
   0   2  11 492.696 259.699   2
   0   2  11 1112.37 235.683  25
   0   2  11 783.150 229.506  23
   0  -2 -11 977.051 273.557  31
   0  -2 -11 1089.86 239.362  28
   0   2 -11 1135.18 249.010  32
   0  -2 -11 1050.07 257.995  32
   0   2 -11 1070.50 219.743  33
   0  -2 -11 1001.18 206.183  29
   0   2 -12 159771. 3212.87  11
   0   2  12 152455. 3328.89  23
   0  -2  12 148727. 3207.66  15
   0   2 -12 157862. 3180.66   7
   0  -2  12 148513. 3044.35  17
   0   2  12 153880. 3268.53  25
   0  -2 -12 165569. 3531.38  32
   0  -2 -12 147480. 3251.16  28
   0  -2 -12 160375. 3381.52  31
   0   2 -12 136522. 3027.10  33
   0   2 -12 155254. 3294.98  32
   0   2 -13 741.112 273.951   7
   0  -2  13 532.705 193.070  15
   0   2  13 416.092 238.884  23
   0   2  13 379.822 126.905  25
   0  -2  13 431.146 179.975  17
   0   2 -13 200.691 159.500  33
   0  -2 -13 158.662 213.869  28
   0   2 -13 167.637 220.932  32
   0  -2 -13 284.215 230.877  31
   0  -2  14 26563.4 1224.47  17
   0   2  14 26626.4 1320.30  25
   0   2  14 25634.1 1329.07  23
   0   2 -14 28613.5 1321.39   7
   0  -2 -14 25388.8 1300.97  28
   0   2 -14 26947.5 1315.30  32
   0  -2 -14 25716.1 1339.77  31
   0  -2  15 12484.0 857.906  17
   0   2  15 14512.8 997.990  25
   0   2 -15 12871.5 944.906   7
   0  -2 -15 14514.7 1019.60  31
   0  -2 -15 14122.1 981.344  28
   0   2 -15 16461.6 1090.67  32
   0   2  16 50527.4 1952.25  25
   0  -2  16 45805.1 1747.61  17
   0   2 -16 45573.1 1868.97   7
   0  -2 -16 50582.2 2032.09  31
   0   2 -16 50850.7 2016.49  32
   0   2 -16 49017.2 1957.67  28
   0  -2 -16 47718.6 1953.60  28
   0  -2  17 5562.20 607.664  17
   0   2  17 5338.33 603.056  17
   0   2  17 5292.14 637.342  25
   0  -2 -17 4423.33 633.938  31
   0  -2 -17 4178.31 590.151  28
   0   2 -17 4977.63 630.867  28
   0   2 -17 4614.07 631.650  32
   0   2  18 62526.3 2310.92  25
   0  -2  18 62672.7 2179.05  17
   0   2  18 67921.2 2288.62  17
   0  -2 -18 61846.4 2408.83  31
   0   2 -18 61979.3 2391.71  32
   0   2 -18 59928.5 2319.47  28
   0  -2 -18 58342.0 2325.60  28
   0  -2  19 9531.64 847.704  17
   0   2  19 9543.17 856.142  17
   0   2  19 10439.2 945.505  25
   0  -2 -19 8746.14 913.228  28
   0   2 -19 9753.69 977.431  28
   0   2 -19 9167.38 922.749  32
   0  -2 -19 9553.34 943.824  31
   0   2  20 57082.5 2166.89  17
   0  -2  20 53810.7 2107.34  17
   0   2  20 53126.1 2232.07  25
   0  -2 -20 49235.0 2272.33  31
   0   2 -20 52790.4 2298.47  28
   0   2  21 340.750 184.683  17
   0  -2  21 532.599 244.894  17
   0   2 -21 798.855 392.860  28
   0  -2 -21 419.818 270.518  28
   0  -2 -21 217.707 240.706  31
   0  -2 -22 28349.3 1649.97  37
   0   2 -22 36347.6 1990.77  28
   0  -2 -22 31392.7 1857.39  31
   0  -2 -22 27832.5 1708.35  28
   0  -2  22 35506.0 1743.34  17
   0   2  22 34965.4 1714.85  17
   0   2  22 30215.9 1862.75  61
   0  -2  22 29407.2 1790.38  63
   0  -2  22 32064.7 1920.36  61
   0   2  22 30363.6 1733.44  46
   0  -2 -23 15709.7 1322.89  31
   0   2 -23 17486.5 1409.41  28
   0  -2 -23 15093.1 1171.14  37
   0   2  23 18527.6 1248.46  17
   0  -2  23 17198.5 1229.99  17
   0   2 -23 18543.7 1394.14  21
   0   2  23 17570.6 1411.69  61
   0  -2  23 16834.2 1341.94  63
   0  -2  23 16666.9 1416.20  61
   0   2  23 17392.9 1293.67  46
   0  -2 -24 26052.1 1681.51  31
   0  -2 -24 26084.0 1519.66  37
   0   2 -24 24884.5 1668.05  28
   0   2 -24 25815.4 1661.54  21
   0  -2  24 22288.4 1543.98  63
   0  -2  24 25423.9 1722.73  61
   0   2  24 24146.7 1640.54  61
   0  -2 -24 25244.3 1607.93  49
   0  -2 -25-301.516 280.270  31
   0   2 -25-144.218 271.024  28
   0  -2 -25-295.813 187.031  37
   0   2 -25 423.039 252.583  21
   0  -2 -25 245.353 395.076  56
   0  -2  25 251.459 187.246  63
   0  -2  25-202.157 378.428  61
   0   2  25-20.1564 285.060  61
   0   2  25-53.2093 203.729  63
   0  -2 -25-279.459 289.497  49
   0  -2 -26 25901.1 1397.28  37
   0   2  26 26290.1 1665.37  63
   0   2  26 27442.3 1719.08  61
   0  -2 -26 28745.7 1770.36  56
   0  -2  26 28266.8 1773.20  61
   0  -2  26 27745.1 1721.59  63
   0  -2 -26 27983.3 1636.26  49
   0  -2  27 16616.4 1353.29  61
   0  -2  27 15945.2 1259.22  63
   0   2  27 18088.7 1345.71  61
   0   2  27 15724.0 1263.60  63
   0  -2 -27 16286.8 1282.94  56
   0  -2 -27 16830.8 1244.17  49
   0   2  28 9620.33 955.709  61
   0  -2 -28 8852.22 947.545  56
   0  -2  28 9794.61 986.916  61
   0   2 -28 7918.16 915.779  56
   0   2  28 8189.03 885.737  63
   0  -2  28 8567.96 908.548  63
   0  -2 -28 9922.12 922.298  49
   0   2  29 670.143 285.988  61
   0   2  29 904.482 297.457  63
   0  -2 -29 738.912 327.203  56
   0  -2  29 1021.42 328.617  63
   0   2 -29 565.661 286.010  56
   0  -2  29 655.194 267.202  61
   0  -2  29 918.139 300.586  44
   0  -2 -29 341.687 237.138  49
   0   2  30 10221.2 861.575  63
   0   2  30 10784.6 918.046  61
   0   2 -30 8828.53 874.892  56
   0  -2  30 10729.2 913.713  63
   0  -2 -30 11227.0 957.170  56
   0  -2  30 11447.8 793.788  44
   0  -2 -30 10463.2 858.213  49
   0   2  31 2200.60 360.521  63
   0   2 -31 2424.10 427.616  56
   0  -2 -31 2110.33 400.318  56
   0  -2  31 2682.33 427.617  63
   0   2  31 2679.62 441.774  61
   0  -2 -31 2920.98 439.653  49
   0  -2  31 2988.02 374.350  44
   0   2  32 1811.95 336.742  61
   0  -2 -32 1847.38 363.996  59
   0   2 -32 1729.51 307.375  56
   0  -2 -32 2124.93 367.173  56
   0  -2 -32 1717.45 295.401  49
   0  -2  32 1779.41 268.566  44
   0   3   0-91.1385 128.714   3
   0   3   0 10.9642 72.2466  10
   0   3   0 289.626 196.026   1
   0  -3   0-147.053 153.003   1
   0   3  -1 95.6522 105.052  10
   0  -3   1 52.6392 133.149   1
   0   3   1 203.188 190.461   1
   0   3   1-88.2738 140.752   4
   0  -3  -1 191.275 189.542   1
   0   3  -1 63.7532 182.967   1
   0  -3  -1 310.715 134.595  18
   0   3   1 166.194 149.692   3
   0   3  -2 88.9083 178.544   1
   0  -3  -2 143.126 178.156   1
   0   3   2 27.5695 105.382   4
   0  -3  -2 30.9412 88.9089  18
   0  -3   2-53.8862 116.070   1
   0   3  -2 256.945 130.251  10
   0   3   2 6.82533 123.544   3
   0   3   3-31.5284 89.3672   9
   0   3   3 64.8525 187.079   3
   0  -3  -3-47.3628 166.341   1
   0   3  -3 92.4940 93.0725   3
   0   3  -3 7.16421 143.820   1
   0  -3   3 209.089 124.622  18
   0   3   3 104.862 141.856   4
   0  -3   3-46.2571 127.867   1
   0   3  -3 307.980 132.209   6
   0  -3   3-54.7158 98.4582  16
   0   3  -4 105.266 179.778   1
   0  -3  -4-185.035 235.501   1
   0  -3   4 78.5902 95.1701  18
   0   3  -4 80.1974 76.9607   3
   0   3   4 100.518 90.2772   9
   0   3  -4-75.8747 100.139   6
   0   3   4-1.04560 99.0861   4
   0  -3   4 113.150 100.425   1
   0  -3   4-31.7273 77.0162  16
   0  -3   4 175.080 149.312  17
   0   3   4 37.0988 202.326   3
   0  -3   5 112.590 113.783   1
   0   3  -5 133.911 118.910   3
   0  -3   5 135.279 89.7588  16
   0   3  -5 39.1889 100.581   7
   0  -3   5 74.1724 94.4673  15
   0  -3   5 96.7521 108.046  18
   0   3  -5 182.636 172.995   1
   0   3   5-128.136 240.518   3
   0  -3  -5 53.0112 173.846   1
   0  -3   5 215.494 136.551  17
   0   3   5 738.405 372.100   2
   0   3   5 114.925 109.739   9
   0   3  -6 61.4751 93.2095  11
   0   3  -6 127.577 125.876   2
   0   3   6 256.581 137.607   5
   0   3  -6-55.3614 142.135   1
   0   3  -6-54.1043 133.775   7
   0  -3   6 6.80978 100.636  18
   0   3   6 173.593 217.939   3
   0  -3  -6 24.4742 182.243   1
   0  -3   6 63.4908 87.0595  16
   0   3  -6 151.353 140.047   3
   0   3   6-152.700 240.464   2
   0  -3   6 88.9406 120.153  17
   0  -3   6 89.1930 120.943  15
   0   3   6 144.214 138.669  24
   0  -3  -6-117.914 165.130  31
   0  -3   7 63.2440 113.835  16
   0   3   7-262.919 250.236   3
   0  -3   7 124.639 136.004  17
   0   3  -7-198.111 248.629   1
   0  -3   7 76.9236 104.038  18
   0  -3  -7 146.492 247.525   1
   0   3  -7 191.950 152.483   7
   0   3   7 166.043 261.158   2
   0   3  -7 114.122 108.928   3
   0   3  -7-31.6095 81.9561   2
   0  -3   7 17.6630 104.655  15
   0   3   7-72.3601 125.545  24
   0   3  -7-89.5746 96.1005  11
   0  -3  -7 5.20246 139.783  31
   0  -3  -7-54.1295 130.345  29
   0   3  -8-47.0403 146.957   7
   0   3  -8-47.3960 97.1696  11
   0   3   8-161.125 190.048   3
   0  -3   8-15.5001 102.761  17
   0   3  -8-2.33071 127.110   1
   0   3  -8-75.2541 114.426   3
   0  -3   8 71.5637 113.351  15
   0   3   8-73.8254 172.139   2
   0  -3   8 158.306 121.505  18
   0   3   8-31.5092 109.472  19
   0   3   8-174.108 160.662  24
   0  -3   8 17.3836 122.213  16
   0  -3  -8 223.807 180.814  31
   0  -3  -8 25.3570 147.455  29
   0  -3   9 98.2360 110.754  17
   0   3  -9 150.928 151.223   7
   0  -3   9-34.3380 102.265  18
   0  -3   9 152.811 136.252  15
   0   3  -9 77.0080 170.252   3
   0   3   9 360.527 182.691  25
   0   3   9 47.2611 187.152   2
   0   3  -9 150.323 172.696   1
   0   3  -9 125.689 119.237  11
   0   3   9-85.5870 120.963  34
   0  -3  -9-24.8827 152.227  31
   0  -3  -9-59.3722 145.462  29
   0  -3  10-24.8998 119.095  17
   0   3 -10 187.751 213.574   7
   0   3  10 114.223 187.936  23
   0   3 -10 177.920 170.101  11
   0   3  10 45.8109 134.329  25
   0   3 -10 57.9706 233.200   1
   0  -3  10 42.2766 192.670  15
   0   3  10 184.317 122.614  34
   0   3 -10 268.421 186.565  32
   0  -3 -10 214.097 200.367  29
   0  -3 -10 593.220 357.885  31
   0  -3  11 195.103 145.632  17
   0   3  11 254.724 151.251  25
   0   3 -11 192.570 204.445   7
   0   3 -11 56.9860 129.592  11
   0   3  11 54.9809 133.064  23
   0  -3  11-14.3577 168.098  15
   0  -3 -11-180.543 224.512  31
   0  -3 -11-12.4225 118.588  29
   0   3 -11-6.25789 149.246  32
   0   3  11-140.605 108.870  34
   0   3 -12 345.212 199.091  11
   0   3 -12-151.955 241.757   7
   0   3  12-43.4197 147.301  23
   0  -3  12 398.047 275.878  15
   0  -3  12 626.204 221.322  17
   0   3  12 70.2966 152.073  25
   0  -3 -12 125.607 228.711  31
   0  -3 -12 138.482 154.710  29
   0   3 -12-9.58935 163.452  32
   0  -3  13-46.9707 122.808  17
   0   3 -13 155.651 224.353  11
   0   3  13-114.062 132.241  25
   0   3 -13-103.841 182.596   7
   0   3  13-61.5196 163.404  23
   0  -3 -13 79.3469 160.368  29
   0   3 -13 74.4552 162.753  32
   0  -3 -13-229.138 257.164  31
   0   3 -14 237.792 246.973   7
   0   3  14-171.296 203.700  25
   0   3  14 23.8459 140.646  23
   0  -3  14 3.05139 134.029  17
   0   3 -14-82.6351 217.785  32
   0  -3 -14-384.708 246.535  31
   0   3  15 20.8188 182.893  23
   0   3  15 15.0355 153.381  25
   0   3 -15 168.742 201.001   7
   0  -3  15 249.622 193.467  17
   0  -3 -15 96.3080 263.748  31
   0   3 -15-32.6565 208.756  32
   0   3 -15 19.7208 255.919  28
   0   3  16-85.8278 132.354  23
   0  -3  16-8.17660 162.950  17
   0   3  16-480.594 305.401  25
   0   3 -16-84.0699 208.968   7
   0   3 -16-132.944 262.873  28
   0  -3 -16 611.019 372.139  31
   0   3 -16 345.618 276.076  32
   0   3  17-215.556 196.648  25
   0  -3  17-155.252 223.202  17
   0  -3 -17-161.222 319.148  31
   0   3 -17-190.959 197.617  28
   0   3 -17 48.6908 309.490  32
   0  -3  18 84.2394 177.191  17
   0   3  18 58.7888 189.743  25
   0   3 -18-17.8608 294.975  28
   0  -3 -18 189.125 244.213  31
   0   3 -18-269.993 297.218  32
   0  -3  19 21.2818 156.301  17
   0   3  19 148.334 274.974  25
   0   3  19 25.2748 133.603  17
   0   3 -19 261.943 251.512  32
   0   3 -19 72.4735 268.080  28
   0  -3 -19-63.7615 243.117  31
   0   3  20-71.0039 161.620  25
   0   3  20 93.8756 124.589  17
   0  -3  20 37.9165 135.699  17
   0  -3 -20 94.6656 261.498  31
   0   3 -20-27.3944 308.177  28
   0   3 -21-68.7315 250.384  28
   0  -3 -21-381.014 282.264  31
   0  -3 -21 284.006 210.893  37
   0  -3  21 16.8435 112.448  17
   0   3  21 459.174 233.535  17
   0   3  21 62.2674 163.505  25
   0  -3  21-313.224 296.438  61
   0   3  21 0.40575 251.460  61
   0  -3  21 111.553 228.991  63
   0   3  21-162.039 210.639  46
   0  -3 -21 166.590 238.436  43
   0  -3 -22-58.9502 229.408  37
   0   3 -22 228.256 240.886  28
   0  -3 -22-211.045 277.744  31
   0   3  22 130.482 272.585  25
   0   3 -22-7.48726 254.875  21
   0  -3  22 54.3158 128.943  17
   0   3  22 50.5630 181.461  17
   0   3  22 272.743 205.253  61
   0  -3  22 2.34718 183.840  63
   0  -3  22 74.8566 208.186  61
   0  -3 -22-312.155 246.738  43
   0   3  22 48.9168 164.992  46
   0  -3 -23-0.40322 192.767  31
   0   3 -23-207.078 213.410  28
   0  -3 -23 371.543 367.558  37
   0   3  23-186.693 157.068  17
   0  -3  23-87.7950 181.521  17
   0   3 -23 347.222 350.819  21
   0   3  23-122.041 238.765  61
   0  -3  23 80.9070 263.407  61
   0  -3  23 28.2165 210.952  63
   0  -3 -23-82.1835 311.851  56
   0   3  23 234.232 163.166  46
   0  -3 -23 225.351 284.459  49
   0  -3 -23 176.898 164.698  43
   0  -3 -24-181.100 216.666  37
   0  -3 -24 371.406 219.968  31
   0   3 -24 34.9475 253.157  28
   0   3 -24-656.301 374.485  21
   0   3  24-266.522 329.218  61
   0  -3 -24-163.044 289.976  56
   0  -3  24 176.117 367.519  61
   0  -3  24-115.507 296.336  63
   0   3  24 79.7189 184.277  46
   0  -3 -24 300.152 255.442  49
   0  -3 -25-418.540 265.054  31
   0   3 -25-26.1308 232.378  28
   0  -3 -25-20.5723 192.708  37
   0   3 -25 114.882 193.112  21
   0   3  25 97.0743 241.012  61
   0  -3  25 406.841 339.724  63
   0  -3  25 4.02467 245.548  61
   0  -3 -25 70.8975 299.600  56
   0  -3 -25-3.76322 228.727  49
   0   3  26-11.5096 268.734  63
   0   3  26-417.294 328.628  61
   0  -3  26-374.695 384.779  61
   0  -3 -26 454.708 317.149  56
   0  -3  26 64.5181 212.931  63
   0  -3  26-415.408 235.560  44
   0  -3 -26-331.039 395.016  49
   0   3  27 41.6100 206.256  61
   0  -3 -27 47.7787 335.847  56
   0  -3  27 36.8577 218.645  63
   0  -3  27-97.3888 263.782  61
   0   3  27-258.078 264.827  63
   0  -3  27 373.168 274.475  44
   0  -3 -27-276.159 345.928  49
   0  -3 -28 61.4912 142.486  36
   0  -3 -28 68.5440 260.092  56
   0  -3  28-134.046 210.597  63
   0   3  28-9.20651 233.416  63
   0   3 -28 238.747 197.148  56
   0   3  28 792.839 401.974  61
   0  -3  28 348.186 275.701  44
   0  -3 -28-27.4379 330.421  49
   0  -3 -29-297.155 171.342  36
   0   3 -29-217.268 270.225  56
   0  -3  29-66.5873 158.991  63
   0   3  29 348.633 219.199  63
   0  -3 -29-249.944 234.213  56
   0   3  29 32.5846 238.361  61
   0  -3  29-131.842 160.584  44
   0  -3 -29-69.2412 247.899  49
   0  -3  30 450.333 259.482  63
   0  -3 -30 327.395 217.970  56
   0   3  30-248.019 231.857  61
   0   3  30 268.787 209.178  63
   0  -3  30 146.712 152.168  44
   0  -3 -30 34.1916 243.309  49
   0  -3  31 78.6889 131.844  63
   0  -3 -31 131.354 189.484  56
   0  -3 -31 317.747 229.293  59
   0   3  31 225.796 163.266  63
   0   3  31-574.068 251.212  61
   0  -3  31 130.818 124.569  44
   0  -3 -31-363.882 169.408  49
   0  -3 -32 72.4489 147.494  56
   0   3  32-22.5363 116.444  61
   0   3 -32-286.854 172.781  59
   0  -3  32 77.1990 75.9713  44
   0  -4   0 362153. 4812.09  16
   0   4   0 377152. 6603.59   4
   0  -4   0 376204. 6786.86   1
   0   4   0 362846. 5623.27   3
   0  -4   0 344524. 4922.93  18
   0   4   0 354183. 6869.85   1
   0   4   0 367091. 4948.23   8
   0   4   0 360000. 4950.08  14
   0  -4   1 66558.8 1605.92  18
   0   4  -1 69273.3 1607.49  14
   0   4  -1 71566.2 2582.34   4
   0   4   1 66398.8 2670.25   1
   0   4  -1 67585.8 1551.74  10
   0  -4   1 70160.0 1528.98  16
   0   4   1 66524.9 2846.77   2
   0   4  -1 68864.5 1776.59   3
   0  -4  -1 72380.8 1561.49  16
   0   4  -1 61596.2 1242.90   7
   0   4   1 68612.2 2358.96   4
   0   4   1 67836.9 2133.63   3
   0  -4   1 67998.3 2491.32   1
   0  -4  -1 67638.2 2627.78   1
   0  -4  -1 69680.2 1641.52  18
   0   4  -1 70554.4 1603.29   8
   0   4  -1 63614.1 2514.90   1
   0   4   1 70237.8 1631.53  14
   0   4   1 68409.2 1697.90  30
   0  -4  -1 69591.3 1720.76  29
   0   4   2 8468.25 1021.39   2
   0  -4   2 8468.35 520.065  17
   0   4  -2 9113.53 524.646  10
   0  -4   2 8528.12 532.269  18
   0   4  -2 8985.13 529.870   8
   0   4   2 8786.44 544.354  14
   0  -4   2 8469.75 489.320  16
   0   4  -2 8531.48 894.051   1
   0   4   2 9010.39 520.396   9
   0  -4   2 9325.90 891.716   1
   0   4  -2 9524.23 539.305   3
   0  -4  -2 9383.02 999.868   1
   0   4  -2 9132.78 525.123   6
   0   4  -2 8739.26 429.527   7
   0   4   2 9253.13 813.854   4
   0  -4  -2 8136.57 513.736  18
   0   4   2 8675.52 804.079   3
   0   4   2 7881.72 542.793  30
   0  -4  -2 7632.94 539.893  29
   0  -4   3 83945.9 1778.31  16
   0  -4   3 88412.8 1896.66  18
   0   4  -3 83283.8 1807.96  10
   0   4  -3 81440.4 1795.77   8
   0   4  -3 76939.8 1636.95   7
   0   4  -3 85335.3 1791.30   6
   0  -4  -3 83490.4 3177.24   1
   0   4   3 86024.3 1815.26   9
   0   4  -3 76304.5 2795.05   1
   0   4   3 76248.7 3206.86   2
   0  -4   3 81787.1 2721.08   1
   0  -4   3 86704.2 1844.85  17
   0  -4  -3 84830.9 1856.44  18
   0   4   3 80440.0 2749.01   3
   0   4  -3 83112.4 1603.26   3
   0   4   3 81452.2 2454.94   4
   0   4   3 84689.6 1956.36  24
   0  -4  -3 85183.1 1979.63  29
   0   4   3 87690.9 2013.29  30
   0   4   4 253205. 5690.06   3
   0  -4  -4 257057. 6227.17   1
   0   4  -4 261800. 5549.08   2
   0   4  -4 268331. 3975.34  10
   0  -4   4 260872. 3986.01  18
   0  -4   4 257254. 3928.20  17
   0   4   4 269604. 3938.69   9
   0   4   4 249699. 4093.41  24
   0   4  -4 251673. 5549.05   1
   0  -4  -4 236444. 3837.16  18
   0  -4   4 259714. 5374.66   1
   0  -4   4 256260. 3865.22  16
   0   4   4 259590. 4829.41   4
   0   4  -4 250566. 3765.89   7
   0   4  -4 261494. 3596.94   3
   0   4  -4 270371. 3894.91   6
   0   4   4 240495. 6205.19   2
   0   4   4 245188. 4097.75  30
   0  -4  -4 239080. 4106.62  31
   0  -4  -4 228868. 4027.33  29
   0  -4   5 58576.9 1510.10  17
   0   4  -5 51200.8 2325.75   1
   0  -4  -5 53171.4 2760.66   1
   0   4   5 59510.1 1508.46   9
   0   4   5 56592.7 1641.20  24
   0   4   5 54794.4 2544.11   3
   0   4  -5 53975.6 1363.86   3
   0  -4   5 56291.4 1475.83  16
   0  -4   5 59740.2 1552.02  18
   0   4  -5 57811.0 1455.26   6
   0   4  -5 55984.0 2246.19   2
   0  -4  -5 54397.9 1432.45  18
   0   4  -5 55880.0 1450.34   7
   0  -4   5 54769.1 2277.20   1
   0  -4  -5 57431.7 1617.07  29
   0  -4  -5 57371.2 1690.34  31
   0   4   5 59310.2 1656.20  30
   0   4  -6 1841.91 463.515   1
   0  -4   6 2083.16 468.377   1
   0  -4   6 2457.26 316.771  18
   0  -4  -6 1996.00 271.009  18
   0  -4   6 1914.21 290.460  15
   0   4   6 1710.55 510.026   3
   0   4  -6 2073.67 403.364   2
   0   4   6 2020.56 358.223   5
   0   4   6 2443.30 341.761  24
   0   4  -6 2022.64 268.592   6
   0  -4   6 2082.82 289.732  17
   0  -4   6 1908.85 273.142  16
   0   4  -6 2239.91 306.194   7
   0  -4  -6 2026.75 314.151  29
   0  -4  -6 2521.22 338.391  31
   0  -4  -7 111750. 2253.40  18
   0   4   7 125755. 2655.38  24
   0  -4   7 123042. 2463.70  17
   0  -4   7 106136. 2420.65  15
   0   4  -7 118632. 2367.87   6
   0   4  -7 109145. 2206.33  11
   0   4  -7 121160. 2455.50   7
   0  -4   7 116104. 2428.34  16
   0  -4   7 118613. 2423.35  18
   0   4  -7 99954.7 3592.45   1
   0  -4  -7 122086. 2726.55  31
   0  -4  -7 123471. 2643.47  29
   0  -4   8 228632. 3794.46  18
   0   4   8 235466. 4106.82  24
   0  -4   8 232279. 3904.90  16
   0  -4   8 239359. 3895.21  17
   0   4  -8 246075. 3996.46   7
   0   4   8 213804. 3712.28  19
   0   4  -8 200282. 5572.00   1
   0   4  -8 229513. 3657.83  11
   0  -4  -8 207826. 3493.96  18
   0   4  -8 241120. 3818.44   6
   0  -4   8 219077. 3919.66  15
   0  -4  -8 219977. 4136.94  31
   0  -4  -8 226553. 4021.58  29
   0  -4   9 10269.1 679.894  17
   0   4   9 8807.80 602.581  19
   0  -4   9 8944.32 672.433  15
   0   4  -9 9482.21 683.048   7
   0  -4   9 9234.07 665.131  16
   0   4   9 10773.9 752.566  24
   0  -4   9 10043.9 649.785  18
   0   4  -9 8690.91 582.089  11
   0   4   9 9998.44 667.344  34
   0  -4  -9 11107.0 819.548  31
   0  -4  -9 11484.1 760.602  29
   0  -4  10 1802.54 312.220  17
   0  -4  10 1775.06 341.658  15
   0   4  10 2257.94 382.915  25
   0   4 -10 1993.56 322.033  11
   0  -4  10 1910.28 295.178  18
   0   4 -10 2357.78 368.153   7
   0  -4 -10 1510.30 352.501  31
   0  -4 -10 1735.68 338.988  29
   0  -4  11 84629.1 2368.51  15
   0   4 -11 80692.7 2153.76  11
   0   4  11 91834.4 2490.36  25
   0   4 -11 90127.9 2384.80   7
   0  -4  11 87204.7 2289.00  17
   0  -4 -11 85749.5 2506.08  31
   0  -4 -11 91548.1 2413.98  29
   0   4  12 62546.3 2080.52  25
   0   4 -12 56301.5 1815.44  11
   0  -4  12 59459.0 1897.43  17
   0   4  12 61606.4 2086.54  23
   0   4 -12 62097.1 1990.82   7
   0  -4 -12 56520.3 2046.12  31
   0  -4 -12 60612.5 1978.65  29
   0   4 -13 4777.42 527.453  11
   0   4  13 6220.00 645.537  25
   0  -4  13 5648.76 567.395  17
   0   4  13 6109.76 659.879  23
   0   4 -13 5497.14 613.595   7
   0  -4 -13 6130.21 622.009  29
   0  -4 -13 6289.57 691.807  31
   0  -4  14 41838.4 1652.44  17
   0   4  14 41395.7 1806.63  23
   0   4 -14 46963.0 1857.05   7
   0   4  14 44779.0 1861.08  25
   0  -4 -14 40790.6 1683.68  29
   0  -4 -14 41246.2 1825.56  31
   0   4 -14 43403.2 1834.60  28
   0  -4  15 69703.6 2261.33  17
   0   4 -15 70710.6 2430.43   7
   0   4  15 77646.2 2558.70  25
   0   4  15 70560.5 2464.00  23
   0  -4 -15 71676.0 2544.00  31
   0   4 -15 76657.0 2560.26  28
   0   4  16 12580.8 1019.24  25
   0   4  16 11638.8 1000.91  23
   0   4 -16 13226.0 1053.92   7
   0  -4  16 12057.5 929.737  17
   0   4 -16 11983.3 1011.56  28
   0  -4 -16 11618.7 1033.02  31
   0  -4  17 69.9353 165.522  17
   0   4  17 73.9511 199.019  23
   0   4  17-138.042 232.679  25
   0   4 -17 363.600 315.694  28
   0  -4 -17-117.692 235.485  31
   0  -4  18 34576.3 1691.90  17
   0   4  18 36685.0 1866.71  25
   0   4 -18 37220.8 1907.15  28
   0  -4 -18 36016.5 1905.90  31
   0  -4  19 26450.9 1494.91  17
   0   4  19 28626.5 1662.59  25
   0   4 -19 28227.0 1727.03  28
   0  -4 -19 27136.2 1729.50  31
   0   4 -20 6029.41 777.387  28
   0  -4 -20 5630.66 744.931  37
   0  -4 -20 6245.83 838.888  31
   0  -4  20 5972.41 707.068  17
   0   4  20 6115.78 792.679  25
   0   4  20 5890.58 718.976  17
   0  -4  20 5016.30 755.094  61
   0  -4 -20 4387.11 729.108  56
   0   4  20 4587.52 742.727  61
   0  -4  20 4579.07 701.908  63
   0  -4 -20 5185.38 744.401  43
   0  -4 -21 258.953 220.598  31
   0   4 -21 328.723 391.048  28
   0  -4 -21 346.785 329.691  37
   0   4  21 14.6076 198.122  25
   0   4 -21 556.193 345.940  21
   0   4  21 17.2651 132.081  17
   0  -4  21 501.517 279.143  17
   0  -4 -21 86.3481 299.368  56
   0  -4  21 524.269 280.000  63
   0  -4  21-108.063 267.220  61
   0   4  21-103.056 283.921  61
   0  -4 -21 264.201 329.021  49
   0  -4 -21 552.307 343.643  43
   0   4  21 655.577 289.878  46
   0  -4 -22 10751.9 983.505  37
   0   4 -22 10576.8 1087.06  28
   0  -4 -22 12012.3 1164.35  31
   0   4 -22 10964.8 1091.83  21
   0   4  22 12181.9 1120.89  25
   0  -4  22 9940.73 937.885  17
   0   4  22 9529.69 901.271  17
   0   4  22 10332.1 1100.45  61
   0  -4  22 10969.6 1119.67  61
   0  -4 -22 11645.0 1194.44  56
   0  -4  22 11622.8 1125.60  63
   0   4  22 9872.37 963.480  46
   0  -4 -22 10254.9 989.438  43
   0  -4 -22 10809.1 1085.13  49
   0   4 -23 27121.6 1798.84  28
   0  -4 -23 31412.5 1657.50  37
   0  -4 -23 30252.8 1860.83  31
   0   4  23 30174.8 1759.54  25
   0   4 -23 29032.2 1799.13  21
   0   4  23 26922.5 1768.43  61
   0  -4 -23 29787.1 1920.88  56
   0  -4  23 26963.9 1735.46  63
   0  -4  23 30802.4 1926.75  61
   0  -4  23 33094.2 1731.68  44
   0  -4 -23 30444.4 1765.72  49
   0  -4 -23 29121.1 1676.63  43
   0   4  23 27999.3 1609.95  46
   0   4 -24 18013.5 1431.78  28
   0  -4 -24 22740.0 1384.70  37
   0  -4 -24 19943.2 1495.90  31
   0   4 -24 21140.3 1525.26  21
   0   4  24 17120.2 1415.07  61
   0  -4 -24 20316.7 1547.43  56
   0  -4  24 19869.9 1466.55  63
   0   4  24 19163.1 1293.41  46
   0  -4 -24 19630.2 1339.18  43
   0  -4  24 22306.1 1403.10  44
   0  -4 -24 20852.7 1473.56  49
   0  -4  25 2410.19 528.819  63
   0  -4 -25 1443.54 456.441  56
   0   4  25 1378.30 407.464  61
   0  -4  25 1834.84 419.578  44
   0   4  25 1315.65 343.064  46
   0  -4 -25 1261.53 521.225  49
   0   4  26 10669.9 1046.64  61
   0  -4 -26 11001.6 1096.58  56
   0  -4  26 12053.1 1100.02  63
   0  -4 -26 10963.0 1004.47  49
   0  -4  26 12449.1 991.906  44
   0  -4 -27 11733.8 878.631  36
   0   4  27 11746.8 1040.34  63
   0  -4 -27 14238.2 1177.07  56
   0   4  27 13015.4 1087.32  61
   0  -4  27 13578.0 1124.75  63
   0  -4 -27 13515.9 1083.31  49
   0  -4  27 14958.4 1041.60  44
   0  -4 -28 7204.43 641.298  36
   0   4  28 6264.79 704.835  63
   0  -4  28 6252.90 745.376  63
   0   4  28 6882.82 796.172  61
   0  -4 -28 8407.30 875.416  56
   0  -4 -28 7017.38 765.384  49
   0  -4  28 8671.65 765.737  44
   0  -4 -29 1291.42 269.309  36
   0  -4 -29 2082.37 423.816  56
   0   4  29 3014.57 514.963  61
   0  -4  29 2759.23 476.476  63
   0   4  29 2199.81 427.646  63
   0  -4 -29 2058.74 423.747  49
   0  -4  29 2411.01 412.720  44
   0  -4 -30 4428.61 408.931  36
   0   4  30 6003.83 635.362  61
   0  -4 -30 6598.95 676.146  56
   0   4  30 5075.02 573.013  63
   0  -4  30 5527.15 586.396  63
   0  -4  30 6979.65 584.667  44
   0  -4 -30 6846.21 631.686  49
   0  -4 -31 7202.24 658.720  56
   0   4 -31 5827.40 605.145  59
   0   4  31 7729.94 669.438  61
   0  -4  31 7856.45 567.006  44
   0  -5   0 282.904 258.448   1
   0   5   0 6.70531 202.651   4
   0  -5   0-7.54619 114.538  18
   0   5   0 267.814 194.686   1
   0  -5   0 100.855 89.7222  16
   0   5   0 13.2138 110.112  14
   0  -5   0-23.1161 141.692  29
   0   5   0 71.4251 104.613  30
   0   5   0 87.2753 97.1202  34
   0   5  -1 98.2590 106.987   8
   0   5  -1-82.1560 169.822   1
   0  -5   1 156.002 104.760  16
   0   5  -1 95.2618 135.134  14
   0  -5  -1-172.663 209.031   1
   0  -5  -1-25.4927 127.780  16
   0   5  -1 74.8172 151.529  10
   0  -5   1 79.2790 144.650  18
   0   5  -1 129.558 158.026   4
   0  -5  -1 259.481 151.438  18
   0   5   1 414.779 250.032   4
   0   5  -1 161.711 177.024   2
   0   5   1 89.0954 113.947  14
   0  -5   1-47.7145 230.269   1
   0   5   1 149.780 131.028  30
   0  -5  -1-51.5722 127.044  29
   0  -5  -1-71.1857 120.288  31
   0   5  -1-125.429 109.686  34
   0  -5  -2-153.067 100.484  16
   0  -5   2-30.4980 124.424   1
   0   5   2 149.266 191.736   4
   0  -5   2 19.5830 79.0181  16
   0   5  -2-71.7845 112.886   8
   0  -5  -2 117.650 143.863  18
   0   5  -2 139.009 191.415   2
   0   5   2-107.678 226.223   3
   0  -5   2-40.2589 97.2388  18
   0  -5  -2 85.8812 173.436   1
   0   5  -2 28.9802 151.386   4
   0   5   2 205.713 189.620   9
   0   5  -2 89.2083 102.574  10
   0   5  -2 85.8108 180.794   1
   0   5  -2 51.8260 119.237  14
   0  -5  -2-7.17255 108.552  31
   0   5  -2 20.1614 105.732  34
   0   5   2-16.1406 154.570  30
   0  -5  -2 143.075 172.586  29
   0   5   3 49.5138 120.490   9
   0   5  -3 61.8220 110.583   8
   0   5  -3 17.8317 137.900   1
   0   5  -3 64.6401 178.325   4
   0  -5   3 136.309 130.515  17
   0   5   3-91.7941 171.178   3
   0  -5   3-83.9939 112.327  16
   0   5  -3 62.8064 163.632  10
   0  -5   3 217.061 177.763  18
   0  -5  -3-85.6241 123.696  18
   0   5   3 48.6611 105.151  24
   0   5  -3 153.064 191.356   2
   0   5   3 169.579 123.180   4
   0   5  -3-61.8155 103.002   7
   0  -5   3-67.6553 159.052   1
   0  -5  -3-0.77317 110.822  31
   0   5   3 64.2728 162.028  30
   0  -5  -3 237.706 152.865  29
   0   5  -3-64.0751 97.1756  34
   0   5  -4 53.9217 143.286   7
   0  -5   4 213.062 157.814  16
   0   5   4 110.503 143.879   3
   0   5  -4-83.5148 137.965  10
   0  -5   4 188.543 178.451  18
   0   5   4 4.37421 123.104   9
   0   5  -4 157.881 141.997   1
   0   5   4-111.408 212.766   4
   0   5  -4-19.3472 121.098   6
   0  -5   4-0.83770 112.305  17
   0   5  -4 19.9897 126.717   8
   0   5  -4-134.426 166.997   2
   0  -5   4-72.7998 148.431   1
   0   5   4 36.1944 97.5861  24
   0  -5  -4 36.3714 139.657  18
   0  -5  -4 248.827 147.531  29
   0   5   4 14.4365 128.925  30
   0  -5  -4 157.341 176.160  31
   0   5   5 177.166 208.458   3
   0   5  -5 127.015 117.420   8
   0   5  -5 65.1644 162.973  10
   0  -5   5 237.786 179.922  18
   0  -5   5-39.7507 194.879   1
   0  -5   5-102.457 111.010  16
   0   5  -5 27.2174 121.698   7
   0   5  -5 72.6207 142.905   1
   0  -5  -5 273.905 153.565  18
   0   5  -5-34.3631 142.388   6
   0   5   5 103.484 121.801   9
   0  -5   5 161.971 147.694  17
   0   5   5 95.2380 135.955  24
   0  -5  -5-68.2593 133.348  31
   0  -5  -5-3.35682 133.961  29
   0   5   5 131.575 128.857  30
   0  -5   6-15.5741 127.319  17
   0   5  -6 254.239 214.749  10
   0   5   6 266.706 163.040   9
   0  -5  -6 12.0117 107.606  18
   0  -5   6 290.555 157.474  18
   0   5  -6 40.2539 157.786   6
   0   5  -6-125.724 155.769   7
   0   5   6 43.8804 131.465  24
   0   5  -6 58.4528 135.669   1
   0  -5   6 26.7934 108.072  16
   0  -5  -6-41.7541 111.212  22
   0  -5  -6 167.702 211.092  31
   0  -5  -6 69.2255 119.667  29
   0   5   7-108.211 146.678  24
   0  -5   7-26.1381 162.845  18
   0   5  -7 0.15773 146.079   7
   0  -5  -7 10.3844 120.664  18
   0  -5   7 31.2626 143.470  17
   0   5  -7 63.8472 187.098   6
   0  -5   7 175.730 145.796  16
   0  -5  -7 55.4878 150.297  22
   0  -5  -7-20.0296 180.849  31
   0  -5  -7 303.481 271.706  29
   0  -5  -8 24.2170 116.503  18
   0   5  -8-122.082 215.490   7
   0  -5   8 356.080 185.613  18
   0   5   8 81.7797 129.723  19
   0  -5   8 65.4870 117.076  17
   0  -5   8 166.945 131.057  16
   0   5  -8 67.8427 157.687   6
   0   5   8 25.1715 121.885  24
   0  -5  -8-217.396 204.195  29
   0  -5  -8-49.4073 156.310  31
   0  -5   9 122.385 179.888  17
   0   5  -9-174.158 162.469   6
   0  -5   9 51.7498 126.565  16
   0   5   9 266.130 162.149  24
   0   5   9-21.3395 97.0710  19
   0   5  -9-189.033 194.110   7
   0  -5   9 96.4623 118.145  18
   0  -5  -9 114.960 144.533  29
   0  -5  -9 161.335 191.178  31
   0   5 -10 108.388 173.831   6
   0  -5  10 153.453 122.822  18
   0  -5  10 84.1028 182.515  17
   0   5  10 59.1856 141.270  24
   0   5 -10-130.021 240.181   7
   0  -5  10 102.939 156.693  16
   0  -5 -10 142.631 225.817  31
   0  -5 -10 255.666 151.655  29
   0  -5  11 39.7723 154.200  17
   0   5  11-91.5496 204.343  25
   0  -5  11-115.703 160.490  18
   0   5 -11-264.392 215.747   7
   0   5 -11 140.069 142.607   6
   0  -5 -11 216.643 274.669  31
   0  -5 -11 246.459 236.553  29
   0   5 -11 90.6815 173.426  28
   0  -5  12 302.163 232.689  17
   0   5  12-38.6954 237.513  25
   0   5 -12-45.4013 112.450   6
   0   5 -12 89.7169 240.236   7
   0   5 -12 146.502 147.121  28
   0  -5 -12 346.362 246.378  31
   0  -5 -12 315.369 167.592  29
   0   5  13 76.6842 162.135  23
   0   5 -13 108.685 144.982   6
   0   5 -13 426.412 298.466   7
   0   5  13 241.816 184.644  25
   0  -5  13-30.5001 123.949  17
   0  -5 -13-145.795 210.139  29
   0  -5 -13-43.3264 238.112  31
   0   5 -13 121.224 255.174  28
   0   5 -14 177.341 293.615   7
   0   5  14 7.79422 153.368  23
   0   5  14-10.8361 173.236  25
   0  -5  14 109.914 188.211  17
   0   5 -14-153.635 159.355   6
   0  -5 -14 31.6878 156.754  29
   0  -5 -14 71.4527 228.524  31
   0   5 -14 248.816 207.211  28
   0   5 -15 210.398 297.255   7
   0   5  15 96.2025 163.601  23
   0  -5  15 29.3360 187.617  17
   0   5  15-242.823 208.333  25
   0   5 -15-45.0626 184.988  28
   0  -5 -15 265.605 304.756  31
   0  -5 -15 151.526 153.611  29
   0   5  16-279.036 266.629  25
   0   5  16-59.9369 227.853  23
   0  -5  16 296.777 214.947  17
   0   5 -16 315.797 269.341  28
   0  -5 -16 134.326 240.393  31
   0   5  17 82.1981 179.145  23
   0  -5  17-324.402 230.231  17
   0   5  17-22.7054 173.383  25
   0   5 -17-88.7921 203.100  28
   0  -5 -17-88.6118 249.631  31
   0   5 -18 88.4697 214.177  21
   0   5  18 4.95213 164.203  25
   0   5  18-128.476 179.722  23
   0  -5  18-64.8609 139.679  17
   0   5 -18-214.650 290.846  28
   0  -5 -18-273.373 297.411  31
   0  -5 -19 631.272 352.887  31
   0   5 -19 142.649 266.784  28
   0  -5 -19-335.064 278.893  37
   0  -5  19 63.6059 160.668  17
   0   5  19 132.930 164.821  25
   0   5 -19 346.374 357.177  21
   0  -5  19-100.789 276.862  63
   0   5  19 164.579 235.786  61
   0  -5 -19-173.446 280.542  56
   0  -5  19 314.045 304.855  55
   0   5  19-135.533 268.523  46
   0  -5 -19-105.995 294.864  43
   0  -5 -19-322.000 348.769  49
   0  -5  19 336.816 251.356  44
   0  -5 -20 63.5548 251.060  37
   0   5 -20 49.2649 371.202  28
   0  -5 -20 319.123 257.380  31
   0   5  20-84.3383 155.876  25
   0   5 -20-229.285 360.084  21
   0  -5  20-40.2825 177.817  17
   0  -5  20 245.456 348.259  63
   0  -5  20-257.233 268.440  55
   0   5  20-51.9250 218.111  61
   0  -5 -20-208.478 336.757  56
   0  -5  20 73.6513 221.318  44
   0   5  20 203.350 235.947  46
   0  -5 -20 103.320 356.160  49
   0  -5 -20 151.551 262.065  43
   0  -5 -21 372.417 300.588  31
   0   5 -21 119.624 303.334  28
   0  -5 -21-323.216 230.713  37
   0  -5  21-26.7272 125.605  17
   0   5 -21-395.458 249.396  21
   0   5  21 350.857 267.967  25
   0   5  21 32.1721 147.303  17
   0  -5 -21 172.099 263.610  56
   0  -5  21 183.474 213.826  63
   0   5  21 259.874 274.229  61
   0  -5  21-109.728 371.341  55
   0  -5 -21-201.269 242.326  49
   0  -5  21 75.1363 192.494  44
   0  -5 -21 52.7282 188.787  43
   0   5  21-28.4023 187.468  46
   0   5 -22 126.550 307.961  28
   0  -5 -22 468.774 343.113  31
   0   5 -22-521.818 291.931  21
   0   5  22-52.9283 198.541  25
   0   5  22 113.834 292.645  61
   0  -5  22-104.385 281.212  55
   0  -5  22-83.9560 226.924  63
   0  -5 -22-157.431 311.073  56
   0  -5 -22 73.6839 242.877  49
   0  -5  22 288.612 293.881  44
   0  -5 -22-2.42772 253.275  43
   0   5  22 70.6521 170.926  46
   0  -5 -23-0.40754 214.158  31
   0   5 -23-127.268 245.363  28
   0   5  23-48.8812 203.259  25
   0  -5 -23 153.481 168.354  22
   0   5 -23 171.669 298.293  21
   0  -5  23 832.360 340.653  55
   0   5  23 119.122 240.415  61
   0  -5 -23-81.0681 345.666  56
   0  -5  23-51.7575 243.988  63
   0  -5 -23-86.9582 230.854  43
   0  -5  23-137.631 171.706  44
   0  -5 -23-247.979 306.715  49
   0   5  23-272.964 250.378  46
   0  -5  24 334.703 293.997  63
   0  -5 -24 431.259 229.222  56
   0   5  24 677.619 450.197  61
   0   5  24 159.366 166.808  46
   0  -5  24 386.787 276.054  44
   0  -5 -24 220.041 357.137  49
   0  -5 -25 201.757 165.794  36
   0  -5  25-89.8168 317.842  63
   0   5  25-193.164 277.995  61
   0  -5 -25 102.758 273.058  56
   0  -5  25 186.988 199.878  44
   0   5  25 18.7244 204.475  46
   0  -5 -25 287.681 274.107  49
   0  -5 -26-194.534 206.580  36
   0  -5 -26 185.622 208.999  56
   0   5  26 152.557 215.704  61
   0  -5  26-71.7969 255.297  63
   0  -5  26-327.496 239.339  44
   0  -5 -26-152.521 236.921  49
   0  -5 -27-168.174 184.179  36
   0   5  27 418.953 251.430  61
   0  -5 -27 178.844 273.822  56
   0  -5  27-87.1399 221.535  63
   0  -5 -27 20.0363 289.962  49
   0  -5  27-187.383 163.427  44
   0  -5 -28-79.4932 115.270  36
   0   5  28-230.475 233.669  61
   0   5  28-114.679 196.087  63
   0  -5 -28-6.18554 249.278  56
   0  -5  28-321.386 211.591  63
   0  -5  28-60.2136 188.172  44
   0  -5 -28-421.682 275.051  49
   0  -5 -29 24.1177 92.8866  36
   0  -5 -29-86.3132 178.294  56
   0   5  29-286.678 213.830  63
   0   5  29-197.608 257.046  61
   0  -5 -29-80.1486 151.133  49
   0  -5  29-257.624 129.271  44
   0  -5 -30-29.5112 109.130  36
   0   5  30 343.841 186.342  63
   0  -5 -30 314.978 156.633  56
   0   5  30-99.2856 176.723  61
   0  -5  30-43.7929 139.606  44
   0   5  31 279.918 210.123  61
   0  -5  31-56.7340 105.130  44
   0   6   0 69513.8 1946.01  14
   0  -6   0 64019.1 1836.50  18
   0   6   0 63630.1 3056.62   4
   0  -6   0 66101.1 1747.37  16
   0   6   0 59835.5 1884.32  30
   0   6   1 162782. 5063.93   4
   0   6  -1 196357. 3664.62   8
   0   6  -1 191649. 3607.63  14
   0  -6  -1 197640. 3598.05  18
   0  -6   1 191664. 3548.75  18
   0   6  -1 162822. 5315.17   4
   0   6   1 202440. 3593.72   9
   0  -6  -1 189086. 3395.17  16
   0  -6   1 188541. 3381.46  16
   0   6   1 198610. 3700.08  14
   0   6   1 187341. 3726.33  30
   0   6  -1 185014. 3668.76  30
   0   6  -2 823.582 395.169   4
   0   6   2 818.397 360.247   4
   0   6  -2 1046.06 264.781  14
   0  -6  -2 1301.91 324.637  18
   0   6   2 1038.40 261.549   9
   0   6  -2 1372.48 327.810   8
   0  -6   2 951.685 250.327  16
   0  -6   2 1098.89 277.189  18
   0  -6  -2 1170.22 267.463  16
   0  -6  -2 733.836 224.385  31
   0   6  -2 796.993 221.089  34
   0   6   2 1143.40 312.578  30
   0  -6  -2 946.736 300.723  29
   0   6  -3 114922. 2660.00  14
   0   6   3 117590. 2635.06   9
   0  -6   3 117673. 2661.72  18
   0  -6  -3 119987. 2655.75  18
   0   6  -3 113628. 2669.04   8
   0  -6   3 113976. 2514.17  16
   0   6  -3 113897. 2612.50  10
   0   6   3 119358. 2789.32  24
   0  -6  -3 116275. 2539.76  16
   0   6   3 123839. 2894.01  30
   0  -6  -3 118900. 2793.80  29
   0   6  -3 112883. 2716.47  34
   0  -6  -3 115033. 2681.92  31
   0  -6   4 33368.0 1317.21  18
   0  -6   4 33613.3 1258.49  16
   0  -6  -4 32314.3 1281.72  18
   0   6  -4 35031.4 1370.62  10
   0   6   4 36057.6 1363.27   9
   0   6  -4 34618.8 1349.07  14
   0   6   4 30713.2 1337.30  24
   0   6  -4 35451.9 1392.81   8
   0  -6  -4 29723.3 1302.79  29
   0   6  -4 27967.1 1276.63  34
   0   6   4 30431.9 1355.93  30
   0  -6  -4 28100.2 1272.77  31
   0   6  -5 93892.1 2422.18   8
   0  -6  -5 93856.3 2323.42  18
   0   6  -5 93140.2 2385.17  10
   0  -6   5 95117.0 2400.89  18
   0   6   5 91773.8 2487.25  24
   0  -6   5 90586.5 2253.74  16
   0  -6   5 93921.2 2335.04  17
   0   6   5 94847.1 2366.72   9
   0  -6  -5 88152.9 2426.16  29
   0  -6  -5 94561.9 2507.11  31
   0   6  -5 89510.6 2459.38  34
   0   6   5 93828.1 2551.17  30
   0  -6  -6 2550.80 355.638  18
   0   6  -6 3168.26 447.128  10
   0   6  -6 2997.29 438.214   8
   0  -6   6 3258.15 438.059  18
   0   6  -6 2914.95 403.627   6
   0   6   6 2989.53 400.448   9
   0  -6   6 2892.19 392.271  16
   0   6   6 3222.73 444.228  24
   0  -6   6 3093.45 416.489  17
   0  -6  -6 2672.27 435.511  31
   0  -6  -6 2944.74 439.905  29
   0  -6  -7 63195.2 1883.88  18
   0   6   7 69972.4 2187.55  24
   0  -6   7 63131.7 1915.96  16
   0   6  -7 64915.2 2036.86  10
   0  -6   7 66051.3 1991.43  18
   0  -6   7 66812.5 1987.20  17
   0   6  -7 58128.5 1839.81   7
   0   6  -7 63593.4 2034.98   8
   0   6  -7 61538.5 1977.60   6
   0  -6  -7 68134.5 2147.87  29
   0  -6  -7 72709.1 2268.33  31
   0  -6   8 16738.3 971.176  18
   0   6  -8 18779.2 1079.33   8
   0  -6   8 16805.7 963.702  16
   0  -6   8 16321.2 951.517  17
   0  -6  -8 15264.3 884.014  18
   0   6  -8 16854.3 979.918   7
   0   6  -8 18320.7 1053.69   6
   0   6   8 16038.3 1031.14  24
   0   6  -8 18229.9 1100.01  10
   0  -6  -8 16270.7 1077.73  31
   0  -6  -8 14802.7 989.672  29
   0   6  -9 19647.2 1089.71   7
   0   6  -9 19973.3 1158.70  21
   0  -6   9 19628.3 1086.66  18
   0   6  -9 20321.1 1146.55   6
   0   6   9 21800.7 1229.74  24
   0   6   9 19646.3 1069.29  19
   0  -6   9 20019.8 1087.90  16
   0   6  -9 22241.9 1222.53  10
   0  -6   9 22071.6 1137.55  17
   0  -6  -9 23543.4 1319.29  31
   0  -6  -9 21730.7 1225.55  29
   0   6 -10 309.945 173.532   7
   0   6  10 178.604 165.964  24
   0   6 -10-4.60236 135.797  10
   0  -6  10 227.288 140.673  17
   0   6 -10-5.26308 144.351   6
   0  -6  10 302.325 156.376  16
   0   6 -10-107.940 145.344  21
   0  -6  10 451.958 202.261  18
   0  -6 -10 166.213 202.750  31
   0  -6 -10 14.1361 175.570  29
   0  -6  11 7385.28 671.572  18
   0   6 -11 7934.19 778.328  10
   0   6 -11 8833.23 809.578  21
   0  -6  11 8485.23 737.283  17
   0   6  11 9431.98 846.723  24
   0   6 -11 6487.84 671.901   6
   0   6 -11 7539.85 748.578   7
   0  -6 -11 10033.5 920.431  31
   0  -6 -11 9240.42 818.244  29
   0   6 -12 13275.7 998.137   6
   0  -6 -12 10912.1 909.853  22
   0   6 -12 13041.9 1040.62  21
   0  -6  12 13532.3 954.591  17
   0   6 -12 14092.9 1032.93   7
   0   6  12 13043.8 1026.57  25
   0  -6 -12 12203.8 986.184  29
   0  -6 -12 13217.5 1063.62  31
   0   6 -13 4538.81 623.667   7
   0   6 -13 4023.76 565.430   6
   0  -6 -13 4311.80 610.480  22
   0  -6  13 5426.27 640.675  17
   0   6  13 5413.96 687.389  25
   0   6  13 5138.80 657.404  23
   0   6 -13 5533.28 700.716  21
   0  -6 -13 5410.68 708.960  31
   0  -6 -13 5697.52 681.166  29
   0   6 -14 6801.68 788.591  21
   0   6  14 6215.56 724.849  25
   0  -6  14 6406.73 708.242  17
   0   6  14 6551.02 761.591  23
   0  -6 -14 5564.30 689.824  22
   0  -6 -14 6343.63 731.273  29
   0  -6 -14 6727.38 787.566  31
   0  -6 -15 50157.9 2145.04  22
   0   6 -15 52780.8 2307.29  21
   0   6  15 55540.4 2318.04  23
   0   6  15 56057.0 2325.42  25
   0  -6  15 53340.8 2130.16  17
   0  -6 -15 55268.3 2225.40  29
   0  -6 -15 57377.3 2434.47  31
   0   6 -15 52663.7 2232.50  28
   0   6 -16 1380.86 435.192  21
   0   6  16 338.317 187.578  23
   0  -6  16 760.877 291.363  17
   0  -6 -16 651.948 258.184  22
   0   6  16 905.148 353.573  25
   0   6 -16 600.129 334.054  28
   0  -6 -16 568.626 227.590  29
   0  -6 -16 346.474 270.244  31
   0  -6 -17 3850.50 683.695  31
   0   6 -17 3420.13 639.313  28
   0  -6 -17 3398.48 611.135  37
   0   6 -17 3319.34 623.465  21
   0   6  17 3041.34 567.695  23
   0   6  17 3010.83 543.760  25
   0  -6 -17 3658.06 622.785  22
   0  -6  17 3617.62 555.010  17
   0  -6  17 2051.40 509.831  55
   0   6  17 1236.78 334.203  61
   0  -6  17 1990.57 491.472  63
   0  -6  17 2214.46 440.030  44
   0  -6 -17 2562.02 481.696  43
   0   6 -18 4788.51 723.862  28
   0  -6 -18 5633.69 801.346  31
   0   6  18 5060.46 735.669  23
   0   6 -18 5657.69 762.279  21
   0  -6 -18 5006.61 712.345  22
   0   6  18 5809.08 779.180  25
   0  -6  18 6015.28 733.436  17
   0  -6  18 3707.72 734.551  55
   0  -6  18 4247.22 687.152  63
   0   6  18 4513.11 743.176  61
   0  -6 -18 3903.60 644.293  49
   0  -6 -18 4330.80 688.207  43
   0  -6  18 4954.18 679.751  44
   0  -6  18 4195.71 662.529  51
   0  -6 -19 80969.4 3077.20  31
   0   6 -19 64026.4 2748.94  28
   0  -6 -19 68989.3 2714.89  22
   0  -6  19 67462.9 2578.96  17
   0   6 -19 77414.0 3028.05  21
   0   6  19 66183.0 2682.21  23
   0   6  19 77478.5 2944.94  25
   0   6  19 69508.6 2946.53  61
   0  -6  19 70083.3 2767.43  55
   0  -6  19 71383.6 2912.28  63
   0  -6 -19 75179.2 2999.16  49
   0  -6  19 70738.1 2782.70  51
   0  -6 -19 73798.4 2815.01  43
   0  -6  19 77074.7 2724.66  44
   0  -6 -20 10957.4 1111.42  31
   0   6 -20 8859.44 1012.79  28
   0  -6  20 10888.4 1000.73  17
   0   6  20 11555.4 1117.02  25
   0  -6 -20 9791.08 984.409  22
   0   6 -20 12531.3 1201.89  21
   0  -6  20 11234.2 1141.57  55
   0  -6  20 10440.6 1083.55  63
   0   6  20 10450.5 1097.93  61
   0  -6  20 10379.2 1006.79  51
   0  -6 -20 10449.3 1077.69  49
   0  -6  20 10449.0 959.089  44
   0  -6 -20 11114.5 1051.80  43
   0   6 -21 1824.21 468.839  28
   0  -6 -21 2100.04 513.912  31
   0  -6 -21 1574.53 406.603  22
   0   6  21 1922.21 483.576  25
   0   6 -21 1921.24 517.503  21
   0  -6  21 2932.11 694.123  55
   0   6  21 2407.18 600.032  61
   0  -6 -21 2006.37 498.223  56
   0  -6  21 2441.83 542.274  63
   0  -6  21 2277.69 437.089  44
   0  -6 -21 2575.86 514.062  49
   0   6 -22 2444.58 511.771  28
   0  -6 -22 3853.81 664.670  31
   0   6  22 3434.49 600.916  25
   0   6 -22 4100.53 691.998  21
   0  -6 -22 2590.12 497.811  22
   0  -6 -22 1850.11 458.920  56
   0  -6  22 2883.83 623.478  55
   0   6  22 2738.28 579.925  61
   0  -6  22 2255.40 541.754  63
   0  -6  22 3044.82 493.536  44
   0  -6 -22 3042.57 568.979  49
   0  -6 -23 69062.7 2355.02  36
   0  -6  23 59733.5 2489.28  55
   0  -6 -23 59902.0 2630.00  56
   0   6  23 64079.3 2757.03  61
   0  -6  23 65704.3 2711.12  63
   0  -6  23 71078.3 2492.84  44
   0  -6 -23 67527.8 2677.45  49
   0  -6 -24 11735.4 913.168  36
   0   6  24 9811.96 1044.88  61
   0  -6  24 11457.0 1072.15  63
   0  -6 -24 8851.82 946.825  56
   0  -6  24 12519.8 996.787  44
   0  -6 -24 11830.0 1058.02  49
   0  -6 -25 2885.54 441.271  36
   0  -6 -25 1829.47 386.354  56
   0   6  25 2830.89 559.794  61
   0  -6  25 3162.43 572.070  63
   0  -6 -25 2045.50 427.015  49
   0  -6  25 2909.92 495.792  44
   0  -6 -26 3325.25 438.821  36
   0  -6 -26 2502.50 473.469  56
   0   6  26 2955.87 494.360  61
   0  -6 -26 2584.29 482.854  49
   0  -6  26 3531.50 521.857  44
   0  -6 -27 31245.1 1277.57  36
   0   6  27 33776.4 1671.46  61
   0  -6 -27 32207.3 1517.41  49
   0  -6  27 34246.6 1466.40  44
   0  -6 -28 4969.17 464.272  36
   0   6  28 5571.13 630.531  61
   0  -6 -28 3986.58 520.261  56
   0   6  28 3769.48 512.174  63
   0  -6  28 5640.55 543.616  44
   0  -6 -29 255.744 119.468  36
   0  -6 -29-61.6061 131.359  56
   0   6  29-377.891 173.160  63
   0   6  29-125.689 167.908  61
   0  -6  29-197.599 128.402  44
   0   6  30 704.384 199.842  61
   0  -6  30 1012.51 213.423  44
   0   7   0-1.02095 125.183   9
   0  -7   0 12.9655 109.051  16
   0  -7   0 95.1977 181.704  18
   0   7   0-245.072 241.297  30
   0  -7  -1 389.101 244.147  18
   0  -7   1-9.88192 113.045  16
   0  -7   1 200.505 162.710  18
   0   7  -1 102.072 123.205  14
   0   7   1 309.702 213.257   9
   0  -7  -1 40.6506 88.9587  16
   0   7   1 38.7588 152.616  30
   0   7  -1 12.7654 131.415  30
   0  -7   2 72.2282 160.949  18
   0  -7   2-57.3733 100.129  16
   0  -7  -2 36.8446 94.0590  16
   0   7  -2-19.4963 138.965  14
   0   7   2 294.725 176.158   9
   0  -7  -2 325.095 221.364  18
   0   7   2 170.342 151.197  24
   0   7   2 169.782 190.347  30
   0   7  -2 62.3686 117.411  34
   0   7  -2 76.0948 126.893  30
   0  -7   3 167.992 166.013  18
   0  -7  -3 20.7955 162.448  18
   0   7   3 87.3356 133.961   9
   0   7  -3 157.280 166.182  14
   0  -7  -3 3.24019 121.561  16
   0   7   3 59.2441 178.306  24
   0   7  -3-191.604 158.641   8
   0  -7   3-14.7547 121.439  16
   0   7  -3 52.4698 183.665  30
   0   7   3 276.713 139.919  30
   0   7  -3 58.8996 163.105  34
   0  -7  -4-125.907 164.361  16
   0   7  -4 19.0017 118.048  14
   0   7  -4 78.2454 118.014  10
   0  -7   4 85.1638 147.532  18
   0   7   4 103.580 128.606  24
   0   7   4 96.3719 155.179   9
   0  -7   4 62.1798 105.886  16
   0  -7  -4-147.212 182.727  18
   0   7  -4-158.839 135.764   8
   0   7   4-250.340 175.499  30
   0   7  -4 192.801 194.988  34
   0  -7  -4 203.144 175.549  31
   0   7  -5 132.234 174.393   8
   0  -7  -5-86.4814 162.599  16
   0  -7   5-206.223 196.535  18
   0  -7   5 252.435 143.310  16
   0  -7  -5 4.65135 135.932  18
   0   7   5-94.1396 169.336   9
   0   7  -5 87.1200 146.957  14
   0   7   5-39.0958 180.805  24
   0   7  -5-118.227 118.227  10
   0   7  -5-81.1897 139.777  34
   0   7   5-113.169 204.486  30
   0  -7  -5 104.873 167.503  31
   0   7   6 90.3644 179.963   9
   0   7  -6 215.019 149.734  10
   0  -7   6 108.244 104.639  16
   0   7  -6 3.15918 139.786   8
   0  -7  -6 83.4304 120.976  18
   0   7   6 203.581 143.240  24
   0  -7   6 316.989 232.424  18
   0   7  -6 108.056 171.106  14
   0  -7  -6 243.756 247.340  29
   0   7  -6 175.241 198.326  34
   0  -7  -6 178.247 186.486  31
   0   7   7 205.054 186.521  24
   0   7  -7-202.878 180.984   8
   0  -7  -7-108.972 124.433  18
   0  -7   7 39.9858 114.122  16
   0   7  -7 11.1912 133.415  10
   0  -7   7-3.19587 170.316  18
   0   7  -7-29.7641 126.719  14
   0  -7  -7 156.390 193.638  31
   0  -7  -7-108.450 190.227  29
   0   7  -7-16.1393 130.993  34
   0  -7   8-8.80733 130.828  16
   0  -7   8 6.33776 155.385  18
   0   7   8-126.576 129.514  19
   0   7  -8-91.5725 132.851  10
   0  -7   8 149.387 166.836  17
   0   7   8 237.085 213.115  24
   0   7  -8 116.084 137.503   8
   0  -7  -8-97.0865 160.943  29
   0   7  -8-131.956 139.239  34
   0  -7  -8-156.317 165.006  31
   0   7  -9 62.2932 150.875   8
   0  -7   9 106.591 144.443  16
   0   7   9 211.057 196.532  24
   0  -7   9 209.962 144.686  17
   0   7  -9 73.2315 139.801  10
   0  -7   9 14.5253 160.224  18
   0  -7  -9 96.3773 160.164  29
   0  -7  -9-88.5382 229.456  31
   0   7 -10 200.568 207.733   8
   0  -7  10 26.6842 157.263  18
   0   7 -10 209.600 146.685  10
   0  -7  10 140.399 132.230  16
   0   7 -10 37.2847 145.192   6
   0   7  10 58.7390 161.180  24
   0  -7  10-80.4872 118.278  17
   0  -7 -10-258.932 254.821  29
   0  -7 -10 92.5261 150.174  31
   0  -7  11 184.453 122.954  18
   0   7 -11-35.1489 177.320   8
   0   7 -11-176.446 183.051  10
   0   7  11 18.2728 184.218  24
   0  -7  11 36.7542 126.754  17
   0  -7 -11 155.560 225.357  31
   0  -7 -11 334.880 269.351  29
   0  -7  12-42.1543 146.750  17
   0   7  12-44.9820 210.572  25
   0   7 -12-3.71531 177.809   8
   0   7 -12 25.7993 166.559  10
   0  -7 -12 107.470 253.904  31
   0  -7 -12-110.657 175.580  29
   0  -7  13 185.774 172.624  17
   0   7  13 600.689 276.317  25
   0   7 -13-250.475 237.142  10
   0   7 -13 81.3666 138.530   8
   0  -7 -13 186.609 288.569  31
   0  -7 -13-63.2395 180.626  29
   0   7 -14 248.949 232.380   8
   0   7  14 39.9845 156.523  23
   0   7 -14 48.4562 175.910  10
   0   7 -14 113.606 234.764  21
   0   7  14-137.513 166.013  25
   0  -7  14-67.5359 151.900  17
   0  -7 -14-30.8244 231.114  31
   0  -7 -15 19.2649 202.109  31
   0   7  15 17.5728 178.366  23
   0   7 -15 372.029 230.727  10
   0   7  15 267.267 274.239  25
   0  -7  15 188.637 146.934  17
   0   7 -15 198.811 198.631  21
   0  -7  15 507.711 332.364  55
   0   7  15 2.95397 202.730  61
   0  -7  15-218.556 156.706  44
   0  -7 -15-417.410 272.155  43
   0  -7 -16-85.7626 282.628  31
   0  -7 -16-5.89416 183.655  38
   0   7 -16-292.973 228.576  21
   0   7 -16 26.4636 174.656  10
   0  -7  16 133.543 173.420  17
   0   7  16-5.65193 168.590  25
   0   7  16-106.240 255.602  23
   0  -7  16-465.741 323.837  55
   0   7  16 113.892 269.614  61
   0  -7  16 29.1700 234.707  63
   0  -7 -16-33.5233 275.284  43
   0  -7  16 325.715 282.740  44
   0  -7 -17 521.807 290.336  38
   0  -7 -17 278.405 249.333  36
   0  -7 -17 113.343 267.399  31
   0  -7  17 42.2185 138.038  17
   0   7  17 167.299 282.665  25
   0   7 -17 46.7400 236.660  21
   0   7  17-97.8303 144.659  23
   0  -7  17-405.072 304.072  63
   0   7  17-224.969 295.943  61
   0  -7  17-800.981 453.435  55
   0  -7  17 36.0954 171.545  44
   0  -7 -18-43.2470 181.596  38
   0  -7 -18 290.945 243.354  36
   0  -7 -18 190.007 256.286  31
   0   7  18-146.832 170.169  25
   0   7  18-75.4933 148.826  23
   0  -7  18 166.556 188.036  17
   0   7 -18-194.500 266.535  21
   0   7  18-135.820 301.760  61
   0  -7  18 624.108 460.978  55
   0  -7  18-362.063 377.682  63
   0  -7  18 106.220 256.872  44
   0  -7 -19-18.5416 170.935  31
   0  -7 -19 594.826 296.989  36
   0   7 -19-74.8026 219.826  21
   0   7  19-74.3210 142.407  25
   0   7  19-62.3045 187.374  23
   0   7  19-182.943 332.008  61
   0  -7  19-477.889 428.392  55
   0  -7  19-45.5100 185.672  44
   0  -7 -19 333.157 247.618  49
   0  -7 -20-47.3727 207.253  31
   0  -7 -20 127.620 252.771  36
   0   7 -20-315.150 302.155  21
   0   7  20 133.861 145.762  25
   0   7  20-39.2986 314.871  61
   0  -7  20-183.705 378.852  55
   0  -7 -20-266.017 269.226  49
   0  -7  20 138.961 249.490  44
   0  -7 -21 0.26930 192.308  36
   0   7  21-71.5897 313.961  61
   0  -7  21-274.428 384.956  55
   0  -7 -21 153.574 202.688  49
   0  -7  21-272.226 265.089  44
   0  -7 -22 322.237 322.577  36
   0   7  22 96.9186 238.069  61
   0  -7  22-71.1477 192.221  44
   0  -7 -22-17.9309 249.237  49
   0  -7 -23-54.3403 193.426  36
   0   7  23-389.688 336.315  61
   0  -7 -23-115.596 233.883  49
   0  -7  23 126.240 162.657  44
   0  -7 -24-46.5046 210.188  36
   0   7  24-136.662 222.520  61
   0  -7 -24-585.076 310.239  49
   0  -7  24 158.808 210.113  44
   0  -7 -25 20.8978 140.152  36
   0   7  25 354.042 270.202  61
   0  -7 -25-132.798 183.512  49
   0  -7  25-3.03738 149.514  44
   0  -7 -26-110.066 160.432  36
   0   7  26-484.547 303.890  61
   0  -7  26-56.1647 180.225  44
   0  -7 -27 128.020 125.016  36
   0   7  27 340.162 247.563  61
   0  -7  27-37.4128 143.139  44
   0  -7 -28 57.9928 82.4682  36
   0   7  28 10.8003 130.143  63
   0  -7  28-217.185 143.237  44
   0  -7 -29-139.080 89.2424  36
   0   7  29-229.209 129.861  61
   0  -7  29-42.5389 101.632  44
   0   8   0 6795.39 712.342   9
   0  -8   0 6742.86 627.085  16
   0  -8   0 8054.78 732.937  18
   0   8   1 90174.2 2701.60  24
   0  -8   1 82137.0 2351.68  16
   0   8  -1 92227.4 2686.79   9
   0   8   1 92494.3 2696.30   9
   0  -8  -1 85267.9 2576.19  18
   0   8  -1 88432.6 2667.19  14
   0  -8   1 84952.5 2567.70  18
   0  -8  -1 81258.8 2348.04  16
   0   8   1 88283.5 2779.47  30
   0   8  -1 85779.4 2742.73  30
   0  -8   2 3848.05 555.836  18
   0  -8  -2 3471.85 474.265  16
   0   8  -2 3703.62 540.967  14
   0  -8  -2 3668.16 528.657  18
   0   8   2 4175.26 599.328  24
   0   8   2 3829.30 537.179   9
   0  -8   2 3415.56 467.775  16
   0   8  -2 3693.64 579.409  30
   0   8   2 3798.00 595.215  30
   0   8  -3 92080.1 2731.71  14
   0  -8   3 85976.8 2450.85  16
   0  -8  -3 86465.8 2454.41  16
   0  -8  -3 94345.6 2723.62  18
   0  -8   3 92538.8 2695.77  18
   0   8   3 95062.6 2754.17   9
   0   8   3 94290.7 2838.31  24
   0   8   3 97509.5 2956.90  30
   0   8  -3 93803.3 2848.58  30
   0  -8   4 61.1904 159.970  18
   0   8  -4 183.392 208.225  14
   0  -8  -4 8.41143 96.5582  16
   0  -8  -4-242.028 221.339  18
   0   8   4 236.439 180.084  24
   0  -8   4 179.399 125.514  16
   0   8   4 352.580 222.255   9
   0   8   4 58.3945 156.295  30
   0   8  -4 75.1080 128.587  30
   0  -8   5 34374.7 1517.32  16
   0  -8  -5 33937.2 1492.74  16
   0  -8   5 39005.8 1703.91  18
   0   8   5 39947.2 1813.92  24
   0   8  -5 38479.8 1791.70   8
   0   8  -5 37241.9 1700.44  14
   0   8   5 38522.1 1716.66   9
   0  -8  -5 35610.5 1611.34  18
   0   8  -5 35693.4 1738.14  30
   0  -8  -6 10097.9 805.857  16
   0   8  -6 10730.9 947.176   8
   0   8   6 10630.6 928.402  24
   0  -8   6 9442.29 790.360  16
   0  -8   6 10159.2 873.047  18
   0  -8  -6 9854.48 832.642  18
   0   8  -6 10256.1 885.280  14
   0   8  -6 8352.78 817.760  34
   0   8   7 69979.8 2497.48  24
   0   8  -7 63053.8 2320.39  10
   0   8  -7 64818.0 2325.23  14
   0  -8  -7 60598.6 2102.91  16
   0  -8  -7 60258.4 2142.24  18
   0   8  -7 63589.4 2420.11   8
   0  -8   7 59406.3 2104.62  16
   0  -8   7 68096.5 2334.86  18
   0  -8  -7 66343.4 2377.35  31
   0   8  -7 65267.3 2423.31  34
   0   8   8 901.985 333.371  24
   0   8  -8 1509.05 383.685   8
   0  -8  -8 971.358 285.639  16
   0  -8   8 1287.14 312.041  16
   0   8  -8 1320.95 326.483  10
   0  -8   8 1211.42 304.535  18
   0   8  -8 1516.27 363.623  14
   0   8   8 1170.37 321.368  19
   0  -8  -8 403.505 178.269  31
   0   8  -8 293.301 154.183  34
   0   8  -9 6807.41 801.183   8
   0  -8   9 5722.22 656.523  16
   0   8  -9 6061.99 712.888  14
   0   8   9 6333.30 766.504  24
   0  -8   9 6464.06 710.514  18
   0  -8  -9 5712.42 637.541  16
   0   8  -9 6177.38 758.375  10
   0  -8  -9 5889.77 742.576  31
   0   8  -9 6325.60 782.954  34
   0   8 -10 16706.4 1236.18  14
   0   8  10 16953.4 1266.70  24
   0   8 -10 18236.3 1314.48  10
   0  -8  10 13822.7 1042.99  16
   0  -8  10 13930.8 1062.36  18
   0   8 -10 17455.3 1315.18   8
   0  -8 -10 16188.2 1243.55  31
   0   8 -10 16419.8 1278.80  34
   0   8  11 20326.3 1392.65  24
   0   8 -11 16872.3 1286.70  10
   0   8 -11 17241.9 1332.72   8
   0   8 -11 17629.9 1285.77  14
   0   8 -11 20469.1 1470.59  34
   0  -8 -11 19581.4 1388.42  31
   0  -8 -12 8954.95 963.144  31
   0  -8 -12 8059.16 857.831  38
   0   8 -12 8986.45 989.771  34
   0  -8 -12 7508.49 838.932  36
   0  -8  12 10259.7 926.355  17
   0   8  12 9844.75 981.094  25
   0   8 -12 11590.0 1085.88  10
   0  -8  12 4987.52 818.869  55
   0  -8 -12 4692.44 757.037  66
   0   8  12 4358.68 739.880  61
   0  -8  12 6057.23 730.813  44
   0  -8 -13 5503.06 686.439  38
   0  -8 -13 5931.73 792.453  31
   0   8 -13 6194.56 845.408  34
   0  -8 -13 5677.74 737.167  36
   0   8 -13 6155.17 815.599  10
   0   8  13 5731.49 767.998  25
   0  -8  13 5876.90 714.909  17
   0  -8  13 4339.02 767.507  66
   0   8  13 5004.32 809.118  61
   0  -8  13 5496.75 810.627  55
   0  -8 -13 5759.47 822.426  66
   0  -8  13 5121.67 670.204  44
   0  -8 -14 1992.55 466.987  36
   0   8 -14 2309.17 584.973  34
   0  -8 -14 1394.86 295.628  38
   0  -8 -14 1980.51 488.177  31
   0   8  14 2148.43 447.048  25
   0   8  14 1970.41 461.049  23
   0  -8  14 1613.94 393.489  17
   0  -8  14 1419.67 460.023  66
   0   8  14 800.443 340.148  61
   0  -8  14 1511.75 513.344  55
   0  -8 -14 882.127 322.519  66
   0  -8  14 1775.63 385.130  44
   0   8 -15 37466.1 2178.40  34
   0  -8 -15 36466.3 2018.99  31
   0  -8 -15 38386.3 1870.72  38
   0  -8 -15 37313.1 1862.67  36
   0   8  15 36444.5 2011.54  23
   0  -8  15 34458.1 1803.10  17
   0   8  15 38984.5 2059.34  25
   0  -8  15 38715.0 2023.75  55
   0   8  15 37443.2 2150.27  61
   0  -8  15 33092.6 2080.52  66
   0  -8  15 38564.6 1915.78  44
   0  -8 -16 1402.84 347.554  36
   0  -8 -16 1216.81 371.690  38
   0  -8 -16 2042.43 504.923  31
   0   8 -16 2027.55 511.299  34
   0  -8  16 1751.85 411.554  17
   0   8  16 1779.11 482.838  25
   0   8  16 1647.31 444.955  23
   0  -8  16 1128.52 463.158  55
   0   8  16 1328.08 523.894  61
   0  -8  16 1458.33 394.215  44
   0   8  16 780.881 298.159  51
   0  -8 -17 292.240 204.128  36
   0  -8 -17 768.765 313.480  38
   0   8 -17 189.220 184.758  34
   0  -8 -17 692.073 267.405  31
   0   8  17 276.749 297.290  25
   0   8  17 209.809 205.032  23
   0   8  17 923.546 370.659  61
   0  -8  17 376.339 470.471  55
   0  -8  17 304.484 191.261  44
   0  -8 -18 767.364 272.657  36
   0  -8 -18 898.386 296.995  38
   0   8 -18 1115.84 426.866  34
   0  -8 -18 1099.06 374.985  31
   0   8  18 388.740 238.367  23
   0   8  18 551.424 248.106  25
   0   8  18 1979.73 540.399  61
   0  -8  18 1995.81 630.693  55
   0  -8  18 588.514 267.000  44
   0  -8 -19 52413.2 2071.32  38
   0  -8 -19 58271.1 2198.00  36
   0   8  19 51679.5 2538.34  61
   0  -8  19 56740.0 2274.96  44
   0  -8 -20 760.956 275.890  36
   0  -8 -20 556.210 218.647  38
   0   8  20 427.475 365.553  61
   0  -8  20 354.027 302.662  44
   0  -8 -21 2244.71 420.145  36
   0   8  21 1960.82 513.723  61
   0  -8  21 2089.71 413.574  44
   0  -8 -22 1037.41 284.994  36
   0   8  22 1264.79 417.466  61
   0  -8  22 569.103 198.724  44
   0  -8 -23 40852.5 1573.79  36
   0   8  23 38400.2 1941.90  61
   0  -8  23 42073.6 1742.94  44
   0  -8 -24 155.199 169.295  36
   0   8  24 158.958 294.945  61
   0  -8  24-13.4763 169.831  44
   0  -8 -25 923.783 204.739  36
   0   8  25 1539.64 384.040  61
   0  -8  25 1687.67 339.165  44
   0  -8 -26 1665.98 270.655  36
   0   8  26 1027.85 303.183  61
   0  -8  26 1306.44 273.526  44
   0  -8 -27 10579.0 582.573  36
   0   8  27 11384.5 806.376  61
   0  -8  27 12012.5 711.404  44
   0  -9   0 34.4595 121.577  16
   0   9   0 233.091 252.504  24
   0  -9   0-123.436 154.446  18
   0   9   0-111.368 207.705   9
   0   9   0-96.0144 221.697  30
   0  -9  -1 299.333 165.120  18
   0   9   1 229.089 248.292  24
   0   9  -1-16.1132 149.357  24
   0   9   1 133.169 167.412   9
   0  -9  -1 190.403 145.352  16
   0  -9   1 20.8794 144.889  18
   0   9  -1 209.489 201.348   9
   0   9  -1-195.578 175.085  30
   0   9   1 129.481 156.489  30
   0  -9   2 288.194 288.925  18
   0   9  -2-197.879 215.720   9
   0  -9  -2-60.1942 94.3447  16
   0  -9  -2 241.541 186.773  18
   0   9   2-223.430 246.289  24
   0   9   2 172.405 175.278   9
   0   9   2 26.0509 197.223  30
   0   9  -2 81.2353 179.292  30
   0  -9  -3-35.3540 188.948  18
   0   9   3 65.8494 158.883  24
   0  -9  -3 219.458 141.994  16
   0   9  -3-45.0035 142.600   9
   0   9   3 152.668 139.889   9
   0  -9   3 249.343 244.802  18
   0   9  -3-210.349 229.269  14
   0   9   3 110.942 204.317  30
   0   9  -3 164.118 202.103  30
   0   9  -4 52.5437 197.359   9
   0  -9   4-124.961 237.651  18
   0   9   4-44.4447 158.680   9
   0   9  -4 124.933 118.487  14
   0   9   4 66.2474 214.068  24
   0  -9  -4 46.1132 149.914  18
   0  -9  -4 46.0750 102.073  16
   0   9  -4 230.510 206.644  30
   0  -9  -5-132.570 147.814  16
   0  -9  -5 178.814 151.198  18
   0   9  -5 91.2235 136.796  14
   0   9   5 182.120 267.782  24
   0  -9   5 250.763 230.130  18
   0   9  -5-316.628 244.253  30
   0   9  -6-90.7038 130.265  14
   0   9   6-9.14535 140.998  24
   0  -9   6 215.065 152.777  18
   0  -9  -6 84.8594 113.173  16
   0  -9  -6-18.1466 148.135  18
   0   9  -6 347.430 288.584  30
   0   9   7-77.3645 154.802  24
   0  -9  -7-19.9796 121.274  16
   0   9  -7-53.0342 119.709   8
   0   9   7-147.877 170.721  19
   0   9  -7 262.273 200.057  14
   0  -9   7 282.962 247.652  18
   0   9  -7 97.7926 153.426  30
   0   9  -8 4.10181 167.882  30
   0  -9  -8-81.4297 234.859  38
   0  -9  -8 223.944 169.816  16
   0   9  -8 111.344 173.931  14
   0  -9   8-128.215 155.636  18
   0   9   8 11.2903 188.885  24
   0  -9  -8 239.428 235.706  66
   0  -9   8 259.661 285.878  66
   0  -9   8-114.170 231.821  44
   0  -9  -8 193.916 213.931  52
   0   9  -9 48.4273 164.395  30
   0  -9  -9 102.972 209.970  38
   0   9  -9-129.945 189.609  14
   0  -9   9-40.6723 136.623  18
   0   9   9 90.9413 160.241  24
   0  -9  -9-25.9022 98.5569  16
   0  -9   9-149.276 194.000  66
   0  -9  -9 248.020 289.121  66
   0  -9  -9-98.1755 173.332  52
   0  -9   9-177.137 166.665  44
   0  -9 -10 20.2874 209.103  38
   0  -9 -10 194.251 233.388  36
   0  -9 -10 98.5785 130.587  16
   0   9 -10 84.8146 137.002  14
   0   9  10 12.5419 195.695  24
   0  -9 -10-67.5237 176.894  66
   0  -9  10-71.0847 308.873  66
   0  -9 -10 197.842 306.453  52
   0  -9  10-19.4233 163.387  44
   0  -9 -11-3.16827 190.418  36
   0   9 -11-13.3732 142.763  34
   0  -9 -11 235.557 230.877  38
   0  -9 -11 534.552 223.005  31
   0  -9 -11 193.879 161.379  16
   0   9  11-242.197 289.722  25
   0   9 -11 68.3565 151.461  14
   0   9  11-104.552 152.287  24
   0   9  11 572.571 439.716  61
   0  -9  11 62.4485 241.128  66
   0  -9 -11 37.7871 200.859  66
   0  -9  11-85.1440 189.201  44
   0  -9 -12 26.2652 161.867  36
   0  -9 -12-140.087 175.515  31
   0   9 -12-50.5690 204.069  34
   0  -9 -12-475.653 321.083  38
   0  -9 -12 156.411 148.681  16
   0   9  12 330.878 210.331  25
   0   9  12-50.9654 252.946  61
   0  -9 -12 150.308 237.081  66
   0  -9  12 202.825 330.446  66
   0  -9  12-89.2019 267.760  44
   0  -9 -13 135.992 262.682  36
   0  -9 -13 106.682 264.004  38
   0  -9 -13 19.3635 184.162  31
   0   9 -13 406.536 299.705  34
   0   9  13 282.743 206.774  25
   0  -9 -13-209.362 156.799  16
   0   9  13 7.12847 159.294  23
   0   9  13-15.2923 306.749  61
   0  -9 -13-23.8610 264.201  66
   0  -9  13-43.2749 253.941  66
   0  -9  13 385.004 262.792  44
   0  -9 -14-130.229 224.774  31
   0  -9 -14 163.221 255.779  36
   0   9 -14-83.4031 156.285  34
   0  -9 -14 34.6462 273.428  38
   0   9  14-37.1723 159.132  25
   0   9  14-3.60738 155.512  23
   0   9  14-342.698 392.748  61
   0  -9 -14-278.355 252.561  66
   0  -9  14 226.214 311.718  66
   0  -9  14 298.165 250.004  44
   0   9 -15-96.0438 208.554  34
   0  -9 -15 684.642 327.412  38
   0  -9 -15-210.895 303.720  31
   0  -9 -15 157.066 223.524  36
   0   9  15 230.332 248.042  23
   0   9  15-138.611 165.106  25
   0   9  15-298.593 344.979  61
   0  -9  15 25.8857 336.045  66
   0   9  15 288.365 307.555  51
   0  -9  15 286.328 208.383  44
   0  -9 -16-98.7629 237.320  38
   0  -9 -16 177.329 226.934  31
   0   9 -16 189.401 172.425  34
   0  -9 -16 298.848 219.733  36
   0   9  16 78.8758 142.001  23
   0   9  16 51.7128 215.719  25
   0   9  16 142.849 286.817  61
   0  -9  16 91.7812 205.595  44
   0   9  16-384.312 230.153  51
   0  -9 -17 213.435 261.662  38
   0  -9 -17-13.9629 198.289  36
   0   9  17 475.991 285.067  61
   0   9  17 212.284 333.069  51
   0  -9  17-23.8124 173.016  44
   0  -9 -18 317.168 233.711  36
   0  -9 -18-250.775 242.343  38
   0   9  18 16.7942 277.999  61
   0  -9  18 341.240 262.388  44
   0  -9 -19-222.761 215.773  36
   0  -9 -19 131.057 152.553  38
   0   9  19 245.929 263.763  61
   0  -9  19 427.358 252.351  44
   0  -9 -20 262.244 232.951  38
   0  -9 -20-274.061 201.800  36
   0   9  20-188.312 227.959  61
   0  -9  20 234.336 164.185  44
   0  -9 -21-296.159 176.111  38
   0  -9 -21 215.972 184.094  36
   0   9  21-621.754 394.244  61
   0  -9  21-179.274 191.853  44
   0  -9 -22-133.664 145.785  36
   0   9  22 358.975 322.938  61
   0  -9  22 129.032 177.894  44
   0  -9 -23 10.1332 148.279  36
   0   9  23-208.537 243.579  61
   0  -9  23 87.5829 128.798  44
   0  -9 -24 19.1106 112.482  36
   0  -9  24 122.759 116.662  44
   0  -9 -25 53.7296 111.653  36
   0   9  25-136.253 184.837  61
   0  -9  25-96.8025 147.278  44
   0  -9 -26 41.6887 84.8280  36
   0   9  26-235.523 139.238  61
   0  -9  26-40.2602 107.442  44
   0  10   0 12507.0 1157.34  30
   0  10   0 9458.09 954.286   9
   0  10   0 13422.6 1156.86  24
   0 -10   0 10988.8 1013.96  18
   0  10   1 24366.3 1612.57  30
   0 -10   1 18602.9 1279.37  39
   0  10  -1 23491.9 1589.49  30
   0  10   1 26455.1 1636.13  24
   0  10   1 24385.9 1540.99   9
   0  10  -1 25894.8 1589.55  24
   0 -10   1 23961.4 1507.98  18
   0 -10  -1 24755.6 1537.88  18
   0  10  -1 25600.5 1577.61   9
   0 -10   1 17478.1 1478.14  66
   0 -10  -1 17700.1 1477.86  66
   0 -10   2 481.975 267.627  39
   0 -10  -2-37.1604 169.871  38
   0  10   2 382.955 300.722  30
   0  10  -2 329.403 306.693  30
   0  10  -2 236.607 241.292  24
   0 -10  -2-57.5265 157.585  18
   0  10   2 308.011 247.304  24
   0  10   2 5.59688 170.442   9
   0 -10   2 509.737 275.382  18
   0 -10   2-9.67904 248.714  66
   0 -10  -2 154.572 340.284  66
   0 -10  -2-81.5746 226.824  52
   0  10  -3 22555.8 1568.14  30
   0 -10  -3 18854.9 1342.39  38
   0 -10   3 21054.1 1414.07  18
   0  10  -3 24325.7 1576.94  24
   0  10   3 24690.2 1585.46  24
   0 -10  -3 21650.2 1443.35  18
   0 -10   3 17762.7 1483.02  66
   0 -10  -3 19049.2 1519.05  66
   0 -10  -3 18990.5 1424.30  52
   0  10  -4 14081.2 1240.13  30
   0 -10  -4 13864.9 1135.64  38
   0 -10   4 12642.3 1089.23  18
   0  10   4 16127.8 1282.29  24
   0 -10  -4 12350.2 1061.35  18
   0 -10   4 18573.9 1553.25  66
   0 -10  -4 19315.0 1509.73  66
   0 -10  -4 17280.8 1325.60  52
   0 -10  -5 41061.0 1977.26  38
   0  10  -5 45939.6 2282.36  30
   0 -10   5 46155.2 2106.11  18
   0  10  -5 45028.1 2146.58  14
   0 -10  -5 40207.0 1964.11  18
   0  10   5 50095.7 2281.55  24
   0 -10  -5 34917.7 2068.02  66
   0 -10   5 34657.7 2110.73  66
   0 -10   5 37329.7 1842.53  44
   0 -10  -5 38871.0 2066.02  52
   0  10  -6 1182.74 393.450  30
   0 -10  -6 1074.20 409.256  38
   0  10   6 2187.50 552.705  24
   0 -10   6 1364.59 387.765  18
   0  10   6 950.181 354.157  19
   0  10  -6 1132.43 388.182  14
   0 -10  -6 839.655 295.252  18
   0 -10   6 623.091 413.026  66
   0 -10  -6 232.258 217.547  66
   0 -10   6 894.307 277.107  44
   0  10  -7 18370.0 1449.34  30
   0 -10  -7 16532.1 1218.13  38
   0 -10   7 18337.3 1309.51  18
   0  10   7 19265.0 1431.30  24
   0 -10  -7 16796.5 1425.72  66
   0 -10   7 17246.6 1484.02  66
   0 -10   7 16304.3 1200.35  44
   0 -10  -8 28497.3 1591.60  38
   0  10  -8 23421.6 1650.64  30
   0  10   8 24122.9 1616.31  24
   0 -10   8 34448.6 2097.16  66
   0 -10  -8 32811.4 1980.34  66
   0 -10   8 29288.5 1609.81  44
   0  10  -9 16635.4 1398.81  30
   0 -10  -9 16352.4 1177.14  38
   0  10   9 16665.8 1358.10  24
   0 -10  -9 14270.7 1300.22  66
   0 -10   9 13677.2 1356.06  66
   0 -10   9 13878.4 1115.98  44
   0 -10 -10 2844.57 505.052  38
   0  10 -10 2419.71 558.127  30
   0  10  10 2425.73 525.540  24
   0  10  10 2030.13 483.702  25
   0  10  10 3048.01 655.808  61
   0 -10 -10 3290.59 661.106  66
   0 -10  10 2678.71 601.805  66
   0 -10  10 2794.17 477.037  44
   0 -10 -11 35690.5 1743.77  38
   0  10 -11 33275.8 2029.98  30
   0  10  11 32239.8 1881.63  25
   0 -10  11 32245.5 2051.56  66
   0 -10 -11 33474.9 1975.63  66
   0  10  11 36190.4 2099.32  61
   0 -10  11 34891.0 1759.83  44
   0 -10 -12 5128.50 679.043  38
   0 -10 -12 5069.16 635.215  36
   0  10 -12 4134.91 700.798  30
   0  10  12 3671.52 643.636  25
   0 -10 -12 8585.98 1006.58  66
   0  10  12 8608.26 1055.58  61
   0 -10  12 7881.01 1012.69  66
   0 -10  12 6104.49 726.954  44
   0 -10 -13 5866.34 695.954  38
   0 -10 -13 5303.13 663.159  36
   0 -10 -13 6319.04 888.637  66
   0  10  13 5230.72 783.028  61
   0 -10  13 5989.27 876.138  66
   0 -10  13 6306.94 780.249  44
   0 -10 -14 2227.10 426.663  38
   0 -10 -14 2251.92 435.238  36
   0 -10  14 2322.38 567.344  66
   0  10  14 3048.51 620.209  61
   0 -10  14 2941.68 501.974  44
   0 -10 -15 21739.3 1286.53  38
   0 -10 -15 16846.8 1125.22  36
   0  10  15 18113.8 1478.45  61
   0  10  15 17652.3 1316.14  51
   0 -10  15 18545.1 1246.14  44
   0 -10 -16 408.824 167.402  36
   0 -10 -16 395.189 250.402  38
   0  10  16 1106.56 425.982  61
   0 -10  16 962.406 321.625  44
   0  10  16 780.743 334.279  51
   0 -10 -17 328.933 261.577  38
   0 -10 -17-74.5539 150.010  36
   0  10  17 385.401 318.087  61
   0 -10  17 731.923 310.276  44
   0  10  17 261.834 244.552  51
   0 -10 -18 97.5422 144.470  36
   0 -10 -18-24.4666 188.053  38
   0  10  18 325.351 238.407  61
   0 -10  18 321.442 220.344  44
   0 -10 -19 18354.4 1054.13  38
   0 -10 -19 19263.5 1052.77  36
   0  10  19 19574.0 1382.31  61
   0 -10  19 17857.2 1107.86  44
   0 -10 -20 560.444 204.290  38
   0 -10 -20 493.233 195.329  36
   0  10  20 998.793 434.042  61
   0 -10  20 300.152 158.717  44
   0 -10 -21 122.831 112.738  38
   0 -10 -21 357.029 186.909  36
   0  10  21 284.244 216.283  61
   0 -10  21 134.111 146.810  44
   0 -10  21 214.687 147.058  47
   0 -10 -22 1511.88 245.489  36
   0  10  22 1897.16 413.718  61
   0 -10  22 1733.46 307.246  44
   0 -10  22 1294.52 272.379  47
   0 -10 -23 14396.1 710.088  36
   0  10  23 15274.7 1006.08  61
   0 -10  23 16525.6 879.149  44
   0 -10 -24 92.3872 90.7831  36
   0  10  24 139.730 120.594  61
   0 -10  24 317.355 120.531  44
   0 -11   0-79.1347 136.108  39
   0  11   0 37.7182 163.654  30
   0 -11   0 419.896 359.348  66
   0  11   0-201.828 248.497  24
   0 -11   1-34.4481 202.451  39
   0  11  -1 245.728 301.000  30
   0 -11  -1-67.5338 216.577  39
   0 -11   1-216.899 352.913  66
   0 -11  -1 201.813 288.268  66
   0  11  -1-405.145 291.629  24
   0  11   1-94.6629 208.150  24
   0 -11  -2-368.366 224.860  38
   0  11  -2-98.1726 137.127  30
   0 -11  -2 139.599 214.643  66
   0 -11   2 284.245 354.174  66
   0  11  -2-200.326 213.469  24
   0  11   2-33.5069 184.455  24
   0  11  -3 18.1939 188.793  30
   0 -11  -3 331.322 316.467  38
   0 -11  -3 454.564 308.514  66
   0 -11   3-297.478 321.031  66
   0  11   3 30.8257 176.867  24
   0  11  -3-159.619 191.114  24
   0  11  -4 229.657 206.111  30
   0 -11  -4 137.651 238.040  38
   0 -11   4 89.0573 242.207  66
   0 -11  -4-39.3501 223.629  66
   0  11   4 4.88758 139.791  19
   0  11   4 220.076 191.770  24
   0  11  -4-151.254 198.904  24
   0  11  -5 11.3485 155.505  30
   0 -11  -5 87.8710 235.920  38
   0 -11  -5 45.0482 224.802  66
   0 -11   5 202.703 239.433  66
   0  11   5-131.191 150.587  24
   0  11  -5 73.1769 243.418  24
   0  11  -6-74.4702 161.652  30
   0 -11  -6 164.121 253.884  38
   0 -11   6-41.9730 344.649  66
   0 -11  -6 260.434 393.841  66
   0  11   6-6.58813 135.270  24
   0  11  -6 288.468 255.582  24
   0 -11  -7 204.485 245.981  38
   0  11  -7 67.8518 136.015  30
   0  11   7 132.297 219.330  24
   0  11  -7-123.616 168.860  24
   0 -11   7-34.6964 285.803  66
   0 -11  -7-130.248 240.929  66
   0 -11  -8-143.925 248.682  38
   0  11   8-41.8952 170.505  24
   0 -11  -8-320.461 273.091  66
   0 -11   8-211.962 337.593  66
   0 -11   8 61.2559 165.336  44
   0 -11  -9 72.5182 202.018  38
   0 -11   9-6.34090 308.619  66
   0 -11  -9-19.0914 324.504  66
   0  11   9-244.607 299.912  61
   0 -11   9-82.5498 239.664  44
   0 -11 -10 150.252 251.668  38
   0  11  10 561.643 419.718  61
   0 -11 -10-317.585 311.343  66
   0 -11  10 433.929 365.002  66
   0 -11  10 232.863 268.635  44
   0 -11 -11-69.4809 194.687  38
   0  11  11-132.123 235.914  61
   0 -11 -11-551.174 413.325  66
   0 -11  11 107.825 253.747  66
   0 -11  11-225.076 259.919  44
   0 -11 -12 150.329 221.165  38
   0  11  12 268.022 335.669  61
   0 -11 -12 251.299 250.708  66
   0 -11  12 108.857 257.487  66
   0 -11  12 18.6563 160.826  44
   0 -11 -13 34.9698 185.146  38
   0 -11  13-230.791 292.492  66
   0  11  13-88.4327 271.734  61
   0 -11  13 138.793 194.230  44
   0 -11 -14 6.08586 127.169  36
   0 -11 -14-16.1859 240.393  38
   0  11  14-35.7095 268.766  61
   0  11  14 30.6968 216.841  51
   0 -11  14-290.349 238.390  44
   0 -11 -15 113.417 163.419  36
   0 -11 -15 207.111 164.038  38
   0  11  15-365.466 324.742  61
   0 -11  15-40.0737 207.147  44
   0  11  15-113.196 173.251  51
   0 -11 -16-189.045 180.445  38
   0 -11 -16-210.929 147.325  36
   0  11  16 447.508 287.631  61
   0  11  16 135.182 170.852  51
   0 -11  16 108.952 148.533  44
   0 -11 -17-138.422 126.947  36
   0 -11 -17 358.287 171.396  38
   0  11  17 130.657 232.560  61
   0 -11  17-23.2941 183.075  44
   0 -11 -18-33.0730 96.1753  36
   0 -11 -18-139.554 138.429  38
   0  11  18 293.565 252.876  61
   0 -11  18-140.666 171.016  44
   0 -11  18 10.6086 213.481  47
   0 -11 -19 107.151 123.808  36
   0 -11 -19-52.0170 126.447  38
   0  11  19-51.3360 193.993  61
   0 -11  19-42.5440 140.486  47
   0 -11  19-66.0119 128.829  44
   0 -11 -20 31.3642 114.548  38
   0 -11 -20-54.7837 100.766  36
   0 -11  20 69.5344 112.697  44
   0 -11  20 173.505 149.389  47
   0 -11 -21-146.375 93.9892  36
   0  11  21-90.0305 175.130  61
   0 -11  21 43.1268 107.228  44
   0 -11  21-5.94253 106.911  47
   0  11  22 6.02266 107.402  61
   0 -12   0 29153.0 1477.39  39
   0 -12   0 29856.7 1888.60  66
   0 -12  -1 9276.62 824.047  39
   0 -12   1 8428.75 794.541  39
   0 -12   1 8415.22 1044.49  66
   0 -12  -1 7941.71 962.824  66
   0 -12  -2 248.071 185.328  39
   0 -12   2 314.180 451.881  66
   0 -12  -2 13.2685 296.629  66
   0 -12  -3 1560.01 389.791  38
   0 -12  -3 1964.65 409.771  39
   0 -12  -3 1774.35 493.387  66
   0 -12   3 2372.55 615.983  66
   0 -12  -4 21350.3 1287.89  38
   0 -12  -4 20453.7 1248.55  39
   0 -12  -4 24207.6 1663.17  66
   0 -12   4 24560.4 1714.86  66
   0 -12   4 20824.4 1353.42  47
   0 -12  -5 14837.0 1061.45  38
   0 -12  -5 14198.8 1280.58  66
   0 -12   5 13438.2 1274.48  66
   0 -12   5 14311.4 1138.63  47
   0 -12  -6 297.221 187.229  38
   0 -12   6 234.307 247.657  66
   0 -12  -6 555.706 304.967  66
   0 -12  -7 8653.57 785.835  38
   0 -12   7 6135.69 879.868  66
   0 -12  -7 6613.46 885.853  66
   0  12   7 7353.63 933.975  61
   0 -12  -8 10731.4 891.119  38
   0 -12  -8 11804.1 1130.01  66
   0 -12   8 11338.2 1140.72  66
   0  12   8 13698.0 1275.12  61
   0 -12  -9 4058.81 555.314  38
   0 -12  -9 3834.19 676.637  66
   0 -12   9 3391.68 666.243  66
   0  12   9 3424.29 661.773  61
   0 -12 -10 369.092 292.541  38
   0  12  10 281.239 326.224  61
   0 -12  10 908.288 363.050  66
   0 -12 -10 373.491 320.763  66
   0 -12 -11 15314.5 994.183  38
   0 -12 -11 13308.6 1177.94  66
   0  12  11 14766.9 1243.71  61
   0 -12 -12 3144.27 463.704  38
   0  12  12 4636.30 696.018  61
   0 -12  12 3487.80 577.971  66
   0 -12 -13 79.6526 156.972  38
   0  12  13 848.155 343.369  61
   0  12  13 641.564 225.560  51
   0 -12  13 510.929 226.982  47
   0 -12 -14 900.612 261.669  38
   0  12  14 1219.45 325.432  61
   0 -12  14 831.871 285.666  47
   0  12  14 1429.67 332.571  51
   0 -12 -15 7818.12 641.952  38
   0  12  15 7647.53 817.901  61
   0 -12  15 8557.30 762.573  47
   0 -12 -16 1318.15 269.220  38
   0  12  16 2118.25 452.680  61
   0 -12  16 1792.30 348.363  47
   0 -12 -17 670.143 184.365  38
   0  12  17 993.875 310.627  61
   0 -12  17 796.243 276.665  47
   0 -12 -18 6932.49 510.438  38
   0  12  18 7876.28 720.678  61
   0 -12  18 6926.71 574.437  47
   0  12  19 5854.59 562.151  61
   0 -12  19 6490.75 511.030  47
   0 -13   0-179.214 201.477  66
   0 -13  -1 230.546 182.834  39
   0 -13   1-26.0105 230.340  66
   0 -13  -1 57.0416 276.461  66
   0 -13  -2-10.5835 110.902  39
   0 -13  -2 414.576 321.840  66
   0 -13   2-67.7601 253.005  66
   0 -13  -3 244.546 178.796  39
   0 -13  -3-495.468 356.822  66
   0 -13   3-64.5652 236.459  66
   0 -13  -4 305.865 185.155  39
   0 -13   4-45.9425 236.823  66
   0 -13  -4-239.216 304.977  66
   0 -13  -5 325.401 202.382  39
   0  13   5 66.4296 311.995  61
   0 -13  -5 0.69593 202.396  66
   0 -13   5-63.8869 282.591  66
   0 -13   5-105.379 137.905  47
   0 -13  -6 11.0839 143.134  39
   0 -13  -6 349.689 180.021  38
   0  13   6 82.1258 227.659  61
   0 -13   6 70.9561 200.379  66
   0 -13  -6-285.823 277.885  66
   0 -13   6-266.138 203.862  47
   0 -13  -7 704.238 234.716  38
   0 -13  -7 104.134 142.742  39
   0 -13   7-419.030 292.496  66
   0 -13  -7 597.290 307.245  66
   0  13   7-174.195 268.563  61
   0 -13   7-25.8431 172.163  47
   0 -13  -8 62.0198 121.468  39
   0 -13  -8-88.6510 190.483  38
   0  13   8 276.002 244.273  61
   0 -13  -8 97.8780 287.606  66
   0 -13   8-356.679 294.639  66
   0 -13   8 86.8856 142.706  47
   0 -13  -9 514.944 224.062  38
   0 -13  -9-54.9587 116.063  39
   0  13   9-71.6600 231.154  61
   0 -13  -9-34.8272 239.827  66
   0 -13   9-145.801 202.098  66
   0 -13   9 184.596 234.318  47
   0 -13 -10-298.055 177.122  38
   0 -13 -10-48.8158 124.134  39
   0 -13  10 214.594 216.345  47
   0 -13 -11-51.9073 130.237  39
   0 -13 -11 114.344 174.749  38
   0  13  11-171.443 275.976  61
   0  13  11-17.8590 126.961  51
   0 -13  11 149.201 174.166  47
   0 -13 -12 51.0780 114.656  38
   0 -13 -12 161.745 149.177  39
   0  13  12-105.505 190.966  61
   0  13  12 110.402 139.505  51
   0 -13  12-351.661 235.583  47
   0 -13 -13-9.03074 92.6442  39
   0 -13 -13 340.316 143.530  38
   0  13  13 160.611 164.656  61
   0 -13  13 68.6299 149.824  47
   0  13  13 168.937 130.802  51
   0 -13 -14 136.927 106.353  39
   0  13  14 52.9355 163.924  61
   0 -13  14 195.291 136.151  47
   0 -13 -15 48.2183 75.1019  39
   0  13  15-112.752 202.924  61
   0 -13  15 17.2921 97.2857  47
   0 -14   0 24822.3 1399.43  66
   0 -14  -1 107.426 187.565  66
   0 -14   1 231.231 234.474  66
   0  14   2 569.019 339.489  61
   0 -14   2 1.10084 191.072  66
   0 -14  -2 18.9614 196.165  66
   0 -14  -3 62.0125 178.678  66
   0 -14   3 68.9215 140.563  66
   0 -14  -4 18389.9 1171.13  66
   0  14   4 19992.4 1264.13  61
   0 -14   4 15242.9 1063.43  66
   0 -14  -5 190.612 86.9646  39
   0 -14  -5 223.358 207.533  66
   0 -14   5 27.2964 131.018  66
   0 -14  -6 299.976 116.402  39
   0 -14   6 465.608 197.711  66
   0  14   6 432.150 260.770  61
   0 -14  -7 1598.16 242.904  39
   0  14   7 2130.86 409.513  61
   0 -14  -8 4120.49 372.421  39
   0  14   8 5569.24 623.070  61
   0  14   9 31.8307 139.876  61
   1   0   2 187814. 2595.05   5
   1   0   2 199660. 2964.31   3
  -1   0  -2 191668. 2604.11   5
  -1   0  -2 198333. 2546.18   4
  -1   0   2 188544. 2876.22   2
   1   0   3 290.568 155.139   3
  -1   0   3 46.9717 113.276   3
  -1   0  -3-21.4673 67.1375   5
  -1   0   3 133.368 98.5514   2
   1   0  -3 29.2964 77.5709   2
   1   0  -4 16653.1 898.278   3
  -1   0   4 16508.9 872.066   3
  -1   0  -4 13785.0 541.144   5
   1   0  -4 15976.0 695.785   2
   1   0   4 14785.3 836.411   3
   1   0  -4 16213.2 511.291   7
  -1   0   4 15170.6 719.011   2
   1   0  -5 92.9500 132.182   2
  -1   0   5 137.016 152.071   2
   1   0   5-5.93186 146.642   3
   1   0  -5 9.33153 120.481   7
  -1   0   5 134.373 168.714   3
   1   0  -5 75.9975 187.478   3
  -1   0  -5-8.99366 202.395   3
   1   0  -6 134242. 3461.79   3
   1   0   6 142898. 2451.44   2
  -1   0   6 136718. 3355.46   3
   1   0  -6 137233. 2280.75   7
   1   0   6 137937. 3374.96   3
  -1   0   6 140077. 2866.80   2
   1   0  -6 143618. 2764.09   2
  -1   0  -6 138662. 3516.83   3
   1   0  -7 83.9172 121.685   2
  -1   0  -7 370.485 145.591   7
   1   0  -7-114.703 186.221   7
   1   0   7 79.9764 99.1390  15
  -1   0   7 3.48590 143.562   3
   1   0   7 131.746 100.570   2
   1   0   7 56.9392 197.785   3
  -1   0  -7-12.3309 190.574   3
   1   0  -7-134.094 228.909   3
  -1   0   7 20.3987 108.936   2
  -1   0  -8 4357.51 399.351   5
  -1   0   8 3126.78 433.832   2
  -1   0  -8 4195.16 360.376   7
   1   0   8 4184.25 402.088   2
  -1   0   8 3369.52 587.410   3
  -1   0  -8 3246.97 595.687   3
   1   0   8 3565.09 365.704  15
   1   0   8 3775.91 625.531   3
   1   0  -8 3782.94 669.477   3
   1   0  -8 3562.18 337.052   7
  -1   0   8 2944.22 336.679  15
   1   0  -9-178.929 204.500  32
  -1   0  -9-99.3123 170.182  32
  -1   0   9-163.846 160.726  25
   1   0   9-50.1602 130.381  25
  -1   0   9 78.4853 124.021   2
  -1   0   9 71.3157 123.447  17
  -1   0  -9 108.828 160.731   7
   1   0  -9-300.743 323.030   3
  -1   0   9-127.490 240.737   3
   1   0   9 16.3322 124.409  15
   1   0   9 177.548 122.635   2
   1   0  -9 306.980 212.746   7
  -1   0  -9-210.662 278.562   3
  -1   0  -9 99.1851 139.883  11
   1   0   9-205.748 262.474   3
  -1   0  -9-60.8196 112.776   5
   1   0   9-9.40395 109.761  17
  -1   0 -10 12826.0 759.193  33
   1   0 -10 14226.7 831.734  32
  -1   0 -10 12154.0 780.222  32
  -1   0 -10 9701.22 666.733   5
   1   0  10 9142.65 1109.53   3
   1   0  10 11492.8 698.265  15
   1   0  10 8641.86 651.387   2
   1   0 -10 11945.0 676.802   7
  -1   0 -10 10329.1 632.512   7
  -1   0 -10 8922.17 1144.60   3
  -1   0 -10 10738.0 658.776  11
   1   0  10 11789.8 701.239  17
  -1   0  10 11958.0 718.793  25
  -1   0  10 10619.2 1217.18   3
  -1   0  10 12609.7 695.422  17
   1   0 -10 9384.41 1157.68   3
   1   0  10 11981.9 729.874  25
  -1   0  10 8711.75 796.901   2
  -1   0 -11 99.8939 168.445  32
   1   0 -11-27.0708 229.791  32
  -1   0 -11-38.1258 167.364  33
  -1   0 -11-60.2075 155.812   7
  -1   0  11 149.378 115.087  25
   1   0  11-35.6953 113.178  25
   1   0  11-113.497 158.684  15
   1   0 -11-89.6433 225.324   7
   1   0  11-76.2587 144.962  17
  -1   0 -11-200.390 224.665  11
  -1   0  11-8.90644 127.797  17
   1   0 -12 9293.53 774.615  32
  -1   0 -12 9248.55 728.351  32
   1   0 -12 8061.98 699.517  28
   1   0  12 8918.79 634.682  17
   1   0  12 8454.40 652.088  25
  -1   0  12 7738.49 614.587  25
  -1   0 -12 9711.35 682.527   7
  -1   0  12 8675.48 651.631  17
   1   0  12 8736.57 677.514  15
   1   0 -13 402.381 299.860  28
   1   0 -13-20.2421 190.563  31
   1   0 -13 696.300 355.442  32
  -1   0 -13 26.9030 249.079  32
   1   0  13 25.6704 171.548  17
   1   0  13 154.429 197.882  25
   1   0  13 71.0826 195.308  15
  -1   0  13 3.55535 118.579  17
  -1   0  13-59.0607 164.155  25
  -1   0 -13-224.629 203.792   7
   1   0 -14 580.120 334.630  32
   1   0 -14 567.971 296.815  28
  -1   0 -14 704.715 402.261  32
   1   0 -14 379.750 204.253  31
   1   0  14 286.804 197.498  17
  -1   0  14 551.709 255.406  25
  -1   0  14 129.921 197.473  17
   1   0  14 190.826 137.941  25
   1   0  14 39.6086 162.455  15
  -1   0 -14 535.385 288.635   7
   1   0 -15 11.1701 325.873  32
   1   0 -15-152.182 269.450  31
   1   0 -15-5.91993 256.441  28
  -1   0 -15 49.6552 318.123  32
  -1   0  15-15.7302 121.501  17
   1   0  15 299.836 205.691  25
   1   0  15 407.461 234.400  15
  -1   0 -15 306.246 334.290   7
   1   0  15 25.8792 126.584  17
   1   0 -16 8486.19 791.652  31
  -1   0 -16 8164.51 761.850  32
   1   0 -16 9390.43 905.955  32
   1   0 -16 9093.21 823.189  28
  -1   0 -16 9334.41 800.715   7
  -1   0  16 10152.3 774.406  17
   1   0  16 9434.17 780.540  17
  -1   0 -17 110.365 260.228  32
   1   0 -17 218.101 305.098  28
   1   0 -17-129.702 234.227  31
  -1   0 -17 501.483 303.539  28
  -1   0  17 27.9708 151.737  17
   1   0  17 441.702 215.643  17
   1   0 -18 5157.42 648.087  31
  -1   0 -18 6101.59 856.393  28
   1   0 -18 4599.93 640.595  28
  -1   0 -18 4957.93 665.236  31
  -1   0 -18 4762.00 689.473  32
   1   0  18 4888.51 597.334  17
  -1   0  18 4093.15 525.782  17
  -1   0 -19 86.5923 210.813  28
  -1   0 -19 261.092 309.801  31
   1   0 -19-264.487 204.013  31
  -1   0 -19 269.664 382.759  32
   1   0 -19 4.26356 220.230  28
  -1   0  19 138.539 160.955  17
   1   0  19 172.728 188.189  17
   1   0 -20 29484.6 1705.66  28
  -1   0 -20 29870.3 1705.58  28
   1   0 -20 26464.9 1522.88  31
  -1   0 -20 25263.9 1539.82  31
   1   0  20 29337.4 1510.57  17
  -1   0  20 30501.0 1514.04  17
  -1   0 -21-52.7250 244.039  31
  -1   0 -21 80.2515 233.919  28
   1   0 -21-201.507 282.263  28
  -1   0  21 103.212 169.623  17
   1   0  21 146.115 112.502  17
  -1   0 -22 1984.64 507.571  28
  -1   0 -22 1565.65 419.451  31
   1   0 -22 1745.12 462.439  28
  -1   0  22 1817.78 486.503  63
  -1   0  22 1680.69 459.467  61
   1   0  22 2259.79 471.009  63
   1   0  22 2394.58 557.944  61
   1   0 -22 1644.48 384.288  21
  -1   0  22 1627.92 382.067  17
   1   0  22 2070.21 424.358  17
  -1   0 -23 24.7256 274.282  28
   1   0 -23-262.125 273.165  28
  -1   0  23 99.2226 231.994  61
  -1   0  23-245.006 183.072  63
   1   0  23-438.290 242.174  63
   1   0  23-55.1466 270.305  61
   1   0  23 95.0332 140.879  17
  -1   0  23-5.99152 132.040  17
   1   0 -23 11.0784 180.120  21
   1   0 -24 24035.9 1646.11  28
  -1   0 -24 20988.4 1541.16  28
   1   0  24 22399.5 1378.87  17
   1   0 -24 20149.2 1424.72  21
  -1   0 -24 20399.8 1426.55  21
  -1   0  24 22525.6 1398.16  17
   1   0  24 22310.8 1591.14  61
  -1   0  24 22277.6 1567.69  61
  -1   0  24 21296.3 1508.44  63
   1   0  24 21054.2 1544.52  63
   1   0 -25-76.3260 254.117  28
  -1   0 -25 32.3749 271.079  28
  -1   0 -25-110.452 185.968  21
   1   0  25 47.8525 233.441  63
  -1   0  25 10.0310 272.137  61
  -1   0  25-173.990 178.587  63
   1   0  25-413.340 325.456  61
   1   0 -25-85.5550 254.392  49
   1   0  26 1664.85 436.453  63
  -1   0  26 1699.34 457.524  61
   1   0  26 1502.69 425.115  61
  -1   0  26 1544.64 405.192  63
   1   0 -26 2113.83 459.129  49
   1   0  27-58.7467 212.888  63
  -1   0  27 192.506 250.156  63
  -1   0  27-80.8146 272.302  61
   1   0  27-402.191 339.595  61
   1   0 -27 3.88362 209.622  49
  -1   0 -27 269.462 263.397  49
  -1   0 -28 3098.52 557.769  56
   1   0  28 4175.20 624.115  63
  -1   0  28 3626.88 576.484  63
  -1   0  28 3964.11 615.576  61
   1   0 -28 3976.83 693.810  56
   1   0  28 4044.22 648.999  61
   1   0 -28 4629.39 639.945  49
  -1   0 -28 4079.77 564.069  49
  -1   0  29 83.7427 177.314  63
  -1   0  29-23.7804 212.396  61
   1   0  29-85.5098 209.273  63
  -1   0 -29 31.2372 244.527  56
   1   0 -29-43.5709 251.578  56
   1   0  29-122.087 193.150  61
  -1   0 -29 65.4233 222.214  49
   1   0 -29-228.255 178.541  49
  -1   0  30 3888.58 541.969  63
   1   0 -30 5612.72 713.260  56
  -1   0 -30 5094.10 653.552  56
   1   0  30 4959.68 647.103  61
   1   0  30 5012.25 631.132  63
  -1   0  30 4115.45 600.255  61
  -1   0 -30 4932.83 589.363  49
   1   0 -30 4474.59 560.635  49
   1   0  31-387.401 259.365  63
  -1   0 -31-17.1922 214.039  56
   1   0 -31-227.509 226.128  56
   1   0  31 315.507 252.134  61
  -1   0  31 305.257 255.045  61
  -1   0 -31 212.372 169.911  49
   1   0 -31 32.1035 131.700  49
   1   0  31 74.2308 125.748  44
   1   0  32 888.147 232.986  61
   1   0 -32 1077.24 293.694  56
   1   0  32 1070.85 264.094  63
  -1   0 -32 1081.81 268.237  56
  -1   0  32 1793.22 358.693  61
   1   0 -32 816.355 229.156  59
   1   0 -32 639.643 201.290  50
   1   0  32 821.595 181.422  44
  -1   0  32 850.589 191.183  44
  -1   0 -32 683.169 175.827  49
  -1   0 -33 316.755 189.109  59
  -1   0 -33-180.822 172.918  56
   1   0 -33-1.99461 132.066  59
   1  -1   0 72.7276 90.4646   2
  -1  -1   0 72.6135 73.1833   1
   1  -1   0 19.2881 38.5200   1
   1  -1   0 192.707 106.845   4
   1  -1  -1 359840. 5089.10   2
  -1   1   1 387567. 4892.41   4
  -1  -1  -1 367475. 4808.45   3
   1   1   1 382847. 4789.58   3
  -1   1   1 378199. 4769.07   5
  -1  -1  -1 360893. 5070.89   1
  -1  -1   1 371302. 4971.40   1
  -1   1  -1 375283. 4426.75   1
   1   1  -1 361699. 4209.03   6
   1  -1  -1 370370. 4839.78   4
  -1   1  -1 369543. 4775.51   2
   1  -1   1 371201. 4779.30   2
  -1   1  -2 13074.8 465.705   2
   1  -1  -2 12221.1 665.144   2
  -1   1  -2 12777.6 463.952   1
   1  -1  -2 12857.1 558.643   4
   1  -1   2 13647.3 460.782   2
   1   1   2 12446.8 639.482   3
  -1   1   2 13329.9 509.583   5
  -1  -1   2 12826.8 620.933   1
  -1  -1  -2 12547.6 647.996   3
   1   1  -2 12310.0 382.328   7
  -1  -1  -2 12310.5 678.078   1
  -1   1  -2 13085.9 546.543   3
  -1  -1  -3 256579. 4319.60   3
   1   1  -3 259703. 4116.21   1
  -1  -1   3 258334. 4042.79   1
   1   1  -3 267644. 3734.84   3
  -1   1   3 244242. 4249.85   3
  -1   1   3 252674. 4211.87   2
   1  -1  -3 248529. 3403.86   5
  -1  -1   3 257519. 3658.90   3
   1   1   3 256488. 4244.44   3
  -1   1  -3 263141. 3917.94   3
   1  -1   3 269300. 3908.36   3
  -1   1  -3 270381. 3770.81   1
   1  -1  -3 259596. 4220.52   2
   1   1  -4 204474. 3693.13   1
   1  -1  -4 193621. 2708.92   5
  -1   1   4 200357. 3680.63   2
   1   1  -4 190218. 2977.16   2
   1  -1  -4 201766. 3663.11   2
  -1   1  -4 206223. 3540.97   3
   1   1   4 192229. 3798.39   3
  -1  -1  -4 181781. 2759.90  11
   1   1  -4 206812. 3446.62   3
   1  -1   4 207130. 3506.93   3
  -1   1   4 195002. 3820.39   3
  -1  -1   4 200118. 3319.69   3
  -1   1   5 109471. 2905.26   3
  -1   1   5 112340. 2713.73   2
  -1  -1  -5 109268. 1734.32   7
   1   1  -5 113748. 2062.26   2
  -1  -1  -5 107751. 1927.44  11
   1   1   5 114005. 2900.75   3
   1   1  -5 116899. 2863.93   1
  -1   1  -5 116017. 2713.37   3
   1   1  -5 110524. 1882.98  11
   1  -1  -5 106236. 1734.50   5
   1   1  -5 113893. 2649.90   3
  -1  -1   5 109433. 2525.14   3
   1  -1   5 118685. 2694.91   3
  -1  -1  -6 43103.1 1162.56  11
   1   1  -6 44816.9 1181.70   2
  -1  -1   6 45071.2 1675.67   3
  -1   1   6 44234.6 1694.02   2
   1  -1   6 45228.5 1739.87   3
   1   1  -6 43356.3 1121.46  11
   1   1  -6 45593.2 1760.31   3
  -1   1  -6 44378.1 1773.06   3
  -1  -1  -6 43841.7 1017.18   7
  -1   1   6 42515.9 1887.12   3
  -1   1  -6 44159.4 1122.97  11
   1   1   6 44808.6 1881.69   3
   1   1  -7 144823. 3654.88   3
   1  -1   7 137860. 2467.56  17
  -1   1   7 136430. 3803.83   3
   1   1   7 146322. 3867.55   3
  -1  -1  -7 141386. 2320.82   7
   1   1   7 144489. 3224.12   2
  -1  -1   7 142946. 3512.68   3
  -1   1  -7 146349. 2473.37  11
   1   1  -7 151634. 2517.45   2
   1   1  -7 146264. 2513.54  11
  -1   1  -7 142091. 3683.20   3
   1  -1   7 146386. 3613.47   3
  -1   1   7 137474. 3403.70   2
   1   1  -8 26084.8 941.419  11
  -1   1  -8 25536.7 922.583  11
  -1   1  -8 25021.7 1576.58   3
  -1  -1  -8 24729.0 847.998   7
   1   1  -8 25812.7 940.832   7
   1   1  -8 24354.4 1520.70   3
  -1   1  -8 21998.3 715.030  12
  -1   1   8 23758.2 1354.97   2
   1  -1   8 24310.0 927.945  15
   1  -1   8 24862.7 1522.36   3
  -1  -1  -8 23400.1 1640.75   3
   1  -1   8 23678.7 890.364  17
   1   1   8 23510.8 1587.87   3
  -1  -1   8 25484.1 1491.88   3
  -1   1  -8 24910.6 879.106   7
  -1  -1   8 25113.7 963.541  15
  -1  -1   8 24305.7 896.739  17
   1   1   8 24460.3 1274.69   2
  -1   1   8 24204.8 1634.81   3
   1   1  -8 27383.3 924.077   2
   1   1   8 24241.4 927.547  15
   1  -1  -8 23223.5 1671.78   3
  -1   1   9 158354. 3105.56  23
   1  -1   9 161232. 4459.30   3
   1   1   9 157958. 3036.83  25
  -1   1  -9 151033. 4446.07   3
  -1  -1   9 161110. 4390.94   3
   1  -1   9 164836. 2993.14  15
  -1  -1   9 162579. 2909.88  17
   1   1   9 153015. 3712.36   2
   1   1  -9 173759. 2977.05   7
   1   1   9 162672. 4710.17   3
  -1   1  -9 174112. 2922.98   7
  -1   1   9 149983. 4648.84   3
  -1   1  -9 165685. 2951.22  11
  -1  -1  -9 152681. 4780.53   3
  -1   1   9 154737. 3980.24   2
   1   1   9 164954. 2985.96  15
  -1  -1   9 163692. 3032.63  15
   1  -1   9 164206. 2932.33  17
  -1   1   9 159231. 3047.86  25
   1   1  -9 163008. 4583.22   3
  -1  -1  -9 166085. 2818.87   7
  -1   1  -9 165692. 3092.58  32
   1  -1  -9 161316. 3153.41  32
   1  -1  -9 163395. 3090.66  31
  -1  -1  -9 162928. 3180.15  32
   1   1  10 7876.80 600.221  25
  -1  -1  10 8670.02 1022.42   3
   1  -1  10 8615.20 579.720  17
  -1  -1 -10 8072.08 543.963   7
  -1   1  10 8158.27 610.185  25
  -1   1 -10 8502.40 584.536   7
  -1  -1  10 8276.94 605.281  15
   1   1  10 7622.96 612.519  23
   1  -1  10 7613.14 550.269  15
   1   1 -10 8066.42 583.144   7
   1   1  10 7268.59 759.362   2
   1   1  10 8231.72 592.445  15
  -1   1 -10 7010.34 970.768   3
   1   1 -10 7171.45 968.391   3
   1  -1  10 8892.24 1045.38   3
  -1   1  10 7283.95 832.463   2
  -1   1 -10 8582.58 602.960  11
  -1  -1  10 8422.18 569.029  17
  -1   1  10 8450.66 651.510  23
  -1   1 -10 8682.26 591.692  33
   1  -1 -10 8256.56 628.938  31
  -1   1 -10 8499.87 627.640  32
   1   1 -10 8138.57 633.000  32
   1  -1 -10 8023.17 616.879  28
   1  -1 -10 7992.54 661.222  32
  -1  -1 -10 7896.73 627.952  32
  -1  -1  11 7983.68 579.417  17
   1   1  11 8362.24 635.284  25
   1   1  11 7810.18 636.699  23
   1   1 -11 7628.80 615.082   7
   1   1  11 7793.08 598.460  15
  -1   1 -11 7707.52 578.734  11
   1  -1  11 7269.36 575.157  15
  -1   1  11 5764.56 796.430   2
  -1   1 -11 5612.03 913.663   3
  -1  -1  11 6668.08 980.500   3
  -1  -1 -11 6676.90 524.980   7
   1   1 -11 6156.07 977.110   3
   1  -1  11 8257.97 587.254  17
   1  -1  11 6307.79 979.523   3
  -1   1  11 8064.50 651.887  23
  -1   1 -11 8257.82 619.793   7
  -1   1  11 7853.82 617.432  25
   1   1  11 5596.79 700.551   2
   1  -1 -11 8678.56 682.830  28
  -1  -1 -11 8904.44 681.355  32
   1  -1 -11 8559.32 665.577  31
  -1   1 -11 8945.52 647.153  33
  -1   1 -11 9078.36 680.112  32
   1  -1 -11 8176.79 712.581  32
   1   1 -11 8916.94 684.925  32
   1   1 -12 2816.55 417.878   7
   1   1  12 2415.99 361.438  15
   1  -1  12 2607.78 381.639  17
  -1  -1  12 2607.68 379.366  17
  -1   1 -12 3386.25 488.231  11
   1  -1  12 2237.32 350.982  15
  -1   1  12 2055.42 351.130  25
  -1  -1 -12 3069.61 412.241   7
  -1   1 -12 2921.42 415.157   7
   1   1  12 1781.83 315.534  25
  -1   1 -12 1635.08 312.835  33
   1  -1 -12 2933.86 517.496  32
  -1  -1 -12 1856.36 393.113  32
   1  -1 -12 2046.73 372.171  28
  -1   1 -12 1796.18 385.154  32
   1   1 -12 2693.64 487.641  32
   1  -1 -12 2136.00 398.753  31
  -1   1  13 68078.2 2036.01  25
  -1   1 -13 72325.3 2015.29   7
   1   1  13 65656.5 2000.55  15
   1   1  13 67871.5 2038.74  25
  -1  -1 -13 68220.7 1952.28   7
   1  -1  13 64936.1 2015.59  15
  -1  -1  13 68574.5 1947.89  17
  -1   1 -13 68304.9 2031.75  11
   1   1 -13 71616.9 2073.04   7
   1  -1  13 69274.9 1961.89  17
  -1  -1 -13 68582.2 2179.47  32
  -1   1 -13 67325.3 2059.84  33
  -1   1 -13 69406.0 2126.68  32
   1   1 -13 70283.6 2117.27  28
   1   1 -13 69311.3 2155.63  32
   1  -1 -13 69619.7 2147.93  31
   1  -1 -13 74147.2 2225.40  32
   1  -1 -13 70258.8 2157.31  28
   1   1  14 4677.94 525.883  17
  -1  -1  14 4934.16 518.744  17
  -1   1 -14 5177.96 556.023   7
   1  -1  14 4991.45 535.148  17
   1   1  14 4304.24 531.478  25
  -1   1  14 5144.22 520.950  17
   1  -1  14 4539.29 511.308  15
  -1   1  14 4364.82 520.610  25
  -1  -1 -14 4829.85 555.150   7
   1   1 -14 5358.51 624.750  28
   1   1 -14 5055.81 629.919  32
   1  -1 -14 5098.65 602.586  28
  -1   1 -14 5118.55 643.394  32
   1  -1 -14 5191.45 642.377  31
  -1  -1 -14 5724.78 726.604  32
   1   1  15 680.375 224.646  25
  -1   1 -15 641.055 203.928   7
   1   1  15 611.967 215.707  17
  -1  -1  15 627.146 222.116  17
   1  -1  15 546.095 220.816  17
   1  -1  15 258.290 182.795  15
  -1   1  15 214.697 155.723  17
  -1   1  15 308.360 180.770  25
   1   1 -15 173.064 198.617  28
   1  -1 -15 162.521 307.842  28
  -1  -1 -15 52.5279 212.274  31
  -1   1 -15 584.417 335.095  32
  -1  -1 -15 337.957 279.738  32
   1   1 -15 323.306 330.650  32
   1   1 -15 24.4452 166.938  31
   1  -1 -15 455.089 261.624  31
   1   1  16 1114.42 283.559  25
   1   1  16 1623.41 341.581  17
  -1  -1  16 1371.69 284.774  17
  -1   1  16 1642.25 348.216  25
  -1   1 -16 1635.78 368.810   7
  -1   1  16 1555.10 321.349  17
   1  -1  16 1455.23 298.298  17
  -1   1 -16 1807.01 408.147  32
   1  -1 -16 1602.88 348.079  31
   1   1 -16 1314.66 299.386  31
   1  -1 -16 1761.93 433.186  28
   1   1 -16 1170.96 287.806  28
  -1  -1 -16 1450.00 393.353  32
  -1  -1 -16 1582.06 332.230  28
  -1  -1 -16 1589.70 363.190  31
   1   1 -16 2179.08 447.953  32
   1  -1  17 107380. 2818.03  17
  -1   1  17 109901. 2855.40  17
   1   1  17 110655. 2894.39  17
   1   1  17 105843. 2951.08  25
  -1   1  17 106147. 2930.20  25
  -1  -1  17 108813. 2818.06  17
  -1   1 -17 102216. 2955.21   7
   1  -1 -17 103936. 3090.50  28
  -1  -1 -17 102965. 3124.89  32
   1   1 -17 103861. 3071.54  28
  -1   1 -17 106380. 3113.88  32
   1   1 -17 108533. 3186.36  32
  -1  -1 -17 101980. 3016.50  28
   1  -1 -17 105327. 3045.55  31
  -1  -1 -17 105722. 3072.55  31
  -1   1  18-83.4743 191.780  17
   1   1  18 364.037 240.667  25
  -1  -1  18 233.109 220.714  17
   1   1  18 53.6473 173.371  17
   1  -1  18-78.3666 177.820  17
  -1   1 -18 356.937 285.654  28
   1  -1 -18-133.015 230.764  28
  -1   1 -18 86.5270 267.393  32
  -1  -1 -18-5.97184 316.921  32
   1   1 -18 71.9588 265.743  28
  -1  -1 -18 76.4192 208.257  28
   1  -1 -18-11.0188 262.900  31
  -1  -1 -18-226.133 217.620  31
   1   1  19 823.320 294.811  17
  -1   1  19 1019.39 253.415  17
   1  -1  19 1000.34 294.799  17
  -1  -1  19 1034.99 301.825  17
   1   1 -19 1094.88 335.924  28
  -1  -1 -19 702.665 322.228  28
  -1  -1 -19 626.041 212.762  31
  -1   1 -19 1473.56 418.272  31
  -1   1 -19 1018.59 430.097  32
  -1   1 -19 1314.84 353.565  28
   1  -1 -19 941.002 366.362  28
   1  -1 -19 912.880 358.868  31
   1  -1  20-159.892 184.777  17
   1   1  20 3.54370 196.601  17
  -1  -1  20-192.370 211.841  17
  -1   1  20 292.463 201.007  17
   1  -1 -20 69.9931 283.533  28
  -1  -1 -20 180.167 248.751  28
   1   1 -20 536.101 307.770  28
  -1  -1 -20 200.572 276.809  31
  -1   1 -20-63.3648 282.309  28
   1  -1 -20 66.1827 214.733  31
  -1   1 -20 116.798 342.762  32
  -1  -1  21 76326.4 2562.40  17
   1   1  21 77789.8 2584.98  17
   1  -1  21 76853.5 2572.30  17
  -1   1  21 77746.0 2574.94  17
   1  -1 -21 66120.7 2698.73  28
   1   1 -21 79652.6 2949.64  28
  -1   1 -21 79715.1 2897.63  28
  -1  -1 -21 78003.8 2843.90  31
   1  -1 -21 67092.2 2646.17  31
  -1  -1 -21 72995.6 2809.69  28
  -1   1 -22 3196.67 594.612  28
   1   1 -22 2304.54 539.955  28
   1  -1 -22 2368.63 522.247  31
  -1  -1 -22 2245.28 520.241  31
  -1  -1 -22 2820.19 615.212  28
   1  -1 -22 2531.98 602.470  28
  -1  -1 -22 1708.57 400.023  37
   1   1 -22 2215.44 530.134  21
   1   1  22 2288.80 456.363  17
  -1  -1  22 2513.27 443.485  17
   1  -1  22 2417.89 444.393  17
  -1   1  22 2569.76 467.643  17
  -1  -1  22 1590.51 385.872  63
   1  -1  22 1970.89 491.741  63
  -1   1  22 2209.28 501.063  61
  -1  -1  22 2254.81 461.988  61
   1  -1  22 2159.93 567.407  61
   1   1  22 2531.35 561.973  61
   1   1  22 1339.82 416.260  64
   1   1  22 2279.51 481.955  46
  -1  -1 -23 4502.37 714.632  31
  -1  -1 -23 4158.40 668.706  28
  -1   1 -23 5644.85 800.616  28
   1   1 -23 4889.27 766.461  28
  -1  -1 -23 4337.18 632.496  37
   1  -1 -23 4671.12 747.681  28
  -1   1  23 4626.90 631.003  17
   1   1  23 4826.61 632.377  17
   1   1 -23 4499.17 661.600  21
  -1  -1  23 4914.28 646.755  17
   1  -1  23 4923.60 643.725  17
   1  -1  23 4655.34 733.203  63
  -1   1  23 4749.45 720.149  61
   1   1  23 4080.53 763.425  64
  -1   1  23 4458.80 723.902  63
  -1  -1  23 5113.57 801.900  61
   1   1  23 5723.49 813.412  61
  -1  -1  23 4774.15 700.904  63
   1  -1  23 4758.82 728.386  61
   1  -1 -24 1733.45 446.430  28
  -1   1 -24 2136.89 509.903  28
  -1  -1 -24 1652.09 439.974  31
  -1  -1 -24 2007.33 509.488  28
   1   1 -24 2708.63 574.854  28
  -1   1  24 2224.44 419.038  17
  -1  -1  24 2255.21 420.859  17
   1   1 -24 1769.22 413.937  21
   1   1  24 2089.57 426.884  17
   1  -1  24 1541.15 376.700  17
  -1   1 -24 2685.43 566.128  21
   1  -1  24 1990.10 478.582  61
   1   1  24 1632.76 398.922  61
  -1   1  24 1978.95 508.553  63
   1  -1  24 2604.99 579.156  63
   1   1  24 2489.34 565.975  63
  -1   1  24 1835.00 422.664  61
  -1  -1  24 1831.86 461.147  63
  -1  -1  24 1973.80 512.077  61
   1  -1 -24 2156.28 518.009  49
   1  -1 -25 24607.9 1656.33  28
  -1  -1 -25 21918.7 1541.19  28
  -1   1 -25 22767.6 1614.74  28
   1   1 -25 26465.1 1742.95  28
  -1   1 -25 23545.0 1575.68  21
   1   1 -25 23610.3 1561.03  21
  -1   1  25 27072.6 1736.09  63
  -1  -1  25 28687.6 1758.23  63
   1  -1  25 28863.8 1822.40  61
   1   1  25 28799.8 1778.27  63
   1  -1  25 28238.3 1762.29  63
  -1  -1  25 27694.5 1765.79  61
   1   1  25 29373.8 1811.72  61
  -1   1  25 27460.9 1723.71  61
   1   1 -25 26132.2 1613.28  49
   1  -1 -25 28873.9 1698.27  49
  -1   1  26 3703.26 653.724  61
   1  -1  26 4056.99 662.260  63
   1   1  26 3918.83 711.032  61
   1  -1  26 4004.85 669.734  61
  -1  -1  26 3379.34 613.255  61
   1   1  26 3929.41 626.234  63
  -1   1  26 3716.90 634.314  63
  -1  -1  26 3675.20 650.468  63
   1  -1 -26 3652.67 715.956  56
  -1  -1 -26 4209.06 647.654  49
   1   1 -26 3274.98 570.612  49
   1  -1 -26 4361.43 692.183  49
  -1   1  27 337.446 249.305  61
   1  -1  27 315.008 320.887  63
   1  -1  27 217.413 267.581  61
  -1  -1  27 520.941 355.648  63
   1   1  27 281.445 267.539  63
   1   1  27 431.033 250.767  61
  -1   1  27 315.289 265.324  63
  -1  -1  27 337.524 305.969  61
   1  -1 -27-59.2560 290.204  56
   1   1 -27 287.496 373.233  56
  -1   1 -27 524.105 320.129  49
   1   1 -27 422.824 287.165  49
   1  -1 -27 164.440 306.627  49
  -1  -1 -27 816.701 361.440  49
   1  -1  28 2531.35 517.103  61
   1   1  28 2045.27 450.067  61
  -1  -1  28 2624.44 524.654  63
   1  -1  28 2792.77 536.916  63
  -1   1  28 2529.97 497.443  63
   1   1 -28 2950.58 589.857  56
   1   1  28 2492.43 538.577  63
  -1  -1 -28 2135.03 496.682  56
  -1   1  28 3414.75 595.058  61
   1  -1 -28 2459.63 547.520  56
  -1  -1  28 2610.00 525.363  61
   1  -1 -28 2385.72 486.642  49
  -1  -1 -28 3162.48 538.256  49
  -1   1 -28 2350.21 476.412  49
  -1   1  29 12452.5 1010.26  63
  -1  -1  29 12514.8 1040.25  63
  -1  -1  29 13763.1 1112.60  61
  -1   1 -29 12937.5 1163.02  56
   1   1  29 12969.9 1068.05  63
   1  -1  29 13739.0 1097.39  63
  -1   1  29 14716.1 1127.44  61
   1   1 -29 13771.4 1124.51  56
   1  -1 -29 14530.8 1150.83  56
   1   1  29 14834.5 1162.04  61
   1  -1  29 14125.4 1131.27  61
  -1  -1 -29 14124.2 1187.45  56
  -1   1 -29 12011.8 933.729  49
   1  -1 -29 13768.7 1022.32  49
  -1  -1 -29 13125.5 1021.80  49
  -1  -1 -30-231.149 335.483  56
   1   1  30 430.218 206.517  61
  -1  -1  30 853.993 265.063  63
   1   1  30 361.422 256.260  63
   1  -1 -30 455.044 238.438  56
   1  -1  30 679.868 265.590  63
  -1   1  30 684.724 278.235  61
  -1   1 -30 736.473 338.367  56
   1   1 -30 598.801 265.124  56
   1  -1  30 754.754 300.313  61
  -1  -1  30 750.578 307.283  61
  -1  -1 -30 518.125 232.817  49
   1  -1  30 526.428 165.811  44
   1  -1 -30 344.382 224.870  49
  -1   1 -31 382.655 217.756  56
   1  -1  31-24.7932 166.796  63
  -1   1  31 261.180 217.237  61
  -1  -1 -31 387.615 210.447  56
   1   1  31 512.471 247.101  63
  -1  -1  31 236.701 196.938  61
   1  -1 -31 313.796 213.972  56
   1   1  31 668.083 274.175  61
   1   1 -31 394.707 257.860  56
   1  -1  31 144.964 154.452  61
   1  -1  31 215.043 151.519  44
   1  -1 -31 657.627 246.351  49
   1  -1 -31 95.9548 142.330  50
  -1  -1 -31 15.5290 158.972  49
  -1  -1  31 148.042 157.207  44
   1  -1 -32-37.4515 155.778  59
  -1  -1 -32-311.397 191.814  56
   1  -1  32-84.6644 141.151  63
   1   1 -32 157.001 166.122  56
  -1   1 -32-43.9087 157.869  56
   1  -1 -32 284.805 218.423  56
   1   1  32-77.5437 147.346  61
   1   1 -32-198.581 201.409  59
   1   1  32-99.9937 125.021  63
  -1   1  32 151.623 204.344  61
   1  -1  32-57.8662 82.1464  44
  -1  -1 -32 110.084 109.587  50
   1   1  32-32.5021 79.5926  44
  -1  -1  32-82.8377 80.3910  44
  -1  -1 -32 160.231 142.216  49
   1  -1 -32 87.9369 113.976  50
  -1  -1 -33 7242.48 626.510  59
  -1  -1 -33 7797.76 622.481  56
   1  -1 -33 7114.31 622.049  59
  -1   1 -33 7733.20 668.766  59
  -1   1  33 7337.65 594.311  61
   1   1 -33 7436.77 651.921  59
   1  -1 -33 6825.10 568.148  56
   1   2   0 69.0991 61.1334   3
  -1   2   0-98.0866 109.867   1
   1   2   0-47.1690 69.7464  10
  -1   2   0 366.528 188.805   2
  -1  -2   0 103.315 145.916   1
   1   2   0-142.300 118.668   1
  -1   2   0 75.9331 52.5601   8
   1  -2   0 74.1168 94.6156   1
  -1   2   0 193.467 133.883   4
   1   2  -1 14336.8 831.346   1
   1   2   1 15604.7 689.725   3
  -1  -2   1 15086.7 819.957   1
  -1   2  -1 15103.8 823.516   4
  -1   2   1 14448.7 740.416   4
   1   2  -1 15040.6 473.958   6
   1  -2   1 15157.6 685.651   1
   1  -2  -1 14911.1 793.715   1
  -1  -2  -1 14498.5 681.656   3
  -1   2  -1 15580.6 822.189   2
   1   2   1 14549.2 884.795   1
  -1   2  -1 14402.2 689.491   1
  -1  -2  -1 14242.3 853.351   1
   1   2  -2 29347.2 687.701   6
  -1  -2  -2 28534.8 1285.39   1
  -1  -2   2 28990.2 1166.09   1
  -1  -2  -2 29419.6 1149.32   3
  -1   2   2 30282.8 1089.25   4
  -1   2  -2 29819.0 1018.67   1
   1  -2  -2 30071.4 1073.14   4
   1  -2  -2 28809.3 1229.04   1
  -1   2  -2 30916.0 1118.47   2
   1   2  -2 28215.6 686.123   7
   1  -2   2 30245.3 983.675   1
   1   2   2 29674.8 1143.46   3
   1   2  -2 29539.2 1215.19   1
  -1  -2   3 6935.01 596.257   1
  -1   2   3 6907.12 368.006   9
  -1  -2  -3 6050.21 617.318   1
  -1   2  -3 6964.72 474.532   3
  -1   2  -3 6654.35 492.011   1
   1   2  -3 7134.11 325.550   6
   1   2   3 6360.89 324.817   9
  -1   2   3 7556.74 656.302   3
  -1   2  -3 7265.34 487.137   2
   1   2  -3 7594.49 324.737   3
   1   2   3 7349.24 630.115   3
   1   2  -3 7224.09 611.326   1
   1  -2   3 7817.04 517.099   1
  -1  -2  -3 6813.63 625.671   3
   1   2  -3 7113.59 350.791   7
   1   2   3 7332.85 372.933   4
  -1   2   3 7261.47 478.248   5
   1  -2  -3 7250.81 514.888   4
  -1   2  -4 3594.12 369.241   3
   1   2  -4 3186.08 295.340   3
  -1   2   4 3273.41 496.570   3
  -1  -2  -4 3056.57 485.411   1
   1   2   4 3495.28 493.108   3
  -1   2   4 3497.50 510.513   2
  -1  -2  -4 2925.22 444.005   3
  -1   2  -4 3407.18 388.478   1
   1  -2  -4 2517.20 319.452   4
  -1   2  -4 3786.24 317.194   2
  -1  -2   4 3505.06 457.846   1
  -1  -2   4 3203.53 296.408   3
   1   2   4 3335.10 251.354   9
   1   2  -4 2770.40 410.329   1
  -1   2   4 3207.49 306.672   5
   1   2  -4 3086.81 254.938   7
  -1   2   5 12863.6 980.783   2
  -1  -2  -5 12762.3 1038.02   1
  -1   2  -5 13004.4 518.434   2
  -1   2   5 13812.9 1071.37   3
  -1   2  -5 13088.2 839.433   1
   1   2  -5 13778.2 541.822  11
   1   2  -5 12743.1 937.576   1
   1  -2  -5 13934.6 731.031   4
  -1  -2   5 14409.5 730.317   3
   1   2  -5 14252.6 758.681   3
   1  -2   5 13916.6 584.086  17
   1   2   5 13570.8 1026.74   3
  -1   2  -5 12836.4 797.905   3
   1   2  -5 13874.5 576.895   7
  -1  -2  -5 11124.0 393.198   7
  -1  -2  -5 12425.4 1014.56   3
   1  -2   6 30383.4 1008.68  15
  -1  -2   6 30115.6 1043.98  15
   1   2  -6 33101.3 1099.95   2
   1  -2   6 31474.9 989.223  16
   1  -2   6 31812.9 960.606  17
  -1  -2  -6 27163.0 743.462   7
   1  -2  -6 32341.6 1186.57   4
  -1   2   6 30186.8 1618.92   2
   1   2  -6 31402.5 927.179  11
   1  -2   6 33478.7 1444.46   3
   1   2  -6 31784.6 990.576   7
   1   2  -6 34304.1 1398.26   3
  -1  -2   6 31100.1 1269.60   3
  -1   2  -6 33619.9 1484.83   1
  -1   2   6 31573.9 1750.63   3
   1   2  -6 33806.4 1630.42   1
   1   2   6 32694.5 1721.66   3
  -1   2  -6 32102.9 1431.47   3
  -1  -2  -6 29439.1 1735.60   3
   1   2  -7 23012.5 1275.09   3
  -1   2  -7 22713.9 1323.63   1
   1  -2   7 22412.8 886.761  15
   1  -2   7 23840.4 856.252  17
   1  -2   7 24049.5 907.358  16
   1   2  -7 23635.2 849.553  11
   1   2   7 21937.1 1413.62   2
  -1  -2   7 23532.8 853.895  17
   1   2   7 22757.7 1565.42   3
  -1  -2  -7 19984.6 687.269   7
  -1  -2   7 22820.6 928.715  15
   1   2  -7 23662.7 872.369   2
   1  -2   7 23648.6 1318.16   3
  -1  -2   7 23402.3 1226.90   3
  -1   2   7 22434.2 1546.82   3
  -1   2   7 20489.7 1381.06   2
  -1   2  -7 22132.1 1292.47   3
  -1   2  -7 23136.7 833.512  11
   1   2  -7 22589.1 1437.68   1
   1  -2  -7 21803.8 1016.63   4
   1   2  -7 24263.7 896.877   7
  -1  -2  -7 22160.8 1589.02   3
  -1  -2  -8 3029.82 396.941  32
  -1  -2   8 5987.80 697.247   3
  -1   2   8 3019.30 364.277  25
   1   2  -8 5184.60 429.974   7
  -1  -2   8 4428.73 387.977  17
   1   2   8 3981.83 379.149  15
  -1   2   8 5132.78 731.077   2
  -1  -2   8 4692.18 454.055  15
  -1  -2  -8 5880.51 896.038   3
  -1   2  -8 5628.06 422.313  11
   1   2   8 5629.92 835.553   3
   1  -2   8 4865.00 427.588  15
   1   2   8 5747.29 746.376   2
   1   2  -8 5583.55 362.771   2
  -1   2   8 4883.53 780.815   3
  -1  -2  -8 5625.26 380.839   7
   1   2  -8 5189.40 679.956   3
   1  -2   8 5289.56 425.259  17
   1   2  -8 5719.63 824.091   1
  -1   2  -8 6470.85 783.934   1
   1   2   8 3775.90 387.934  25
   1   2  -8 4629.10 403.435  11
  -1   2  -8 5636.31 718.602   3
  -1   2   8 3550.94 404.792  23
   1  -2   8 6377.32 762.265   3
   1   2   9 14349.8 774.765  34
  -1  -2  -9 14890.9 876.645  32
   1  -2  -9 13752.3 788.147  31
   1   2  -9 10992.5 1148.79   1
   1   2  -9 11848.9 1089.35   3
   1  -2   9 12063.1 1094.54   3
   1   2  -9 13557.0 724.788   7
  -1  -2  -9 10574.1 1251.16   3
  -1   2   9 15042.7 837.542  23
   1  -2   9 12717.1 698.948  17
   1   2   9 11964.1 683.759  15
  -1   2  -9 10849.7 523.032  12
  -1  -2   9 13096.3 1100.00   3
  -1   2  -9 12480.4 679.063   7
   1   2   9 11576.4 1296.66   3
   1   2   9 10609.4 1039.60   2
   1   2  -9 13505.9 702.850  11
  -1   2   9 11232.7 1248.97   3
   1   2   9 13846.9 793.066  23
  -1   2  -9 10429.0 1050.24   3
  -1   2   9 11111.2 1105.21   2
   1  -2   9 13790.3 745.896  15
  -1  -2  -9 10999.5 572.695   7
   1   2   9 13286.7 757.936  25
  -1  -2   9 12375.6 677.234  17
  -1   2  -9 12674.3 680.072  11
  -1  -2   9 13829.4 765.934  15
  -1   2  -9 10957.0 1123.50   1
  -1   2   9 13508.3 770.638  25
  -1  -2 -10 13443.6 828.563  32
   1   2  10 12286.7 738.089  34
   1   2 -10 13139.2 784.605  32
   1  -2 -10 11091.6 724.274  28
  -1   2 -10 11892.0 699.787  33
  -1  -2 -10 10981.3 678.005  29
   1  -2 -10 13088.1 816.209  31
  -1   2  10 7172.54 929.163   2
   1  -2  10 10250.2 640.721  17
   1   2 -10 10060.1 667.331  11
  -1   2 -10 8569.71 1019.16   3
  -1   2  10 10926.8 718.752  25
   1   2  10 11444.7 764.405  23
  -1  -2  10 10079.0 681.647  15
   1   2 -10 7523.78 943.982   3
   1   2 -10 9289.22 654.522   7
  -1  -2  10 7761.34 957.176   3
   1   2  10 9511.39 634.985  15
  -1   2 -10 9052.22 626.656   7
  -1   2  10 11307.9 745.187  23
  -1   2 -10 7792.12 980.905   1
  -1  -2  10 10120.9 635.787  17
   1   2  10 11232.6 721.628  25
   1   2 -10 7786.17 1045.59   1
   1   2  10 7517.64 919.738   2
   1  -2  10 9883.78 673.357  15
   1  -2  10 8080.97 975.398   3
  -1   2 -10 9748.57 649.402  11
   1  -2 -11 3194.15 371.058  29
  -1   2 -11 3090.04 370.503  33
  -1  -2 -11 3246.36 396.664  29
   1  -2 -11 3588.75 478.337  31
  -1   2 -11 3260.21 418.886  32
   1   2 -11 3269.27 436.186  32
  -1  -2 -11 3764.04 548.318  32
  -1  -2 -11 2984.18 428.698  31
   1  -2 -11 3565.14 472.628  28
   1   2  11 2174.71 535.836   2
  -1   2 -11 2507.39 619.821   3
  -1  -2  11 2958.51 379.648  17
   1   2 -11 2975.84 683.560   3
  -1   2  11 3956.81 481.406  23
  -1   2 -11 2172.61 561.941   1
   1   2 -11 3443.81 433.243   7
   1   2  11 3532.17 433.148  25
   1  -2  11 3139.52 399.188  15
  -1   2  11 3427.13 430.529  25
   1  -2  11 3288.82 393.180  17
   1  -2  11 2483.96 617.225   3
   1   2  11 3205.59 400.866  15
  -1   2  11 2426.90 588.910   2
   1   2  11 3295.95 430.145  23
  -1  -2  11 2244.86 581.792   3
  -1   2 -11 3470.01 399.790  11
  -1   2 -11 3179.69 395.641   7
  -1  -2 -12 6211.27 612.191  31
   1  -2 -12 7354.56 661.769  31
  -1  -2 -12 6537.32 668.815  32
   1   2 -12 7403.57 630.178  32
  -1  -2 -12 6089.27 538.663  29
   1  -2 -12 6783.67 604.749  28
  -1   2 -12 6065.59 563.871  33
  -1   2 -12 6535.33 613.041  32
   1   2  12 6582.35 629.422  23
  -1  -2  12 7258.58 581.591  17
   1  -2  12 6668.55 566.761  17
  -1   2 -12 7823.63 625.331   7
   1   2  12 6966.26 629.471  25
  -1   2 -12 8004.59 648.386  11
   1  -2  12 7267.75 641.161  15
   1   2 -12 8427.03 697.909   7
  -1   2  12 7446.14 644.171  25
  -1   2  12 6893.27 639.761  23
  -1  -2 -13 703.141 309.795  32
  -1   2 -13 505.147 220.519  32
   1   2 -13 1088.89 288.697  32
  -1  -2 -13 610.733 193.838  29
   1  -2 -13 1089.83 300.195  31
  -1   2 -13 690.513 144.328  33
   1   2 -13 258.104 180.103  28
   1  -2 -13 540.288 213.333  28
  -1  -2 -13 565.090 260.114  31
  -1   2 -13 642.320 235.103   7
   1   2 -13 950.757 348.104   7
   1  -2  13 748.489 224.763  17
  -1  -2  13 653.544 228.601  17
   1  -2  13 592.007 203.714  15
  -1   2  13 868.162 235.203  23
   1   2  13 618.250 234.593  23
  -1   2  13 974.363 275.022  25
   1   2  13 698.776 214.045  25
  -1   2 -13 749.312 261.791  11
  -1  -2 -14 3600.10 510.053  31
   1   2 -14 2905.14 473.605  28
  -1  -2 -14 2981.13 460.605  28
   1  -2 -14 3269.50 479.220  28
  -1  -2 -14 3569.43 558.427  32
   1   2 -14 3507.47 536.493  32
  -1   2 -14 3709.27 506.077  32
   1  -2 -14 3577.09 523.721  31
  -1   2 -14 3503.16 457.319  33
  -1  -2  14 2952.42 407.022  17
  -1   2 -14 3070.61 438.178  11
   1   2  14 3714.60 499.869  25
  -1   2  14 2713.59 432.705  23
   1   2  14 3278.92 488.317  23
   1  -2  14 2808.71 441.741  15
   1   2 -14 2877.27 445.376   7
   1  -2  14 2647.67 384.144  17
  -1   2  14 3287.11 461.180  25
  -1   2 -14 2649.51 442.423   7
   1   2 -15 5722.44 665.784  28
  -1  -2 -15 6466.18 674.134  28
  -1   2 -15 6328.29 694.488  32
   1  -2 -15 5906.88 685.276  31
   1   2 -15 5438.21 661.852  32
   1  -2 -15 6395.18 688.025  28
  -1  -2 -15 6280.26 738.120  31
  -1  -2 -15 6210.25 693.282  32
  -1   2  15 6024.81 635.284  25
   1  -2  15 6015.80 589.933  17
  -1   2 -15 7046.85 652.516   7
  -1  -2  15 6511.24 634.752  17
   1   2  15 6413.73 658.396  25
   1  -2  15 6741.21 671.569  15
  -1  -2 -16 17503.8 1219.81  31
  -1  -2 -16 17481.5 1151.96  28
   1  -2 -16 19019.0 1226.49  28
   1  -2 -16 19818.7 1260.76  31
   1   2 -16 19985.2 1235.66  28
  -1   2 -16 19274.7 1229.46  32
   1   2 -16 19199.7 1211.99  32
  -1   2  16 19321.7 1190.44  25
   1  -2  16 20177.8 1118.88  17
  -1   2 -16 21083.8 1242.67   7
  -1  -2  16 20655.6 1131.20  17
   1   2  16 19228.0 1179.36  25
   1   2 -17 3835.80 590.106  28
  -1   2 -17 3297.94 525.464  32
   1   2 -17 3543.91 530.836  32
   1  -2 -17 2979.48 517.642  28
   1  -2 -17 3562.40 531.166  31
  -1  -2 -17 3356.11 553.875  31
  -1  -2 -17 3532.45 530.047  28
   1   2  17 3864.26 549.558  25
   1  -2  17 3703.36 504.881  17
   1   2  17 3455.45 479.516  17
  -1   2  17 3318.03 500.048  25
  -1  -2  17 3827.33 492.589  17
  -1   2  17 3696.23 527.967  17
  -1   2 -17 3969.00 567.042   7
   1   2 -18 9184.40 900.838  32
  -1  -2 -18 9181.22 867.961  28
   1   2 -18 8237.40 844.614  28
  -1   2 -18 9782.52 938.152  28
   1  -2 -18 7588.41 797.305  28
  -1  -2 -18 9460.94 937.732  31
  -1   2 -18 8897.80 873.565  32
   1  -2 -18 8542.70 910.808  31
  -1   2 -18 8650.79 865.297   7
   1   2  18 9357.71 824.587  17
   1  -2  18 9235.02 805.361  17
  -1   2  18 8610.18 842.651  25
  -1   2  18 9738.79 853.796  17
  -1  -2  18 8656.97 791.397  17
   1   2  18 8888.66 850.392  25
   1   2 -19 3750.86 608.893  28
   1  -2 -19 2995.43 497.183  31
  -1  -2 -19 3694.97 604.497  28
  -1   2 -19 4093.86 623.521  28
  -1  -2 -19 3425.66 610.497  31
   1  -2 -19 3244.62 618.111  28
  -1   2 -19 3676.70 573.287  32
  -1  -2  19 3775.01 547.727  17
  -1   2  19 4038.04 543.693  17
   1  -2  19 3832.23 545.904  17
  -1   2  19 3865.63 576.070  25
   1   2  19 4259.76 555.813  17
   1   2  19 3922.80 596.404  25
   1  -2 -20 19084.4 1387.78  28
   1   2 -20 21816.3 1452.08  28
  -1   2 -20 21873.6 1454.40  28
  -1  -2 -20 19173.6 1374.89  28
   1  -2 -20 19341.1 1380.27  31
  -1  -2 -20 20357.3 1440.02  31
  -1   2 -20 19750.0 1412.71  32
  -1  -2  20 21937.7 1314.48  17
   1  -2  20 21273.2 1296.96  17
   1   2  20 22368.0 1327.41  17
  -1   2  20 22284.8 1417.90  25
   1   2  20 21637.1 1388.66  25
  -1   2  20 22605.6 1353.11  17
   1  -2 -21 875.525 322.654  28
  -1   2 -21 1421.94 509.606  28
   1   2 -21 408.778 331.729  28
  -1  -2 -21 978.698 378.074  28
   1  -2 -21 605.129 235.798  31
  -1   2 -21 834.550 369.870  32
  -1  -2 -21 764.490 421.620  31
   1   2  21 895.120 285.535  17
  -1   2  21 1222.69 342.990  17
   1  -2  21 643.932 235.296  17
  -1  -2  21 724.797 229.908  17
   1   2 -21 698.383 282.338  21
   1   2  21 1037.25 333.279  25
  -1   2  21 388.679 223.056  61
  -1  -2  21 653.566 272.454  61
  -1  -2 -22 5389.16 753.940  37
   1   2 -22 6183.55 836.804  28
   1  -2 -22 4805.23 677.790  37
   1  -2 -22 5790.51 784.284  28
  -1  -2 -22 4785.46 718.312  28
  -1   2 -22 7185.41 886.281  28
  -1  -2 -22 6464.66 844.903  31
   1  -2 -22 6176.93 805.642  31
   1   2 -22 6384.43 806.074  21
  -1   2  22 6729.70 752.029  17
   1  -2  22 6461.21 751.537  17
  -1  -2  22 6492.34 752.417  17
   1   2  22 6852.68 752.757  17
  -1  -2  22 4392.24 735.100  63
   1  -2  22 5482.81 838.619  61
   1   2  22 3561.16 709.532  64
   1  -2  22 4894.16 754.730  63
   1   2  22 5272.28 793.516  61
  -1   2  22 5176.68 739.367  61
  -1  -2  22 4785.56 740.858  61
  -1   2  22 5065.08 704.607  46
   1   2  22 4885.08 672.211  46
  -1  -2 -23 14.5921 228.425  31
   1  -2 -23-130.146 214.877  37
  -1   2 -23 147.446 265.088  28
  -1  -2 -23 196.612 237.903  37
   1   2 -23 507.665 383.842  28
   1  -2 -23 127.855 181.141  31
   1   2  23 358.882 192.663  17
  -1  -2  23-40.1634 133.126  17
   1   2 -23 171.313 313.471  21
   1  -2  23 159.058 180.818  17
  -1   2  23-128.175 179.363  17
   1   2  23-297.167 298.682  61
   1  -2  23-90.8719 286.355  61
  -1  -2  23 195.157 265.339  63
  -1  -2  23 223.425 231.352  61
   1  -2  23 23.1278 258.673  63
  -1   2  23 2.76037 257.654  61
   1   2  23 71.8104 171.898  46
   1  -2 -23 201.929 279.834  49
   1  -2 -24 11879.6 1113.77  31
   1  -2 -24 11940.5 1005.19  37
  -1   2 -24 12241.4 1192.95  28
  -1  -2 -24 10890.7 1079.31  31
  -1  -2 -24 12108.6 1025.53  37
   1   2 -24 12041.8 1175.65  28
  -1   2 -24 12123.1 1126.49  21
   1   2 -24 12393.8 1146.53  21
  -1  -2  24 12599.0 1174.25  61
   1  -2  24 12224.8 1173.09  61
   1   2  24 12014.1 1160.99  61
   1  -2  24 12194.4 1136.28  63
  -1   2  24 11967.3 1141.30  61
   1  -2 -24 12438.6 1200.03  56
  -1  -2  24 12208.2 1134.84  63
   1   2  24 12703.1 1067.49  46
   1  -2 -24 13561.9 1160.98  49
  -1  -2 -25 6126.22 808.414  31
  -1  -2 -25 6120.65 706.386  37
  -1   2 -25 5888.28 826.824  28
   1   2 -25 6730.40 899.924  28
   1   2 -25 6715.82 865.854  21
  -1   2 -25 5725.57 790.954  21
   1   2  25 6752.36 853.069  61
  -1  -2  25 5732.02 795.267  63
   1  -2 -25 7619.68 966.443  56
  -1   2  25 6554.24 866.185  61
  -1   2  25 7105.21 861.208  63
   1  -2  25 7795.60 965.308  61
   1   2  25 6212.48 858.643  63
   1  -2  25 6528.39 832.270  63
  -1  -2  25 8279.81 987.602  61
   1  -2 -25 7586.44 920.995  49
  -1  -2 -26 3943.17 544.160  37
  -1  -2 -26 4588.37 716.250  56
   1   2  26 2523.59 543.332  63
  -1  -2  26 3522.08 696.046  61
  -1   2  26 3645.89 672.008  61
   1   2  26 4381.73 733.555  61
   1  -2 -26 3404.14 689.088  56
  -1  -2  26 3281.48 618.299  63
   1  -2  26 3298.59 620.576  63
   1  -2  26 3183.90 591.617  61
  -1   2  26 3139.33 538.983  63
   1  -2 -26 3721.40 660.886  49
  -1  -2 -26 3613.90 600.827  49
  -1  -2 -27 141.950 152.657  37
  -1  -2  27 105.926 222.878  61
  -1   2  27 152.184 313.937  61
  -1  -2  27-68.0897 204.772  63
   1  -2  27 664.252 330.905  61
  -1  -2 -27 840.510 433.761  56
   1  -2  27-311.728 274.980  63
   1   2  27 106.721 219.187  63
  -1   2  27 182.453 220.063  63
   1  -2 -27-77.4699 323.720  56
   1   2 -27-136.628 252.207  56
   1   2  27 395.558 338.070  61
   1  -2 -27-178.429 235.809  49
  -1  -2 -27 51.1878 255.622  49
   1   2  28 4069.68 631.785  61
  -1  -2  28 4115.42 620.607  63
   1  -2 -28 5305.77 763.578  56
   1   2 -28 4105.29 664.659  56
  -1   2  28 3715.85 608.566  63
   1   2  28 3965.55 630.588  63
  -1  -2 -28 3702.98 646.521  56
   1  -2  28 3773.99 613.323  63
   1  -2  28 4605.37 686.294  61
  -1   2  28 3855.38 591.621  61
  -1  -2  28 5279.99 743.592  61
   1  -2 -28 3804.41 576.723  49
   1  -2  28 4694.45 586.285  44
  -1  -2 -28 3937.97 581.725  49
   1   2  29 3080.07 574.375  61
  -1   2  29 2693.28 479.919  63
  -1   2 -29 3242.29 596.682  56
  -1  -2  29 2851.23 548.772  61
   1  -2 -29 3582.97 570.526  56
   1  -2  29 3395.35 559.651  61
  -1  -2  29 2917.62 513.766  63
   1   2  29 2719.75 510.552  63
  -1  -2 -29 3556.62 616.945  56
  -1   2  29 2899.39 533.672  61
   1  -2  29 3121.56 529.080  63
   1   2 -29 3140.89 559.675  56
  -1  -2  29 3632.44 492.854  44
   1  -2 -29 3895.25 581.378  49
  -1  -2 -29 3629.89 571.504  49
   1  -2  29 3996.68 519.948  44
   1   2  30 1655.52 402.678  63
   1   2 -30 1238.13 341.857  56
   1  -2  30 1854.99 406.762  63
   1   2  30 1620.64 374.796  61
   1  -2 -30 1469.45 381.304  56
  -1  -2  30 1023.47 258.516  63
  -1   2  30 1432.70 390.991  61
  -1   2 -30 966.360 293.603  56
  -1  -2 -30 1921.50 463.007  56
  -1  -2 -30 1636.54 363.144  49
   1  -2  30 1342.55 272.438  44
   1  -2 -30 1286.57 352.924  49
  -1  -2  30 1567.66 314.731  44
   1  -2 -31 203.647 191.927  59
  -1   2 -31 101.820 171.170  56
   1  -2  31-49.0526 154.425  63
   1  -2 -31 171.214 155.225  56
   1   2 -31-232.457 171.060  56
  -1  -2 -31-88.6775 206.483  56
  -1   2  31 67.0833 163.285  61
   1   2  31 28.4248 163.865  63
   1   2  31-58.2085 169.886  61
   1  -2  31 163.767 139.518  44
   1  -2 -31-305.509 224.705  49
  -1  -2  31 159.315 120.415  44
  -1  -2 -31 40.6927 162.554  49
  -1   2 -32 1651.30 321.389  56
   1   2  32 1749.93 300.990  63
  -1  -2 -32 1744.98 342.153  59
   1  -2  32 1682.51 306.762  63
  -1  -2 -32 2276.94 370.402  56
   1   2 -32 2141.81 401.642  59
   1   2  32 2344.77 374.711  61
   1  -2 -32 2107.74 369.669  59
   1  -2 -32 2279.31 385.744  56
  -1   2  32 2646.52 387.316  61
  -1  -2  32 1771.93 251.309  44
  -1  -2 -32 2112.67 331.041  49
   1  -2  32 1715.86 255.569  44
  -1   3   0 163.190 175.728   4
  -1  -3   0 138.082 188.199   1
   1  -3   0 98.2519 127.801   1
   1   3   0 69.8112 104.355   3
  -1   3   0-8.23017 175.846   1
  -1   3   0 28.3190 180.804   2
  -1   3   0 19.6805 82.2090  14
  -1   3   0 25.1249 81.8869   8
   1  -3   0 86.1724 80.9995  16
   1   3   0 10.0267 157.829   1
   1   3   0 86.4029 101.827  10
  -1   3   0 0.95964 68.8166  10
  -1  -3   1 72047.6 2257.92   1
  -1   3   1 68381.0 2434.11   2
  -1   3   1 67250.4 1424.57  14
  -1   3  -1 69601.0 1393.84   8
   1   3  -1 62319.1 1154.13   7
   1  -3   1 64804.7 1414.19  17
  -1   3  -1 68310.8 2061.85   1
   1  -3   1 73249.1 2041.53   1
  -1  -3  -1 71632.2 2380.27   1
   1   3  -1 64880.9 1403.76  10
  -1   3   1 69773.8 2085.80   4
   1  -3   1 68703.4 1400.41  16
   1  -3  -1 65566.0 1431.83  18
   1   3  -1 67332.4 2311.87   1
  -1   3  -1 72508.6 2266.71   4
   1   3   1 72583.6 1842.02   3
   1  -3  -1 69805.9 2193.62   1
  -1   3  -1 65550.3 1346.56  10
   1   3  -1 70832.0 1226.53   3
  -1   3  -1 70854.9 2341.29   2
   1   3   1 69474.3 2410.11   1
   1  -3  -2 73211.2 2394.60   1
   1   3  -2 74243.2 2429.11   1
   1  -3   2 76827.1 2076.82   1
   1  -3   2 75432.9 1505.05  16
   1   3  -2 75785.8 1463.66   6
   1   3  -2 69118.1 1339.57   7
   1   3   2 75025.1 2149.04   3
   1  -3   2 74077.5 1536.96  17
  -1   3   2 74716.1 2301.82   3
   1   3   2 70399.3 2530.44   1
   1  -3  -2 74348.6 1526.28  18
   1   3  -2 73868.3 1516.16  10
  -1   3  -2 78339.4 2388.40   2
  -1  -3  -2 76553.2 1566.64  18
  -1  -3   2 73992.4 2338.93   1
  -1   3  -2 74883.5 2167.77   1
   1   3   2 75126.8 1952.16   4
  -1   3   2 75763.4 2137.21   4
  -1   3  -2 77699.3 2439.08   4
  -1  -3  -2 74814.6 2542.67   1
   1   3   3 63530.6 1352.84   9
   1   3  -3 64308.0 2275.61   1
   1  -3   3 62761.4 1394.53  16
   1  -3  -3 66191.8 2400.14   1
   1  -3   3 61497.1 1404.32  17
  -1   3   3 69723.5 2026.51   4
  -1  -3  -3 65192.7 2465.28   1
   1  -3   3 61735.0 1437.95  18
   1   3  -3 66140.5 1437.93  10
  -1   3   3 66051.0 1424.61   9
   1   3  -3 62413.8 1320.17   7
  -1   3  -3 65703.6 2121.13   2
  -1  -3   3 64798.3 1461.89  18
  -1  -3   3 67113.5 2199.57   1
  -1   3  -3 63628.8 1996.08   1
   1   3   3 64896.5 1688.33   4
   1   3   3 63690.1 2139.94   3
   1   3  -3 65396.4 1341.69   6
   1  -3   3 65255.5 1908.89   1
  -1   3   3 67367.0 2300.59   3
  -1   3  -3 65339.2 1649.80   3
  -1   3  -4 6619.61 517.928   3
  -1  -3  -4 6633.50 812.957   1
   1   3   4 6652.47 723.099   3
  -1  -3   4 6378.73 397.199  16
   1  -3   4 6019.90 417.293  18
   1  -3   4 6667.05 602.553   1
   1   3  -4 6586.59 732.226   1
   1   3  -4 7119.57 407.244   6
   1  -3   4 5973.66 407.781  17
   1  -3   4 6269.37 409.429  16
  -1   3  -4 7236.54 624.897   2
  -1  -3   4 7297.52 722.617   1
   1   3   4 6822.46 408.153   9
  -1   3   4 6388.05 419.151   9
   1   3  -4 7183.33 420.525   7
   1  -3  -4 7088.54 811.851   1
  -1   3  -4 6873.05 645.651   1
   1   3   4 6947.83 484.964   4
  -1  -3   4 6823.70 429.222  18
  -1   3   4 7570.84 807.768   3
  -1   3   4 7234.18 590.205   5
  -1  -3   5 129740. 2315.74  16
   1   3  -5 123527. 2099.36  11
   1  -3   5 119881. 2333.33  15
   1   3  -5 129874. 2341.36   7
  -1  -3   5 134720. 3486.00   1
   1   3  -5 129168. 3566.16   1
  -1  -3  -5 123796. 3720.06   3
  -1   3   5 130261. 3813.76   3
   1  -3  -5 132694. 2901.23   4
  -1   3  -5 133684. 3259.88   1
   1  -3  -5 131217. 3976.55   1
  -1  -3   5 133050. 2349.84  18
  -1  -3  -5 127653. 3977.96   1
  -1   3   5 127718. 3888.78   2
  -1  -3   5 131002. 2340.68  17
   1   3   5 132888. 2277.36   9
   1  -3   5 134390. 2364.83  17
   1   3   5 136076. 3789.44   3
  -1  -3   5 116122. 2336.86  15
  -1   3   5 134968. 2753.95   5
  -1   3  -5 137003. 2906.95   2
   1  -3   5 132598. 2364.49  16
  -1   3  -5 139541. 2907.90   3
   1   3  -5 133728. 2204.77   6
   1  -3   5 131977. 2394.94  18
   1   3  -5 133102. 2318.01   3
   1  -3   6 77098.2 1808.07  15
   1   3  -6 78225.7 1592.53   6
  -1  -3  -6 74459.4 3108.84   1
  -1  -3   6 77853.2 1697.06  18
   1  -3   6 80120.5 1754.67  17
   1  -3   6 76561.9 1737.11  18
  -1   3   6 76328.2 1756.96  19
  -1   3  -6 76421.2 2497.34   1
  -1   3   6 79874.9 1923.93   5
   1   3  -6 79822.1 1751.47   7
   1   3  -6 76767.1 2773.21   1
  -1  -3  -6 70891.1 2939.16   3
  -1  -3   6 73178.7 1794.06  15
   1   3   6 78043.2 2988.87   3
   1   3  -6 79706.4 1968.67   3
  -1  -3   6 79807.9 1753.39  16
  -1   3   6 76009.6 3001.76   3
  -1   3   6 69084.5 2885.51   2
  -1  -3   6 81024.8 1753.83  17
  -1   3   6 82958.8 1933.31  24
   1  -3   6 78899.1 1767.87  16
   1  -3  -6 77139.9 2083.19   4
   1   3  -6 73652.3 1579.90  11
  -1   3  -6 79128.7 1936.08   2
  -1   3  -6 75741.0 2225.94   3
   1  -3  -6 73556.8 1906.18  31
  -1  -3  -6 82953.6 2000.79  31
  -1  -3  -6 79594.1 1907.47  29
  -1   3   7 26867.7 1814.23   2
  -1   3   7 26992.9 982.612  19
   1   3  -7 31517.7 1065.80   7
   1  -3   7 28593.6 1000.80  17
  -1  -3   7 27054.5 997.453  16
   1   3   7 27666.2 1832.21   2
   1   3   7 28311.1 1886.77   3
   1  -3   7 27301.4 1040.46  15
   1   3  -7 27093.2 1690.17   1
  -1  -3  -7 26242.4 1930.30   1
   1  -3   7 26736.0 964.747  18
  -1   3   7 27092.5 1869.07   3
  -1  -3   7 26788.2 932.812  18
   1  -3   7 28552.3 1033.63  16
  -1   3  -7 27976.9 1421.52   3
  -1   3  -7 27711.5 1557.31   1
  -1  -3   7 27612.3 1062.97  15
  -1   3  -7 27577.6 892.799   2
   1   3   7 26322.0 1045.90  24
   1   3  -7 28093.0 1268.16   3
   1  -3  -7 26808.6 1161.95   4
  -1   3   7 28523.6 1102.00  24
  -1  -3  -7 24833.1 1827.99   3
   1   3  -7 27262.9 921.480  11
  -1  -3   7 27534.6 988.123  17
   1  -3  -7 25290.6 1027.69  29
  -1  -3  -7 25611.9 1050.87  29
   1  -3  -7 23947.7 1058.49  31
  -1  -3  -7 26753.9 1122.31  31
  -1  -3  -8 855.309 167.886  18
  -1   3   8 918.158 197.169  19
   1   3  -8 951.443 389.563   1
   1  -3   8 1307.67 228.840  17
  -1   3   8 1315.11 275.854  24
   1  -3   8 1207.37 228.363  18
   1   3  -8 1700.28 306.110   7
   1   3   8 1433.28 276.641  24
  -1  -3   8 962.311 195.358  18
  -1  -3   8 1136.16 209.991  17
   1   3   8 808.733 358.107   2
  -1  -3   8 808.455 205.648  15
  -1  -3   8 565.288 188.057   3
  -1   3  -8 822.388 316.636   1
   1   3  -8 851.983 203.432   2
   1   3  -8 1297.27 235.051  11
  -1   3   8 808.280 375.019   2
  -1   3  -8 1167.10 227.864   7
   1  -3   8 1371.57 260.469  16
  -1   3  -8 992.995 333.127   3
   1   3  -8 847.737 248.943   3
   1  -3   8 1098.04 246.039  15
  -1   3  -8 1010.42 211.906  11
  -1  -3  -8 343.820 259.461   3
   1   3   8 1060.88 435.872   3
  -1  -3  -8 1611.90 299.713  31
  -1  -3  -8 1210.39 249.228  29
   1  -3  -8 1051.18 195.943  29
   1  -3  -8 1447.02 312.265  31
   1  -3   9 103254. 2376.15  15
   1   3  -9 112185. 2403.10   7
   1   3  -9 104703. 2232.96  11
  -1   3  -9 113043. 2366.19   7
   1   3  -9 89971.5 2975.98   3
   1  -3   9 106983. 2279.49  17
  -1   3   9 89328.1 2131.95  19
  -1   3  -9 98318.7 3461.77   1
   1   3   9 105980. 2452.39  25
  -1  -3   9 91273.8 2001.99  18
  -1   3  -9 91351.6 3170.95   3
  -1   3   9 105541. 2451.60  25
   1   3   9 87923.2 3576.42   2
   1   3  -9 96713.5 3740.29   1
  -1   3  -9 106035. 2232.85  11
   1  -3   9 105285. 2340.87  16
  -1  -3   9 105058. 2255.42  17
  -1  -3  -9 107784. 2538.89  31
   1  -3  -9 97693.0 2305.25  29
  -1  -3  -9 103906. 2398.39  29
   1   3   9 99083.4 2314.39  34
   1  -3  -9 98867.0 2425.17  31
   1  -3  10 60290.5 1816.79  15
   1   3  10 62236.3 1845.47  25
  -1   3 -10 49071.4 2577.51   1
   1  -3  10 61828.4 1713.81  17
  -1  -3  10 59748.1 1697.90  17
   1   3  10 63599.1 1903.19  23
  -1   3 -10 45189.0 2367.54   3
  -1   3 -10 60896.3 1679.29  11
  -1   3 -10 62570.3 1763.13   7
  -1   3  10 65020.7 1943.38  23
  -1   3  10 60957.7 1847.81  25
   1   3 -10 60425.5 1770.59   7
   1   3 -10 58416.4 1680.77  11
  -1  -3 -10 65597.0 1985.17  31
   1  -3 -10 61050.9 1897.16  31
  -1   3 -10 53945.0 1605.99  33
   1   3  10 60127.7 1778.21  34
  -1  -3 -10 64195.0 1849.68  29
   1  -3 -10 58772.7 1734.08  29
   1   3 -10 53898.1 1711.40  32
  -1   3  11 4542.35 527.452  23
  -1  -3  11 3650.96 420.583  17
   1   3  11 4397.67 506.742  23
  -1   3  11 4377.80 481.059  25
   1  -3  11 3443.25 433.073  15
   1   3 -11 4798.27 488.208  11
  -1   3 -11 3856.84 435.198  11
   1   3  11 3754.91 453.178  25
   1   3 -11 5093.70 588.295   7
   1  -3  11 4365.71 455.494  17
  -1   3 -11 3915.26 463.747   7
   1   3  11 4044.44 464.646  34
  -1  -3 -11 4304.27 477.519  29
   1  -3 -11 4145.20 456.813  29
   1  -3 -11 4356.92 514.192  31
   1   3 -11 4431.69 498.765  32
  -1   3 -11 4249.75 483.005  32
  -1  -3 -11 4477.03 519.541  31
   1   3  12 15350.8 964.280  25
   1  -3  12 16722.8 920.215  17
  -1   3 -12 17182.1 939.176  11
   1   3  12 16447.3 1010.61  23
  -1   3  12 17216.7 1023.81  25
   1   3 -12 17551.3 1008.85   7
  -1   3 -12 16500.7 943.230   7
  -1  -3  12 15514.1 901.197  17
   1  -3  12 15814.6 969.040  15
  -1   3  12 17060.0 1042.95  23
   1   3 -12 17666.3 1031.01  28
  -1   3 -12 15962.6 948.089  32
   1  -3 -12 17209.5 1048.99  31
  -1  -3 -12 16010.7 939.463  29
   1  -3 -12 15209.5 901.779  29
   1   3  12 15490.3 930.214  34
   1   3 -12 15970.4 948.341  32
  -1  -3 -12 16886.3 1039.10  31
   1  -3  13 62160.3 2039.52  15
  -1   3 -13 62510.3 1946.26  11
   1   3  13 61555.3 2084.01  23
  -1   3  13 62306.6 2066.12  25
  -1  -3  13 58307.2 1879.20  17
   1  -3  13 59476.8 1883.84  17
  -1   3 -13 64962.2 2007.57   7
  -1   3  13 62935.2 2136.45  23
   1   3 -13 65716.5 2060.54   7
   1   3  13 60400.1 2036.72  25
  -1   3 -13 58768.7 1977.33  32
   1   3 -13 65777.5 2128.28  28
   1  -3 -13 51883.8 1778.62  29
   1   3 -13 57890.8 1989.41  32
   1  -3 -13 62610.6 2110.61  31
  -1  -3 -13 61566.8 2116.29  31
  -1  -3 -13 59220.0 1930.65  29
   1   3  14 25639.4 1350.03  23
  -1   3 -14 26436.1 1286.76  11
   1  -3  14 26336.5 1257.75  17
  -1   3  14 28901.0 1428.10  25
  -1   3  14 26599.2 1403.15  23
   1   3  14 28682.2 1411.44  25
  -1  -3  14 24888.7 1231.27  17
   1   3 -14 26216.7 1339.97   7
   1  -3  14 25086.9 1309.41  15
  -1   3 -14 25852.8 1304.76   7
   1  -3 -14 27640.4 1426.39  31
  -1  -3 -14 26416.1 1288.52  29
  -1  -3 -14 28768.0 1472.96  31
  -1   3 -14 29248.9 1408.03  32
   1   3 -14 29759.0 1474.43  28
   1   3 -14 28978.4 1392.29  32
  -1   3  15 6983.42 747.824  23
  -1   3  15 7799.21 763.208  25
   1   3  15 7056.88 726.543  23
  -1  -3  15 6701.57 647.405  17
   1  -3  15 6544.43 693.801  15
  -1   3 -15 6846.40 680.260   7
   1  -3  15 6646.67 644.525  17
  -1   3 -15 6478.80 651.917  11
   1   3  15 7178.79 722.369  25
  -1   3 -15 7807.17 745.097  32
  -1  -3 -15 7631.74 806.112  31
   1   3 -15 7563.38 739.708  32
   1  -3 -15 7680.46 790.981  31
   1   3 -15 8352.45 799.549  28
  -1   3 -16 29961.1 1508.65   7
   1   3  16 27513.1 1479.95  23
  -1   3  16 32053.4 1587.23  25
   1  -3  16 28850.0 1393.59  17
   1   3  16 30726.2 1569.05  25
  -1  -3  16 28845.0 1399.69  17
  -1   3  16 27997.4 1517.62  23
  -1  -3 -16 30803.1 1609.97  31
  -1   3 -16 28999.0 1519.43  32
   1   3 -16 29911.0 1568.58  28
   1   3 -16 29269.0 1504.55  32
   1  -3 -16 28367.0 1575.66  31
   1   3  17 56488.5 2198.57  25
  -1   3  17 57613.5 2217.43  25
  -1   3 -17 56013.9 2189.24   7
   1  -3  17 50927.9 1968.90  17
  -1  -3  17 54121.0 2020.96  17
  -1   3 -17 53781.3 2163.36  32
   1   3 -17 50276.7 2100.91  32
   1  -3 -17 49266.1 2162.34  31
  -1   3 -17 54559.3 2175.19  28
  -1  -3 -17 54801.4 2255.76  31
   1   3 -17 55494.7 2222.24  28
   1  -3  18 3808.54 534.790  17
  -1   3  18 4833.91 661.838  25
   1   3  18 4613.64 649.999  25
  -1   3 -18 4194.10 622.356   7
  -1  -3  18 4291.98 561.160  17
  -1   3 -18 4474.33 652.325  28
  -1   3 -18 4230.86 627.157  32
   1   3 -18 4637.77 657.898  32
  -1  -3 -18 4599.05 669.564  31
   1  -3 -18 4899.56 684.342  31
   1   3 -18 4545.48 639.028  28
  -1   3  19 1453.78 412.164  25
   1   3  19 1321.53 362.306  25
   1   3  19 1144.97 303.588  17
  -1   3  19 1561.43 380.973  17
   1  -3  19 1117.80 292.867  17
  -1  -3  19 1321.59 344.271  17
  -1   3 -19 1049.41 392.454  32
   1   3 -19 1407.64 383.698  28
  -1  -3 -19 1766.56 471.510  31
   1  -3 -19 1774.02 499.422  31
  -1   3 -19 2371.66 547.944  28
   1  -3  20 5248.55 661.183  17
   1   3  20 6150.74 712.357  17
  -1   3  20 6252.86 777.438  25
  -1  -3  20 5765.42 688.645  17
   1   3  20 5930.89 742.594  25
  -1   3  20 6350.40 697.827  17
   1  -3 -20 5984.05 794.941  31
  -1   3 -20 5533.38 721.501  32
  -1  -3 -20 5173.38 740.885  31
  -1   3 -20 5170.89 761.518  28
   1   3 -20 5395.61 735.654  28
  -1  -3 -21 23956.6 1508.72  37
   1  -3 -21 24334.6 1509.51  37
  -1   3 -21 23771.6 1553.18  32
   1   3 -21 28372.8 1727.06  28
  -1   3 -21 29167.5 1744.85  28
   1  -3 -21 27059.8 1714.26  31
  -1  -3 -21 26889.9 1726.25  31
  -1   3  21 27705.7 1554.90  17
  -1   3  21 29881.2 1713.01  25
   1   3  21 28256.2 1532.22  17
   1  -3  21 26372.7 1496.18  17
   1   3 -21 27884.1 1699.15  21
   1   3  21 29801.2 1701.70  25
  -1  -3  21 27705.1 1539.61  17
  -1  -3  21 20395.7 1487.20  63
   1   3  21 22112.9 1595.22  61
  -1  -3  21 22857.7 1623.53  61
   1  -3  21 23720.8 1663.31  61
  -1   3  21 22826.6 1614.45  61
   1  -3  21 22194.0 1549.09  63
   1  -3 -21 20665.8 1415.99  43
   1   3  21 22918.2 1510.72  46
   1  -3 -21 22980.2 1577.82  49
  -1  -3 -21 22966.8 1508.04  43
  -1   3  21 19665.3 1377.41  46
  -1   3 -22 4170.85 700.556  28
  -1  -3 -22 2860.49 546.020  37
   1  -3 -22 3444.60 618.226  31
   1  -3 -22 3676.71 633.679  37
   1   3 -22 2868.32 600.905  28
  -1  -3 -22 2123.18 494.428  31
   1   3  22 3340.78 535.332  17
   1   3  22 3600.57 604.423  25
  -1  -3  22 3149.85 537.240  17
   1  -3  22 2989.81 521.390  17
  -1   3  22 3018.02 529.398  17
   1   3 -22 2557.41 519.981  21
   1   3  22 3279.81 647.347  61
   1  -3  22 3179.35 615.566  63
   1  -3  22 4005.72 713.846  61
  -1  -3  22 2610.60 528.462  63
  -1  -3  22 3171.29 600.882  61
  -1   3  22 2680.67 588.466  61
   1  -3 -22 2726.21 636.381  56
  -1   3  22 2617.33 489.055  46
   1   3  22 2947.30 574.708  46
  -1  -3 -22 2871.39 574.651  43
   1  -3 -22 3007.96 607.195  49
   1  -3 -22 2796.50 521.608  43
  -1  -3 -23-27.3103 293.339  37
  -1  -3 -23-153.162 270.321  31
  -1   3 -23-79.6232 387.392  28
   1  -3 -23 615.748 315.677  31
   1   3 -23 322.815 319.922  28
   1  -3 -23 333.810 245.504  37
   1  -3  23 797.191 290.234  17
   1   3  23 153.116 163.334  17
  -1   3 -23 407.524 293.627  21
  -1   3  23 89.6226 140.362  17
  -1  -3  23 345.975 218.977  17
   1   3 -23 545.201 366.880  21
   1  -3  23 339.408 286.189  63
  -1  -3  23 133.647 253.155  63
   1  -3  23 333.485 346.791  61
  -1  -3  23 135.556 269.286  61
   1  -3 -23 222.451 304.761  56
  -1   3  23-65.5654 283.209  61
   1   3  23 264.308 213.902  61
  -1  -3 -23 206.997 213.189  43
   1   3  23 124.667 185.377  46
   1  -3 -23 132.255 300.489  49
  -1   3  23 305.677 340.082  46
   1  -3 -24 6931.53 855.629  31
  -1  -3 -24 7230.64 807.926  37
  -1   3 -24 6409.37 863.662  28
   1   3 -24 6394.88 857.768  28
   1  -3 -24 7225.31 776.387  37
  -1  -3 -24 6151.75 804.385  31
   1   3 -24 6746.42 852.520  21
  -1   3 -24 6619.56 873.348  21
   1  -3 -24 8430.48 979.149  56
   1  -3  24 7157.62 934.199  61
  -1  -3 -24 8899.31 1069.94  56
  -1   3  24 7065.69 864.020  61
  -1  -3  24 7657.93 896.699  63
   1  -3  24 7765.42 939.783  63
  -1  -3  24 8927.35 1023.07  61
   1   3  24 7476.84 888.372  61
   1   3  24 7127.56 803.249  46
  -1  -3 -24 7788.19 875.702  49
  -1  -3 -24 7098.05 816.273  43
   1  -3 -24 8083.71 883.623  49
  -1  -3 -25 19907.5 1272.85  37
   1   3 -25 17158.3 1394.21  28
  -1   3 -25 14677.0 1292.64  28
   1   3 -25 17536.6 1368.85  21
  -1   3 -25 17085.8 1360.80  21
   1   3  25 17724.6 1402.38  61
  -1  -3  25 17015.9 1345.97  63
   1  -3 -25 18822.5 1471.39  56
  -1   3  25 17663.0 1371.72  61
  -1  -3 -25 17346.3 1416.82  56
   1  -3  25 17268.4 1363.89  63
   1  -3  25 19594.1 1500.91  61
  -1  -3  25 19158.9 1472.03  61
   1   3  25 19710.1 1330.71  46
   1  -3 -25 18643.9 1356.60  49
  -1  -3 -25 17845.8 1339.81  49
  -1  -3 -25 15862.1 1188.46  43
  -1  -3 -26 3824.56 515.512  37
   1   3  26 3116.11 568.848  61
  -1   3  26 3589.73 630.019  63
   1  -3  26 4233.06 708.378  61
  -1   3  26 4011.63 685.487  61
  -1  -3  26 3347.65 578.191  63
   1  -3  26 2989.06 592.181  63
  -1  -3  26 3536.26 628.699  61
  -1  -3 -26 3065.86 596.079  56
   1  -3 -26 4800.86 805.937  56
   1  -3 -26 4272.37 648.131  49
  -1  -3 -26 3865.14 632.111  49
   1  -3  26 4679.54 619.227  44
   1  -3 -27 64.0534 186.111  36
   1  -3  27 752.216 405.609  61
   1  -3  27 366.519 271.443  63
  -1  -3  27 588.359 298.400  63
   1   3 -27 163.048 262.522  56
  -1   3  27 108.385 251.858  63
   1  -3 -27 136.503 378.887  56
   1   3  27 498.875 325.947  63
  -1   3  27-43.0846 242.999  61
   1   3  27 186.998 212.193  61
  -1  -3 -27 578.693 363.302  56
  -1  -3  27-47.7344 276.342  61
  -1  -3  27-31.5744 170.717  44
   1  -3 -27 67.0453 268.255  49
  -1  -3 -27 297.645 251.915  49
   1  -3  27 137.609 180.693  44
   1   3  28 6858.96 799.117  63
  -1  -3 -28 7905.35 853.048  56
   1  -3  28 7308.64 833.563  63
  -1   3  28 8511.34 916.923  61
  -1   3  28 5284.07 667.185  63
   1   3  28 7028.08 806.807  61
   1  -3 -28 7383.66 857.338  56
  -1  -3  28 6035.47 720.573  63
  -1  -3  28 7855.45 739.797  44
  -1  -3 -28 7156.25 754.920  49
   1  -3  28 7395.02 708.835  44
   1  -3 -28 8018.67 816.421  49
  -1  -3 -29 6986.14 586.175  36
  -1   3  29 6771.84 738.863  63
  -1  -3 -29 9650.69 912.668  56
   1  -3  29 8530.29 837.766  63
   1   3  29 8019.31 796.436  63
   1  -3 -29 8893.33 868.993  56
  -1  -3  29 7580.44 789.618  63
  -1   3  29 8989.62 861.074  61
  -1   3 -29 7086.82 813.938  56
   1   3  29 8169.07 825.816  61
   1  -3 -29 8953.13 809.502  49
  -1  -3 -29 8692.31 817.440  49
  -1  -3  29 9850.95 776.838  44
   1  -3  29 9721.52 787.479  44
  -1   3 -30-302.721 257.004  56
   1   3  30 461.442 246.482  63
   1  -3 -30-53.5419 204.803  56
   1  -3  30 306.371 189.126  63
  -1   3  30-105.372 214.924  61
   1   3  30 527.276 224.116  61
   1  -3 -30 165.494 175.335  59
  -1  -3 -30 68.9728 187.296  56
  -1  -3  30 708.098 241.321  44
   1  -3  30 0.75602 112.437  44
  -1  -3 -30 210.438 216.229  49
   1  -3 -30 609.209 264.295  49
   1  -3 -31 3276.33 476.529  56
   1  -3  31 3159.28 437.578  63
   1   3 -31 3102.90 499.200  59
   1   3  31 3913.58 501.624  61
  -1  -3 -31 3097.79 473.306  59
   1  -3 -31 2701.50 442.918  59
  -1  -3 -31 3996.50 537.218  56
   1   3  31 3280.16 436.783  63
  -1   3  31 4056.62 508.995  61
   1  -3  31 3014.71 366.746  44
  -1  -3 -31 3143.98 425.160  49
   1  -3 -31 3182.24 443.631  49
  -1  -3  31 3098.30 375.346  44
   1   3 -32 6286.96 607.736  59
  -1   3 -32 6814.73 656.658  59
   1   3  32 6266.74 569.798  61
   1  -3 -32 7280.02 620.167  56
  -1  -3 -32 6587.04 591.953  56
  -1   3  32 6886.56 615.444  61
   1  -3  32 5575.38 438.833  44
  -1  -3  32 6228.58 464.800  44
  -1  -3 -32 6502.37 534.962  49
   1   3 -32 7207.88 591.202  50
  -1   4   0 241.099 159.040   1
  -1   4   0 178.704 113.760  14
   1   4   0 76.0892 194.986   1
  -1   4   0-206.367 237.770   4
  -1  -4   0-75.4578 153.636   1
  -1   4   0-54.7203 105.371   8
  -1  -4   0 78.1978 116.312  18
   1  -4   0 579.948 205.456  18
   1   4   0 239.268 110.590  14
   1   4   0 130.052 112.467   8
   1  -4   0 22.5543 88.5611  16
   1  -4   0 22.3559 159.305   1
  -1  -4   0 266.274 120.598  16
   1   4   0 210.671 110.823   3
  -1   4   0 108.468 107.981  10
  -1   4   0-135.840 286.965   2
   1   4   0 36.1557 92.8390  30
   1  -4  -1 47370.1 1303.02  18
   1   4  -1 46681.2 1274.35  14
  -1  -4   1 46063.5 1290.05  18
   1   4   1 45377.0 1278.45  14
  -1   4  -1 46525.5 2249.42   2
  -1   4  -1 46661.6 1209.46  10
   1  -4  -1 47495.4 1244.58  16
  -1   4  -1 47404.9 1276.76   8
   1   4   1 45852.1 1602.68   3
   1   4  -1 47983.4 1279.55   8
   1  -4  -1 47610.0 2085.59   1
   1   4   1 43032.5 2219.19   1
   1  -4   1 46250.9 1918.94   1
  -1  -4   1 48960.6 2192.39   1
  -1   4  -1 47185.0 1278.26  14
  -1   4   1 45630.7 2352.83   2
  -1   4   1 47882.2 1306.91  14
   1   4  -1 45615.5 1064.75   3
   1  -4   1 45984.4 1290.45  18
  -1  -4  -1 45942.9 2184.61   1
  -1   4  -1 47309.8 1243.50   6
   1   4   1 48265.8 1924.43   4
  -1   4   1 48099.9 1998.61   4
  -1   4  -1 49137.8 2133.00   4
  -1  -4  -1 45178.3 1288.67  18
  -1   4  -1 44106.9 1964.75   1
   1   4  -1 45485.1 2191.52   1
  -1  -4  -1 46876.9 1199.36  16
  -1   4   1 48558.8 1907.18   3
   1   4  -1 41288.7 949.817   7
  -1  -4   1 45654.6 1175.63  16
   1   4  -1 45593.3 1252.76  10
   1  -4   1 46601.8 1223.73  16
   1  -4  -1 44395.9 1346.61  29
   1   4   1 44397.8 1332.33  30
  -1  -4  -1 42843.4 1327.88  29
   1  -4   2 47367.5 1288.24  17
   1   4   2 48607.7 1343.73  14
  -1  -4   2 48086.5 1314.57  18
  -1   4  -2 51203.2 2273.71   4
   1   4  -2 48679.9 1311.86  10
  -1  -4   2 47355.3 1216.74  16
   1   4  -2 48562.5 1302.87   8
   1   4   2 45485.5 2333.97   1
   1   4  -2 44584.3 1080.82   7
  -1   4  -2 48273.9 2256.87   2
   1   4  -2 47393.0 2256.95   1
  -1   4   2 47382.8 2433.15   2
  -1  -4   2 46771.3 1284.43  17
   1   4   2 49307.1 1850.61   3
  -1   4   2 49768.4 1307.67   9
  -1   4   2 48687.4 2038.10   3
   1  -4  -2 48377.3 2215.79   1
  -1  -4  -2 49715.8 2369.46   1
   1  -4   2 49034.4 1273.04  16
  -1   4  -2 48660.7 1265.85   6
  -1   4  -2 47570.7 1250.41  10
   1  -4   2 46905.2 1319.39  18
  -1   4  -2 47204.2 2010.75   1
  -1   4   2 49813.6 1356.91  14
  -1  -4   2 51160.4 2208.55   1
   1  -4   2 50543.6 1968.36   1
   1   4   2 47309.4 1826.31   4
  -1   4   2 49944.7 1988.63   4
   1  -4  -2 48073.5 1317.93  18
  -1  -4  -2 48238.0 1317.32  18
  -1   4  -2 49227.7 1301.95   8
  -1  -4  -2 43980.4 1366.61  29
   1  -4  -2 42078.3 1341.73  29
   1   4   2 43383.6 1346.38  30
  -1   4   3 70764.8 1761.10  24
   1   4   3 70376.6 2488.54   3
   1   4  -3 68137.9 2739.18   1
   1  -4   3 71488.5 2368.09   1
   1   4   3 71432.2 2182.09   4
   1  -4   3 74181.8 1654.92  16
  -1  -4   3 70801.8 1585.19  16
  -1  -4  -3 72720.2 1695.94  18
   1   4  -3 75267.7 1648.35   6
  -1   4  -3 71686.7 2701.47   2
  -1   4  -3 71045.0 1860.96   3
  -1   4  -3 73788.5 1666.89   8
  -1   4  -3 68007.0 2468.21   1
   1  -4   3 73129.9 1722.11  18
  -1  -4  -3 72552.2 3008.96   1
  -1   4   3 71553.5 2665.34   3
  -1   4   3 68202.5 3013.12   2
   1   4  -3 71534.5 1652.19   8
  -1  -4   3 71408.7 1657.04  17
  -1  -4   3 73211.8 1723.76  18
   1   4  -3 69266.0 1484.23   7
  -1   4  -3 71354.7 1628.49  10
  -1   4  -3 72056.2 2829.58   4
   1  -4  -3 72435.3 2898.61   1
   1  -4  -3 67759.9 1654.45  18
   1   4  -3 73027.1 1686.59  10
   1   4   3 74464.8 1645.93   9
  -1  -4   3 71779.9 2672.75   1
  -1   4  -3 71543.7 1609.56   6
  -1   4   3 74178.0 1676.77   9
   1  -4   3 74207.5 1681.99  17
  -1   4   3 75143.7 2446.22   4
  -1   4   3 70190.4 1777.84  30
  -1  -4  -3 68013.7 1781.41  29
   1   4   3 70665.2 1795.67  30
   1  -4  -3 66250.8 1735.22  29
   1  -4  -3 69902.1 1773.87  31
   1  -4   4 2971.67 314.969  16
   1   4  -4 1971.43 476.816   1
  -1   4   4 2643.86 643.525   2
  -1  -4   4 2149.76 460.042   1
  -1  -4  -4 2822.61 307.015  18
  -1  -4   4 2835.84 317.347  18
   1  -4   4 2919.49 475.722   1
  -1   4  -4 2886.26 496.169   1
   1   4   4 3086.27 414.888   4
   1   4   4 3052.87 363.254  24
   1   4  -4 2724.33 305.878   6
   1   4  -4 2568.24 290.973   7
   1  -4   4 3341.76 354.788  18
   1  -4  -4 2181.55 545.648   1
  -1   4   4 2537.13 306.915   9
  -1  -4  -4 2893.84 640.019   1
  -1  -4   4 2507.75 275.679  16
   1   4   4 2805.62 521.790   3
   1   4  -4 2347.12 303.916  10
   1  -4  -4 2214.97 283.949  18
  -1   4  -4 3254.23 349.014   6
   1  -4   4 2852.43 303.961  17
   1   4   4 3217.79 312.300   9
  -1   4   4 2650.56 446.397   4
   1  -4   4 2217.40 265.641  15
  -1   4   4 2533.82 332.805  24
  -1  -4   4 2195.33 283.033  17
  -1   4  -4 3393.67 562.539   2
  -1   4   4 2655.03 521.733   3
  -1   4  -4 2882.57 361.384   3
   1   4   4 2741.02 329.626  30
  -1   4   4 2507.86 320.186  30
  -1  -4  -4 3111.11 363.494  29
   1  -4  -4 2338.37 333.322  31
   1  -4  -4 2182.71 303.225  29
  -1  -4  -4 2659.11 337.296  31
  -1  -4   5 16323.5 750.669  18
   1   4  -5 12335.9 547.349  11
  -1  -4  -5 12989.1 1361.01   1
   1   4   5 14375.4 1253.92   3
  -1   4  -5 14109.2 691.649   6
  -1   4  -5 14833.6 844.525   3
   1   4  -5 13122.8 1213.26   1
   1  -4   5 12402.6 658.303  15
  -1   4   5 14547.9 977.648   5
  -1   4   5 16514.4 833.797  24
   1  -4  -5 14822.0 702.784  18
  -1   4  -5 13490.3 1059.30   2
   1   4   5 14902.9 706.198   9
   1  -4   5 13447.7 1038.85   1
  -1  -4   5 14609.4 714.051  17
  -1   4   5 14682.8 732.858   9
  -1   4   5 12671.9 1245.24   3
  -1  -4  -5 15229.4 726.670  18
   1  -4   5 15553.1 732.852  17
  -1  -4   5 15039.9 705.052  16
   1   4   5 13683.9 831.441   4
   1   4   5 15588.5 804.145  24
  -1  -4   5 14122.5 1198.71   1
   1  -4   5 15112.5 748.255  18
   1   4  -5 14412.2 748.444  10
   1  -4  -5 14245.7 1393.95   1
   1   4  -5 14988.7 689.303   6
  -1   4  -5 13551.5 1100.07   1
   1   4  -5 14420.3 694.786   7
   1  -4   5 15490.4 735.027  16
   1  -4  -5 15863.8 820.873  29
  -1  -4  -5 14888.9 820.432  31
   1   4   5 16252.7 827.009  30
   1  -4  -5 16557.4 866.794  31
  -1  -4  -5 14804.4 796.221  29
   1   4  -6 30387.5 1018.14   6
  -1   4   6 27261.0 1121.55  24
   1   4   6 29756.4 1031.76   9
   1   4  -6 25948.1 873.239  11
  -1   4   6 27065.1 1918.17   3
  -1   4  -6 27077.2 1619.55   1
   1  -4  -6 29337.0 2151.50   1
  -1   4  -6 29111.2 1467.22   2
  -1  -4  -6 26267.4 975.171  18
  -1  -4   6 30386.4 1817.34   1
   1  -4   6 29256.2 1061.53  18
   1   4   6 28676.4 1919.29   3
  -1   4   6 30124.3 1371.04   5
  -1  -4   6 28690.0 1044.56  17
   1  -4  -6 26660.5 955.785  18
   1   4   6 27352.4 1117.13  24
   1  -4   6 29485.2 1049.87  17
   1   4  -6 29462.6 1059.27   7
  -1  -4   6 26810.9 1002.19  16
   1  -4   6 25642.9 1024.80  15
   1  -4   6 28944.1 1058.00  16
  -1  -4   6 29111.7 1048.84  18
  -1   4  -6 30712.5 1055.78   6
   1   4  -6 27479.7 1818.57   1
   1  -4  -6 26704.3 1101.43  29
  -1  -4  -6 24707.2 1123.13  31
  -1  -4  -6 24163.2 1055.67  29
   1  -4  -6 25995.1 1133.02  31
   1  -4   7 65470.3 1708.07  18
   1   4  -7 55696.0 1463.21  11
   1  -4  -7 59695.4 1520.11  18
   1   4  -7 65840.2 1717.13   7
   1  -4   7 67096.7 1705.64  17
   1   4  -7 63311.3 1601.85   6
   1  -4   7 64223.3 1716.67  16
  -1   4   7 66545.6 1856.14  24
   1   4   7 66465.5 1832.35  24
  -1  -4  -7 61552.5 1577.93  18
   1   4   7 59791.9 3008.63   3
  -1   4  -7 66169.2 1720.22   7
  -1   4  -7 65070.6 1675.10   6
   1   4  -7 54056.7 2716.42   1
  -1  -4   7 64891.1 1692.09  17
   1  -4   7 61195.3 1717.93  15
  -1  -4   7 61636.1 1660.35  16
  -1   4   7 63445.3 1704.92  19
  -1  -4   7 63736.6 1652.83  18
  -1   4  -7 57273.4 2528.24   1
   1   4   7 59552.1 1692.00  34
  -1  -4  -7 65334.6 1923.61  31
   1  -4  -7 66221.1 1834.33  29
   1  -4  -7 67255.9 1918.39  31
  -1  -4  -7 67519.2 1867.11  29
   1  -4   8 2517.98 348.060  17
   1   4  -8 2043.21 305.381   6
  -1   4  -8 1652.44 431.689   1
  -1   4  -8 2273.24 297.442  11
  -1  -4   8 1652.21 292.018  17
  -1   4   8 1544.97 317.280  24
  -1  -4   8 1916.08 290.059  18
  -1  -4   8 1438.45 254.142  16
   1  -4   8 2109.25 307.440  18
   1   4  -8 1829.96 360.929   7
  -1   4  -8 2739.53 362.185   7
   1   4  -8 1731.98 287.851  11
   1  -4   8 2349.92 346.174  16
   1   4   8 1870.25 289.002  24
   1  -4   8 2372.12 357.125  15
   1   4   8 1541.58 237.863  19
  -1  -4  -8 1888.35 273.168  18
  -1   4   8 1676.82 275.465  19
   1   4   8 1511.30 264.958  34
   1  -4  -8 1940.52 423.333  31
  -1  -4  -8 2291.47 384.058  29
  -1  -4  -8 2525.87 463.023  31
   1  -4  -8 1526.15 317.892  29
  -1   4  -9 5203.45 470.075  11
  -1   4   9 7590.52 638.473  24
   1  -4   9 5979.74 560.064  15
   1   4  -9 5305.81 460.153  11
  -1  -4   9 6751.18 533.343  18
  -1   4   9 6131.41 521.625  19
   1   4  -9 5334.26 542.064   7
   1  -4   9 6153.29 521.931  18
   1   4   9 6321.56 571.571  24
   1  -4   9 5450.00 532.023  16
  -1   4  -9 5968.16 543.712   7
   1   4  -9 5235.22 476.367   6
  -1  -4   9 5973.17 525.859  17
   1  -4   9 6215.95 534.890  17
  -1  -4  -9 7301.43 668.511  31
   1  -4  -9 8101.70 676.458  31
  -1  -4  -9 6992.65 607.221  29
   1   4  -9 6993.92 605.763  28
   1  -4  -9 7007.20 593.384  29
   1   4   9 6932.89 580.451  34
   1  -4  10 15287.8 851.349  17
   1  -4  10 14213.4 886.111  15
  -1   4 -10 14209.9 783.527  11
   1   4 -10 14562.2 799.794   6
   1   4 -10 13649.8 776.271  11
   1   4  10 14280.0 908.640  24
  -1   4  10 12557.2 773.979  19
   1   4  10 14614.0 902.475  25
   1   4 -10 15170.3 894.922   7
   1  -4  10 13766.8 852.425  16
  -1   4 -10 15603.4 882.626   7
  -1  -4  10 12242.4 726.222  18
  -1   4  10 14378.1 908.707  25
  -1  -4  10 14852.4 849.712  17
   1  -4 -10 14009.2 872.930  29
  -1  -4 -10 14386.7 967.401  31
   1   4  10 12894.3 811.338  34
   1   4 -10 13779.7 888.749  28
  -1  -4 -10 14439.3 896.386  29
   1  -4 -10 13616.4 901.472  31
  -1   4  11 371.723 170.198  25
   1   4  11 635.681 202.405  25
  -1   4 -11 504.137 187.687  11
   1   4 -11 191.805 152.302   6
   1   4 -11 451.953 221.587  11
  -1   4 -11 19.3293 188.147   7
   1  -4  11 30.1556 191.866  15
   1   4 -11 929.926 369.125   7
  -1  -4  11 399.523 150.334  17
   1  -4  11 502.859 200.577  17
   1  -4 -11 176.891 135.073  29
  -1  -4 -11 531.600 317.642  31
  -1  -4 -11 595.448 258.015  29
   1   4  11 495.305 178.960  34
   1   4 -11 444.586 237.741  28
   1  -4 -11 928.620 347.515  31
  -1  -4  12 14672.8 899.782  17
   1   4 -12 16454.8 1025.55   7
  -1   4 -12 13792.1 856.658  11
  -1   4  12 14935.9 1015.60  23
  -1   4  12 14903.4 983.430  25
   1  -4  12 14107.0 926.453  15
  -1   4 -12 15993.3 983.270   7
   1  -4  12 14264.4 895.136  17
   1   4  12 14382.8 982.462  25
   1   4  12 14308.2 978.295  23
  -1  -4 -12 14638.0 944.602  29
   1   4  12 12776.6 859.883  34
   1  -4 -12 14340.1 977.309  31
  -1  -4 -12 14577.3 1026.69  31
   1  -4 -12 15115.7 935.277  29
  -1   4 -12 12364.7 846.179  32
   1   4 -12 15625.0 1008.93  28
  -1  -4  13 1895.92 339.026  17
  -1   4 -13 2069.01 335.718  11
  -1   4 -13 2074.44 394.805   7
   1  -4  13 2068.90 369.090  17
   1   4  13 2379.70 391.797  25
   1   4 -13 2342.04 429.694   7
   1  -4  13 1675.96 351.598  15
  -1   4  13 2358.95 407.078  23
   1   4  13 2340.92 442.078  23
  -1   4  13 2870.94 449.098  25
   1   4  13 2312.57 382.034  34
  -1  -4 -13 2893.87 524.523  31
   1  -4 -13 2303.88 382.569  29
  -1  -4 -13 2707.64 446.143  29
   1  -4 -13 2193.64 396.725  31
  -1   4 -13 2566.23 410.895  32
   1   4 -13 2412.50 417.506  28
   1  -4  14 526.743 176.254  17
  -1   4  14 662.825 240.192  25
  -1   4 -14 392.061 213.428  11
  -1   4  14 481.112 226.943  23
  -1  -4  14 631.717 232.746  17
  -1   4 -14 154.509 173.484   7
   1   4  14 653.490 251.892  25
   1   4  14 638.687 240.950  23
   1  -4 -14 629.263 194.458  29
  -1  -4 -14 1115.16 308.846  29
  -1   4 -14 621.540 222.467  32
   1   4 -14 1052.75 351.973  28
  -1  -4 -14 683.095 286.463  31
   1  -4 -14 816.601 309.740  31
   1   4  15 2681.55 464.293  23
   1  -4  15 2709.23 446.502  17
  -1   4 -15 2946.70 442.752  11
  -1   4 -15 3577.42 500.740   7
   1   4  15 2643.00 479.881  25
  -1   4  15 3211.87 517.585  23
  -1  -4  15 3123.67 451.375  17
  -1   4  15 3127.46 502.950  25
  -1  -4 -15 2533.21 418.544  29
  -1  -4 -15 2011.86 446.848  31
   1  -4 -15 2551.30 509.351  31
   1   4 -15 3374.19 513.126  28
  -1   4  16 5744.73 696.348  23
  -1   4 -16 6666.87 772.886   7
   1   4  16 6654.15 743.126  25
   1   4  16 5574.40 686.408  23
   1  -4  16 5804.95 659.659  17
  -1  -4  16 5789.99 640.515  17
  -1   4  16 6254.39 725.191  25
  -1   4 -16 5923.81 704.501  28
   1  -4 -16 7070.38 798.143  31
   1   4 -16 6402.05 744.683  28
  -1  -4 -16 5910.02 730.201  31
   1   4  17 4364.22 652.155  25
  -1   4 -17 3581.69 589.710   7
   1   4  17 3426.67 564.765  23
  -1   4  17 4224.66 608.475  25
  -1   4  17 3857.25 594.761  23
   1  -4  17 3407.01 516.673  17
  -1  -4  17 3799.55 549.342  17
  -1   4 -17 3790.98 591.121  28
   1   4 -17 4012.20 626.280  28
   1  -4 -17 4024.57 615.649  31
  -1  -4 -17 4214.34 691.606  31
   1  -4  18 273.444 200.564  17
  -1  -4  18 277.570 212.089  17
   1   4  18 111.196 151.216  25
  -1   4  18 186.099 206.956  25
  -1   4 -18-112.643 199.996  28
   1  -4 -18-90.0463 226.879  31
  -1  -4 -18-83.4028 279.302  31
   1   4 -18 285.250 332.749  28
   1   4 -19 695.313 333.897  21
   1  -4  19 1301.55 355.239  17
  -1  -4  19 1049.05 329.811  17
   1   4  19 1172.84 302.738  25
  -1   4  19 801.996 300.247  25
   1   4 -19 939.864 361.819  28
   1  -4 -19 339.297 350.685  31
  -1   4 -19 830.794 368.006  28
  -1  -4 -19 840.241 413.222  31
   1  -4 -20 3759.59 643.358  31
   1   4 -20 3581.88 654.425  28
  -1   4 -20 4137.86 673.564  28
  -1  -4 -20 3513.28 615.639  37
   1  -4 -20 3080.84 544.447  37
  -1  -4 -20 3183.86 599.679  31
   1   4 -20 2800.14 529.732  21
  -1   4  20 4148.13 670.268  25
  -1  -4  20 3509.46 568.320  17
  -1   4  20 3789.17 569.795  17
   1   4  20 3734.69 601.802  25
   1  -4  20 3399.79 547.177  17
   1   4  20 3595.08 567.225  17
  -1   4  20 2844.35 555.957  61
  -1  -4  20 3241.62 609.078  61
  -1  -4  20 2502.74 541.483  63
   1  -4  20 2639.24 540.523  63
   1   4  20 2480.07 580.611  61
   1  -4 -20 2747.19 586.584  56
   1  -4  20 2953.11 519.097  61
   1  -4 -20 2987.27 587.407  43
   1  -4 -20 2992.25 605.660  49
   1   4  20 2278.81 490.945  46
  -1  -4 -20 3100.07 592.977  43
  -1  -4  20 2278.21 470.161  51
  -1  -4 -21 5599.85 698.031  37
  -1  -4 -21 5404.22 771.288  31
  -1   4 -21 6689.33 877.602  28
   1  -4 -21 6484.95 859.058  31
   1  -4 -21 5748.25 744.549  37
   1   4 -21 5587.79 804.841  28
   1   4 -21 6463.03 831.857  21
   1   4  21 5598.94 691.746  17
  -1   4  21 6762.28 770.786  17
  -1  -4  21 6393.03 748.112  17
   1  -4  21 5832.31 715.661  17
   1   4  21 6210.77 812.426  25
  -1   4  21 6253.08 794.384  25
  -1   4  21 4800.97 735.535  61
   1  -4  21 4214.73 634.691  55
  -1  -4 -21 4558.60 789.011  56
   1   4  21 3838.27 657.206  61
  -1  -4  21 4867.37 762.595  61
   1  -4 -21 4775.50 784.127  56
   1  -4  21 4613.65 721.616  63
  -1  -4  21 3942.85 680.816  63
   1  -4  21 4381.57 720.677  61
  -1   4  21 4342.51 634.261  46
   1  -4 -21 4140.51 636.145  43
   1  -4  21 5419.73 707.486  44
   1   4  21 4411.66 631.021  46
   1  -4 -21 5142.51 778.656  49
  -1  -4 -21 4790.41 704.601  43
   1   4 -22 2492.89 567.997  28
  -1  -4 -22 3562.24 677.702  31
   1  -4 -22 3355.04 607.688  31
  -1  -4 -22 3778.90 638.176  37
  -1   4 -22 4127.26 713.259  28
   1  -4 -22 3523.93 578.741  37
   1   4  22 3453.04 548.508  17
  -1  -4  22 3033.62 531.469  17
   1   4  22 3370.02 603.443  25
  -1   4 -22 3024.76 581.519  21
  -1   4  22 3423.27 619.081  25
   1  -4  22 3577.33 577.271  17
   1   4 -22 3295.03 625.229  21
  -1   4  22 3225.77 531.110  17
  -1  -4  22 3473.99 645.747  61
  -1  -4  22 2914.54 594.939  63
   1  -4  22 3715.61 673.847  63
   1  -4 -22 3961.53 755.228  56
  -1  -4 -22 3773.80 724.042  56
   1   4  22 2602.87 564.056  61
  -1   4  22 2524.84 496.629  61
   1  -4  22 4044.08 722.987  61
  -1  -4 -22 3519.98 641.448  49
  -1  -4 -22 3746.59 642.367  43
   1   4  22 3433.61 613.407  46
   1  -4 -22 3137.97 566.232  43
   1  -4 -22 2914.42 598.564  49
  -1   4  22 2973.93 496.824  46
   1  -4  22 3820.91 610.245  44
  -1  -4 -23 573.754 272.218  37
  -1  -4 -23-168.695 206.371  31
   1  -4 -23 292.194 247.943  31
  -1   4 -23-383.158 285.004  28
   1   4 -23 258.898 310.781  28
   1   4 -23-179.852 208.163  21
   1   4  23-164.989 222.047  25
  -1   4 -23-277.123 309.656  21
   1   4  23 148.133 225.492  61
  -1  -4  23 29.9568 183.457  63
   1  -4  23 15.2805 209.519  61
   1  -4 -23-9.93778 369.590  56
   1  -4  23 107.978 219.043  63
  -1   4  23-291.269 290.219  61
  -1  -4 -23 146.603 272.170  56
  -1  -4  23-329.808 289.908  61
  -1  -4 -23 174.781 256.269  49
   1  -4  23 128.758 226.207  44
  -1  -4  23 556.857 274.117  44
   1   4  23-158.726 242.330  46
   1  -4 -23-5.79072 245.381  43
   1  -4 -23 217.950 329.676  49
  -1   4  23 2.56036 196.169  46
  -1  -4 -23-213.683 330.443  43
  -1  -4 -24 2581.84 540.958  31
   1   4 -24 3801.60 702.150  28
  -1  -4 -24 3120.85 524.790  37
  -1   4 -24 2211.72 543.367  28
   1  -4 -24 2950.58 574.274  31
   1   4 -24 2941.71 585.409  21
  -1   4 -24 2988.29 613.669  21
  -1  -4  24 2400.73 533.294  63
   1   4  24 2458.10 520.369  61
   1  -4  24 3235.65 607.981  63
  -1  -4 -24 2602.10 559.579  56
   1  -4 -24 2897.84 601.118  56
  -1   4  24 3105.27 649.039  61
   1  -4  24 3149.12 566.471  44
  -1  -4 -24 2246.62 476.311  43
   1  -4 -24 3072.34 552.360  49
   1   4  24 3273.80 542.362  46
  -1  -4 -24 3343.44 609.617  49
  -1  -4  24 3247.98 559.249  44
  -1   4  24 2678.93 486.936  46
  -1  -4 -25 9021.00 880.021  37
  -1   4  25 9030.60 957.267  61
   1   4  25 7486.34 917.399  61
   1  -4 -25 8074.63 967.079  56
   1  -4  25 9291.46 991.918  63
  -1  -4 -25 8845.33 1050.66  56
  -1  -4  25 7770.40 894.691  63
  -1  -4  25 8536.19 827.513  44
   1  -4 -25 8711.02 949.654  49
  -1  -4 -25 8962.55 914.567  49
   1   4  25 8413.53 851.577  46
   1  -4  25 9574.85 884.102  44
  -1  -4 -25 7658.97 813.622  43
   1  -4 -26 3213.83 491.180  36
  -1  -4 -26 3626.32 613.825  56
  -1   4  26 3577.20 615.115  61
   1  -4 -26 3520.12 643.744  56
  -1  -4  26 4171.91 681.343  63
   1  -4  26 4186.74 671.405  63
   1   4  26 3712.95 611.061  61
   1  -4  26 4166.10 566.904  44
   1  -4 -26 3336.14 582.522  49
  -1  -4 -26 4190.99 638.459  49
  -1  -4  26 4325.82 578.162  44
   1  -4 -27 111.180 152.104  36
   1   4  27 221.505 249.412  61
  -1   4  27 168.330 250.223  63
   1   4  27 97.7581 180.778  63
   1  -4  27-61.9757 199.718  63
   1  -4 -27 62.0543 305.778  56
  -1  -4 -27 32.7870 228.852  56
  -1   4  27 260.917 223.884  61
  -1  -4  27 46.9655 182.909  63
  -1  -4 -27 308.780 267.183  49
   1  -4  27 504.887 258.164  44
   1  -4 -27 58.1000 206.330  49
  -1  -4  27 38.5503 152.246  44
  -1  -4 -28 2757.59 398.780  36
   1  -4 -28 2833.32 404.621  36
   1  -4  28 3400.30 565.287  63
  -1   4  28 2565.43 476.070  63
   1   4  28 3011.83 560.932  61
   1  -4 -28 2998.07 556.250  59
  -1  -4  28 3163.32 522.491  63
  -1   4  28 2919.24 503.764  61
  -1  -4 -28 2899.17 566.298  56
   1  -4 -28 3293.01 586.179  56
   1   4  28 3355.61 576.892  63
  -1  -4  28 3514.77 500.239  44
  -1  -4 -28 2955.88 490.582  49
   1  -4  28 3702.81 489.668  44
   1  -4 -28 3391.09 541.701  49
   1  -4 -29 1670.70 273.242  36
  -1  -4 -29 1991.96 320.985  36
   1   4  29 2443.98 474.095  61
  -1   4  29 1862.70 369.156  63
  -1   4  29 1776.16 413.076  61
   1  -4  29 2549.51 438.088  63
   1  -4 -29 1907.17 402.195  59
   1  -4 -29 2285.03 447.551  56
   1   4  29 1457.31 331.330  63
  -1  -4 -29 1826.56 349.600  56
  -1  -4  29 1499.54 350.444  63
   1  -4  29 2403.85 388.028  44
  -1  -4 -29 2197.57 407.575  49
  -1  -4  29 2285.75 372.200  44
   1  -4 -29 2451.67 426.537  49
  -1  -4 -30 638.089 170.416  36
   1   4 -30 495.638 215.967  59
   1  -4  30 1020.81 286.765  63
  -1  -4 -30 817.609 285.379  56
   1   4  30 555.188 204.148  63
  -1   4  30 686.811 246.542  61
   1  -4 -30 777.734 268.792  56
   1   4  30 928.445 269.152  61
   1  -4 -30 817.153 236.159  49
   1  -4  30 1009.31 251.370  44
  -1  -4 -30 770.194 225.569  49
  -1  -4  30 795.882 215.424  44
  -1  -4 -31-9.22223 67.2057  36
   1   4  31 545.151 198.016  61
  -1   4  31 235.467 132.132  61
   1   4 -31 289.524 151.296  59
   1  -4 -31 326.450 215.036  56
  -1  -4 -31 423.480 182.562  56
   1   4  31 426.145 200.697  63
  -1  -4  31 421.251 151.784  44
  -1  -4 -31 379.294 187.174  49
   1  -4  31 39.9410 83.6485  44
  -1   5   0-110.496 206.244   4
  -1   5   0 151.094 136.297   8
   1   5   0 275.259 150.329  14
   1  -5   0-468.268 291.583   1
  -1  -5   0 524.929 199.232  18
  -1   5   0 54.7690 105.988  14
   1   5   0-77.9564 208.324   1
  -1  -5   0-16.5222 76.8071  16
   1  -5   0 325.753 194.279  18
  -1  -5   0-39.3000 162.126   1
   1   5   0 234.647 184.387   4
   1  -5   0 240.018 143.301  16
  -1  -5   0 124.491 127.256  29
  -1   5   0 98.6878 126.090  30
   1   5   0 439.217 189.231  30
   1   5   0 90.5402 134.349  34
  -1   5  -1 18175.9 1647.00   2
   1   5  -1 18344.0 1612.97   1
  -1   5   1 18880.8 1310.44   3
   1  -5  -1 20048.5 1574.05   1
   1   5  -1 20182.1 905.432  14
  -1  -5   1 20533.2 1612.95   1
  -1   5   1 20971.6 938.693  14
   1  -5  -1 20477.3 858.056  16
  -1   5  -1 21737.6 1621.47   4
  -1   5  -1 21613.5 937.676   8
  -1  -5   1 19503.3 813.849  16
  -1   5  -1 21275.8 885.618  10
   1  -5   1 20883.0 904.483  18
   1  -5  -1 19659.9 901.559  18
  -1   5  -1 18571.9 1482.47   1
  -1  -5  -1 20295.4 830.211  16
  -1   5   1 20145.8 1472.34   4
  -1  -5  -1 20219.3 891.458  18
   1   5   1 19643.8 1403.96   4
  -1  -5   1 20046.4 886.029  18
   1   5   1 20261.4 922.917  14
  -1   5  -1 21085.2 919.713  14
   1   5  -1 20094.2 906.626   8
  -1   5   1 21325.7 903.283   9
   1   5   1 16808.6 1586.90   1
   1  -5   1 19339.3 1442.69   1
  -1  -5  -1 19275.5 1636.19   1
   1  -5   1 20898.6 866.500  16
   1   5   1 19372.1 942.583  30
  -1  -5   1 18146.4 891.238  29
   1   5   1 16823.7 870.076  34
   1   5  -1 17239.0 872.397  34
  -1  -5  -1 19537.7 941.802  29
  -1   5   1 19116.6 926.504  30
  -1   5   2 121917. 3786.07   4
   1   5   2 122109. 3589.28   4
  -1  -5   2 135106. 2626.84  18
   1   5  -2 131191. 2620.08  10
   1  -5  -2 137914. 2567.69  16
  -1  -5   2 118712. 4038.83   1
   1  -5   2 116729. 3658.50   1
  -1   5  -2 112560. 3806.02   1
  -1   5  -2 112552. 4176.49   2
   1  -5  -2 118176. 4117.04   1
  -1   5  -2 124688. 4193.45   4
  -1   5  -2 134769. 2647.75   8
   1   5  -2 132483. 2640.87   8
   1  -5   2 130244. 2510.98  16
   1  -5   2 131567. 2635.07  18
   1   5  -2 131537. 2625.91  14
  -1  -5  -2 135980. 2627.12  18
  -1  -5  -2 135553. 2503.99  16
  -1   5  -2 132367. 2631.81  14
   1  -5  -2 135275. 2631.89  18
  -1   5   2 135543. 2624.71   9
  -1  -5   2 127438. 2440.90  16
  -1   5   2 118057. 3715.85   3
  -1   5  -2 132595. 2555.89  10
   1   5  -2 111937. 4143.59   1
  -1  -5  -2 114935. 2528.92  31
  -1  -5  -2 130632. 2761.50  29
  -1   5  -2 115176. 2537.75  34
   1   5   2 133780. 2786.76  30
   1  -5  -2 132713. 2737.00  29
  -1   5   2 124983. 2706.01  30
   1   5   2 121338. 2626.15  34
   1  -5  -2 127365. 2653.57  31
   1   5  -2 128393. 2730.93  34
   1  -5   3 76697.3 1899.85  18
   1   5   3 77824.7 1860.30   9
   1  -5   3 73433.8 1797.14  16
  -1  -5   3 74529.1 1837.64  17
   1   5  -3 77860.8 1916.96  10
  -1   5  -3 66219.3 3062.46   2
  -1  -5  -3 73423.5 1854.93  18
  -1   5  -3 77213.6 1902.43   8
  -1  -5   3 69820.7 3012.34   1
  -1   5   3 73498.5 1931.38  24
  -1   5  -3 74858.7 1827.75  10
  -1   5  -3 76626.5 1875.71   6
   1  -5   3 66706.4 2667.34   1
   1   5  -3 65150.4 1575.01   7
  -1   5  -3 64284.7 2786.04   1
   1   5  -3 76003.1 1892.24   8
  -1   5  -3 73300.9 3212.67   4
  -1   5   3 73271.8 2788.22   4
  -1   5   3 79939.7 1907.33   9
  -1   5   3 67078.6 2871.63   3
   1   5  -3 64571.2 3081.02   1
   1  -5  -3 74295.9 1869.42  18
   1   5   3 70752.6 2558.34   4
   1  -5  -3 69219.5 3218.04   1
  -1  -5   3 76450.3 1876.39  18
  -1  -5   3 74048.7 1756.48  16
   1   5  -3 68931.2 1927.59  34
   1   5   3 71993.1 1982.27  30
   1  -5  -3 70005.6 1907.84  31
   1  -5  -3 70967.9 1920.34  29
  -1   5   3 71865.5 1956.60  30
   1   5   3 63688.3 1808.02  34
  -1  -5  -3 65972.1 1854.26  31
  -1  -5  -3 73109.6 1956.60  29
  -1   5  -4 5042.04 472.169   8
  -1   5   4 3599.73 672.228   3
   1   5  -4 4719.66 446.782   8
   1   5   4 3792.14 652.978   3
  -1   5   4 4726.32 693.962   5
  -1  -5  -4 5129.58 455.572  18
   1   5   4 5206.00 459.824   9
   1  -5   4 3949.75 629.473   1
   1  -5   4 4942.21 443.945  16
  -1   5   4 5135.15 468.204   9
   1  -5   4 5427.23 479.044  17
  -1   5  -4 4539.95 410.422   7
  -1   5  -4 4958.58 861.471   4
   1  -5  -4 3858.29 388.938  22
  -1   5  -4 4331.08 737.943   2
   1   5   4 5367.56 499.413  24
  -1   5   4 3476.79 598.215   4
   1  -5  -4 5085.94 456.191  18
  -1  -5   4 5030.02 465.183  18
  -1  -5   4 3380.44 646.084   1
   1   5  -4 3709.80 720.749   1
  -1  -5   4 4744.93 413.482  16
   1  -5   4 5319.58 473.042  18
   1   5  -4 4674.30 466.993  10
  -1   5   4 5057.51 485.402  24
  -1  -5   4 4958.22 461.990  17
  -1   5  -4 4874.86 455.770   6
  -1   5  -4 4385.99 720.276   1
   1   5  -4 3809.80 385.103   7
  -1   5  -4 5076.71 462.164  10
  -1  -5  -4 5098.53 489.251  29
   1  -5  -4 5204.64 522.419  31
  -1   5   4 5575.39 526.836  30
   1   5   4 4764.08 461.722  34
   1   5   4 5677.71 537.374  30
  -1  -5  -4 5491.75 534.465  31
   1  -5  -4 4622.76 465.922  29
  -1   5  -5 12870.5 742.415  10
   1   5   5 12361.7 738.257   9
   1   5  -5 11582.2 713.815  10
   1   5  -5 12459.4 712.901   6
  -1   5   5 11583.8 1027.85   5
  -1  -5   5 10931.7 671.886  17
   1  -5  -5 10870.7 657.882  18
  -1   5   5 10528.6 1227.86   3
   1   5  -5 8360.51 616.173  21
   1  -5   5 11578.3 713.481  18
  -1  -5   5 10790.6 647.950  16
   1   5   5 10177.0 1157.02   3
  -1  -5  -5 11250.7 687.447  18
   1  -5   5 11450.1 691.964  16
   1   5  -5 11738.3 707.732   8
   1   5  -5 10737.6 649.423   7
   1   5   5 11071.2 741.419  24
  -1   5   5 10401.0 710.042  24
  -1  -5   5 11165.1 700.329  18
  -1   5  -5 12422.9 686.389   7
  -1   5  -5 11219.9 1301.97   4
   1  -5  -5 8981.72 621.483  22
  -1   5   5 11823.4 713.526   9
  -1   5  -5 12307.3 730.851   8
   1  -5   5 11052.3 670.128  17
  -1   5  -5 13208.3 751.421   6
  -1  -5  -5 10675.0 727.663  29
   1  -5  -5 10396.6 724.497  31
  -1   5   5 10204.8 727.397  30
   1   5   5 8611.36 624.422  34
  -1  -5  -5 10483.1 739.530  31
   1  -5  -5 9880.32 673.363  29
   1   5   5 10815.3 753.053  30
   1   5  -6 81184.5 2094.39  10
   1  -5  -6 73680.9 1999.88  22
  -1  -5   6 84311.4 2070.29  18
   1   5  -6 76881.9 1969.62   6
  -1  -5   6 82979.8 2043.66  17
   1   5  -6 67771.2 1976.09  21
  -1  -5  -6 79786.2 1988.04  18
  -1   5  -6 79095.1 1970.01   7
   1   5   6 85163.1 2222.73  24
  -1  -5   6 78426.2 1959.75  16
  -1   5   6 81805.3 2194.04  24
   1  -5  -6 77528.5 1959.93  18
   1   5  -6 75287.8 1938.76   7
  -1   5  -6 72110.8 3517.91   4
   1   5   6 80001.0 1989.71   9
  -1   5  -6 80221.9 2042.94   6
   1  -5   6 80934.4 2034.74  16
   1  -5   6 84300.3 2047.31  17
   1  -5   6 85001.6 2092.37  18
  -1  -5  -6 87170.6 2306.84  31
   1  -5  -6 89936.0 2332.90  31
   1   5   6 76369.7 2050.55  34
  -1  -5  -6 84210.0 2181.03  29
   1  -5  -6 81287.0 2165.89  29
  -1  -5  -7 52918.4 1571.38  18
   1  -5  -7 50203.2 1518.31  18
   1  -5   7 54072.9 1656.73  16
   1  -5   7 46123.5 1541.23  15
   1   5   7 51809.8 1729.86  24
  -1   5  -7 55373.0 1647.22   7
  -1   5  -7 56535.2 1694.44   6
  -1  -5   7 54596.9 1636.25  17
   1   5  -7 52841.4 1629.46   7
   1  -5  -7 50495.6 1656.80  22
   1  -5   7 53898.9 1666.37  18
   1   5  -7 47680.1 1651.38  21
   1  -5   7 54986.3 1641.73  17
   1   5  -7 57128.9 1768.72  10
  -1  -5   7 55573.1 1657.39  18
  -1   5   7 53095.4 1750.93  24
  -1  -5   7 52073.4 1589.49  16
   1   5  -7 54205.5 1628.09   6
   1  -5  -7 56041.3 1836.13  31
   1  -5  -7 51838.3 1710.83  29
   1   5   7 42803.9 1530.70  34
  -1  -5  -7 50377.1 1710.61  29
  -1  -5  -7 53288.4 1819.73  31
  -1  -5  -8 4544.82 444.660  18
   1   5  -8 4939.72 505.874   6
  -1   5   8 4556.74 487.779  19
  -1   5   8 5140.72 537.877  24
  -1   5  -8 4758.91 495.922   7
  -1   5  -8 4848.15 495.392   6
  -1  -5   8 5032.53 468.521  18
   1  -5   8 4487.57 459.794  18
   1   5   8 5016.19 515.266  24
  -1  -5   8 5126.51 504.806  17
   1  -5   8 4878.87 483.665  16
   1  -5   8 4938.60 497.228  17
   1   5  -8 4837.21 502.729   7
  -1   5  -8 4724.67 426.616  11
   1  -5  -8 4907.55 524.099  22
   1  -5   8 4510.05 478.115  15
  -1  -5   8 4250.04 453.699  16
   1  -5  -8 4970.01 516.147  29
   1   5   8 4481.74 469.463  34
  -1  -5  -8 4672.10 547.457  29
  -1  -5  -8 4853.50 572.123  31
   1  -5  -8 6079.01 598.333  31
   1  -5  -9 23075.5 1182.33  22
   1  -5   9 23566.1 1106.68  18
  -1  -5   9 23096.2 1102.59  16
   1  -5   9 24048.1 1148.84  16
  -1   5  -9 23727.2 1031.41  11
  -1   5  -9 26174.7 1197.81   6
   1   5  -9 25474.0 1137.38   6
  -1   5   9 22849.8 1094.00  19
   1   5  -9 26236.0 1207.85   7
  -1   5  -9 27361.3 1204.42   7
   1   5   9 23691.5 1193.61  24
   1  -5   9 25716.7 1152.19  17
  -1   5   9 24070.3 1234.62  24
   1  -5   9 22487.4 1123.31  15
  -1  -5   9 24510.1 1128.50  17
  -1  -5   9 23484.9 1079.63  18
   1   5  -9 20977.5 1113.33  28
   1  -5  -9 23620.3 1178.08  29
  -1  -5  -9 22167.6 1227.23  31
   1  -5  -9 24624.1 1255.26  31
  -1  -5  -9 23047.9 1189.02  29
  -1  -5  10 53300.5 1692.13  18
   1   5 -10 53250.5 1829.14   7
  -1  -5  10 53992.0 1782.19  17
  -1   5 -10 53069.0 1806.89   6
   1  -5  10 55628.6 1797.61  17
   1  -5  10 52977.5 1745.29  18
   1  -5  10 48732.8 1781.87  15
   1   5  10 58172.3 1956.95  24
   1   5 -10 50851.9 1719.16   6
   1  -5  10 52174.0 1798.70  16
  -1   5  10 56729.0 1973.22  24
  -1   5 -10 56097.0 1855.86   7
  -1   5  10 50752.3 1718.42  19
   1   5 -10 51139.1 1857.43  28
  -1  -5 -10 55496.4 2036.86  31
   1  -5 -10 56063.1 1920.18  29
   1  -5 -10 58880.9 2056.08  31
  -1  -5 -10 57253.8 1973.51  29
  -1   5  11 3801.92 497.972  25
   1   5  11 3452.63 498.383  25
   1  -5  11 3265.27 455.067  15
  -1  -5  11 3641.57 473.541  17
  -1   5 -11 3940.92 509.392   6
   1   5 -11 3895.15 513.554   7
  -1  -5  11 3572.98 442.922  18
   1  -5  11 3879.31 482.059  17
  -1   5 -11 4428.20 536.809   7
   1   5 -11 3605.47 453.594   6
   1   5 -11 3708.34 507.471  28
   1  -5 -11 4413.84 558.530  31
  -1  -5 -11 3420.95 487.720  29
  -1  -5 -11 3430.22 522.980  31
   1  -5 -11 3952.83 510.674  29
  -1   5 -12 9871.62 804.110   7
  -1   5 -12 8617.24 748.545   6
   1  -5  12 10007.3 771.234  17
  -1   5  12 9718.26 842.475  23
  -1  -5  12 8873.14 717.118  17
   1   5 -12 9698.24 839.446   7
  -1   5  12 9736.65 842.348  25
   1   5  12 10048.8 841.631  25
   1   5 -12 8487.64 713.228   6
  -1  -5 -12 8663.33 828.937  31
  -1  -5 -12 10336.2 835.890  29
   1  -5 -12 10189.6 814.889  29
   1   5 -12 9652.92 828.201  28
   1  -5 -12 10393.4 890.406  31
   1   5  13 17188.3 1135.27  25
   1  -5  13 15710.7 1015.75  17
  -1   5 -13 17652.3 1123.78   7
  -1   5 -13 15751.6 1047.37   6
  -1   5  13 16310.0 1137.06  23
  -1   5  13 15325.6 1088.40  25
   1   5 -13 14514.6 961.464   6
  -1  -5  13 16243.9 1031.94  17
   1   5  13 15791.8 1104.23  23
  -1  -5 -13 16050.3 1078.42  29
  -1  -5 -13 14537.2 1112.44  31
   1  -5 -13 15242.4 1108.47  31
   1  -5 -13 15299.0 1036.91  29
   1   5 -13 15878.3 1099.00  28
   1   5  14 47643.3 1991.10  25
  -1   5  14 48881.1 2010.80  25
   1   5  14 43420.9 1903.95  23
  -1   5 -14 44805.3 1933.34   7
  -1   5  14 45527.7 1978.80  23
   1  -5  14 43912.9 1778.82  17
  -1   5 -14 38195.6 1737.50   6
  -1  -5  14 43957.3 1784.00  17
   1   5 -14 47000.4 1994.04  28
  -1  -5 -14 47978.8 1951.19  29
  -1   5 -14 47661.2 1992.38  28
  -1  -5 -14 45265.6 2027.40  31
   1  -5 -14 47071.0 2024.18  31
   1  -5 -14 46522.4 1879.57  29
   1   5  15 6385.87 714.156  25
  -1   5 -15 5445.43 643.470   6
   1   5 -15 6776.81 761.658  21
  -1  -5  15 6396.96 686.297  17
  -1   5 -15 6405.98 762.887   7
  -1   5  15 5590.59 713.027  23
   1  -5  15 6441.20 685.888  17
   1   5  15 6677.67 756.626  23
  -1   5  15 6122.41 753.099  25
  -1   5 -15 6287.09 744.781  28
  -1  -5 -15 6061.95 787.965  31
   1  -5 -15 6097.52 766.610  31
  -1  -5 -15 6557.31 725.565  29
   1  -5 -15 5940.10 666.838  29
   1   5 -15 5990.74 724.810  28
   1   5  16 28965.3 1619.34  25
  -1   5  16 28382.1 1614.78  25
  -1   5 -16 30979.8 1682.31   7
  -1  -5  16 27529.4 1483.97  17
   1  -5  16 27515.6 1466.91  17
  -1   5  16 26979.9 1587.15  23
   1   5  16 25565.8 1513.66  23
   1   5 -16 28934.0 1649.02  21
  -1  -5 -16 27087.2 1478.87  29
   1   5 -16 28700.1 1636.30  28
  -1  -5 -16 28564.7 1674.59  31
   1  -5 -16 28770.5 1665.97  31
  -1   5 -16 28699.8 1640.25  28
  -1   5 -17 12936.9 1120.58   7
   1   5 -17 14362.1 1196.11  21
  -1   5  17 13435.0 1132.59  25
   1   5  17 11587.4 1032.79  23
  -1   5  17 13377.9 1138.62  23
   1  -5  17 12935.6 1022.89  17
  -1  -5  17 12948.9 1039.79  17
   1   5  17 14663.8 1155.53  25
   1   5 -17 12952.6 1125.77  28
   1  -5 -17 14362.9 1183.37  31
  -1  -5 -17 13816.1 1187.93  31
  -1   5 -17 14410.3 1189.58  28
   1   5  18 21310.2 1434.15  23
  -1   5  18 23816.1 1534.17  23
   1   5  18 26344.4 1636.53  25
  -1  -5  18 24765.8 1449.13  17
   1   5 -18 25625.0 1612.68  21
  -1   5  18 27034.4 1643.39  25
   1  -5  18 22827.6 1394.04  17
  -1   5 -18 25507.1 1616.95  28
   1  -5 -18 27178.4 1702.40  31
   1   5 -18 24387.5 1606.02  28
  -1  -5 -18 26459.5 1682.83  31
   1   5 -19 3645.01 654.866  28
  -1   5 -19 5044.68 735.916  28
   1  -5 -19 4364.93 698.998  31
  -1  -5 -19 4717.11 655.856  37
  -1  -5 -19 4433.68 708.675  31
   1  -5 -19 3781.77 594.866  37
   1   5  19 3783.93 628.015  25
   1  -5  19 3664.02 570.854  17
  -1   5  19 4764.45 701.901  25
   1   5 -19 4313.49 722.124  21
  -1  -5  19 4159.70 616.716  17
   1  -5 -19 3528.28 688.440  56
  -1  -5  19 3286.53 600.338  55
   1  -5  19 3768.16 631.376  63
   1  -5  19 3301.56 353.487  55
   1   5  19 3097.92 572.830  61
  -1   5  19 3650.03 691.312  61
  -1  -5 -19 3747.10 679.369  56
  -1  -5  19 3865.01 661.127  63
  -1  -5  19 3316.40 566.506  51
   1  -5  19 4391.82 633.015  44
  -1  -5  19 4357.79 653.643  44
   1  -5 -19 3705.41 714.078  49
  -1  -5 -19 4255.84 698.756  43
   1  -5 -19 4018.92 638.742  43
   1   5  19 3542.88 609.187  46
  -1  -5 -19 3739.83 655.719  49
   1  -5 -20 19061.3 1464.53  31
   1  -5 -20 17884.9 1280.97  37
  -1  -5 -20 16995.0 1246.52  37
  -1  -5 -20 17131.3 1361.27  31
   1   5 -20 15159.5 1321.18  28
  -1   5 -20 17266.7 1409.14  28
   1  -5  20 16270.8 1205.12  17
  -1   5 -20 18651.5 1423.24  21
  -1   5  20 16696.3 1308.00  25
   1   5 -20 16936.1 1384.87  21
   1   5  20 17669.7 1366.19  25
  -1  -5  20 15857.8 1187.06  17
  -1  -5  20 13769.3 1181.93  55
   1   5  20 14121.8 1325.80  61
  -1  -5 -20 14622.2 1349.77  56
   1  -5  20 14855.9 1304.22  63
   1  -5  20 14187.4 1220.48  55
   1  -5 -20 14289.5 1347.06  56
  -1  -5  20 14932.2 1272.91  63
  -1   5  20 15159.5 1314.03  61
  -1  -5  20 15119.9 1173.82  44
  -1  -5 -20 16352.8 1310.12  43
   1  -5 -20 16037.2 1351.42  49
   1   5  20 14307.9 1186.10  46
   1  -5  20 15682.6 1217.25  44
   1  -5 -20 16175.9 1278.29  43
  -1  -5 -20 15004.1 1290.84  49
  -1  -5  20 15683.5 1249.06  51
  -1  -5 -21 18177.8 1294.39  37
   1  -5 -21 18757.4 1447.36  31
  -1  -5 -21 18075.0 1435.33  31
   1   5 -21 15470.7 1334.08  28
  -1   5 -21 18296.1 1466.15  28
   1  -5  21 15253.5 1167.79  17
  -1   5  21 18760.8 1398.17  25
  -1   5 -21 17929.8 1423.16  21
   1   5 -21 19178.5 1445.93  21
   1   5  21 16489.9 1216.03  17
  -1   5  21 17816.6 1244.08  17
   1   5  21 18547.3 1395.53  25
  -1  -5  21 16922.6 1246.61  17
   1  -5 -21 17155.4 1330.09  22
  -1  -5  21 14590.9 1283.90  63
  -1   5  21 13901.1 1297.47  61
   1  -5  21 15475.2 1288.15  55
  -1  -5  21 14481.0 1235.01  55
  -1  -5 -21 14833.5 1376.50  56
   1  -5 -21 15842.3 1400.60  56
   1   5  21 14037.8 1323.60  61
   1  -5  21 16128.7 1338.44  63
   1  -5 -21 17492.3 1375.00  49
   1  -5 -21 17253.9 1287.14  43
   1   5  21 15177.8 1217.80  46
   1  -5  21 18007.9 1302.68  44
  -1  -5 -21 17739.5 1337.15  43
  -1  -5  21 15485.8 1258.45  51
  -1  -5  21 17466.1 1258.32  44
  -1  -5 -21 16959.0 1375.75  49
   1  -5 -22 18595.1 1458.99  31
   1   5 -22 14984.0 1321.09  28
  -1  -5 -22 16885.4 1401.40  31
  -1  -5 -22 18402.5 1266.61  37
  -1   5 -22 15818.2 1383.33  28
   1   5  22 17063.1 1338.27  25
   1  -5 -22 16413.5 1306.10  22
  -1   5 -22 16829.1 1392.47  21
   1   5 -22 16860.0 1388.27  21
  -1   5  22 18459.9 1393.64  25
   1  -5  22 15565.1 1267.30  55
  -1  -5 -22 17162.5 1417.76  56
  -1  -5  22 15643.1 1342.13  63
   1  -5  22 17220.2 1378.46  63
  -1   5  22 15668.9 1338.36  61
   1  -5 -22 17259.0 1461.89  56
  -1  -5  22 14970.2 1209.80  55
   1   5  22 16631.0 1414.29  61
  -1  -5  22 16640.3 1292.34  51
  -1  -5  22 18290.7 1260.15  44
   1   5  22 16108.9 1238.56  46
   1  -5  22 17689.9 1287.20  44
  -1  -5 -22 16047.4 1262.69  43
   1  -5 -22 18993.7 1454.69  49
  -1  -5 -22 18455.5 1421.61  49
   1  -5 -23 431.001 300.001  31
  -1  -5 -23 391.148 288.175  31
  -1  -5 -23 193.185 252.209  37
   1   5 -23-264.467 278.878  28
  -1   5 -23 320.620 307.568  28
   1   5 -23 82.9373 277.217  21
  -1   5  23-325.501 232.357  25
   1   5  23 213.436 223.882  25
   1  -5 -23 140.737 226.184  22
  -1   5 -23 91.5793 214.658  21
   1  -5  23-555.232 444.478  63
  -1   5  23-192.841 345.015  61
  -1  -5  23 144.404 263.321  63
  -1  -5 -23 487.248 438.446  56
   1  -5  23 199.939 328.624  55
   1  -5 -23 731.042 425.534  56
   1   5  23-384.225 330.152  61
   1  -5  23 82.0254 239.786  44
  -1  -5  23 216.026 250.403  44
  -1  -5 -23 64.3856 206.117  43
  -1  -5 -23 1.85995 351.617  49
   1   5  23-306.734 268.051  46
   1  -5 -23 228.989 263.315  49
   1  -5 -24 25092.2 1375.59  36
   1  -5  24 20320.9 1378.69  55
   1  -5 -24 23511.1 1635.89  56
  -1  -5  24 23367.0 1555.70  63
  -1   5  24 23625.1 1584.36  61
   1   5  24 23808.9 1613.13  61
   1  -5  24 26293.3 1668.39  63
  -1  -5 -24 22705.7 1608.85  56
  -1  -5 -24 23724.8 1550.76  49
   1  -5 -24 24250.0 1554.91  49
  -1  -5 -24 23763.8 1481.26  43
  -1  -5  24 26172.5 1476.77  44
   1  -5  24 26007.9 1497.85  44
   1   5  24 22596.5 1415.69  46
   1  -5 -25 14891.9 1006.07  36
   1  -5  25 13089.9 1161.11  63
  -1  -5  25 12222.0 1092.01  63
  -1   5  25 13798.6 1184.33  61
   1  -5 -25 13046.7 1187.25  56
   1   5  25 13145.2 1161.47  61
  -1  -5 -25 12513.5 1162.53  56
   1  -5  25 15813.6 1118.16  44
  -1  -5 -25 13205.1 1123.84  49
   1   5  25 12655.4 1001.22  46
  -1  -5  25 14337.1 1037.76  44
   1  -5 -25 14618.5 1196.59  49
   1  -5 -26 7081.87 650.002  36
  -1  -5 -26 6135.21 674.952  36
   1  -5 -26 7316.92 854.873  56
  -1  -5 -26 6400.16 793.377  56
  -1  -5  26 7041.22 830.227  63
  -1   5  26 6984.89 815.123  61
   1  -5  26 6725.84 815.093  63
   1   5  26 6869.05 839.019  61
   1  -5  26 8276.79 785.307  44
   1  -5 -26 7245.46 844.910  49
  -1  -5 -26 7613.12 801.614  49
  -1  -5  26 8941.47 818.204  44
  -1  -5 -27 204.440 224.109  36
   1  -5 -27-88.3977 127.445  36
   1   5  27-413.176 266.032  61
  -1  -5 -27 334.172 289.610  56
   1  -5  27 335.565 300.465  63
  -1   5  27-138.735 224.613  61
   1  -5 -27-130.326 239.922  56
  -1   5  27 31.4825 233.487  63
  -1  -5  27 251.608 232.165  63
  -1  -5 -27-638.305 285.919  49
  -1  -5  27 415.874 247.598  44
   1  -5  27 95.7653 158.408  44
   1  -5 -27-115.573 191.461  49
   1  -5 -28 6439.15 562.248  36
  -1  -5 -28 7315.10 594.744  36
  -1  -5 -28 8049.30 793.670  56
   1  -5 -28 7369.14 750.801  56
  -1   5  28 6675.64 696.453  63
  -1   5  28 10036.4 901.981  61
   1   5  28 7260.21 779.928  63
   1   5  28 8704.14 834.817  61
   1  -5  28 9043.33 839.967  63
  -1  -5 -28 7744.57 762.167  49
   1  -5 -28 8102.13 771.658  49
   1  -5  28 8583.72 711.288  44
  -1  -5  28 8519.12 703.661  44
   1  -5 -29 7070.59 531.452  36
  -1  -5 -29 7774.26 559.080  36
  -1  -5 -29 7059.98 698.603  56
  -1   5  29 7826.74 774.259  61
   1   5  29 7891.19 776.061  61
   1  -5 -29 6769.84 684.113  56
   1   5  29 5893.78 637.674  63
  -1  -5  29 8806.87 673.133  44
   1  -5  29 9050.92 696.490  44
   1  -5 -29 8465.30 713.394  49
  -1  -5 -29 8459.50 728.396  49
  -1  -5 -30 2550.61 287.277  36
   1  -5 -30 2641.25 290.811  36
   1   5  30 2174.25 347.348  63
  -1   5  30 3168.62 453.537  61
  -1  -5 -30 2329.77 366.972  56
   1   5  30 2748.49 418.606  61
   1  -5 -30 2874.49 407.145  56
  -1  -5 -30 3291.90 417.395  49
   1  -5  30 3239.45 378.275  44
  -1  -5  30 3392.92 387.336  44
   1   5  31 383.871 174.011  61
  -1   5  31 151.445 159.095  61
   1  -5  31 362.884 125.718  44
  -1  -5  31 129.983 91.6732  44
  -1  -6   0 354.241 193.946  18
  -1   6   0 553.620 346.599   4
   1   6   0 341.905 253.176   4
  -1   6   0 30.2952 167.434  14
  -1  -6   0 180.335 150.317  16
   1  -6   0 67.6151 96.7105  16
   1  -6   0 218.817 182.249  18
   1   6   0 165.850 163.377  14
  -1   6   0 101.833 155.293  30
   1   6   0 237.321 155.383  34
  -1  -6   0 222.577 167.244  29
   1   6   0-42.4614 136.370  30
   1  -6   1 42248.0 1475.31  18
  -1  -6  -1 39365.5 1317.10  16
  -1  -6  -1 43115.8 1462.10  18
  -1  -6   1 40333.7 1331.06  16
   1  -6  -1 44069.0 1496.92  18
   1   6  -1 41918.7 1486.34  14
  -1   6  -1 43069.6 1495.85  14
   1  -6   1 41449.4 1378.57  16
  -1   6   1 34486.8 2224.50   4
   1   6  -1 36287.7 2356.69   4
  -1   6  -1 32989.8 2300.82   4
  -1   6   1 45189.6 1550.86  14
   1   6   1 41189.2 1496.37  14
  -1  -6   1 42937.3 1449.05  18
   1  -6  -1 42846.6 1403.64  16
  -1   6  -1 42395.7 1500.64   8
   1   6   1 33478.2 2130.93   4
  -1   6   1 42422.3 1455.66   9
  -1   6  -1 41582.5 1516.99  30
  -1   6   1 42765.5 1560.68  30
  -1  -6  -1 41815.8 1522.07  29
   1   6   1 41172.7 1545.87  30
   1   6  -1 40570.5 1526.62  30
   1   6   1 38372.7 1463.11  34
   1   6  -1 40964.8 1509.45  34
  -1   6   2 4194.07 773.592   4
   1  -6  -2 3514.12 416.974  18
  -1  -6   2 3367.23 415.444  18
  -1  -6   2 3608.75 386.281  16
   1   6  -2 3864.86 437.706  14
  -1   6  -2 4670.81 497.548   8
  -1   6  -2 4104.41 433.439  10
   1  -6   2 3779.83 444.375  18
   1   6   2 4408.74 460.039   9
  -1  -6  -2 3803.95 408.452  16
   1   6  -2 4055.06 829.999   4
   1   6  -2 4429.50 484.392   8
  -1  -6  -2 3147.69 393.361  18
  -1   6   2 2985.04 411.301  24
  -1   6  -2 3724.93 435.363  14
   1  -6   2 4011.27 426.622  16
  -1   6   2 4316.25 457.510   9
  -1   6  -2 3609.79 783.735   4
   1  -6  -2 3896.99 418.390  16
  -1   6  -2 2092.10 334.313  34
  -1   6  -2 2894.34 401.685  30
  -1   6   2 2851.19 393.327  30
   1   6   2 2928.21 413.117  30
  -1  -6  -2 2586.07 383.089  29
   1   6   2 2298.47 344.865  34
   1   6  -2 2446.85 368.259  34
   1   6  -3 46105.4 1579.58  14
  -1  -6  -3 48804.4 1577.71  18
   1   6   3 49193.4 1576.85   9
  -1  -6   3 48380.0 1570.81  18
  -1  -6   3 45383.9 1447.13  16
   1  -6  -3 48471.2 1534.07  16
  -1   6  -3 48339.7 1568.08  10
  -1   6   3 48058.9 1592.72   9
  -1  -6  -3 47253.9 1478.01  16
  -1   6   3 46629.8 1643.61  24
   1   6  -3 39754.1 2640.14   4
   1   6  -3 47999.8 1623.31   8
   1  -6   3 48312.6 1529.07  16
   1  -6  -3 48436.8 1602.23  18
  -1   6  -3 47862.7 1600.75  14
   1  -6   3 49987.2 1637.91  18
  -1   6  -3 48193.9 1625.82   8
   1   6   3 48951.3 1683.11  24
   1   6  -3 47790.8 1597.68  10
  -1  -6  -3 47740.3 1684.94  29
   1  -6  -3 46610.3 1607.77  31
  -1   6  -3 43686.1 1569.41  34
   1   6   3 42842.5 1562.23  34
  -1  -6  -3 43398.6 1542.71  31
  -1   6   3 48468.4 1706.67  30
   1   6  -3 46369.8 1651.96  34
   1   6   3 47942.7 1711.91  30
   1  -6   4 291.397 144.902  16
   1   6  -4 343.434 180.490   8
   1   6   4 50.5993 129.280  24
  -1   6  -4 236.485 147.665  14
   1   6  -4 563.966 234.663  10
  -1   6  -4 172.005 146.523  10
  -1  -6  -4 338.044 201.533  18
  -1   6  -4 383.842 206.642   8
   1   6  -4 358.421 201.598  14
  -1   6   4 204.024 198.902   5
   1  -6  -4 14.8866 127.141  18
   1  -6   4 703.209 270.857  18
  -1  -6   4 306.854 192.589  18
  -1   6   4 497.741 228.265   9
   1   6   4 284.363 143.590   9
  -1  -6   4 230.739 122.327  16
  -1   6   4 318.110 176.694  24
   1   6  -4 231.160 178.859  34
  -1  -6  -4 255.801 175.960  31
   1  -6  -4 99.8221 163.546  31
  -1   6   4 386.285 221.844  30
   1   6   4 402.277 234.562  30
  -1   6  -4 341.520 187.034  34
  -1  -6  -4 335.836 191.957  29
  -1  -6   5 3579.35 430.848  17
   1  -6   5 3231.58 425.658  18
   1  -6   5 3226.33 407.934  16
  -1  -6   5 3304.32 402.316  16
  -1  -6  -5 3324.11 433.103  18
   1  -6  -5 3493.58 439.830  18
   1   6   5 3239.31 468.102  24
  -1   6   5 4045.10 467.290  24
  -1  -6   5 3711.64 453.514  18
  -1   6  -5 2687.78 381.399   8
   1   6   5 3157.79 405.175   9
  -1   6   5 2991.55 406.390   9
  -1   6  -5 3164.67 404.374  10
   1   6  -5 3132.43 421.002  10
  -1   6  -5 2643.67 400.975   6
   1   6  -5 3240.12 423.453   8
   1  -6  -5 3646.86 460.962  29
  -1  -6  -5 3690.06 483.223  29
   1  -6  -5 3860.05 478.022  31
   1   6   5 3577.84 482.526  30
  -1  -6  -5 3175.35 435.414  31
  -1   6   5 4351.02 517.750  30
   1   6  -5 3974.90 491.812  34
  -1   6   6 287.545 191.116  24
   1   6  -6 777.353 227.056  10
  -1   6  -6 744.204 273.654  10
  -1  -6   6 225.947 162.820  17
  -1   6  -6 316.986 160.287   8
   1  -6   6 590.951 227.069  18
   1   6   6 608.121 200.513   9
  -1  -6   6 128.189 147.609  18
  -1  -6  -6 447.758 187.983  18
   1   6  -6 505.181 165.145   8
   1  -6   6 520.457 195.908  17
  -1   6  -6 586.554 237.674   6
   1  -6  -6 524.448 142.417  18
   1   6   6 623.335 255.400  24
  -1  -6   6 426.225 165.114  16
   1  -6   6 569.227 186.518  16
   1  -6  -6 101.286 151.173  29
   1  -6  -6 196.763 157.575  31
  -1  -6  -6 345.802 151.499  31
  -1  -6  -6 343.404 181.500  29
  -1   6   7 29109.1 1375.32  24
  -1  -6   7 26216.7 1180.33  16
  -1   6  -7 26212.4 1191.20   7
   1   6   7 29235.7 1375.57  24
  -1  -6   7 28388.3 1253.68  18
  -1   6  -7 29498.7 1338.32   6
   1  -6   7 28538.9 1259.67  16
   1   6  -7 27904.0 1300.27   8
   1  -6  -7 27485.9 1205.28  18
   1  -6   7 28939.1 1260.72  17
  -1   6  -7 30506.0 1355.70   8
  -1  -6   7 28171.8 1237.19  17
  -1   6  -7 30538.9 1345.68  10
   1  -6   7 29159.6 1295.92  18
  -1  -6  -7 27446.4 1196.29  18
   1   6  -7 29855.5 1355.11  10
   1  -6  -7 28618.8 1378.55  31
  -1  -6  -7 28759.3 1359.32  29
   1  -6  -7 28354.9 1335.87  29
  -1  -6  -7 29250.0 1406.87  31
  -1  -6  -8 115.234 140.357  18
   1  -6   8 145.940 109.453  16
   1  -6   8 254.321 131.184  17
  -1  -6   8-31.5124 136.140  18
   1  -6   8 416.756 221.801  18
   1   6   8 378.092 236.855  24
  -1   6  -8 326.462 199.449  10
   1   6  -8 450.951 210.167  10
  -1   6  -8 283.436 195.153   8
  -1  -6   8 292.308 165.929  16
  -1   6   8 157.835 152.545  24
  -1  -6   8 279.545 144.963  17
   1   6  -8 210.368 136.448   8
  -1   6  -8 80.3221 133.192   6
  -1   6   8 221.606 156.509  19
   1   6  -8 302.961 196.669   6
  -1   6  -8 198.424 144.048   7
   1   6  -8 125.153 184.704  21
  -1  -6  -8 64.0113 169.691  29
   1  -6  -8 315.699 212.818  31
  -1  -6  -8 360.174 240.683  31
   1  -6  -8-92.7515 180.702  29
   1   6  -9 132.077 162.639  10
  -1  -6   9 386.801 119.910  17
   1   6  -9 177.342 128.990   6
  -1  -6   9 334.221 169.050  16
  -1   6   9 500.942 232.166  24
  -1   6  -9 195.434 168.438   7
  -1  -6   9 290.212 126.876  18
  -1   6   9 418.947 193.214  19
   1   6  -9 43.3126 199.169  21
   1  -6   9 38.8132 154.091  17
   1  -6   9 132.440 176.902  18
  -1   6  -9 294.960 170.571   6
  -1   6  -9 242.349 164.418  10
   1  -6   9 203.853 116.142  16
   1   6   9 417.005 268.574  24
  -1  -6  -9 385.201 152.728  29
   1  -6  -9-3.11498 157.227  29
  -1  -6  -9 177.005 173.587  31
   1  -6  -9 184.293 205.230  31
   1   6 -10 2712.99 427.467   6
   1   6 -10 2595.35 460.483  21
  -1   6 -10 2833.60 448.451   6
   1   6 -10 3117.60 473.254  10
   1   6  10 2259.44 393.613  24
  -1  -6  10 3117.61 441.902  18
   1  -6 -10 2590.99 406.721  22
  -1   6 -10 2909.91 468.605   7
   1  -6  10 3210.34 450.818  17
  -1  -6  10 3311.30 461.855  17
  -1  -6  10 2471.46 401.530  16
   1  -6  10 2870.24 437.378  18
  -1   6  10 2500.23 429.598  24
   1  -6  10 2367.91 401.118  16
  -1  -6 -10 2683.74 509.616  31
  -1  -6 -10 2076.36 417.147  29
   1  -6 -10 2557.77 459.780  29
   1  -6 -10 2812.18 498.557  31
   1  -6  11 3724.33 521.598  16
  -1   6 -11 4161.97 557.904   7
  -1   6  11 3803.71 554.075  24
   1  -6 -11 3750.66 510.492  22
  -1   6 -11 3877.94 534.113   6
  -1  -6  11 4237.04 521.796  17
   1  -6  11 4593.34 560.396  17
  -1  -6  11 3845.24 493.803  18
   1   6 -11 4024.49 559.424  21
   1   6  11 4512.54 561.152  24
   1   6 -11 3890.78 558.165  10
   1   6 -11 3837.60 512.856   6
  -1   6  11 4341.44 568.309  25
  -1  -6 -11 4857.42 616.423  29
   1  -6 -11 4027.62 579.182  31
   1  -6 -11 4260.07 585.774  29
  -1  -6 -11 4557.77 608.149  31
   1   6  12 994.318 282.183  25
  -1   6 -12 1077.62 349.172   7
  -1  -6  12 782.888 234.892  17
   1   6 -12 956.912 304.649  21
   1   6 -12 972.639 305.178   6
   1  -6 -12 872.818 266.329  22
  -1   6 -12 855.603 256.773   6
   1   6 -12 1038.07 295.600  10
   1  -6  12 886.289 251.508  17
  -1   6  12 1284.16 334.880  25
   1  -6 -12 1007.73 368.391  31
   1  -6 -12 1168.83 306.014  29
  -1  -6 -12 1155.84 381.156  31
  -1  -6 -12 718.176 232.691  29
   1  -6  13 740.081 260.159  17
   1   6  13 1229.95 372.439  25
   1  -6 -13 1124.88 340.427  22
  -1   6  13 1054.13 290.879  25
  -1  -6  13 1198.60 348.682  17
  -1   6 -13 1024.14 338.602   7
   1   6 -13 318.077 174.043  10
  -1   6 -13 435.423 185.788   6
   1   6 -13 575.729 240.837  21
   1   6  13 1176.05 359.838  23
  -1   6  13 1176.98 367.977  23
   1  -6 -13 1036.92 324.134  31
  -1  -6 -13 1225.65 334.415  29
  -1  -6 -13 897.004 306.225  31
   1  -6 -13 991.584 279.524  29
   1   6  14 1892.30 408.591  23
   1   6 -14 2146.29 468.924  10
   1  -6  14 2220.68 430.892  17
   1  -6 -14 1207.87 342.890  22
  -1  -6  14 2141.83 418.481  17
   1   6 -14 2023.10 411.638  21
   1   6  14 2225.75 475.699  25
  -1   6  14 2102.41 439.155  25
  -1   6 -14 2281.24 470.732   7
  -1   6  14 1923.61 408.902  23
   1  -6 -14 2029.54 528.631  31
  -1  -6 -14 1761.32 445.161  31
  -1  -6 -14 2661.82 484.532  29
  -1   6  15 107.381 154.205  23
   1   6  15 26.5000 225.558  25
  -1   6 -15 247.543 270.741   7
   1  -6  15 728.729 328.517  17
   1   6 -15 801.418 306.587  10
  -1   6  15 481.961 260.288  25
  -1  -6  15 373.412 202.261  17
   1   6 -15 698.183 337.633  21
   1  -6 -15 486.249 238.622  22
   1   6  15 501.734 285.948  23
  -1  -6 -15 178.407 267.788  31
  -1  -6 -15 587.487 302.165  29
   1  -6 -15 331.968 261.570  31
  -1   6 -15-273.924 288.986  28
   1   6 -16 4583.51 683.890  10
   1   6  16 4260.87 646.035  25
  -1  -6  16 3207.84 524.665  17
   1   6 -16 4193.65 645.240  21
  -1   6  16 4157.51 639.149  23
  -1   6  16 3922.72 628.611  25
   1   6  16 3611.91 596.548  23
   1  -6 -16 4526.69 666.671  22
   1  -6  16 3969.67 563.285  17
  -1   6 -16 3804.89 623.652  28
  -1  -6 -16 4731.38 729.756  31
  -1  -6 -16 3495.74 572.293  29
   1   6 -16 3434.18 582.233  28
   1  -6 -16 4599.05 700.828  31
  -1   6 -17 9624.21 991.152  28
   1   6 -17 8669.98 964.425  28
  -1  -6 -17 10501.9 1046.06  31
   1  -6 -17 10586.8 1071.25  31
  -1  -6 -17 8195.00 867.535  29
  -1  -6 -17 8889.41 901.883  37
   1   6 -17 8865.69 953.910  21
   1  -6  17 8919.38 880.095  17
   1   6  17 8594.47 911.155  23
  -1   6 -17 10400.4 1066.33  21
   1   6 -17 8727.37 949.286  10
   1  -6 -17 9331.12 937.929  22
  -1  -6  17 8366.82 862.131  17
   1   6  17 9818.95 1003.63  25
  -1   6  17 9282.95 961.140  23
  -1   6  17 10110.7 1008.13  25
  -1  -6  17 8528.44 926.503  55
   1  -6  17 9544.77 979.826  55
   1  -6  17 8920.04 984.462  63
  -1   6  17 9849.38 1089.00  61
   1   6  17 8582.38 986.163  61
   1  -6 -17 10114.8 998.862  43
  -1  -6  17 8699.73 897.853  44
  -1  -6  17 9455.90 975.375  51
  -1  -6 -17 9720.50 960.403  43
   1  -6 -17 8419.14 944.445  49
   1  -6  17 9054.65 918.553  44
  -1  -6 -18 1294.96 374.554  37
  -1   6 -18 1280.42 400.462  28
   1   6 -18 699.940 342.950  28
   1  -6 -18 700.273 324.712  31
  -1  -6 -18 1426.29 489.130  31
   1   6 -18 1532.31 480.584  21
  -1  -6  18 1162.70 334.988  17
   1   6  18 853.984 293.567  23
  -1   6  18 1299.68 419.200  23
  -1   6  18 1007.64 312.349  25
   1  -6 -18 968.319 338.335  22
  -1   6 -18 814.743 308.019  21
   1   6  18 825.556 320.883  25
   1  -6  18 996.855 287.872  17
   1  -6  18 915.934 356.164  55
  -1  -6  18 414.502 232.955  63
   1   6  18 290.444 299.024  61
   1  -6  18 728.320 277.693  63
  -1   6  18 294.396 225.667  61
  -1  -6  18 239.880 446.098  55
   1  -6  18 1070.22 329.214  44
   1  -6 -18 809.010 205.917  49
  -1  -6 -18 1079.24 363.588  43
   1   6  18 782.782 318.947  46
   1  -6 -18 1010.52 379.195  43
  -1  -6 -18 697.923 322.693  49
  -1  -6  18 1047.92 360.890  44
  -1  -6  18 828.217 330.076  51
  -1  -6 -19 3079.36 590.844  37
   1  -6 -19 3270.06 654.304  31
   1   6 -19 2892.41 589.931  28
  -1   6 -19 2706.33 582.744  28
  -1  -6 -19 3530.13 641.704  31
  -1   6 -19 3529.95 623.217  21
  -1   6  19 3315.67 598.062  23
   1   6 -19 4174.16 675.224  21
   1  -6  19 3350.73 560.726  17
  -1  -6 -19 2434.85 507.104  22
  -1  -6  19 3184.28 551.170  17
   1   6  19 2468.70 504.777  23
   1  -6 -19 3496.39 596.737  22
   1   6  19 3081.10 563.125  25
  -1   6  19 3566.47 600.486  25
  -1   6  19 2360.97 550.636  61
   1  -6  19 2659.69 537.776  63
   1   6  19 2145.87 579.687  61
  -1  -6  19 2869.01 657.217  55
  -1  -6  19 1970.20 462.757  63
   1  -6  19 2311.73 526.291  55
   1  -6 -19 3196.69 654.599  49
  -1  -6  19 2799.19 591.271  51
   1  -6 -19 2976.87 559.011  43
  -1  -6  19 2916.21 546.157  44
   1   6  19 2234.87 457.996  46
  -1  -6 -19 2740.79 556.943  43
  -1  -6 -19 2624.21 599.786  49
   1  -6  19 2574.63 515.604  44
  -1  -6 -20-16.0257 217.197  31
   1  -6 -20-143.820 250.683  31
  -1   6 -20 142.151 249.231  28
   1   6 -20 626.899 289.505  28
  -1   6 -20 535.499 345.671  21
  -1   6  20-20.4136 200.541  25
   1   6  20 95.5242 189.555  25
   1  -6  20-187.351 196.847  17
   1   6 -20-164.995 271.070  21
  -1  -6  20 88.0332 134.545  17
   1  -6 -20-127.280 265.558  22
  -1  -6 -20-287.948 228.963  22
   1  -6  20 215.232 430.458  55
  -1   6  20-41.9413 258.332  61
   1  -6  20 399.668 283.561  63
  -1  -6  20 52.2283 247.658  63
   1  -6 -20 213.537 283.475  56
   1   6  20-51.8429 238.512  61
  -1  -6  20 27.9972 372.479  55
  -1  -6 -20-186.824 291.985  49
   1  -6  20 32.2992 211.197  44
  -1  -6  20 177.774 240.878  51
  -1  -6 -20 583.901 320.281  43
   1   6  20-163.949 288.331  46
  -1  -6  20 66.5512 175.242  44
   1  -6 -20 93.2576 269.673  49
  -1   6 -21 14034.1 1284.17  28
   1   6 -21 14952.3 1302.15  28
  -1  -6 -21 17568.5 1402.53  31
   1  -6 -21 19239.4 1247.37  36
   1  -6 -21 16622.0 1366.61  31
   1  -6 -21 14775.4 1218.83  22
  -1   6  21 17891.4 1377.08  25
  -1   6 -21 18378.7 1441.54  21
   1   6  21 17168.0 1342.62  25
   1   6 -21 18676.3 1467.10  21
  -1  -6 -21 13162.9 1142.21  22
  -1   6  21 15660.1 1373.71  61
   1  -6 -21 15711.7 1369.12  56
   1  -6  21 17170.9 1392.73  63
  -1  -6  21 16527.4 1342.73  63
   1  -6  21 16688.6 1320.32  55
  -1  -6  21 16421.9 1303.39  55
   1   6  21 15603.7 1359.82  61
   1  -6 -21 16734.5 1356.24  49
  -1  -6  21 16364.5 1299.84  51
   1  -6  21 18590.8 1293.39  44
  -1  -6 -21 17330.6 1299.09  43
   1   6  21 16868.1 1264.00  46
  -1  -6 -21 17020.8 1334.05  49
  -1  -6  21 18061.3 1267.31  44
   1   6 -22 1005.04 372.386  28
  -1  -6 -22 1823.02 485.417  31
   1  -6 -22 1762.09 418.005  36
   1  -6 -22 1554.25 442.447  31
  -1   6 -22 1063.79 343.759  28
   1  -6 -22 1217.15 338.748  22
  -1  -6 -22 1021.00 335.120  22
   1   6  22 1601.87 431.636  25
  -1   6  22 1194.65 381.354  25
  -1   6 -22 1966.50 510.461  21
   1   6 -22 858.639 317.522  21
   1   6  22 1552.87 431.680  61
   1  -6  22 1716.91 472.680  55
   1  -6  22 1759.33 464.098  63
   1  -6 -22 1391.67 439.717  56
  -1  -6  22 1603.34 448.485  63
  -1   6  22 1865.01 473.607  61
  -1  -6 -22 2145.07 489.339  43
   1   6  22 1749.62 399.362  46
  -1  -6 -22 1920.78 532.006  49
  -1  -6  22 1965.40 461.682  44
   1  -6  22 1409.02 360.129  44
  -1  -6  22 1626.17 405.585  51
   1  -6 -22 1953.02 523.425  49
   1  -6 -23 2388.60 438.481  36
  -1  -6  23 2300.66 541.518  63
  -1  -6 -23 1669.64 383.430  56
   1   6  23 2013.89 521.852  61
   1  -6  23 2018.79 575.577  55
  -1   6  23 1896.89 451.231  61
   1  -6  23 2396.22 467.450  63
   1  -6 -23 2141.12 531.934  56
   1   6  23 1834.42 395.645  46
   1  -6 -23 2238.96 492.805  49
   1  -6  23 2586.16 504.922  44
  -1  -6  23 1951.12 420.555  44
  -1  -6 -23 1577.35 450.650  49
  -1  -6 -24 575.509 219.940  36
   1  -6 -24 405.303 226.344  36
   1   6  24 303.958 281.135  61
  -1  -6  24 329.315 296.457  63
  -1   6  24 466.974 310.770  61
  -1  -6 -24 296.840 289.499  56
   1  -6  24 848.950 344.464  55
   1  -6 -24 27.8981 234.305  56
   1  -6  24 442.194 314.933  63
   1  -6  24 305.785 171.476  44
   1   6  24 104.357 147.361  46
   1  -6 -24 882.538 423.871  49
  -1  -6  24 501.439 285.445  44
  -1  -6 -24 477.946 281.719  49
  -1  -6 -25 11942.8 862.204  36
   1  -6 -25 11556.0 862.043  36
   1  -6  25 11415.3 1065.18  63
  -1   6  25 11343.5 1057.28  61
  -1  -6 -25 10256.2 958.567  56
   1   6  25 12683.0 1113.52  61
   1  -6 -25 9679.79 944.960  56
  -1  -6  25 13058.8 979.506  44
   1   6  25 10996.3 886.256  46
   1  -6 -25 11892.0 1034.96  49
   1  -6  25 13789.0 1018.79  44
  -1  -6 -25 12030.2 1000.17  49
  -1  -6 -26 1183.50 268.670  36
   1  -6 -26 1264.84 317.054  36
  -1  -6 -26 280.546 162.525  56
   1   6  26 650.237 363.220  61
  -1   6  26 735.268 307.177  61
   1  -6 -26 555.067 196.433  56
  -1  -6 -26 634.510 248.465  49
   1  -6  26 998.641 312.211  44
  -1  -6  26 740.503 223.301  44
   1  -6 -26 1051.81 343.393  49
  -1  -6 -27 4.88567 139.440  36
   1  -6 -27 103.808 129.166  36
   1  -6 -27-140.839 231.724  56
  -1  -6 -27-69.1126 191.677  56
   1   6  27 149.754 198.877  61
  -1   6  27 158.095 234.974  61
  -1  -6 -27 181.508 231.497  49
  -1  -6  27 79.1717 209.062  44
   1  -6 -27-281.821 254.957  49
   1  -6  27-204.208 204.327  44
   1  -6 -28 463.869 194.008  36
  -1  -6 -28 575.584 184.599  36
  -1   6  28 459.335 239.350  61
  -1  -6 -28 495.533 219.131  56
  -1   6  28 156.999 145.377  63
   1   6  28 303.399 154.853  63
   1   6  28 137.708 167.386  61
   1  -6 -28 178.511 192.561  56
  -1  -6 -28 665.755 246.493  49
  -1  -6  28 798.163 234.806  44
   1  -6  28 796.309 265.244  44
  -1  -6 -29 3256.82 335.886  36
   1  -6 -29 2942.30 317.351  36
   1   6  29 2472.41 381.779  63
   1  -6 -29 2345.69 350.710  56
  -1   6  29 3139.41 471.756  61
   1   6  29 2827.25 425.848  61
  -1  -6  29 3056.82 375.845  44
   1  -6  29 3476.30 398.339  44
  -1   6  30-96.9518 148.116  61
   1  -6  30-74.4342 103.430  44
  -1  -6  30 42.6740 78.8327  44
   1   7   0 173.347 154.376  14
   1  -7   0 233.894 161.850  16
   1  -7   0 640.861 260.242  18
  -1  -7   0 217.946 142.783  16
  -1  -7   0 385.985 212.676  18
  -1   7   0 154.178 169.109  14
  -1   7   0 295.625 192.950   9
   1   7   0 85.0790 174.924  30
   1   7   0 35.3883 127.869  34
  -1   7   0-99.3616 152.224  30
  -1  -7   1 3425.21 478.345  18
  -1   7  -1 3723.81 503.828  14
   1  -7   1 3824.93 481.276  16
   1  -7  -1 3014.61 453.942  18
   1   7   1 4180.18 536.265   9
   1  -7  -1 3269.11 417.408  16
  -1   7   1 3366.12 463.262   9
  -1  -7   1 3079.01 401.390  16
  -1  -7  -1 3092.23 392.423  16
   1   7  -1 3543.87 493.133  14
  -1  -7  -1 3322.08 456.779  18
   1  -7   1 3165.64 454.316  18
   1   7  -1 2667.82 452.027  30
  -1   7   1 2705.95 456.153  30
   1   7   1 2421.45 412.059  30
  -1   7  -1 2578.29 428.795  30
   1   7  -1 2075.48 390.771  34
  -1  -7  -2 204268. 3850.80  16
  -1   7   2 214016. 4266.93  24
  -1  -7   2 203997. 3868.02  16
  -1  -7  -2 214427. 4154.08  18
   1   7   2 222574. 4189.98   9
   1  -7   2 211248. 4146.09  18
   1  -7   2 210840. 3962.59  16
  -1   7   2 223473. 4231.17   9
   1  -7  -2 214917. 3985.08  16
   1   7  -2 215598. 4202.34  14
   1  -7  -2 223650. 4233.28  18
  -1   7  -2 211956. 4201.85  14
  -1  -7   2 212616. 4123.77  18
  -1   7  -2 213686. 4351.86  30
   1   7  -2 215104. 4369.49  30
  -1   7   2 221471. 4452.27  30
   1   7   2 223641. 4500.25  30
   1   7  -2 202894. 4212.51  34
   1  -7   3 719.624 263.123  18
  -1  -7  -3 498.475 193.376  16
   1  -7  -3 711.689 226.973  18
   1  -7   3 580.540 201.003  16
   1   7  -3 713.303 283.679  14
   1   7   3 1034.81 301.516   9
  -1   7   3 886.487 299.854  24
  -1   7  -3 824.618 295.491  14
  -1  -7   3 556.173 234.366  18
   1   7  -3 841.581 301.158   8
   1   7   3 760.862 279.338  24
   1  -7  -3 547.562 206.255  16
  -1   7  -3 872.613 293.350   8
  -1  -7   3 737.363 224.755  16
  -1   7   3 1087.63 263.283   9
  -1  -7  -3 736.324 319.697  18
   1   7  -3 361.870 190.034  34
  -1  -7  -3 453.819 244.011  29
   1   7  -3 465.291 241.477  30
  -1   7  -3 588.811 275.612  30
   1   7   3 405.188 202.522  30
  -1   7   3 611.316 254.142  30
  -1   7  -4 317.602 193.062  10
   1  -7   4 560.838 227.506  16
  -1   7   4 605.991 235.617   9
   1   7  -4 528.465 217.462   8
  -1  -7   4 516.684 224.704  18
   1   7  -4 408.114 194.658  14
  -1   7  -4 477.934 219.479  14
   1   7   4 589.684 214.668  24
   1   7   4 623.155 209.053   9
   1  -7  -4 591.320 214.699  16
  -1  -7  -4 791.867 272.324  18
  -1   7  -4 581.407 253.931   8
   1  -7   4 792.756 239.195  18
  -1  -7   4 384.588 164.432  16
  -1  -7  -4 160.075 124.888  16
  -1   7   4 538.892 244.247  24
   1  -7  -4 615.735 189.358  18
  -1  -7  -4 273.340 162.219  29
   1   7   4 377.224 190.651  30
  -1   7   4 509.713 218.473  30
   1   7  -4 302.654 183.360  34
   1  -7  -5 7258.89 667.198  18
  -1   7   5 7726.65 693.835   9
   1  -7   5 7151.90 634.079  16
  -1  -7  -5 6848.69 607.725  16
   1   7   5 8492.35 723.584   9
   1   7   5 6440.77 665.253  24
   1   7  -5 7994.05 727.885   8
   1   7  -5 6953.57 676.424  10
   1  -7   5 6530.05 653.066  18
  -1  -7  -5 7137.80 655.984  18
   1   7  -5 7005.33 677.422  14
  -1   7  -5 7669.62 728.899   8
  -1   7  -5 7441.43 679.923  10
  -1   7  -5 7250.81 686.518  14
  -1  -7   5 6415.41 585.625  16
  -1  -7   5 6991.44 653.980  18
   1  -7  -5 7163.35 632.656  16
  -1   7   5 6602.05 699.859  24
   1  -7  -5 6147.78 623.146  31
  -1  -7  -5 5478.96 577.959  31
   1   7  -5 5413.64 614.634  34
  -1  -7  -5 5983.10 664.582  29
  -1   7  -5 5310.43 588.434  34
  -1   7   5 5879.17 645.591  30
   1   7   5 6006.99 666.149  30
   1   7   6 121324. 3007.83   9
  -1   7  -6 128845. 3224.58   8
   1  -7  -6 126551. 2986.96  16
   1   7   6 128068. 3256.56  24
  -1   7  -6 122782. 3081.83  14
  -1  -7   6 113787. 2813.43  16
   1  -7  -6 123078. 2979.05  18
   1   7  -6 124234. 3073.89  14
  -1   7   6 128684. 3245.01  24
  -1   7  -6 124062. 3079.21  10
   1   7  -6 125639. 3175.39   8
   1   7  -6 125649. 3150.10  10
  -1  -7  -6 123552. 2977.66  18
  -1  -7   6 126607. 3040.70  18
   1  -7   6 124915. 3093.40  18
   1  -7   6 118770. 2906.96  16
  -1  -7  -6 125004. 3230.30  29
  -1   7  -6 118500. 3124.03  34
   1  -7  -6 126576. 3210.00  31
   1   7  -6 122164. 3236.64  34
  -1  -7  -6 125363. 3199.91  31
  -1  -7   7 366.113 157.392  16
   1   7  -7 345.829 136.635  14
   1  -7   7 291.743 235.704  18
   1   7  -7 189.340 194.964  10
  -1  -7   7 492.638 285.822  18
   1  -7  -7-103.382 214.106  18
   1   7  -7 626.906 225.857   8
  -1   7  -7 548.233 241.084   8
   1   7   7 185.917 159.640  24
  -1  -7   7 237.514 146.268  17
  -1   7  -7 505.616 230.983  14
   1  -7   7 277.790 191.074  16
  -1   7   7 248.650 192.359  24
  -1   7  -7 480.391 186.527  10
  -1  -7  -7 402.899 170.710  18
  -1  -7  -7 161.073 184.932  29
  -1   7  -7 48.6068 158.854  34
  -1  -7  -7 260.514 204.135  31
   1  -7  -7 36.7827 164.197  31
   1   7  -7 157.342 129.784  34
  -1  -7   8 2101.59 402.848  17
  -1  -7   8 1334.85 322.851  16
  -1   7  -8 2038.30 415.343  10
   1   7   8 2552.24 454.910  24
  -1   7  -8 1546.19 367.082   8
  -1  -7   8 1659.11 318.987  18
   1  -7   8 1982.74 357.270  18
  -1  -7  -8 1854.28 365.649  18
   1   7  -8 1956.55 376.441   8
   1   7  -8 1647.76 347.383  10
   1  -7   8 1840.77 367.417  17
   1  -7   8 1639.87 339.763  16
  -1   7   8 1795.09 354.710  24
  -1   7   8 1623.31 361.325  19
  -1  -7  -8 1754.58 405.929  29
   1   7  -8 1711.76 385.659  34
   1  -7  -8 1849.09 375.551  31
  -1  -7  -8 2274.73 430.867  31
   1  -7   9 3524.16 511.395  16
  -1  -7   9 4390.29 550.487  17
  -1   7   9 3574.03 536.128  24
   1   7  -9 4683.91 614.913   8
   1  -7   9 4003.91 521.285  18
  -1   7   9 3664.21 516.114  19
  -1   7  -9 4405.42 604.616  10
  -1  -7   9 3347.59 485.467  16
  -1   7  -9 4432.38 600.862   6
  -1   7  -9 4847.11 649.589   8
   1   7   9 3372.78 523.857  24
  -1  -7   9 4016.97 501.875  18
   1  -7   9 4339.29 546.984  17
   1   7  -9 4628.73 605.233  10
  -1  -7  -9 3688.94 570.891  31
  -1  -7  -9 3219.52 491.382  29
   1  -7  -9 3308.31 498.936  31
   1   7  -9 3852.23 589.250  34
  -1  -7  10 33325.8 1554.58  16
  -1  -7  10 40689.1 1732.44  17
   1   7 -10 40569.2 1885.10  10
   1   7 -10 40225.7 1868.14   8
   1  -7  10 40824.3 1730.23  17
  -1   7 -10 41662.9 1905.82   8
  -1  -7  10 37036.4 1625.31  18
   1   7  10 40261.3 1848.50  24
  -1   7  10 40443.4 1837.66  24
  -1   7 -10 43197.6 1906.25  10
  -1   7 -10 35178.4 1748.82   6
   1  -7  10 36213.5 1655.39  16
  -1  -7 -10 40508.2 1860.14  29
   1  -7 -10 43141.0 1947.39  31
  -1  -7 -10 42892.9 1966.07  31
   1   7  11 4.52219 160.412  24
  -1   7 -11 174.196 127.209   8
   1  -7  11-39.0645 152.192  17
   1   7 -11 532.091 254.865  10
  -1   7  11-22.4116 175.373  25
  -1   7 -11 350.537 209.453  10
   1   7 -11 250.955 131.790   8
  -1  -7  11 121.417 162.441  18
  -1   7  11 56.3918 190.375  24
  -1  -7  11 207.904 194.068  17
   1  -7  11 174.651 178.727  16
  -1  -7 -11-32.3801 227.677  29
   1  -7 -11 171.946 255.652  31
  -1  -7 -11-79.9051 215.460  31
   1   7  12 2258.90 462.046  25
  -1   7 -12 1696.29 433.830   8
   1   7 -12 2379.87 481.104  10
   1   7 -12 2227.41 470.010   8
  -1  -7  12 2342.82 449.764  17
  -1   7  12 2458.30 474.916  25
  -1   7 -12 2573.70 501.167  10
  -1  -7  12 2219.22 405.080  18
   1  -7  12 2378.77 422.716  17
   1  -7 -12 2619.27 526.255  31
  -1  -7 -12 2929.32 542.861  29
  -1  -7 -12 2587.15 516.893  31
  -1   7 -13 9321.67 972.444   8
   1   7 -13 9919.11 992.826  10
   1   7 -13 8333.83 891.158  21
   1   7 -13 9005.55 947.233   8
   1   7  13 8434.66 891.462  25
  -1  -7  13 8877.66 851.984  17
  -1   7 -13 8945.71 949.960  10
  -1   7  13 8293.34 870.345  25
  -1   7  13 8145.93 878.810  23
   1  -7  13 8201.70 816.496  17
  -1  -7 -13 8192.75 906.433  31
  -1  -7 -13 7981.22 876.148  29
   1  -7 -13 8084.78 900.376  31
  -1   7  14 19669.9 1377.27  25
  -1  -7  14 19087.5 1271.91  17
   1   7 -14 19226.3 1436.25   8
  -1   7 -14 16658.2 1266.01  21
  -1   7 -14 19550.8 1414.73  10
   1   7  14 19281.2 1375.03  23
   1  -7  14 18007.7 1236.61  17
   1   7  14 20342.0 1409.76  25
  -1   7  14 19505.3 1407.28  23
   1   7 -14 18973.0 1378.94  21
   1   7 -14 19803.3 1418.74  10
  -1  -7 -14 19848.1 1384.68  29
  -1  -7 -14 20704.1 1480.24  31
   1  -7 -14 20175.3 1448.33  31
  -1  -7 -15 80.7970 221.351  31
   1  -7 -15 34.9795 248.273  31
  -1  -7 -15 623.770 297.418  29
  -1  -7 -15-145.241 190.916  38
   1  -7 -15 318.616 207.580  36
  -1   7 -15 102.848 186.828  10
   1   7 -15 72.5905 141.859  10
  -1   7  15 392.169 244.479  23
   1   7  15 265.300 256.525  25
  -1  -7  15 163.149 208.766  17
   1   7 -15 335.270 193.730  21
  -1   7  15 371.909 262.018  25
  -1   7 -15 76.3017 196.890  21
   1   7  15 390.510 330.920  23
   1  -7  15 34.0746 144.398  17
  -1   7  15 378.820 187.132  61
  -1  -7  15 283.802 224.638  66
   1   7  15 18.2810 261.972  61
   1  -7  15 224.043 327.179  55
   1  -7  15 62.8143 265.366  63
  -1  -7  15 341.127 342.874  55
  -1  -7  15 275.432 192.100  44
   1  -7  15 311.708 258.830  44
  -1  -7 -15 496.110 322.624  43
   1  -7 -16 21635.8 1380.26  38
  -1  -7 -16 22434.0 1409.56  38
   1  -7 -16 26123.7 1691.17  31
  -1  -7 -16 23700.4 1629.47  31
   1  -7 -16 22394.7 1421.18  36
   1   7  16 21559.9 1491.99  23
   1   7 -16 24264.9 1592.29  21
   1   7 -16 23337.0 1595.96  10
  -1   7 -16 20977.8 1496.43  21
  -1   7  16 23923.3 1575.80  25
  -1   7 -16 22583.7 1591.02  10
  -1   7  16 22785.6 1550.93  23
   1   7  16 24155.6 1593.41  25
  -1  -7  16 22022.7 1412.89  17
   1  -7  16 21351.7 1393.50  17
  -1  -7  16 20673.8 1654.56  66
   1   7  16 21728.5 1594.52  61
   1  -7  16 23547.9 1624.16  63
  -1   7  16 21910.4 1637.77  61
   1  -7  16 22895.0 1515.20  55
  -1  -7  16 21745.3 1521.09  55
   1  -7  16 22295.7 1437.23  44
  -1  -7  16 22066.6 1428.58  44
  -1  -7 -16 23945.1 1561.00  43
  -1   7  16 19628.7 1523.43  51
   1  -7 -17 1113.91 436.097  31
   1  -7 -17 280.846 230.932  36
   1  -7 -17 791.555 324.321  38
  -1  -7 -17 531.621 335.973  31
  -1  -7 -17 181.801 170.031  38
   1   7  17 1007.67 389.169  23
  -1   7  17 356.245 151.382  23
   1  -7  17 711.981 246.973  17
   1   7  17 1069.87 363.580  25
   1   7 -17 941.761 355.031  21
  -1  -7  17 925.736 306.144  17
  -1   7  17 880.207 341.282  25
  -1   7 -17 533.016 333.463  21
  -1  -7  17 584.337 401.959  55
  -1   7  17 525.075 376.515  61
  -1  -7  17 174.754 194.766  66
   1   7  17 452.587 372.997  61
   1  -7  17 195.154 320.769  63
   1  -7  17 142.013 376.233  55
   1  -7  17 497.354 236.086  44
  -1  -7  17 281.423 165.927  44
  -1   7  17 218.261 217.506  51
  -1  -7 -17 452.728 319.137  43
  -1  -7 -18 12086.1 1178.96  31
   1  -7 -18 13112.6 1078.75  36
   1  -7 -18 12569.8 1024.99  38
  -1  -7 -18 12118.0 1006.88  38
   1  -7 -18 13683.7 1222.82  31
  -1   7  18 12475.4 1160.55  25
   1   7  18 12948.1 1202.73  25
  -1   7 -18 11939.9 1161.57  21
  -1   7  18 11837.8 1127.07  23
   1   7 -18 11610.9 1135.81  21
   1  -7  18 9298.98 929.789  17
   1   7  18 10707.9 1055.20  23
  -1  -7  18 10929.1 1010.06  17
   1  -7  18 14694.7 1231.81  55
  -1   7  18 15109.0 1372.23  61
  -1  -7  18 13364.6 1336.40  66
   1  -7  18 15195.3 1322.81  63
  -1  -7  18 13397.0 1216.09  55
   1   7  18 13313.6 1246.38  61
  -1   7  18 11307.0 1118.23  51
  -1  -7 -18 14010.3 1207.53  43
   1  -7  18 13552.8 1117.22  44
  -1  -7  18 13185.2 1099.35  44
   1  -7 -18 12755.4 1154.17  49
  -1  -7 -19 229.127 231.548  38
   1  -7 -19 239.590 224.210  36
   1  -7 -19 238.592 209.033  31
  -1  -7 -19 351.377 260.373  31
   1   7 -19 331.112 278.052  21
  -1   7  19 294.258 229.984  25
  -1   7  19-45.9121 138.522  23
   1   7  19 145.233 163.721  23
  -1   7 -19 6.13789 190.135  21
   1   7  19 379.001 268.543  25
  -1  -7  19 700.085 314.012  66
   1   7  19 402.522 359.205  61
  -1  -7  19 914.190 560.221  55
  -1   7  19 454.731 257.609  61
   1  -7  19-559.590 286.981  63
   1  -7  19 154.276 441.616  55
  -1  -7  19 134.345 199.119  44
   1  -7 -19 643.712 335.505  49
  -1  -7 -19 79.9946 245.896  43
   1  -7  19-79.4013 182.739  44
   1  -7 -20 25394.4 1684.79  31
  -1  -7 -20 25716.0 1720.23  31
  -1  -7 -20 29415.3 1566.19  36
   1  -7 -20 27187.6 1470.58  36
  -1   7 -20 23260.2 1647.45  21
   1   7  20 26027.9 1677.75  25
   1   7 -20 25042.2 1692.97  21
  -1   7  20 23609.4 1587.48  25
   1   7  20 25925.9 1764.20  61
  -1  -7  20 26166.4 1849.69  66
   1  -7  20 28063.8 1774.12  63
   1  -7  20 25994.0 1644.29  55
  -1   7  20 24934.5 1720.66  61
  -1  -7  20 28149.4 1574.19  44
   1  -7 -20 26546.8 1679.65  49
  -1  -7 -20 24146.6 1599.67  49
   1  -7  20 27870.2 1565.58  44
  -1  -7 -21 609.605 261.888  36
   1  -7 -21 914.046 284.465  36
   1  -7  21 1268.43 595.910  55
   1   7  21 593.509 402.283  61
  -1   7  21 599.345 243.444  61
  -1  -7  21 530.182 290.810  66
   1  -7  21 995.314 332.019  44
  -1  -7 -21 385.220 226.210  49
   1  -7 -21 303.941 227.329  49
  -1  -7  21 1273.20 372.079  44
   1  -7 -22 12175.2 948.026  36
  -1  -7 -22 12071.2 941.728  36
   1   7  22 11649.0 1114.52  61
   1  -7  22 11394.7 1054.86  55
  -1  -7  22 11061.5 1132.84  66
  -1   7  22 11970.8 1170.19  61
   1  -7  22 13542.2 1062.88  44
  -1  -7  22 13513.8 1057.16  44
  -1  -7 -22 11358.0 1029.71  49
   1  -7 -22 12667.2 1114.02  49
   1  -7 -23 294.833 210.430  36
  -1  -7 -23 486.004 208.789  36
  -1   7  23 155.978 338.405  61
   1   7  23 334.475 253.631  61
   1  -7 -23 87.7807 212.256  49
  -1  -7  23 294.825 236.884  44
  -1  -7 -23 527.475 306.722  49
   1  -7  23 40.4697 206.684  44
  -1  -7 -24 23183.1 1192.70  36
   1  -7 -24 22494.0 1184.06  36
  -1   7  24 22283.6 1462.26  61
   1   7  24 24221.4 1542.38  61
   1  -7  24 24357.6 1335.23  44
  -1  -7 -24 20593.3 1297.07  49
   1  -7 -24 22453.5 1370.38  49
  -1  -7  24 24317.0 1324.11  44
  -1  -7 -25 217.969 161.391  36
   1  -7 -25 299.524 244.498  36
  -1   7  25-508.241 334.870  61
   1   7  25 48.4265 241.497  61
  -1  -7  25 87.3957 210.947  44
  -1  -7 -25 91.9098 157.971  49
   1  -7  25 69.9343 199.336  44
   1  -7 -26 5694.72 527.447  36
  -1  -7 -26 5909.25 548.803  36
  -1   7  26 6012.42 699.950  61
   1   7  26 6384.51 732.496  61
   1  -7  26 6395.25 639.412  44
  -1  -7  26 6375.49 619.254  44
  -1  -7 -27 100.060 148.338  36
   1  -7 -27 235.015 134.642  36
  -1   7  27-191.220 202.843  61
   1  -7  27 169.164 137.337  44
  -1  -7  27-35.6729 133.779  44
   1  -7 -28 8671.52 548.193  36
  -1  -7 -28 8352.67 532.771  36
   1   7  28 9526.87 769.964  61
   1   7  28 7294.18 663.053  63
  -1   7  28 8977.52 745.179  61
   1  -7  28 9730.82 663.377  44
  -1  -7  28 9263.30 638.791  44
  -1  -7 -29 194.209 85.7364  36
  -1   7  29 484.381 187.497  61
   1   7  29 243.366 158.739  61
   1  -7  29 615.575 183.508  44
  -1  -7  29 301.901 151.863  44
  -1   8   0-17.3221 164.040  24
  -1   8   0 244.465 180.719   9
   1   8   0 398.955 246.159   9
   1  -8   0 162.946 176.359  18
   1  -8   0-7.68745 109.078  16
  -1  -8   0 128.422 165.122  16
  -1  -8   0 110.186 157.999  18
   1   8   0 366.502 246.047  30
  -1   8   0 93.7197 212.598  30
  -1  -8   1 40779.2 1700.72  18
   1   8   1 40060.8 1757.88  24
   1  -8  -1 41802.2 1743.18  18
  -1   8  -1 44017.5 1804.93   9
   1   8   1 43046.4 1766.35   9
   1   8  -1 44712.3 1811.88   9
  -1  -8  -1 38944.9 1676.61  18
  -1   8   1 40481.1 1763.55  24
   1   8  -1 41362.4 1772.99  14
   1  -8   1 41633.5 1731.98  18
  -1   8  -1 41595.4 1773.51  14
   1  -8   1 39112.0 1572.49  16
   1  -8  -1 40022.2 1588.23  16
  -1   8   1 43249.4 1790.53   9
  -1  -8   1 37310.6 1511.94  16
  -1  -8  -1 36171.0 1486.93  16
   1   8  -1 41371.2 1844.40  30
  -1   8   1 42659.2 1864.33  30
   1   8   1 40548.0 1853.20  30
  -1   8  -1 41789.5 1835.89  30
  -1   8  -2 2788.41 448.670   9
  -1   8   2 3684.46 541.382  24
  -1   8   2 2746.54 458.294   9
   1   8   2 3315.07 480.422   9
   1  -8   2 3189.15 452.646  16
  -1  -8   2 2595.94 379.737  16
  -1  -8  -2 3051.56 433.113  16
  -1  -8   2 3894.87 527.869  18
  -1   8  -2 2863.49 471.524  14
  -1  -8  -2 3403.42 487.282  18
   1  -8  -2 3068.71 439.376  16
   1   8  -2 3106.89 491.287  14
   1   8   2 3884.33 536.698  24
   1  -8  -2 4017.69 542.692  18
   1  -8   2 3226.54 497.914  18
   1   8  -2 4730.52 633.267  30
  -1   8  -2 4094.74 563.812  30
   1   8   2 4679.68 634.178  30
  -1   8   2 4726.81 621.367  30
  -1  -8  -3 27624.3 1297.69  16
   1  -8   3 30438.1 1471.66  18
   1   8   3 30045.6 1475.34   9
   1  -8  -3 28465.4 1350.98  16
   1  -8   3 29565.7 1372.96  16
  -1   8   3 29166.8 1507.70  24
   1   8  -3 28514.3 1463.50  14
  -1   8  -3 29410.4 1491.78  14
   1   8   3 31123.3 1554.82  24
  -1   8   3 28949.5 1474.75   9
  -1  -8  -3 29373.7 1450.27  18
  -1  -8   3 29376.9 1433.72  18
   1  -8  -3 29551.3 1460.69  18
   1   8  -3 27116.9 1473.96  30
  -1   8   3 29291.8 1556.80  30
   1   8   3 27938.1 1551.85  30
  -1   8  -3 29746.3 1544.15  30
   1   8   4 6260.74 704.570  24
   1   8  -4 6525.01 707.082  14
  -1   8   4 6634.57 704.217   9
   1   8   4 6233.82 675.982   9
   1  -8   4 6581.47 684.649  18
  -1  -8   4 6932.69 689.476  18
   1  -8   4 5927.98 613.740  16
  -1  -8  -4 6562.21 685.925  18
   1  -8  -4 6851.01 691.544  18
   1  -8  -4 5933.94 604.614  16
  -1   8  -4 6301.47 690.512  14
  -1   8   4 6957.12 739.571  24
  -1  -8  -4 5528.01 579.819  16
   1   8  -4 6988.20 757.577  30
  -1   8   4 6753.16 752.717  30
  -1   8  -4 6352.42 705.148  30
   1   8  -4 6419.16 712.158  34
   1   8   4 6464.06 744.304  30
  -1   8   5 15662.7 1121.84  24
   1   8   5 14358.4 1079.18  24
   1   8  -5 13732.1 1024.88  14
  -1  -8  -5 13969.8 999.286  18
  -1  -8   5 15679.7 1060.97  18
  -1   8  -5 13623.5 1055.81   8
  -1  -8  -5 12996.0 884.844  16
  -1   8   5 14311.5 1041.65   9
   1  -8  -5 13908.6 952.616  16
   1   8  -5 14265.4 1089.27   8
   1  -8   5 12861.3 921.731  16
   1   8   5 12991.7 981.083   9
   1  -8   5 14702.1 1038.44  18
  -1   8  -5 14110.7 1035.45  14
   1  -8  -5 14175.8 1004.41  18
  -1   8  -5 14684.1 1088.61  30
   1   8  -5 15676.0 1144.03  30
   1   8  -5 15045.7 1095.24  34
  -1   8  -6 1052.09 316.157   8
  -1  -8  -6 1022.00 283.128  18
   1  -8   6 1150.22 324.852  18
   1   8  -6 1338.29 344.598   8
   1  -8   6 1252.43 305.794  16
  -1  -8  -6 1150.23 286.171  16
  -1   8  -6 930.220 263.272  14
  -1  -8   6 1512.20 351.986  18
   1  -8  -6 1525.03 351.380  18
   1   8   6 1231.85 344.903  24
  -1   8  -6 1152.14 303.191  10
   1   8  -6 1406.53 340.949  14
   1  -8  -6 1548.63 332.690  16
  -1   8   6 1690.35 393.412  24
   1   8  -6 2059.78 456.350  34
   1  -8   7 5730.76 625.298  16
  -1  -8  -7 6286.04 652.238  18
  -1   8   7 5939.34 719.046  24
   1   8  -7 6972.62 758.654  10
   1   8  -7 6543.23 713.231  14
  -1   8  -7 6674.09 721.221  14
  -1  -8   7 6769.54 718.519  18
  -1   8  -7 7085.05 777.510   8
   1   8   7 6532.23 751.468  24
  -1   8   7 6199.39 685.718  19
   1  -8  -7 5386.88 627.209  18
  -1  -8  -7 6078.92 632.221  16
   1  -8   7 7015.16 734.348  18
  -1   8  -7 6346.00 711.258  10
   1   8  -7 6356.11 747.097   8
   1  -8  -7 5890.71 645.112  16
   1   8  -7 5699.23 695.253  34
   1   8   8 1388.00 359.566  24
  -1   8   8 1816.81 382.104  19
  -1   8  -8 1394.81 381.622  10
  -1   8   8 1612.57 400.371  24
  -1  -8   8 1406.90 339.265  18
  -1   8  -8 1494.31 358.216  14
  -1   8  -8 1528.46 374.657   8
   1   8  -8 1505.09 358.174  10
   1  -8   8 1346.13 329.711  16
   1  -8  -8 1938.22 376.255  16
   1   8  -8 1347.92 392.722   8
   1   8  -8 1562.41 378.492  14
   1  -8   8 1699.47 399.955  18
  -1  -8  -8 1350.12 319.450  16
  -1  -8  -8 1688.86 391.769  31
   1   8  -8 1554.84 396.430  34
   1  -8  -8 2041.06 443.859  31
  -1   8  -8 1435.75 354.368  34
   1   8  -9 880.932 275.751  10
  -1   8   9 1747.24 413.451  24
   1  -8   9 1813.24 417.420  18
  -1   8  -9 1335.02 357.270   8
   1   8  -9 1189.85 373.241   8
  -1   8  -9 1087.22 302.672  10
  -1   8   9 1583.38 370.387  19
   1   8  -9 1201.85 332.926  14
  -1   8  -9 1497.89 380.151  14
   1   8   9 895.744 319.475  24
   1  -8   9 998.938 297.616  16
  -1  -8   9 1131.82 306.370  18
   1  -8  -9 1017.64 297.543  16
  -1  -8  -9 1779.26 365.435  16
  -1   8  -9 1471.66 372.638  34
   1  -8  -9 1782.22 430.084  31
  -1  -8  -9 1406.60 381.640  31
   1   8  -9 1664.30 410.460  34
   1  -8  10 822.369 239.937  16
   1   8 -10 1071.91 330.984   8
  -1   8 -10 957.735 303.376  10
  -1   8 -10 847.825 294.871  14
   1   8 -10 1114.94 316.843  10
  -1   8 -10 1047.20 358.128   8
  -1  -8  10 1342.80 323.503  18
  -1   8  10 1706.10 432.005  24
   1   8  10 1454.11 402.689  24
   1   8 -10 1176.11 333.378  14
  -1   8 -10 1765.63 432.989  34
   1   8 -10 1740.20 433.165  34
  -1  -8 -10 1350.60 395.978  31
   1  -8 -10 1993.25 444.930  31
  -1  -8  11 1163.10 349.461  18
   1   8 -11 1159.66 402.465   8
   1   8  11 1198.69 386.366  24
  -1   8  11 1281.89 351.613  25
  -1   8  11 1021.98 322.820  24
  -1   8 -11 1153.98 332.761  14
   1   8 -11 1202.78 351.821  14
  -1   8 -11 1109.18 364.215   8
   1   8 -11 1209.63 370.083  10
  -1   8 -11 1367.61 405.780  10
  -1  -8 -11 1036.42 372.705  31
   1  -8 -11 1518.28 380.485  31
   1   8 -11 1479.87 468.438  34
  -1   8 -11 1452.58 381.374  34
  -1  -8 -12-113.163 167.217  38
   1  -8 -12 70.2683 189.221  36
   1  -8 -12 74.7988 160.074  38
  -1   8 -12 257.969 275.137  34
   1  -8 -12 128.545 224.917  31
  -1  -8 -12-109.479 269.184  31
   1   8 -12 89.0333 194.185  34
  -1   8 -12 40.2843 136.672  10
   1   8 -12 55.0035 136.908  10
  -1  -8  12 212.097 122.022  17
  -1   8  12 373.871 314.792  25
   1   8  12 292.674 246.972  25
  -1   8  12-50.2532 265.228  61
   1   8  12-110.032 245.421  61
  -1  -8  12 313.423 374.457  55
   1  -8 -12 71.4707 217.553  66
  -1  -8 -12-88.7913 195.775  66
  -1  -8  12 191.786 278.567  66
   1  -8  12-533.656 379.625  55
  -1  -8  12 435.312 277.022  44
   1  -8  12 12.7688 147.736  44
   1   8 -13 4957.22 760.184  34
   1  -8 -13 5371.29 750.176  31
   1  -8 -13 4798.27 653.146  36
  -1  -8 -13 4765.67 705.684  31
   1  -8 -13 5386.03 709.979  38
  -1  -8 -13 4729.71 637.844  38
  -1  -8 -13 4524.17 637.379  36
  -1   8  13 5389.22 764.303  23
  -1   8  13 5101.53 712.792  25
  -1   8 -13 4391.99 698.639  10
   1   8  13 4850.18 719.751  25
  -1  -8  13 4683.14 627.189  17
   1   8 -13 4076.30 669.302  10
   1  -8  13 4542.73 647.351  17
  -1  -8 -13 5190.90 790.244  66
   1  -8  13 5139.76 773.513  55
  -1   8  13 5895.60 873.487  61
  -1  -8  13 4734.21 711.199  55
  -1  -8  13 5367.09 830.032  66
   1   8  13 5040.09 758.091  61
   1  -8 -13 5857.92 836.423  66
   1  -8  13 4961.55 679.272  44
  -1  -8  13 5374.35 692.819  44
  -1  -8 -14 2442.96 497.338  36
  -1  -8 -14 2160.90 462.358  38
   1  -8 -14 2324.84 521.967  31
  -1  -8 -14 1951.20 432.894  31
   1   8 -14 2345.73 582.441  34
   1  -8 -14 1647.17 408.561  36
   1  -8 -14 2296.57 441.359  38
   1  -8  14 2257.52 454.947  17
  -1   8  14 2445.68 510.759  23
   1   8  14 2419.52 495.401  25
  -1  -8  14 2369.19 456.792  17
  -1   8  14 2576.81 518.959  25
   1   8  14 2330.71 482.549  23
   1   8  14 959.881 434.592  61
  -1  -8 -14 1858.71 475.066  66
  -1   8  14 1371.15 430.651  61
  -1  -8  14 1616.26 524.075  66
   1  -8 -14 1191.78 420.721  66
  -1  -8  14 654.038 377.761  55
   1  -8  14 1471.57 438.310  55
  -1  -8  14 1786.89 379.484  44
   1  -8  14 2172.99 419.773  44
  -1  -8 -15 282.955 285.013  31
   1  -8 -15 245.312 281.547  31
   1  -8 -15 430.853 272.489  36
   1   8 -15 313.583 249.727  34
  -1  -8 -15 234.940 250.443  38
   1  -8 -15 41.9478 175.696  38
  -1  -8 -15 196.455 235.657  36
   1   8  15 276.063 193.474  25
  -1  -8  15 314.380 204.664  17
  -1   8  15 76.4547 140.617  25
  -1   8  15 563.371 361.668  23
   1   8  15 291.834 232.837  23
   1  -8  15 133.906 160.817  17
   1   8  15-209.030 316.356  61
  -1   8  15-271.132 298.448  61
   1  -8  15 77.4106 335.371  55
  -1  -8  15-266.815 538.292  55
  -1  -8  15-116.478 266.317  66
   1  -8  15 422.075 289.904  44
  -1  -8  15 374.712 288.881  44
   1  -8 -16 242.860 217.405  38
  -1  -8 -16-286.407 280.441  31
   1   8 -16-40.9149 191.068  34
  -1  -8 -16-39.2204 191.634  38
   1  -8 -16-236.893 217.668  31
  -1  -8 -16 164.141 243.625  36
   1  -8 -16-29.9432 190.156  36
   1   8  16 31.2988 176.859  25
  -1  -8  16 109.909 184.636  17
   1   8  16 204.285 212.060  23
  -1   8  16 128.182 201.135  25
   1  -8  16-44.8234 196.955  17
  -1   8  16 335.630 212.238  23
   1   8  16 774.221 432.750  61
  -1  -8  16 903.373 464.585  55
   1  -8  16-764.456 412.858  55
  -1  -8  16 280.110 347.473  66
  -1   8  16-22.9063 313.490  61
  -1  -8  16-261.375 285.817  44
  -1   8  16 90.9057 184.356  51
   1  -8  16 51.0632 312.684  44
  -1  -8 -17 16287.7 1352.77  31
  -1  -8 -17 18366.7 1275.32  36
   1  -8 -17 19251.5 1253.51  38
   1  -8 -17 20120.3 1307.75  36
  -1  -8 -17 17408.6 1210.68  38
   1   8 -17 18207.8 1534.50  34
   1  -8 -17 17475.4 1396.46  31
  -1   8  17 16351.3 1329.24  25
  -1   8  17 16551.0 1353.69  23
   1   8  17 18346.2 1431.84  25
   1   8  17 14570.7 1248.72  23
  -1   8  17 16921.5 1427.17  61
   1  -8  17 17884.1 1381.72  55
   1   8  17 16608.4 1408.19  61
  -1  -8  17 16623.5 1469.46  66
  -1  -8  17 16788.5 1232.37  44
  -1   8  17 15413.6 1294.28  51
   1  -8  17 17829.6 1275.86  44
  -1  -8 -18 1502.20 416.838  31
   1   8 -18 2098.09 563.836  34
   1  -8 -18 1781.49 467.922  31
  -1  -8 -18 1798.31 427.483  36
  -1  -8 -18 1758.46 381.386  38
   1  -8 -18 1688.93 418.241  38
   1  -8 -18 1122.01 342.269  36
  -1   8  18 1008.63 349.089  23
   1   8  18 1248.96 341.009  23
  -1   8  18 1553.22 425.207  25
   1   8  18 1710.33 454.987  25
  -1   8  18 1533.17 519.399  61
   1   8  18 1561.95 450.602  61
   1  -8  18 2350.39 578.307  55
  -1  -8  18 1641.81 521.596  66
   1  -8  18 1313.19 373.774  44
  -1   8  18 1088.33 356.064  51
  -1  -8  18 1377.83 393.607  44
   1  -8 -19 1545.34 408.248  36
  -1  -8 -19 1600.41 342.985  38
   1  -8 -19 1978.09 460.579  38
  -1  -8 -19 1819.16 434.710  36
  -1   8  19 889.478 391.286  61
  -1  -8  19 909.399 359.175  66
   1   8  19 1443.47 512.372  61
   1  -8  19 1587.80 624.324  55
  -1  -8  19 1625.29 401.645  44
   1  -8  19 1446.23 372.188  44
  -1   8  19 829.856 279.382  51
   1  -8 -20 718.078 210.086  38
   1  -8 -20 892.320 286.397  36
  -1  -8 -20 331.829 177.331  38
  -1  -8 -20 561.772 301.476  36
   1   8  20 961.817 407.038  61
   1  -8  20 1490.33 558.261  55
  -1   8  20 907.653 403.070  61
  -1  -8  20 675.485 228.682  66
   1  -8  20 783.794 233.943  44
  -1  -8  20 1004.08 333.699  44
  -1  -8 -21 11723.2 922.551  36
   1  -8 -21 12487.0 935.117  36
  -1   8  21 11134.0 1135.04  61
   1   8  21 11778.2 1124.94  61
  -1  -8  21 10412.5 1110.13  66
  -1  -8  21 12032.3 979.863  44
   1  -8  21 12169.6 984.931  44
   1  -8 -22 455.854 225.599  36
  -1  -8 -22 288.459 240.808  36
   1   8  22 72.9373 261.414  61
  -1   8  22 528.656 366.077  61
   1  -8  22 188.772 210.349  44
  -1  -8  22 536.301 198.444  44
   1  -8 -23 873.240 256.162  36
  -1  -8 -23 517.539 238.041  36
  -1   8  23 1079.07 232.538  61
   1   8  23 900.411 310.585  61
  -1  -8  23 1265.75 323.563  44
   1  -8  23 904.967 274.954  44
  -1  -8 -24 1149.78 266.574  36
   1  -8 -24 709.495 183.450  36
   1   8  24 1639.60 451.467  61
  -1   8  24 268.493 241.681  61
   1  -8  24 1280.21 327.687  44
  -1  -8  24 867.025 254.287  44
   1  -8 -25 6843.61 559.555  36
  -1  -8 -25 7420.62 584.556  36
  -1   8  25 6813.22 730.309  61
   1   8  25 6609.22 750.474  61
  -1  -8  25 7129.75 624.906  44
   1  -8  25 7323.92 657.108  44
   1  -8 -26 166.641 134.813  36
  -1  -8 -26 66.4490 99.9524  36
  -1   8  26-44.8626 187.561  61
   1   8  26-29.5641 145.314  61
  -1  -8  26 46.7735 117.269  44
   1  -8  26 400.019 180.749  44
  -1  -8 -27-134.027 114.865  36
   1  -8 -27 170.731 97.8347  36
   1   8  27-51.7809 153.167  61
  -1   8  27-29.8954 147.921  61
   1  -8  27 92.5752 118.333  44
  -1  -8  27-72.7651 141.551  44
  -1   9   0-23.2750 169.437  30
   1   9   0-133.125 190.577  30
  -1  -9   0-368.145 241.750  18
   1  -9   0 33.0837 150.676  16
   1   9   0 252.266 236.467   9
  -1   9   0-129.025 155.704  24
   1  -9   0-13.4807 147.227  18
  -1   9   0 267.778 188.475   9
   1   9   0-255.263 257.134  24
  -1   9   1-1.00192 128.711  30
   1   9  -1 173.282 196.783  30
  -1   9  -1 221.088 224.289  30
   1   9   1 21.5932 176.848  30
  -1   9  -1 336.057 225.323   9
   1   9  -1 275.381 177.543   9
  -1   9   1 36.8109 139.633  24
  -1  -9  -1 183.443 142.672  18
  -1  -9   1 119.617 246.702  18
  -1   9  -1 128.056 145.962  24
   1  -9   1 330.203 197.271  16
   1   9   1 229.562 221.782  24
   1  -9   1-127.191 265.597  18
   1  -9  -1 316.085 186.111  16
   1  -9  -1 201.209 197.010  18
   1   9   1 219.868 119.047   9
  -1   9   1 143.198 140.377   9
  -1   9  -2 40123.6 1971.39  30
   1   9   2 42112.3 2024.47  30
  -1   9   2 41653.6 2018.57  30
   1   9  -2 41210.5 1990.01  30
   1  -9   2 41789.7 1889.06  18
  -1  -9  -2 38681.7 1811.64  18
  -1  -9   2 39802.9 1839.79  18
   1  -9  -2 37908.7 1672.11  16
   1   9  -2 43890.4 1963.06   9
   1  -9   2 36949.0 1651.08  16
   1   9   2 41902.0 1889.46   9
  -1   9  -2 44018.5 1990.60   9
  -1   9   2 42913.8 1939.72   9
   1   9   2 43718.0 1978.66  24
   1  -9  -2 39940.6 1862.90  18
  -1   9   2 42684.6 1969.75  24
   1   9  -3 1974.93 471.470  30
  -1   9   3 1894.49 437.115  30
   1   9   3 2483.23 504.599  30
  -1   9  -3 2076.49 483.125  30
  -1   9   3 1895.41 438.005  24
   1   9   3 2385.86 505.638  24
   1  -9  -3 1455.88 338.670  18
  -1  -9   3 1268.77 352.619  18
   1   9  -3 1412.83 398.406   9
  -1   9  -3 1387.85 365.001   9
  -1   9  -3 1461.25 387.516  14
   1  -9   3 1578.42 338.242  16
   1   9   3 2014.95 444.406   9
   1  -9  -3 1543.63 338.312  16
  -1   9   3 1811.10 405.653   9
  -1  -9  -3 1505.03 345.408  18
   1   9  -3 1461.57 367.736  14
   1  -9   3 1419.00 352.403  18
   1   9  -4 7721.71 851.032  30
   1   9   4 8325.06 908.942  30
  -1   9  -4 8232.34 882.503  30
   1   9   4 7854.08 834.001  24
   1  -9  -4 6389.34 675.233  16
  -1   9   4 7278.49 820.302  24
   1   9  -4 6641.58 761.651  14
   1  -9   4 7494.99 744.101  16
   1   9   4 6110.44 738.086   9
  -1  -9   4 7999.86 819.362  18
  -1   9  -4 7354.92 804.448   9
   1  -9  -4 7211.20 768.013  18
   1  -9   4 7601.31 817.027  18
  -1  -9  -4 7049.23 783.193  18
  -1   9   4 6822.02 763.988   9
  -1   9  -4 6707.09 772.868  14
  -1   9  -5 624.951 279.547  30
   1   9  -5 763.628 251.158  30
  -1  -9   5 755.505 304.012  18
   1  -9  -5 907.183 273.506  16
   1   9  -5 1225.45 328.316  14
   1  -9   5 859.131 259.966  16
   1   9   5 611.892 214.760  24
   1  -9   5 1541.12 411.271  18
   1  -9  -5 1466.05 384.594  18
  -1   9  -5 1500.11 373.324  14
  -1  -9  -5 905.195 284.932  18
  -1   9   5 1017.12 360.078  24
  -1   9  -5 1100.05 363.688   9
   1   9   5 1296.94 340.763   9
  -1   9  -6 30613.7 1744.79  30
   1   9  -6 31032.7 1766.74  30
  -1   9   6 31988.0 1746.46  24
   1  -9  -6 26348.0 1494.05  18
  -1   9   6 29316.3 1583.72  19
   1  -9   6 27531.5 1466.40  16
  -1   9  -6 28520.8 1611.91  14
  -1  -9  -6 27790.7 1512.65  18
   1  -9   6 29730.8 1608.68  18
   1   9  -6 29539.4 1644.84  14
   1  -9  -6 26668.2 1415.18  16
   1   9   6 31471.3 1743.02  24
  -1  -9   6 31705.2 1664.08  18
  -1   9  -7 11324.4 1059.94  30
   1   9  -7 11127.8 1065.86  30
   1   9   7 11364.5 1039.31  24
  -1   9  -7 10627.0 1051.31   8
   1   9  -7 10547.4 987.482  14
  -1   9   7 10066.3 915.260  19
  -1  -9  -7 9733.85 881.058  18
   1  -9   7 8775.28 826.087  16
   1  -9   7 10749.6 949.215  18
  -1   9   7 11426.1 1058.55  24
  -1   9  -7 9425.16 936.619  14
  -1  -9   7 10355.9 939.195  18
   1  -9  -7 8999.18 823.806  16
  -1  -9  -7 10143.9 1054.07  66
  -1   9  -8 3380.52 596.205  30
  -1  -9  -8 3438.44 554.117  38
   1   9  -8 2560.85 510.734  34
   1   9  -8 3346.62 605.326  30
   1  -9  -8 2661.34 449.194  38
  -1  -9   8 2541.84 487.333  18
   1   9  -8 2306.30 483.189  14
   1   9   8 3381.89 568.095  24
  -1   9   8 2655.52 485.677  19
   1  -9  -8 2290.57 431.394  16
  -1   9   8 3240.88 599.015  24
  -1   9  -8 2614.29 500.001  14
   1  -9   8 2509.77 456.816  16
  -1  -9  -8 3040.65 578.335  66
   1  -9   8 2996.41 618.258  66
  -1  -9   8 2990.22 631.319  66
   1  -9  -8 3017.45 611.796  66
   1  -9   8 3465.82 535.009  44
   1  -9  -8 3127.01 578.496  52
  -1  -9  -8 3301.22 618.474  52
  -1  -9   8 3276.15 543.571  44
  -1   9  -9 4134.62 662.188  30
  -1  -9  -9 4406.06 644.757  38
   1  -9  -9 4276.60 611.275  36
   1   9  -9 3984.48 643.834  34
   1   9  -9 4089.11 657.014  30
   1  -9  -9 4357.62 603.750  38
   1   9  -9 2904.31 536.604  14
   1   9   9 4467.74 686.432  24
  -1   9  -9 3463.07 596.446  14
  -1  -9   9 3271.41 536.885  18
   1  -9  -9 2798.38 476.194  16
   1  -9   9 2888.66 482.216  16
  -1   9   9 4874.97 721.562  24
  -1  -9   9 6088.70 840.058  66
   1  -9  -9 6641.02 885.788  66
   1  -9   9 5384.15 827.203  66
   1  -9   9 5413.40 832.377  55
  -1  -9  -9 6189.13 839.665  66
  -1  -9  -9 5595.24 743.498  52
  -1  -9   9 4631.00 611.790  44
   1  -9   9 4622.86 646.961  44
   1   9 -10 29393.5 1802.37  34
   1  -9 -10 27664.6 1561.98  38
  -1  -9 -10 29550.2 1596.60  38
   1  -9 -10 26929.6 1557.01  36
   1   9 -10 31049.4 1765.08  14
  -1  -9  10 26344.1 1543.20  18
  -1   9  10 32470.0 1817.81  24
   1   9  10 32155.9 1820.22  24
  -1   9 -10 25768.8 1638.36  10
   1  -9 -10 27195.3 1503.29  16
  -1   9 -10 29501.4 1723.41  14
   1  -9  10 26396.6 1734.08  55
  -1  -9 -10 25347.4 1716.55  66
   1  -9 -10 28074.3 1820.10  66
  -1  -9  10 28078.5 1888.96  66
   1  -9  10 24524.0 1752.93  66
  -1  -9 -10 27029.5 1680.12  52
   1  -9  10 27103.8 1571.53  44
  -1  -9  10 28509.5 1594.50  44
  -1  -9 -11 2127.96 467.445  38
   1   9 -11 2150.65 547.185  34
   1  -9 -11 2040.85 433.054  36
   1  -9 -11 2053.88 411.313  38
  -1  -9 -11 1760.52 431.479  36
   1   9  11 1494.57 420.931  25
   1   9  11 1984.69 500.230  24
  -1   9 -11 1369.96 380.995  14
  -1   9  11 1788.03 425.162  25
   1  -9 -11 1200.47 307.859  16
   1   9 -11 1067.80 335.489  14
   1  -9 -11 2990.11 605.695  66
  -1  -9 -11 3283.70 704.268  66
   1   9  11 3319.86 677.349  61
   1  -9  11 3085.72 679.201  55
  -1   9  11 2982.67 701.550  61
  -1  -9  11 3422.30 675.238  66
  -1  -9  11 1920.60 421.752  44
  -1  -9 -11 2318.57 506.543  52
   1  -9  11 2563.20 513.381  44
   1  -9 -12 4438.88 626.628  38
  -1  -9 -12 3706.08 561.755  36
   1  -9 -12 3646.33 580.811  36
   1   9 -12 3925.15 685.144  34
  -1  -9 -12 4504.75 622.658  38
   1   9  12 4540.19 705.858  25
  -1   9  12 4446.02 696.672  25
   1  -9 -12 3664.33 570.005  16
   1  -9 -12 3975.28 681.200  66
   1  -9  12 3907.31 712.955  55
   1   9  12 4040.60 689.014  61
  -1   9  12 3759.02 745.048  61
  -1  -9  12 3593.97 712.602  66
  -1  -9 -12 4249.63 748.278  66
  -1  -9  12 3851.09 605.440  44
   1  -9  12 4501.24 649.336  44
  -1  -9 -13 5425.44 698.078  38
   1  -9 -13 3928.04 655.597  31
  -1  -9 -13 4753.56 661.706  36
   1   9 -13 4188.93 720.084  34
  -1  -9 -13 3586.01 627.776  31
   1  -9 -13 4411.38 620.496  36
   1  -9 -13 5468.74 698.206  38
   1   9  13 4117.42 675.957  25
  -1   9  13 4690.80 724.443  23
  -1   9  13 4509.56 702.552  25
   1   9  13 3529.57 608.515  23
   1  -9 -13 2296.99 459.613  16
   1  -9  13 6192.64 808.732  55
  -1  -9  13 6865.18 952.084  66
  -1  -9 -13 7487.14 948.571  66
  -1   9  13 7177.33 969.266  61
   1  -9 -13 8209.00 996.400  66
   1   9  13 7258.86 962.989  61
   1  -9  13 4931.28 669.768  44
  -1  -9  13 5487.75 684.690  44
  -1  -9 -14 40240.6 2116.85  31
  -1  -9 -14 48263.2 2071.41  36
   1  -9 -14 50337.3 2116.67  38
   1  -9 -14 44729.8 2247.80  31
   1  -9 -14 51036.3 2139.94  36
   1   9 -14 44158.0 2398.02  34
  -1  -9 -14 52466.3 2164.50  38
   1   9  14 44551.5 2244.14  23
  -1   9  14 46383.3 2265.17  25
  -1   9  14 50351.2 2406.98  23
   1   9  14 47582.7 2326.20  25
   1   9  14 47108.6 2418.21  61
  -1  -9  14 46940.9 2485.84  66
  -1  -9 -14 46668.4 2414.25  66
   1  -9  14 46332.6 2309.46  55
  -1   9  14 51159.2 2547.19  61
   1  -9  14 51001.2 2183.60  44
  -1  -9  14 48076.8 2126.76  44
   1  -9 -15 1246.74 339.098  36
   1  -9 -15 1269.86 373.203  31
  -1  -9 -15 1412.29 389.715  36
   1  -9 -15 1401.96 413.321  38
  -1  -9 -15 941.507 324.616  31
   1   9 -15 1761.82 525.448  34
  -1  -9 -15 973.485 324.913  38
  -1   9  15 1010.20 340.340  23
   1   9  15 1313.40 388.803  23
   1   9  15 1454.42 410.391  25
  -1   9  15 1321.94 399.056  25
  -1  -9  15 371.509 213.093  66
  -1   9  15 1441.46 515.243  61
   1  -9  15 1231.17 514.143  55
   1   9  15 381.915 228.789  61
   1  -9  15 1012.65 316.942  44
  -1   9  15 1194.19 419.273  51
  -1  -9  15 1058.36 371.879  44
   1   9 -16 6309.43 879.687  34
   1  -9 -16 7194.49 781.173  36
   1  -9 -16 8136.44 809.462  38
  -1  -9 -16 7785.42 783.915  36
  -1  -9 -16 8122.65 825.725  38
   1  -9 -16 5941.58 789.133  31
  -1  -9 -16 5758.27 780.048  31
  -1   9  16 6389.04 832.568  23
   1   9  16 6095.31 796.177  23
  -1   9  16 6431.60 808.427  25
   1   9  16 7044.56 881.359  25
   1   9  16 6492.70 880.512  61
  -1   9  16 6277.23 888.137  61
  -1  -9  16 6611.36 911.628  66
   1  -9  16 7300.35 795.398  44
  -1  -9  16 7747.67 840.562  44
  -1   9  16 6954.32 864.284  51
   1  -9 -17 1208.56 325.317  36
  -1  -9 -17 509.181 203.468  36
   1  -9 -17 1331.10 370.821  38
  -1  -9 -17 1217.75 334.266  38
  -1   9  17 2024.53 568.346  61
   1   9  17 2089.95 458.780  61
  -1  -9  17 2134.89 558.556  66
  -1   9  17 1642.49 477.497  51
   1  -9  17 1232.36 310.587  44
  -1  -9  17 1559.74 425.010  44
  -1  -9 -18 19065.9 1199.00  36
  -1  -9 -18 20162.6 1239.22  38
   1  -9 -18 22475.2 1289.11  36
   1  -9 -18 21045.0 1254.67  38
   1   9  18 19281.1 1506.62  61
  -1   9  18 21635.8 1595.95  61
  -1  -9  18 18717.2 1516.96  66
  -1   9  18 16676.9 1292.18  51
   1  -9  18 20617.2 1310.45  44
  -1  -9  18 21575.9 1347.64  44
  -1  -9 -19 606.438 328.622  36
   1  -9 -19 103.848 155.191  38
  -1  -9 -19 238.167 214.362  38
   1  -9 -19 391.857 212.597  36
   1   9  19 481.414 391.134  61
  -1  -9  19 59.5160 219.504  66
  -1   9  19 73.5844 288.390  61
  -1   9  19 119.231 179.427  51
   1  -9  19 383.535 236.372  44
  -1  -9  19 453.121 296.821  44
  -1  -9 -20 7945.04 720.123  38
  -1  -9 -20 9429.19 776.897  36
   1  -9 -20 7774.22 703.839  38
   1  -9 -20 9015.69 756.711  36
  -1   9  20 8042.65 917.929  61
   1   9  20 8790.25 982.136  61
  -1  -9  20 7690.91 761.381  44
   1  -9  20 9751.71 857.721  44
   1  -9 -21 642.323 241.191  36
  -1  -9 -21 754.193 286.275  36
  -1  -9 -21 648.510 203.325  38
   1  -9 -21 507.279 187.169  38
   1   9  21 697.916 344.213  61
  -1   9  21 704.354 376.736  61
   1  -9  21 839.248 282.512  44
  -1  -9  21 397.496 203.748  44
   1  -9 -22 10908.5 760.783  36
  -1  -9 -22 10102.8 734.936  36
   1   9  22 9272.85 909.169  61
  -1   9  22 10174.2 981.817  61
  -1  -9  22 10931.6 847.922  44
   1  -9  22 10063.9 797.769  44
   1  -9  22 7337.23 658.538  47
   1  -9 -23-33.4552 130.227  36
  -1  -9 -23-107.504 114.197  36
   1   9  23-175.182 233.994  61
  -1   9  23 224.090 216.819  61
   1  -9  23 18.5153 140.231  44
  -1  -9  23 114.994 162.570  44
   1  -9 -24 3760.07 391.221  36
  -1  -9 -24 3689.74 391.463  36
   1   9  24 4120.06 547.950  61
  -1   9  24 4058.51 537.968  61
  -1  -9  24 4201.48 471.951  44
   1  -9  24 4033.40 456.451  44
   1  -9 -25 1572.67 245.622  36
  -1  -9 -25 1108.86 191.850  36
   1   9  25 1053.40 254.633  61
  -1   9  25 1525.30 348.677  61
   1  -9  25 1612.68 290.738  44
  -1  -9  25 1328.19 258.334  44
  -1  -9 -26 2703.36 269.486  36
   1  -9 -26 3096.46 290.033  36
  -1   9  26 3071.37 406.981  61
   1   9  26 2190.64 349.285  61
   1  -9  26 2873.81 317.383  44
  -1  -9  26 2875.03 333.435  44
  -1  10   0-230.605 243.333  30
   1 -10   0 254.365 220.662  18
  -1  10   0-2.16925 175.961  24
  -1 -10   0 645.528 298.033  18
  -1  10   0-209.660 230.862   9
   1  10   0-15.0481 198.365  24
   1  10   0 119.923 138.390   9
   1 -10   0 55.9305 210.791  66
  -1 -10   0-61.7552 228.825  66
  -1 -10   0-32.6873 368.400  52
   1  10   1 7107.60 683.996  30
  -1  10  -1 8902.69 964.155  30
  -1  10   1 8831.20 954.817  30
   1  10  -1 6173.64 733.758  30
   1 -10  -1 7443.90 796.541  38
   1 -10   1 7308.19 796.679  39
  -1  10  -1 9441.53 993.515  24
   1  10  -1 10151.9 1015.47  24
  -1  10   1 11087.2 1051.81  24
   1  10  -1 9205.85 946.916   9
  -1 -10   1 9149.29 919.225  18
   1 -10   1 9050.23 934.562  18
  -1 -10  -1 9379.49 946.579  18
  -1  10  -1 9767.18 981.187   9
  -1  10   1 9438.83 965.579   9
   1  10   1 8263.07 878.226   9
   1  10   1 8585.02 905.338  24
   1 -10  -1 8501.41 891.554  18
  -1 -10  -1 6971.69 902.170  66
  -1 -10   1 6803.21 924.658  66
   1 -10   1 6834.57 913.297  66
   1 -10  -1 7926.99 998.512  66
  -1 -10   1 7677.56 909.830  52
  -1 -10  -1 7520.35 860.306  52
   1 -10   2 3362.92 557.915  39
  -1  10  -2 2576.14 529.767  30
   1  10   2 4292.75 702.736  30
  -1 -10  -2 2956.72 515.965  38
   1 -10  -2 3088.62 528.227  38
   1  10  -2 2277.63 397.699  30
  -1  10   2 2988.72 556.285  30
   1 -10  -2 2738.84 516.999  18
   1  10  -2 3007.13 552.674  24
   1  10   2 2444.12 491.503   9
  -1  10  -2 3778.78 611.181  24
   1  10   2 3510.99 582.166  24
   1 -10   2 2970.03 519.161  18
  -1 -10   2 3132.34 570.787  18
  -1 -10  -2 2682.15 550.148  18
  -1  10   2 3402.72 566.794  24
   1 -10  -2 3967.85 713.290  66
   1 -10   2 3506.12 678.738  66
  -1 -10   2 3993.78 730.169  66
  -1 -10  -2 3574.97 611.946  66
  -1 -10  -2 3700.14 625.862  52
  -1 -10   2 4655.14 742.725  52
   1  10  -3 10659.1 1073.28  30
   1 -10   3 8870.78 857.647  39
  -1  10  -3 11360.2 1097.10  30
  -1 -10  -3 9250.33 920.745  38
   1 -10  -3 8805.79 880.031  38
  -1  10   3 12283.7 1107.47  24
   1 -10   3 10607.6 997.663  18
  -1 -10  -3 11354.1 1065.89  18
   1 -10  -3 9934.93 955.032  18
   1  10   3 9530.30 939.113   9
  -1  10  -3 12335.5 1120.05  24
   1  10   3 11463.6 1063.43  24
  -1 -10   3 11220.5 1006.35  18
  -1 -10   3 7889.75 964.064  66
   1 -10   3 7970.23 978.117  66
   1 -10  -3 7863.97 990.846  66
  -1 -10  -3 7585.32 949.035  66
  -1 -10  -3 8251.64 927.231  52
   1 -10  -4 1949.87 403.032  38
  -1  10  -4 2938.16 579.313  30
   1 -10   4 1944.14 372.205  39
   1  10  -4 2207.37 520.788  30
  -1 -10  -4 2097.85 442.232  38
   1 -10  -4 2279.45 445.386  18
  -1 -10  -4 2047.50 454.980  18
   1  10   4 2438.09 520.473  24
  -1  10  -4 2716.58 500.182  24
  -1 -10   4 2457.85 494.887  18
   1 -10   4 2371.10 494.083  18
  -1  10   4 2585.65 517.708  24
  -1 -10  -4 1783.44 446.778  66
  -1 -10   4 1889.65 499.320  66
   1 -10  -4 1626.63 503.425  66
   1 -10   4 1655.04 461.830  66
  -1 -10  -4 1879.14 483.620  52
   1  10  -5 4557.69 736.502  30
  -1  10  -5 3407.43 625.452  30
   1 -10  -5 3617.97 576.806  38
  -1 -10  -5 2699.42 465.986  38
  -1  10   5 4355.28 686.736  24
   1  10  -5 3478.03 606.684  14
  -1 -10  -5 3042.88 547.839  18
   1  10   5 3611.89 610.325  24
   1 -10  -5 2859.39 496.543  18
   1 -10   5 3368.98 582.089  18
  -1 -10   5 4082.98 610.423  18
  -1  10   5 3753.92 608.043  19
   1 -10   5 2793.57 634.932  66
  -1 -10  -5 2840.23 596.109  66
   1 -10  -5 2973.76 583.796  66
  -1 -10   5 3604.14 688.754  66
  -1 -10  -5 2802.74 577.089  52
  -1 -10   5 3511.93 558.510  44
   1 -10   5 3174.71 538.686  44
  -1 -10  -6 3054.10 557.958  38
   1  10  -6 3588.65 662.585  30
   1 -10  -6 2992.18 540.526  38
  -1  10  -6 2991.37 590.953  30
  -1  10   6 3009.80 577.466  24
   1  10   6 3346.61 605.182  24
  -1 -10  -6 2238.51 451.698  18
  -1  10   6 2788.05 500.143  19
  -1 -10   6 2613.87 530.593  18
  -1  10  -6 1984.02 451.565  14
   1  10  -6 1653.27 397.212  14
  -1 -10  -6 4066.06 704.085  66
   1 -10   6 3990.49 754.770  66
   1 -10  -6 3678.78 648.562  66
  -1 -10   6 3629.34 658.937  66
  -1 -10   6 3005.51 470.892  44
  -1 -10  -6 3506.05 624.938  52
   1 -10   6 3508.62 581.177  44
   1  10  -7 7383.60 919.279  30
  -1 -10  -7 8262.03 880.851  38
   1 -10  -7 7071.39 788.115  38
  -1  10  -7 8367.26 959.706  30
   1  10   7 8089.22 925.200  24
  -1  10   7 8895.27 975.967  24
  -1 -10   7 7473.47 840.387  18
  -1  10   7 5887.95 728.578  19
  -1 -10   7 5479.15 830.080  66
  -1 -10  -7 4638.48 753.458  66
   1 -10  -7 5418.23 842.647  66
   1 -10   7 5326.37 832.172  66
  -1 -10   7 6470.48 739.150  44
   1 -10   7 7065.46 792.007  44
  -1 -10  -7 7067.53 874.678  52
   1 -10  -8 225.519 236.890  38
  -1  10  -8 290.840 198.274  30
   1  10  -8 805.065 334.342  30
  -1 -10  -8 610.408 312.371  38
  -1  10   8 526.415 265.590  24
   1  10   8 568.326 292.612  24
  -1 -10   8 638.536 281.283  18
   1 -10  -8-70.2733 233.629  66
  -1 -10  -8 673.389 285.530  66
  -1 -10   8 578.963 364.176  66
   1 -10   8 334.943 220.529  66
  -1 -10   8 290.592 196.032  44
   1 -10   8 377.763 235.271  44
  -1 -10  -8-19.9492 261.669  52
  -1 -10  -9 1067.14 408.375  38
  -1  10  -9 192.124 157.650  30
   1  10  -9 487.516 256.535  30
   1 -10  -9 1130.12 416.021  38
   1  10   9 418.534 269.926  24
  -1  10   9 277.538 213.799  24
  -1 -10   9 944.694 414.186  66
  -1 -10  -9 571.773 313.167  66
   1 -10  -9 942.314 396.885  66
   1 -10   9 1222.00 417.317  66
  -1 -10  -9 466.114 313.034  52
  -1 -10   9 347.194 145.781  44
   1 -10   9 375.409 215.929  44
   1  10 -10 1684.16 469.832  30
   1 -10 -10 2365.46 521.376  38
  -1  10 -10 1498.07 417.961  30
  -1 -10 -10 1705.94 400.785  38
  -1  10  10 1391.64 396.216  24
   1  10  10 929.183 301.562  24
  -1  10  10 1202.76 394.219  25
   1 -10  10 3368.24 664.066  66
   1 -10 -10 2993.43 587.676  66
  -1 -10 -10 2554.48 589.706  66
   1  10  10 3381.89 690.678  61
  -1  10  10 3077.06 625.246  61
  -1 -10  10 2922.16 637.617  66
  -1 -10  10 2174.47 444.374  44
   1 -10  10 1992.13 418.714  44
  -1  10 -11 799.420 324.582  30
   1  10 -11 358.358 214.986  30
   1 -10 -11 422.435 326.008  38
  -1 -10 -11 941.614 335.254  38
   1 -10 -11 313.644 163.876  36
  -1  10  11 205.297 166.650  25
   1  10  11 621.889 315.948  25
  -1 -10 -11 128.095 257.789  66
   1 -10 -11-50.4252 254.850  66
   1  10  11 585.962 324.235  61
  -1 -10  11 422.142 311.003  66
  -1  10  11 437.901 384.000  61
   1 -10  11 663.295 345.652  44
  -1 -10  11 299.829 252.318  44
   1 -10 -12 300.248 165.196  36
   1  10 -12 307.098 148.995  30
  -1  10 -12 791.798 378.733  30
   1 -10 -12 711.456 338.856  38
  -1 -10 -12 967.194 391.314  38
  -1  10  12 626.567 272.901  25
   1  10  12 788.681 239.676  25
  -1  10  12 1000.58 347.893  61
  -1 -10 -12 553.798 285.239  66
   1 -10 -12 1068.28 420.649  66
   1  10  12 1240.08 556.751  61
  -1 -10  12 1013.82 384.262  66
  -1 -10  12 628.757 274.376  44
   1 -10  12 628.282 242.721  44
   1 -10 -13 3472.66 529.999  36
  -1 -10 -13 4177.23 613.564  38
   1 -10 -13 3609.57 568.757  38
  -1 -10 -13 3476.71 514.813  36
  -1 -10  13 3743.02 646.726  66
  -1  10  13 4480.37 751.655  61
  -1 -10 -13 4840.46 790.169  66
   1  10  13 4691.19 798.814  61
   1 -10 -13 4752.93 759.871  66
   1 -10  13 3804.45 596.524  44
  -1 -10  13 3889.41 586.554  44
   1 -10 -14 501.115 312.264  38
  -1 -10 -14 154.923 224.537  36
  -1 -10 -14 424.351 216.043  38
   1 -10 -14 72.9240 157.772  36
  -1 -10  14 280.167 298.374  66
  -1  10  14 207.163 243.359  61
   1  10  14 183.726 395.159  61
  -1 -10  14-67.2682 207.250  44
   1 -10  14 63.9949 176.413  44
  -1 -10 -15 546.092 265.779  36
   1 -10 -15 529.468 287.212  36
   1 -10 -15 663.010 280.960  38
  -1 -10 -15 727.835 321.442  38
  -1  10  15 6.81844 318.485  61
  -1 -10  15 416.487 267.373  66
   1  10  15 235.524 342.746  61
  -1  10  15-384.056 345.303  51
   1 -10  15 208.219 254.771  44
  -1 -10  15 811.688 301.035  44
   1 -10 -16 1027.42 321.794  36
  -1 -10 -16 766.620 287.865  36
  -1 -10 -16 1528.00 377.214  38
   1 -10 -16 944.865 272.512  38
   1  10  16 1653.48 494.313  61
  -1 -10  16 1158.46 435.076  66
  -1  10  16 1847.64 511.728  61
  -1  10  16 1195.00 372.540  51
  -1 -10  16 1033.88 357.691  44
   1 -10  16 1197.29 326.690  44
   1 -10 -17 5202.44 597.391  36
   1 -10 -17 6655.86 687.522  38
  -1 -10 -17 5909.49 643.338  38
  -1 -10 -17 5381.43 594.131  36
   1  10  17 6760.95 903.724  61
  -1  10  17 5671.24 801.565  61
  -1 -10  17 5794.05 827.583  66
   1 -10  17 6459.20 698.112  44
  -1  10  17 5148.33 697.984  51
  -1 -10  17 6256.44 693.201  44
  -1 -10 -18 301.577 238.004  36
   1 -10 -18-55.0283 193.340  38
   1 -10 -18-112.210 202.873  36
  -1 -10 -18 591.163 269.285  38
   1  10  18-516.568 431.295  61
  -1  10  18 71.6516 225.962  61
  -1 -10  18-66.6985 192.101  66
  -1  10  18 34.8842 189.723  51
   1 -10  18 369.091 233.090  44
  -1 -10  18 70.9535 166.779  44
  -1 -10 -19-278.522 223.200  38
   1 -10 -19-8.47684 145.309  36
   1 -10 -19 65.8895 166.491  38
  -1 -10 -19 93.0106 155.327  36
   1  10  19 505.881 363.985  61
  -1  10  19 50.8247 228.601  61
  -1 -10  19 66.4471 161.251  44
  -1  10  19-70.2390 199.054  51
   1 -10  19-126.165 198.563  44
   1 -10 -20 358.837 151.889  36
   1 -10 -20 486.660 201.621  38
  -1 -10 -20 1066.94 252.106  38
  -1 -10 -20 340.843 155.682  36
   1  10  20 412.402 202.271  61
  -1  10  20 947.831 376.900  61
   1 -10  20 794.044 290.930  44
   1 -10  20 623.833 274.382  47
  -1 -10  20 644.988 226.202  44
  -1 -10 -21 4663.47 453.476  36
   1 -10 -21 4155.63 434.521  38
   1 -10 -21 5164.44 488.065  36
  -1 -10 -21 4649.44 462.342  38
  -1  10  21 5900.44 732.118  61
   1  10  21 5277.78 654.647  61
   1 -10  21 4982.09 548.262  47
   1 -10  21 5283.78 540.738  44
  -1 -10  21 5132.36 550.829  44
   1 -10 -22 562.660 176.497  36
  -1 -10 -22 183.478 119.016  36
  -1 -10 -22 143.346 98.0911  38
   1  10  22-129.185 165.137  61
  -1  10  22 334.896 260.090  61
  -1 -10  22 22.2744 111.409  44
  -1 -10  22 196.586 160.591  47
   1 -10  22 107.716 93.9197  47
   1 -10  22 335.260 186.723  44
  -1 -10 -23 153.543 85.9638  36
   1 -10 -23 521.440 167.658  36
  -1  10  23 347.580 193.071  61
   1  10  23 630.164 240.732  61
   1 -10  23 559.033 196.582  44
  -1 -10  23 282.771 136.602  44
   1 -10 -24 302.195 106.765  36
  -1 -10 -24 288.292 97.7344  36
  -1  10  24 533.727 182.232  61
   1  10  24 670.804 209.414  61
  -1 -10  24 678.396 176.796  44
   1 -10  24 561.671 149.203  44
   1 -11   0 179.486 236.210  39
  -1  11   0 68.2382 169.590  30
   1  11   0 110.735 230.134  30
   1 -11   0 544.710 401.826  66
  -1 -11   0 519.707 374.628  66
  -1  11   0 449.395 301.635  24
   1  11   0 483.919 303.175  24
  -1  11  -1 9689.40 1039.67  30
   1  11  -1 10996.8 1116.19  30
   1 -11  -1 11869.2 991.103  39
   1 -11   1 12155.4 1010.86  39
  -1 -11  -1 11128.3 957.683  39
  -1 -11   1 12550.4 1250.47  66
   1 -11   1 12472.1 1266.29  66
   1 -11  -1 12179.9 1211.23  66
  -1 -11  -1 14413.4 1325.82  66
  -1  11  -1 10376.2 1104.73  24
   1  11  -1 12138.2 1142.48  24
   1  11   1 10886.4 1070.08  24
  -1  11   1 11595.6 1105.65  24
  -1 -11  -2 24303.9 1465.38  38
   1 -11  -2 26791.6 1529.49  38
   1 -11   2 26388.2 1483.87  39
  -1  11  -2 25417.3 1695.21  30
   1  11  -2 26807.1 1774.84  30
   1 -11   2 23475.3 1713.98  66
  -1 -11   2 25710.1 1785.71  66
   1 -11  -2 23203.2 1687.95  66
  -1 -11  -2 24029.0 1716.41  66
   1  11  -2 30059.8 1800.72  24
  -1  11  -2 29870.8 1835.99  24
   1  11   2 28517.9 1744.28  24
  -1  11   2 27811.9 1723.02  24
   1  11  -3 8260.82 973.541  30
  -1 -11  -3 8963.30 873.414  38
  -1  11  -3 7318.96 914.482  30
   1 -11  -3 8749.54 880.122  38
   1 -11   3 8408.00 825.963  39
   1 -11   3 8770.71 1055.03  66
  -1 -11  -3 9408.99 1064.27  66
  -1 -11   3 9826.81 1133.78  66
   1 -11  -3 9560.33 1076.85  66
   1  11   3 7918.18 921.575  24
  -1  11   3 8676.71 970.219  24
   1  11  -3 8532.47 959.897  24
  -1  11  -3 8952.21 1011.01  24
  -1  11   3 7507.50 865.326  19
  -1 -11  -4 533.562 290.103  38
   1  11  -4 25.2651 205.282  30
  -1  11  -4-135.066 125.734  30
   1 -11   4 215.560 213.809  39
   1 -11  -4 68.1937 168.569  38
  -1 -11  -4 447.478 361.597  66
  -1 -11   4 450.373 319.134  66
   1 -11   4 8.61933 248.285  66
   1 -11  -4 290.664 345.471  66
  -1  11   4 107.254 171.454  19
  -1  11   4 129.802 171.305  24
   1  11   4 35.3943 143.431  24
  -1  11  -4 535.483 301.543  24
   1  11  -4-80.9477 146.706  24
  -1  11  -5 8897.68 1014.41  30
   1  11  -5 10545.5 1119.74  30
   1 -11  -5 10505.7 978.111  38
  -1 -11  -5 11053.9 970.621  38
  -1 -11   5 12415.2 1273.96  66
   1 -11  -5 14478.2 1337.10  66
  -1 -11  -5 13372.3 1234.36  66
   1 -11   5 13774.3 1326.69  66
  -1  11  -5 11063.9 1108.95  24
   1  11   5 10694.5 1072.71  24
  -1  11   5 10487.2 1067.79  24
   1  11  -5 10364.6 1077.02  24
   1 -11  -6 22346.8 1381.13  38
   1  11  -6 21409.9 1601.24  30
  -1  11  -6 18656.5 1463.72  30
  -1 -11  -6 21588.0 1385.16  38
  -1 -11   6 20683.0 1629.10  66
   1 -11  -6 18665.9 1500.46  66
   1 -11   6 19492.9 1573.97  66
  -1 -11  -6 17895.4 1479.65  66
  -1  11  -6 22565.2 1632.05  24
   1  11   6 21652.7 1550.88  24
  -1  11   6 21829.7 1538.23  24
   1  11  -6 23981.6 1627.89  24
  -1 -11  -7 10673.7 966.119  38
   1  11  -7 9436.31 1061.26  30
  -1  11  -7 8018.84 972.794  30
   1 -11  -7 10811.4 988.358  38
   1  11   7 8654.91 956.062  24
  -1  11   7 10062.4 1041.24  24
  -1  11  -7 10335.6 1095.90  24
   1 -11  -7 10818.8 1135.58  66
  -1 -11   7 11620.1 1211.94  66
  -1 -11  -7 11102.5 1116.68  66
   1 -11   7 10008.4 1124.35  66
  -1 -11  -8 27.4056 208.169  38
   1 -11  -8-49.9172 265.381  38
  -1 -11   8-35.0928 347.822  66
   1 -11  -8 16.4688 258.863  66
  -1 -11  -8-202.707 286.113  66
   1 -11   8 115.001 209.299  66
   1 -11   8 6.45076 191.937  44
  -1 -11   8 721.860 327.796  44
   1 -11  -9 13408.6 1047.73  38
  -1 -11  -9 14569.8 1105.20  38
  -1 -11   9 16003.6 1416.13  66
   1 -11   9 15885.4 1389.03  66
  -1 -11  -9 17766.7 1462.02  66
   1 -11  -9 19150.8 1507.59  66
   1  11   9 17314.0 1435.82  61
  -1  11   9 18309.3 1490.34  61
   1 -11   9 15904.2 1162.03  44
  -1 -11   9 15177.4 1133.48  44
  -1 -11 -10 20423.7 1313.23  38
   1 -11 -10 21956.1 1332.25  38
   1 -11 -10 16693.5 1394.70  66
  -1 -11  10 17081.6 1444.39  66
  -1 -11 -10 20373.9 1533.63  66
   1  11  10 19502.0 1502.48  61
  -1  11  10 21497.2 1611.79  61
   1 -11  10 16420.6 1421.76  66
  -1 -11  10 20294.6 1326.53  44
   1 -11  10 21354.9 1346.19  44
   1 -11 -11 1364.63 351.239  38
  -1 -11 -11 1836.44 462.020  38
   1 -11 -11 1949.42 485.007  66
  -1  11  11 1973.19 532.360  61
   1  11  11 2193.02 545.588  61
  -1 -11  11 1888.37 511.996  66
  -1 -11 -11 1796.39 491.659  66
  -1 -11  11 1454.97 312.867  44
   1 -11  11 2080.65 445.562  44
  -1 -11 -12 4000.51 579.817  38
   1 -11 -12 3817.19 564.999  38
   1  11  12 3927.53 728.231  61
   1 -11 -12 3871.36 656.052  66
  -1 -11 -12 3655.87 664.103  66
  -1 -11  12 3148.43 633.500  66
  -1  11  12 3991.67 719.517  61
   1 -11  12 4232.83 622.210  44
  -1 -11  12 3557.45 528.139  44
   1 -11 -13 7645.82 747.536  38
  -1 -11 -13 8485.24 798.720  38
   1 -11 -13 6321.19 634.194  36
  -1  11  13 10418.0 1097.88  61
  -1 -11  13 9704.96 1081.66  66
   1  11  13 9328.08 1042.30  61
  -1 -11  13 8989.67 844.659  44
   1 -11  13 9153.76 846.538  44
   1 -11 -14 7113.32 693.148  38
  -1 -11 -14 6477.36 672.960  38
   1 -11 -14 5762.53 604.078  36
  -1  11  14 6396.05 844.643  61
  -1 -11  14 4907.71 749.436  66
   1  11  14 5884.56 792.755  61
  -1  11  14 5748.42 739.414  51
   1 -11  14 5826.63 672.668  44
   1  11  14 4817.15 650.087  51
  -1 -11  14 5640.43 638.184  44
  -1 -11 -15 1217.12 345.906  38
   1 -11 -15 607.093 219.448  36
   1 -11 -15 827.845 282.907  38
  -1 -11  15 882.228 316.274  66
  -1  11  15 1210.53 480.229  61
   1  11  15 850.398 368.889  61
  -1  11  15 855.989 289.934  51
  -1 -11  15 610.774 220.696  44
   1 -11  15 768.273 249.001  44
  -1 -11 -16 5861.15 619.395  38
  -1 -11 -16 3529.19 433.708  36
   1 -11 -16 4467.34 504.911  36
   1 -11 -16 5222.46 582.287  38
   1  11  16 4243.14 644.713  61
  -1 -11  16 3856.81 601.366  66
  -1  11  16 4818.61 689.138  61
  -1  11  16 4414.38 603.846  51
   1 -11  16 4882.93 576.861  44
  -1 -11  16 5239.85 604.324  44
   1 -11 -17 2401.03 399.517  38
  -1 -11 -17 2183.95 354.533  38
   1 -11 -17 1528.74 284.219  36
  -1 -11 -17 1314.91 268.703  36
   1  11  17 2535.29 505.537  61
  -1  11  17 3076.78 570.286  61
   1 -11  17 2290.53 415.908  44
   1 -11  17 2272.51 430.199  47
  -1  11  17 1678.61 350.105  51
  -1 -11  17 1685.12 329.634  44
  -1 -11 -18 3277.91 414.229  38
   1 -11 -18 2758.23 371.040  36
  -1 -11 -18 2516.67 332.516  36
   1 -11 -18 3767.88 459.049  38
  -1  11  18 3420.76 584.791  61
   1  11  18 3276.43 539.460  61
   1 -11  18 3219.17 439.192  44
  -1 -11  18 3260.79 429.582  44
  -1  11  18 2410.07 392.865  51
   1 -11  18 3374.60 470.217  47
  -1 -11 -19 154.957 129.264  36
   1 -11 -19 297.465 161.264  38
  -1 -11 -19-228.709 162.711  38
   1 -11 -19 364.430 148.326  36
   1  11  19-61.1801 185.981  61
  -1  11  19 298.054 290.231  61
   1 -11  19 92.0221 179.552  47
  -1 -11  19 145.693 145.256  44
  -1 -11  19-126.567 132.080  47
   1 -11  19 217.872 150.289  44
  -1 -11 -20 3971.91 401.457  38
   1 -11 -20 3355.65 355.129  36
  -1 -11 -20 2933.66 318.277  36
   1 -11 -20 3479.65 367.573  38
   1  11  20 4199.91 539.229  61
  -1  11  20 4709.26 589.504  61
   1 -11  20 3799.88 424.426  44
  -1 -11  20 4142.07 442.876  44
   1 -11  20 4021.57 452.274  47
  -1 -11  20 3874.27 454.527  47
  -1 -11 -21 1742.67 227.899  36
  -1 -11 -21 1958.99 252.857  38
   1 -11 -21 2046.26 260.046  36
   1  11  21 3107.48 449.436  61
  -1  11  21 2840.39 442.017  61
   1 -11  21 2313.76 320.679  47
   1 -11  21 2793.33 349.819  44
  -1 -11  21 2457.29 338.018  47
  -1 -11  21 2988.94 354.655  44
   1  11  22 6285.01 559.534  61
  -1  11  22 6111.23 569.436  61
   1 -12   0 162.197 141.772  39
   1 -12   0-223.339 240.096  66
   1 -12   1 1931.00 405.923  39
   1 -12  -1 2248.92 413.675  39
   1 -12   1 771.845 406.410  66
  -1 -12   1 1335.19 378.169  66
   1 -12  -1 1652.84 475.519  66
  -1 -12  -1 1624.28 480.703  66
   1 -12   2 9244.53 822.318  39
  -1 -12  -2 8969.20 804.165  39
   1 -12  -2 9116.88 825.211  38
   1 -12  -2 9683.89 867.644  39
  -1 -12   2 10051.0 1111.47  66
   1 -12  -2 10180.0 1091.87  66
  -1 -12  -2 10598.9 1109.09  66
   1 -12   2 10050.8 1100.13  66
   1 -12  -3 2681.89 474.270  39
  -1 -12  -3 1967.60 384.306  38
  -1 -12  -3 2497.98 447.752  39
   1 -12   3 2215.47 399.891  39
   1 -12  -3 2456.75 452.814  38
   1 -12   3 2245.04 582.823  66
  -1 -12   3 1817.12 492.595  66
   1 -12  -3 1628.14 441.424  66
  -1 -12  -3 1655.94 536.065  66
   1 -12  -4 308.968 217.366  38
  -1 -12  -4 90.3138 151.147  38
   1 -12  -4 337.805 195.068  39
  -1 -12  -4 511.037 231.532  39
   1 -12  -4 648.118 344.906  66
  -1 -12   4-101.143 259.397  66
   1 -12   4 312.815 335.291  66
  -1 -12  -4-35.0127 306.117  66
   1 -12   4 376.889 268.777  47
   1 -12  -5 563.841 230.589  39
  -1 -12  -5 625.803 256.499  38
   1 -12  -5 572.431 290.323  38
  -1 -12   5 534.670 318.564  66
   1 -12   5 518.851 368.884  66
   1 -12  -5 315.265 280.449  66
  -1 -12  -5 342.152 351.847  66
   1 -12   5 296.917 180.126  47
  -1 -12  -6 4645.64 624.654  38
   1 -12  -6 5604.29 631.774  38
   1 -12  -6 4827.88 752.665  66
   1 -12   6 4942.03 807.320  66
  -1 -12  -6 6225.75 849.767  66
  -1 -12   6 5314.84 830.400  66
   1 -12   6 5598.29 710.382  47
  -1 -12  -7 2174.24 459.577  38
   1 -12  -7 2159.04 391.490  38
   1 -12  -7 2254.36 557.901  66
   1 -12   7 1539.21 479.957  66
  -1 -12  -7 1899.10 461.315  66
  -1  12   7 2809.49 606.323  61
  -1 -12   7 2133.42 537.489  66
   1 -12   7 2433.81 494.721  47
   1 -12  -8 39.1942 192.586  38
  -1 -12  -8 6.06816 178.673  38
   1 -12   8-337.438 232.128  66
   1  12   8 362.760 294.050  61
   1 -12  -8 195.484 248.465  66
  -1 -12   8-204.889 331.671  66
  -1  12   8 271.155 270.104  61
  -1 -12  -8 27.3652 278.667  66
   1 -12   8 269.582 180.205  47
   1 -12  -9 1780.45 406.464  38
  -1 -12  -9 1162.87 332.434  38
   1  12   9 1232.59 403.796  61
   1 -12  -9 710.947 294.151  66
  -1 -12   9 1082.59 416.134  66
  -1  12   9 982.145 385.801  61
   1 -12   9 1210.08 423.606  66
  -1 -12  -9 914.412 310.356  66
   1 -12   9 1081.26 323.622  47
   1 -12 -10 449.706 228.789  38
  -1 -12 -10 718.943 302.415  38
  -1 -12 -10 464.320 239.267  66
  -1 -12  10 784.410 360.220  66
  -1  12  10 1361.25 417.080  61
   1 -12 -10 1552.42 472.382  66
   1  12  10 1090.65 403.028  61
   1 -12  10 1222.33 424.428  47
  -1 -12 -11 136.323 214.917  38
   1 -12 -11 75.8076 168.590  38
  -1 -12  11 49.5230 253.162  66
  -1  12  11 185.577 297.399  61
  -1 -12 -11-65.9014 289.732  66
   1  12  11-89.4409 310.569  61
   1 -12  11 627.511 291.718  47
  -1 -12 -12 713.674 269.124  38
   1 -12 -12 319.419 235.165  38
  -1 -12  12 221.519 195.357  66
   1  12  12 891.254 329.589  61
  -1  12  12 239.508 263.165  61
   1 -12  12 916.014 342.900  47
   1 -12 -13 2556.14 426.019  38
  -1 -12 -13 2197.61 363.672  38
  -1  12  13 2456.81 553.733  61
  -1 -12  13 2399.24 437.381  66
   1  12  13 2354.20 544.691  61
   1 -12  13 2631.29 487.169  47
   1  12  13 2197.07 418.084  51
  -1  12  13 2250.93 461.400  51
   1 -12 -14 160.122 164.624  38
  -1 -12 -14 24.7476 157.901  38
  -1 -12  14-74.3978 173.847  66
   1  12  14 97.1050 242.350  61
  -1  12  14-223.200 192.939  51
   1 -12  14-90.7000 205.306  47
  -1 -12 -15 1380.40 275.980  38
   1 -12 -15 1297.98 278.000  38
  -1  12  15 1207.86 357.577  61
   1  12  15 1329.63 390.393  61
   1 -12  15 1536.88 358.679  47
  -1  12  15 1212.10 331.978  51
  -1 -12  15 1339.24 290.507  47
  -1 -12 -16 2390.86 339.167  38
   1 -12 -16 2557.91 362.983  38
  -1  12  16 2653.55 510.243  61
   1  12  16 2006.62 388.786  61
   1 -12  16 2838.91 456.512  47
  -1  12  16 1599.96 320.888  51
  -1 -12  16 2652.60 399.755  47
  -1 -12 -17 1271.50 240.274  38
   1 -12 -17 1486.48 255.430  38
   1  12  17 1387.10 325.549  61
  -1  12  17 1170.87 320.899  61
  -1 -12  17 1655.43 322.334  47
   1 -12  17 1737.08 316.679  47
  -1 -12 -18 496.293 139.797  38
  -1  12  18 354.824 206.780  61
   1  12  18 627.238 239.384  61
   1 -12  18 444.711 150.677  47
  -1 -12  18 374.517 123.326  47
  -1  12  19-149.697 189.511  61
  -1 -12  19 26.4796 94.7929  47
   1 -13   0-76.8056 185.463  39
   1 -13   0 454.949 349.572  66
  -1 -13   0 642.547 341.731  66
   1 -13   1 12886.0 872.817  39
   1 -13  -1 12661.2 874.738  39
  -1 -13  -1 15221.2 1259.31  66
   1 -13  -1 12622.1 1140.13  66
   1 -13   1 14883.0 1227.88  66
  -1 -13   1 15525.1 1246.22  66
   1 -13  -2 2557.10 400.780  39
  -1 -13   2 1980.54 457.629  66
   1 -13  -2 2017.52 473.626  66
  -1 -13  -2 1867.51 410.504  66
   1 -13   2 2478.31 550.187  66
  -1 -13  -3 9467.36 735.289  39
   1 -13  -3 10505.0 799.750  39
  -1 -13  -3 11112.8 1062.35  66
  -1 -13   3 11872.1 1117.06  66
   1 -13  -3 11488.8 1063.56  66
   1 -13   3 10650.3 1058.49  66
  -1 -13  -4-125.039 167.096  39
   1 -13  -4-122.879 179.086  39
  -1 -13  -4 137.112 161.835  38
   1 -13   4 128.327 291.025  66
  -1 -13  -4 253.338 289.691  66
   1 -13  -4-178.900 223.829  66
  -1 -13   4-404.279 268.600  66
  -1 -13  -5 5600.89 575.824  38
  -1 -13  -5 5810.66 562.606  39
   1 -13  -5 6403.71 613.539  39
   1  13   5 8710.37 914.759  61
  -1  13   5 7992.87 901.478  61
   1 -13  -5 7133.69 822.388  66
   1 -13   5 6324.11 783.661  66
  -1 -13  -5 7360.45 846.892  66
  -1 -13   5 6481.17 811.552  66
   1 -13   5 5766.13 618.904  47
   1 -13  -6 3197.03 422.419  39
  -1 -13  -6 3105.17 426.187  39
  -1 -13  -6 2905.66 415.656  38
  -1 -13  -6 2143.26 471.976  66
   1 -13  -6 2161.65 466.419  66
   1  13   6 3025.00 609.879  61
  -1  13   6 2619.82 536.210  61
   1 -13   6 2235.11 438.768  66
  -1 -13   6 2745.82 539.613  66
   1 -13   6 2738.67 420.674  47
  -1 -13   6 2528.93 446.800  47
  -1 -13  -7 3415.71 425.936  39
  -1 -13  -7 3587.02 456.514  38
   1 -13  -7 3640.76 458.996  39
   1 -13   7 3594.63 582.937  66
   1  13   7 4130.53 636.787  61
  -1  13   7 4486.24 675.846  61
  -1 -13  -7 3910.24 586.936  66
   1 -13  -7 4354.55 660.851  66
  -1 -13   7 3460.78 582.605  66
   1 -13   7 3703.54 515.475  47
  -1 -13   7 4179.39 559.195  47
  -1 -13  -8-228.390 241.749  38
  -1 -13  -8 48.1455 104.444  39
   1 -13  -8 314.285 184.780  39
  -1 -13  -8 397.272 271.879  66
   1  13   8 364.657 317.672  61
  -1 -13   8-36.8070 175.975  66
   1 -13  -8 500.284 322.036  66
  -1  13   8 13.8604 248.820  61
   1 -13   8 197.860 219.599  47
  -1 -13   8 428.169 225.484  47
   1 -13  -9 2858.61 380.904  39
  -1 -13  -9 1934.47 322.190  39
  -1 -13  -9 2095.84 345.016  38
  -1  13   9 3042.14 556.620  61
  -1 -13   9 2748.85 483.976  66
   1  13   9 3211.13 574.432  61
  -1 -13  -9 2829.51 511.957  66
   1 -13   9 2722.17 463.203  47
  -1 -13   9 2502.10 393.795  47
  -1 -13 -10 4992.68 528.210  38
  -1 -13 -10 4689.03 488.450  39
   1 -13 -10 4716.26 492.404  39
  -1  13  10 4605.60 670.234  61
   1  13  10 4782.49 641.777  61
  -1 -13  10 3516.84 539.067  66
   1 -13  10 5006.95 582.303  47
  -1 -13  10 4551.45 547.079  47
   1 -13 -11 880.239 207.514  39
  -1 -13 -11 957.244 238.877  38
  -1 -13 -11 1089.37 234.287  39
  -1 -13  11 1621.18 404.899  66
  -1  13  11 1333.15 372.250  61
   1  13  11 1029.04 324.342  61
  -1  13  11 917.554 293.457  51
  -1 -13  11 1428.76 325.408  47
   1 -13  11 1084.73 269.216  47
   1  13  11 887.934 266.986  51
   1 -13 -12 693.418 182.585  39
  -1 -13 -12 716.069 199.595  39
  -1 -13 -12 884.414 245.601  38
  -1  13  12 270.757 181.853  61
  -1 -13  12-53.1887 176.846  66
   1  13  12 398.016 171.400  61
  -1  13  12 1036.47 290.123  51
  -1 -13  12 516.649 171.256  47
   1 -13  12 1092.70 262.975  47
   1  13  12 375.025 179.797  51
  -1 -13 -13 1767.13 296.802  38
   1 -13 -13 1430.42 266.220  39
  -1 -13 -13 1358.85 250.014  39
  -1  13  13 2005.47 398.607  61
   1  13  13 2194.17 424.412  61
  -1  13  13 1374.97 300.866  51
  -1 -13  13 1686.55 320.397  47
   1 -13  13 2030.67 343.786  47
  -1 -13 -14 3296.50 355.202  39
   1 -13 -14 3925.19 382.908  39
  -1 -13 -14 4093.82 408.191  38
   1  13  14 3049.57 454.599  61
  -1  13  14 3069.27 440.986  61
  -1  13  14 2573.68 351.717  51
  -1 -13  14 4019.14 459.696  47
   1 -13  14 4018.58 454.722  47
   1 -13 -15 55.4530 80.9757  39
  -1 -13 -15 5.07280 68.6403  39
   1  13  15 267.557 205.844  61
  -1  13  15 193.075 227.025  61
  -1 -13  15 58.9932 100.254  47
   1 -13  15-33.4251 131.887  47
   1 -14   0-320.976 250.951  66
  -1 -14   0-92.9940 170.169  66
  -1  14   1 68.0026 238.177  61
  -1 -14  -1-197.006 266.372  66
   1 -14  -1-245.768 203.654  66
  -1 -14   1-233.326 223.459  66
   1 -14   1 110.211 152.345  66
   1 -14  -2 5557.60 477.252  39
   1  14   2 7817.10 816.628  61
   1 -14  -2 6060.08 664.101  66
  -1 -14  -2 6960.76 742.934  66
   1 -14   2 5002.55 612.892  66
  -1  14   2 6427.20 719.782  61
  -1 -14   2 5812.58 688.600  66
   1 -14  -3 176.022 77.9872  39
   1 -14  -3 338.654 170.356  66
  -1 -14   3 724.328 301.106  66
   1  14   3 549.844 315.948  61
   1 -14   3 249.944 177.994  66
  -1 -14  -3 241.819 190.621  66
  -1  14   3 382.366 203.428  61
   1 -14  -4-88.9187 86.3739  39
   1 -14  -4-157.814 163.081  66
   1 -14   4 7.21166 133.424  66
  -1  14   4 200.054 198.669  61
   1  14   4-145.105 211.606  61
  -1 -14   4 328.703 244.247  66
  -1 -14  -4 227.255 233.733  66
   1 -14  -5 162.276 80.0757  39
   1  14   5 663.903 284.669  61
  -1 -14   5 73.8145 143.450  66
   1 -14  -5-14.1367 187.263  66
  -1 -14  -5 90.8239 174.560  66
  -1  14   5 387.126 219.817  61
   1 -14  -6 1999.15 283.945  39
  -1 -14  -6 2290.67 411.620  66
  -1 -14   6 1819.34 372.665  66
   1  14   6 2626.44 468.851  61
  -1  14   6 2388.03 441.713  61
   1 -14  -7 19.2698 84.0852  39
  -1 -14  -7-60.9744 78.6716  39
  -1  14   7 134.270 160.328  61
   1  14   7 93.8038 163.316  61
  -1 -14   7-69.8246 150.995  66
   1 -14  -8-14.8676 80.7706  39
   1  14   8-413.208 265.500  61
  -1  14   8-210.261 182.667  61
  -1  14   8-41.5085 125.264  51
   1 -14  -9 158.852 67.6558  39
   1  14   9 301.494 196.303  61
  -1  14   9 498.555 246.596  61
  -1  14   9 171.780 123.418  51
   1  14  10 565.817 204.533  61
   2   0   0 414727. 5661.32   2
   2   0   0 421382. 5231.15   1
   2   0   1 13.4390 59.7828   1
  -2   0  -1-23.3047 57.0470   1
  -2   0   1 45.0726 59.0983   1
   2   0  -1 51.3467 71.2629   1
   2   0  -1-20.4471 81.3353   2
   2   0  -2 12945.3 680.232   2
   2   0   2 16077.4 582.345   4
   2   0   2 15312.4 641.572   5
  -2   0  -2 16061.4 595.489   4
  -2   0   2 13552.4 721.530   2
  -2   0  -2 15943.4 603.969   1
   2   0   2 16081.1 695.171   3
   2   0   3-65.9606 72.6966   5
   2   0   3-7.21256 111.260   3
  -2   0  -3 149.956 96.1982   4
   2   0  -3 85.5256 103.889   2
  -2   0   3 78.2466 112.039   2
  -2   0   4 232325. 4106.03   2
   2   0   4 239899. 4233.53   3
  -2   0   4 240495. 4194.13   3
  -2   0  -4 246751. 3663.41   5
   2   0  -4 229142. 3995.36   2
  -2   0  -4 244986. 3520.59   4
  -2   0  -5 387.731 142.738   4
   2   0  -5 153.108 154.463   2
  -2   0   5-311.514 191.999   2
   2   0   5-142.148 152.149   3
  -2   0  -5 108.586 100.861   5
  -2   0   5 102.339 211.316   3
  -2   0   6 113761. 2865.64   2
  -2   0  -6 126281. 2469.18   5
   2   0  -6 118581. 2745.31   2
   2   0   6 119451. 3179.99   3
  -2   0  -6 125550. 2464.78   4
  -2   0   6 119603. 3147.08   3
  -2   0  -7 16.5426 111.096   5
   2   0   7-16.5760 200.547   3
  -2   0   7 41.2083 146.292   2
   2   0  -7 47.4850 130.452   2
   2   0   7 163.245 128.641  15
  -2   0  -7-115.298 150.319   3
  -2   0   7-137.504 166.503   3
   2   0   8 185104. 3227.01   2
  -2   0   8 177077. 4605.69   3
  -2   0   8 174510. 3957.62   2
   2   0  -8 188170. 3876.41   2
  -2   0  -8 178993. 3034.85  11
  -2   0  -8 176106. 4690.82   3
  -2   0  -8 187962. 3433.66   5
   2   0   8 184537. 4630.53   3
   2   0   8 177164. 3060.07  15
  -2   0   8 188079. 3099.43  17
  -2   0  -9-24.5658 143.501  33
   2   0  -9 198.558 184.913  32
  -2   0  -9 93.1667 116.749  32
   2   0  -9 28.7364 149.780  28
   2   0   9-7.08682 149.397  17
  -2   0   9-102.544 124.129  17
   2   0   9-7.75657 86.4985   2
  -2   0  -9-97.0661 129.757  11
   2   0  -9 124.344 130.508   2
  -2   0   9-41.4908 143.967   2
  -2   0  -9 39.5936 96.4658   5
   2   0   9 130.777 107.842  15
  -2   0   9-14.5594 239.687   3
   2   0   9-235.396 251.724   3
  -2   0  -9 114.434 199.648   3
  -2   0   9 18.6685 102.675  25
   2   0   9 164.212 153.052  25
   2   0 -10 903.147 297.373  32
  -2   0 -10 1530.34 273.462  33
   2   0 -10 796.503 263.187  28
  -2   0 -10 385.421 238.326  32
   2   0  10 725.435 206.227  25
   2   0  10 878.595 208.520  17
  -2   0 -10 544.556 168.540  11
  -2   0 -10 589.031 180.693   5
  -2   0 -10 613.512 185.189   7
  -2   0  10 414.000 162.934  17
  -2   0  10 638.542 381.342   3
  -2   0  10 593.996 233.591   2
  -2   0  10 430.046 179.877  25
   2   0  10 1033.57 242.678  15
   2   0  10 1293.06 249.185   2
  -2   0 -10 500.625 322.527   3
   2   0  10 966.837 374.851   3
   2   0 -11-150.635 272.288  32
   2   0 -11 1.83618 194.010  28
  -2   0 -11-34.0040 178.873  32
   2   0 -11 82.4467 189.205  31
  -2   0 -11 481.709 202.038  33
   2   0  11 245.416 162.036  15
  -2   0  11 29.3608 113.666  25
   2   0  11 1.62264 131.589  17
   2   0  11 88.5714 168.183  25
  -2   0  11 18.9544 121.324  17
  -2   0 -11 136.453 211.965  11
  -2   0 -11-10.5406 138.952   7
  -2   0 -12 48740.6 1717.31  33
   2   0 -12 46494.9 1642.46  31
   2   0 -12 51979.6 1830.35  32
  -2   0 -12 49541.5 1728.20  32
   2   0 -12 52895.0 1827.06  28
  -2   0  12 53357.3 1610.37  17
  -2   0 -12 52183.9 1687.97  11
   2   0  12 55595.1 1668.42  17
   2   0  12 50798.9 1686.22  25
  -2   0 -12 55012.0 1634.64   7
  -2   0  12 48570.4 1620.02  25
   2   0  12 51058.4 1667.29  15
   2   0 -13 452.017 338.204  28
   2   0 -13 202.184 268.695  31
  -2   0 -13 234.552 185.251  33
  -2   0 -13 465.771 330.965  32
  -2   0 -13 234.827 227.764  11
   2   0  13 32.4160 134.253  17
   2   0  13 326.902 207.909  15
   2   0  13-58.9598 139.409  25
  -2   0  13 46.2896 124.141  25
  -2   0 -13 77.8737 223.786   7
  -2   0  13 174.833 155.455  17
   2   0 -14 4968.06 595.790  31
  -2   0 -14 4475.50 537.556  32
   2   0 -14 4769.50 607.555  28
   2   0  14 4752.94 517.573  17
  -2   0  14 3917.30 454.523  17
   2   0  14 4406.82 500.088  25
  -2   0 -14 4279.84 501.304   7
   2   0  14 3891.53 494.806  15
   2   0 -15 148.837 231.180  31
   2   0 -15 230.572 280.570  28
  -2   0 -15 277.691 263.352  32
   2   0  15-24.7041 138.729  25
   2   0  15 106.198 206.293  17
   2   0  15-75.1105 189.064  15
  -2   0 -15 41.9208 204.141   7
  -2   0  15-222.320 154.378  17
   2   0 -16 46736.6 1939.66  28
   2   0 -16 42358.5 1772.15  31
  -2   0 -16 45959.8 1895.13  32
   2   0  16 45100.8 1777.11  25
  -2   0 -16 45123.4 1763.23   7
   2   0  16 44175.5 1795.73  15
   2   0  16 48423.8 1761.73  17
  -2   0  16 46590.7 1697.39  17
   2   0 -17-211.153 277.849  28
  -2   0 -17 441.067 263.054  32
   2   0 -17 221.984 187.111  31
  -2   0 -17-79.2507 247.767   7
   2   0  17 28.9763 112.659  17
  -2   0  17 34.4992 123.649  17
   2   0 -18 7440.14 837.211  28
  -2   0 -18 8424.59 850.410  32
   2   0 -18 7700.23 755.344  31
   2   0  18 7485.01 726.984  17
  -2   0  18 6974.28 680.347  17
   2   0 -19-245.850 239.370  28
  -2   0 -19 300.240 233.538  31
  -2   0 -19 145.029 181.741  28
  -2   0 -19-223.054 283.470  32
  -2   0  19-95.9670 166.894  17
   2   0  19 103.914 118.300  17
  -2   0 -20 9523.54 968.233  32
  -2   0 -20 8379.46 916.628  28
   2   0 -20 7848.15 852.341  28
  -2   0 -20 7970.75 880.055  31
   2   0  20 9048.07 826.938  17
   2   0 -20 7721.65 851.856  21
  -2   0  20 9130.22 823.664  17
   2   0 -21 58.7787 234.194  28
  -2   0 -21 632.109 362.534  28
  -2   0 -21 170.323 211.588  31
  -2   0  21 51.5029 137.722  17
   2   0  21 141.050 169.473  17
   2   0 -21 167.381 253.718  21
  -2   0 -22 8586.07 943.225  28
  -2   0 -22 7643.30 932.297  31
   2   0 -22 7010.77 872.352  28
   2   0 -22 6437.78 819.036  21
   2   0  22 6915.86 759.292  17
  -2   0  22 7498.75 783.363  17
   2   0  22 10169.4 1028.81  63
  -2   0  22 8450.22 929.944  63
   2   0  22 7541.16 984.062  64
  -2   0  22 10044.9 1058.04  61
   2   0  22 9604.77 1041.35  61
   2   0 -23 305.465 310.983  28
  -2   0 -23-88.3289 227.593  28
  -2   0 -23 299.594 196.551  31
  -2   0  23-144.867 187.330  17
   2   0  23-28.9123 164.134  17
   2   0 -23 174.980 228.749  21
   2   0  23-352.669 409.887  64
  -2   0  23-407.401 282.627  61
   2   0  23-246.466 348.461  63
  -2   0  23-17.1514 164.883  63
   2   0  23-82.1992 204.716  61
   2   0 -23-127.397 275.513  49
  -2   0 -24 1854.94 520.888  28
   2   0 -24 1847.55 509.814  28
   2   0 -24 1326.41 435.566  21
  -2   0  24 1446.81 339.365  17
   2   0  24 926.705 310.911  17
  -2   0  24 1981.17 444.689  63
   2   0  24 2365.24 540.813  63
   2   0  24 2275.89 527.739  61
  -2   0  24 2098.82 511.367  61
   2   0 -24 2203.56 508.819  49
   2   0 -25 97.0363 205.403  28
  -2   0 -25 112.342 228.832  28
  -2   0 -25 363.358 267.548  21
  -2   0  25 62.2093 251.838  61
   2   0 -25 106.940 311.795  56
   2   0  25 372.775 302.240  63
  -2   0  25-150.199 215.374  63
   2   0  25 181.843 304.111  61
   2   0 -25-234.421 277.154  49
  -2   0  26 8030.64 923.006  61
   2   0  26 8307.53 971.889  61
   2   0  26 8574.80 944.733  63
   2   0 -26 9468.70 1061.47  56
  -2   0  26 7854.44 885.873  63
   2   0 -26 8000.78 900.381  49
   2   0 -27 238.021 298.314  56
  -2   0  27-213.090 279.188  61
   2   0  27 125.132 204.036  61
   2   0  27-26.8308 220.116  63
   2   0 -27 81.8188 216.973  49
  -2   0  28 1658.75 376.943  61
   2   0 -28 1888.90 494.422  56
   2   0  28 1971.83 452.261  61
   2   0  28 2246.67 466.755  63
  -2   0 -28 2120.76 470.497  49
   2   0 -28 1583.44 372.088  49
  -2   0 -29-306.391 315.508  56
   2   0  29 46.7545 191.539  63
  -2   0  29-296.481 224.136  61
   2   0  29 245.228 229.351  61
   2   0 -29 28.6835 249.633  56
   2   0 -29-188.333 207.170  49
  -2   0 -29 28.1783 221.294  49
  -2   0  30 3956.61 578.638  61
   2   0  30 3694.39 549.203  63
  -2   0 -30 4400.92 621.507  56
   2   0 -30 4614.88 663.703  56
   2   0  30 3389.01 518.704  61
  -2   0 -30 3982.61 524.894  49
   2   0 -30 3835.14 511.424  49
   2   0  30 3889.96 459.059  44
   2   0  31 210.743 252.803  63
  -2   0  31 109.227 190.760  61
   2   0  31-71.5542 166.258  61
  -2   0 -31 38.6595 192.700  56
   2   0 -31-356.306 262.677  56
  -2   0 -31-134.481 148.380  49
   2   0  31 186.843 137.022  44
  -2   0  32 859.299 247.503  61
   2   0  32 890.313 241.321  61
   2   0 -32 1078.19 287.388  56
   2   0  32 1189.76 289.109  63
  -2   0 -32 1124.63 297.831  56
   2   0 -32 569.963 234.350  59
  -2   0 -32 1070.53 226.143  49
   2   0  32 982.730 195.485  44
  -2   0  32 1370.54 234.053  44
   2   0 -32 1122.89 259.116  50
  -2   0 -33-28.0209 134.108  56
   2   0 -33-286.166 158.826  59
  -2  -1   0 26422.7 953.723   1
   2   1   0 26018.9 557.664   8
  -2   1   0 27285.3 1012.54   2
   2  -1   0 26293.3 954.958   5
   2  -1   0 27625.7 965.211   4
  -2  -1   0 27396.7 728.164   3
   2  -1   0 27409.9 1015.62   2
   2  -1  -1 147090. 2870.20   2
  -2   1   1 143249. 1882.38   6
  -2   1   1 155781. 2667.25   5
  -2   1  -1 151049. 2681.61   2
   2  -1  -1 143294. 2634.35   5
  -2  -1  -1 148691. 2749.50   1
   2   1   1 156128. 2465.15   3
  -2  -1   1 150764. 2700.46   1
   2  -1  -1 150496. 2710.26   4
   2  -1   1 150234. 2667.14   2
  -2  -1  -1 152938. 2516.34   3
   2  -1   1 152127. 2700.52   4
   2  -1   2 15480.3 655.976   2
   2  -1   2 15061.9 741.124   4
  -2  -1  -2 15621.9 769.239   3
   2  -1  -2 15103.2 687.999   5
   2  -1  -2 15087.0 833.080   2
   2   1   2 15757.4 732.521   3
   2   1  -2 15280.2 340.488   6
  -2  -1  -2 15366.9 787.331   1
  -2   1  -2 15137.2 657.031   2
  -2   1  -2 15652.0 411.615   1
  -2  -1   2 14795.7 738.877   1
   2   1   3 279210. 4470.61   3
  -2  -1  -3 266499. 4514.37   1
  -2   1  -3 266427. 4243.28   3
  -2   1  -3 278067. 4313.61   5
   2  -1  -3 265862. 4553.55   2
  -2  -1  -3 272532. 4536.74   3
  -2   1  -3 259250. 3684.30   2
  -2  -1   3 272326. 3915.03   3
   2  -1  -3 255372. 3956.47   5
   2  -1   3 269607. 3717.36   2
  -2   1  -3 271617. 4261.48   4
  -2   1   3 269715. 4629.90   2
  -2  -1   3 265410. 4317.68   1
  -2   1  -4 35334.5 1328.44   3
   2   1  -4 33959.4 1195.70   2
   2  -1   4 35049.5 840.982   2
  -2   1   4 34382.2 1454.59   2
   2   1   4 35662.4 1422.96   3
  -2  -1  -4 33917.7 867.199  11
  -2  -1  -4 34338.2 1456.96   3
  -2   1  -4 35276.0 1283.59   4
  -2  -1   4 35340.2 1190.83   3
  -2   1   4 35862.4 1484.50   3
   2  -1  -4 34615.6 1405.99   2
   2  -1   4 37402.9 1347.09   3
  -2  -1  -4 32918.7 1424.77   1
  -2   1   5 6608.87 648.574   2
   2   1   5 6860.85 370.098   5
  -2   1   5 6340.12 682.797   3
  -2  -1   5 6712.21 591.267   3
   2   1  -5 5941.45 514.370   2
   2   1   5 6684.88 676.221   3
   2  -1  -5 6364.25 616.830   2
  -2   1  -5 6351.46 351.478  12
  -2   1  -5 7247.37 642.888   3
  -2  -1  -5 6517.46 411.428  11
   2  -1   5 6725.51 622.925   3
  -2   1   6 2095.93 446.607   3
   2  -1  -6 1994.37 355.650   2
  -2   1  -6 2008.41 207.317  12
   2   1  -6 1948.14 313.462   2
  -2  -1   6 2015.64 362.245   3
   2  -1   6 1929.96 379.636   3
  -2   1   6 1865.61 354.960   2
  -2   1  -6 1743.60 362.966   3
  -2  -1  -6 1833.86 238.779  11
   2   1   6 2109.04 410.168   3
  -2  -1  -6 2122.12 166.527   4
  -2  -1   7 73333.7 2442.12   3
   2   1   7 73128.7 1617.37  15
  -2  -1  -7 77348.5 1709.08  11
   2  -1   7 75937.1 1644.45  17
  -2   1  -7 71576.3 2563.96   3
  -2  -1  -7 77429.7 1400.63   4
  -2   1   7 72851.0 2750.30   3
  -2   1   7 73825.7 2526.84   2
   2  -1  -7 76482.4 2484.75   2
   2   1   7 73202.9 2679.35   3
   2   1  -7 76816.1 2034.16   2
   2  -1   7 76389.7 2591.34   3
  -2   1  -7 71978.6 1486.83  12
   2   1  -7 74500.1 2715.23   1
  -2  -1   8 26668.3 1592.91   3
   2   1   8 28091.4 984.154  15
  -2  -1   8 27312.3 970.190  17
  -2   1   8 27178.9 1555.98   2
   2  -1   8 27117.0 979.763  15
   2   1  -8 28086.5 999.452   7
  -2  -1  -8 28702.4 856.141   4
   2  -1   8 30098.4 1694.26   3
  -2  -1  -8 28353.5 903.507   7
  -2   1   8 27079.0 1755.14   3
  -2  -1  -8 29408.7 1036.93  11
  -2  -1  -8 25991.2 1762.29   3
  -2   1  -8 27595.4 1661.09   3
   2   1   8 26143.9 1656.72   3
   2  -1   8 28364.4 979.112  17
  -2   1  -8 28310.5 978.810  11
   2   1  -8 26058.8 1675.87   1
   2  -1  -8 28418.8 1550.57   2
   2   1  -8 28011.3 1193.13   2
  -2   1  -8 26863.0 861.001  12
  -2   1  -9 32707.9 1962.90   3
   2   1  -9 34578.1 1355.64   2
   2  -1   9 32636.2 1931.57   3
   2   1   9 33281.8 1162.70  15
   2   1   9 34542.2 2081.01   3
  -2  -1  -9 36430.8 1096.48   7
   2   1   9 34757.2 1595.76   2
  -2   1   9 32525.3 1249.71  23
  -2  -1  -9 36851.7 1249.16  11
  -2   1  -9 36186.9 1605.12   5
  -2  -1  -9 34949.3 1058.63   4
   2   1  -9 32730.8 2009.18   1
  -2   1   9 35019.9 1231.71  25
  -2   1   9 30439.3 1738.17   2
   2   1   9 35552.6 1265.45  25
  -2  -1   9 32876.5 1129.30  17
  -2  -1   9 32162.6 1879.58   3
  -2   1   9 31826.3 2033.44   3
   2  -1   9 35090.4 1157.03  17
  -2   1  -9 35835.5 1163.88  11
  -2  -1  -9 31158.1 2057.64   3
   2  -1   9 35046.6 1174.56  15
   2   1  -9 36261.5 1287.76  28
   2  -1  -9 33575.7 1253.78  28
   2  -1  -9 34590.4 1232.14  31
   2   1   9 36748.1 1265.07  34
  -2  -1  -9 36009.7 1320.20  32
  -2  -1  -9 36248.2 1312.31  33
  -2  -1  10 272.016 146.828  17
   2   1  10 332.760 174.904  15
  -2  -1 -10 359.236 126.075   4
   2  -1  10 363.095 182.788  17
  -2   1  10 137.637 219.332   2
   2  -1  10 259.619 163.064  15
  -2   1 -10 329.164 189.337  11
  -2   1  10 304.158 151.438  23
  -2   1  10 208.698 134.747  25
   2  -1  10 78.0086 166.336   3
   2   1  10 287.403 141.260  23
  -2  -1  10 425.086 178.052   3
  -2  -1 -10 1.64591 160.425  11
  -2   1 -10 347.234 214.086   5
  -2   1 -10 363.036 259.045   3
   2   1  10 152.085 109.861   2
   2   1  10 335.364 125.954  25
   2   1 -10 425.169 163.105   2
  -2  -1 -10 147.110 123.523   7
   2   1 -10 29.7716 166.679  28
   2  -1 -10 317.315 138.566  28
   2  -1 -10 322.665 203.786  31
  -2  -1 -10 69.3483 176.527  33
   2   1  10 310.943 184.633  34
   2   1 -10 347.900 259.087  32
  -2   1 -10 356.588 161.199  33
  -2  -1 -10 243.307 152.951  32
  -2  -1  11 36029.6 2281.97   3
  -2   1 -11 37490.7 1788.63   5
   2   1  11 42037.8 1427.84  15
  -2  -1 -11 39572.1 1301.10   7
  -2   1 -11 40919.2 1395.94  11
  -2   1  11 32291.2 1969.66   2
   2  -1  11 43650.5 1404.40  17
  -2  -1  11 43900.8 1402.40  17
  -2   1 -11 41000.9 1384.39   7
  -2   1  11 44935.3 1518.44  25
   2   1  11 44598.8 1530.13  25
  -2   1  11 44127.2 1555.20  23
   2  -1  11 39771.3 1397.37  15
  -2  -1 -11 46639.6 1623.11  32
   2  -1 -11 45922.2 1579.26  31
  -2   1 -11 46850.8 1560.91  32
   2   1 -11 44320.3 1562.18  28
  -2  -1 -11 37987.0 1324.01  29
   2  -1 -11 45777.7 1606.45  28
   2   1 -11 47370.3 1642.52  32
  -2   1 -11 45314.4 1530.84  33
   2  -1  12-43.4664 156.969  15
  -2   1 -12 25.4852 175.108  11
  -2  -1 -12-60.5840 188.938   7
  -2   1  12 80.6390 138.244  25
   2   1  12 65.6878 133.501  15
  -2   1 -12 415.499 232.488   7
  -2  -1  12 119.359 182.768  17
   2   1  12 108.224 139.646  25
   2  -1  12 14.5149 119.007  17
   2   1 -12 31.2963 183.511  31
  -2  -1 -12-0.62611 143.035  29
   2  -1 -12-478.995 295.032  31
  -2   1 -12-119.406 238.258  32
   2  -1 -12 208.666 212.481  28
  -2  -1 -12 8.19827 200.992  32
  -2   1 -12 135.720 160.170  33
   2   1 -12-3.52096 219.033  28
   2   1 -12-271.149 295.769  32
   2   1  13 11538.6 805.279  15
   2   1  13 12732.6 849.931  25
  -2   1  13 12821.8 847.492  25
  -2   1 -13 11766.2 786.573   7
   2  -1  13 10913.1 777.894  15
   2  -1  13 12793.7 789.453  17
  -2  -1  13 11247.7 755.105  17
  -2  -1 -13 10976.4 734.232   7
  -2   1 -13 11589.5 796.492  11
  -2   1 -13 14189.6 921.202  32
   2   1 -13 12645.1 900.198  28
   2  -1 -13 14019.5 954.999  28
   2   1 -13 12025.0 801.527  31
   2   1 -13 13095.7 934.035  32
  -2  -1 -13 14243.0 983.332  32
   2  -1 -13 13022.5 878.072  31
  -2   1 -13 12760.8 851.025  33
   2  -1  14 1020.28 303.361  15
  -2   1  14 1450.24 329.019  25
   2  -1  14 1239.96 277.945  17
  -2   1  14 1237.84 272.635  17
  -2   1 -14 856.944 245.554  11
   2   1  14 1387.67 322.724  15
  -2   1 -14 1543.37 354.499   7
  -2  -1 -14 913.417 251.293   7
   2   1  14 1308.54 304.463  17
  -2  -1  14 1542.33 328.645  17
   2   1  14 1551.21 317.195  25
   2  -1 -14 1663.00 411.792  28
   2   1 -14 1807.92 474.358  32
  -2   1 -14 1692.41 404.865  32
   2  -1 -14 1227.25 330.305  31
   2   1 -14 1779.84 423.137  28
  -2  -1 -14 1764.81 410.037  32
   2   1 -14 1175.82 292.816  31
  -2   1 -14 1582.84 347.472  33
  -2  -1  15 82941.2 2289.20  17
   2   1  15 87257.0 2384.65  17
   2  -1  15 83488.1 2306.99  17
   2   1  15 79018.8 2391.60  15
  -2   1 -15 82603.5 2389.90   7
   2   1  15 82895.4 2458.79  25
  -2   1  15 86402.9 2337.39  17
   2  -1  15 80392.5 2405.80  15
  -2   1  15 81859.7 2425.85  25
  -2  -1 -15 78854.5 2292.20   7
   2  -1 -15 83298.8 2577.17  28
  -2   1 -15 80688.4 2501.03  32
  -2  -1 -15 79846.3 2539.27  32
   2  -1 -15 82079.6 2518.34  31
  -2   1 -15 79884.6 2426.16  33
   2   1 -15 82742.4 2550.55  28
   2   1 -15 85611.7 2616.89  32
  -2  -1  16 181.536 198.304  17
   2   1  16 0.65448 132.311  17
   2  -1  16 52.0318 146.703  15
   2  -1  16 11.5859 160.835  17
  -2   1  16 16.2955 147.603  17
  -2   1  16 292.358 190.260  25
  -2  -1 -16 390.763 259.725   7
   2   1  16-156.447 178.009  25
  -2   1 -16-58.0728 187.631   7
  -2  -1 -16-371.449 320.092  32
  -2   1 -16 89.3523 209.245  32
   2  -1 -16-167.291 255.526  28
   2  -1 -16-119.697 197.269  31
   2   1 -16-238.061 243.845  28
   2  -1  17 816.145 250.966  17
  -2  -1  17 795.273 227.378  17
   2  -1  17 649.859 236.410  15
  -2   1 -17 689.704 257.751   7
   2   1  17 785.554 261.545  17
  -2   1  17 879.009 294.266  25
  -2   1  17 560.300 184.581  17
   2   1  17 574.247 228.947  25
  -2  -1 -17 333.907 293.656  31
  -2   1 -17 827.609 304.157  32
   2  -1 -17 630.001 324.161  28
   2  -1 -17 201.385 237.374  31
   2   1 -17 288.087 278.013  28
  -2  -1 -17-62.8227 318.499  32
   2  -1  18 3170.36 472.550  17
   2   1  18 3674.52 548.758  25
  -2  -1  18 3528.54 506.270  17
  -2   1  18 3517.45 507.924  17
  -2   1 -18 3092.78 529.186   7
   2   1  18 3367.26 482.705  17
   2   1 -18 3652.21 578.077  28
   2  -1 -18 3508.89 550.052  31
  -2  -1 -18 3880.88 653.984  32
  -2  -1 -18 3648.34 586.228  31
   2  -1 -18 3063.06 568.026  28
  -2  -1 -18 3248.17 554.642  28
  -2   1 -18 2829.73 494.672  32
  -2   1  19 105325. 2887.00  17
   2   1  19 101924. 2893.08  17
  -2  -1  19 98109.3 2805.49  17
   2  -1  19 98132.3 2826.53  17
   2  -1 -19 84083.4 2809.33  21
   2   1  19 102665. 3050.99  25
   2  -1 -19 83110.4 2937.60  28
   2   1 -19 97653.6 3152.97  28
  -2  -1 -19 98037.1 3114.01  31
  -2   1 -19 100953. 3113.55  28
  -2  -1 -19 93002.4 3018.86  28
   2  -1 -19 88160.1 2943.23  31
  -2  -1 -19 99082.8 3226.82  32
  -2   1 -19 97406.2 3163.71  32
   2  -1  20 177.174 251.233  17
   2   1  20-46.3309 127.371  17
  -2  -1  20 87.2278 162.821  17
  -2   1  20 84.0332 171.600  17
   2   1 -20 65.2300 231.511  21
  -2   1 -20-13.8221 190.975  28
   2  -1 -20 582.153 262.387  31
   2   1 -20 47.5498 313.030  28
   2  -1 -20 325.305 298.647  28
  -2  -1 -20 252.921 291.444  28
  -2   1 -20 96.7637 251.525  31
  -2   1 -20-80.4090 333.168  32
  -2  -1 -20-76.8841 240.511  31
  -2   1  21 4593.35 608.804  17
   2   1 -21 4039.77 607.664  21
  -2  -1  21 4728.35 620.207  17
   2   1  21 4262.86 609.778  17
   2  -1  21 4326.26 606.740  17
  -2   1 -21 3967.13 588.185  28
  -2  -1 -21 3199.88 554.750  28
   2  -1 -21 3566.60 596.441  31
   2   1 -21 3964.98 675.658  28
  -2   1 -21 4467.71 765.720  32
  -2  -1 -21 4278.67 667.683  31
   2  -1 -21 4290.48 681.163  28
   2   1 -22 2933.59 600.812  28
   2  -1 -22 2501.66 516.247  28
  -2  -1 -22 2162.52 519.084  31
  -2  -1 -22 2847.30 612.537  28
  -2  -1 -22 1577.58 417.727  37
  -2   1 -22 2806.45 593.727  28
  -2   1  22 2480.01 488.887  17
   2   1  22 2420.30 455.784  17
   2   1 -22 2008.74 461.241  21
  -2  -1  22 2509.40 493.311  17
   2  -1  22 1990.32 388.730  17
   2  -1  22 2138.63 481.557  63
  -2  -1  22 1858.01 457.730  61
  -2  -1  22 1963.01 489.611  63
  -2   1  22 2212.07 518.517  61
   2   1  22 2201.09 551.816  61
   2  -1  22 2490.19 585.838  61
   2   1  22 2158.53 628.652  64
   2   1  22 2254.47 508.567  46
   2  -1 -23 72484.4 2876.28  28
  -2  -1 -23 66857.9 2751.82  28
  -2  -1 -23 69073.5 2757.67  31
   2   1 -23 68755.0 2824.90  28
  -2   1 -23 74505.2 2889.14  28
  -2  -1 -23 64243.9 2475.72  37
   2   1 -23 65829.5 2665.61  21
  -2   1  23 69402.7 2479.88  17
   2   1  23 65463.3 2399.98  17
   2  -1  23 65527.7 2435.26  17
  -2  -1  23 69647.2 2489.73  17
  -2  -1  23 58093.3 2571.20  63
   2   1  23 58655.1 2842.54  64
  -2   1  23 57525.7 2609.74  63
  -2   1  23 69200.9 2788.69  61
   2  -1  23 66371.8 2862.88  61
   2  -1  23 64630.0 2730.82  63
  -2  -1  23 67049.9 2753.09  61
   2   1  23 66233.4 2827.57  61
   2   1 -23 55540.6 2426.38  49
   2  -1 -23 64441.9 2658.30  49
   2   1  23 67386.7 2576.94  46
  -2  -1 -24 3528.61 635.009  28
  -2  -1 -24 4827.45 715.735  31
  -2  -1 -24 4781.46 648.817  37
  -2   1 -24 4849.02 718.312  28
   2   1 -24 4614.86 728.072  28
   2  -1 -24 5081.54 765.783  28
   2   1  24 4379.39 611.462  17
   2  -1  24 3646.79 551.048  17
  -2  -1  24 4705.98 632.724  17
  -2   1  24 4706.74 641.973  17
   2   1 -24 4646.16 690.511  21
   2  -1  24 4654.70 718.830  61
   2  -1 -24 4858.69 788.464  56
   2   1  24 4433.50 880.471  64
   2   1  24 4244.88 701.579  61
  -2  -1  24 5030.50 760.856  61
   2   1  24 4554.94 716.351  63
  -2   1  24 3994.21 664.015  63
  -2   1  24 3890.29 591.947  61
  -2  -1  24 4314.44 685.559  63
   2  -1  24 4413.55 678.290  63
   2  -1 -24 4436.11 707.068  49
   2  -1 -25 3356.65 623.371  28
  -2  -1 -25 2006.01 447.985  31
  -2   1 -25 2913.70 600.626  28
  -2  -1 -25 3229.00 527.214  37
  -2  -1 -25 2548.45 555.974  28
   2   1 -25 3259.99 634.280  28
   2   1 -25 2996.16 567.019  21
  -2   1 -25 2816.94 560.598  21
   2  -1 -25 3915.97 740.665  56
   2  -1  25 3788.36 662.845  63
  -2   1  25 4125.86 661.628  61
  -2   1  25 4170.03 658.210  63
   2   1  25 4335.60 684.988  61
  -2  -1  25 3645.94 614.195  63
   2   1  25 4322.90 709.427  63
  -2  -1  25 4548.23 700.889  61
   2  -1  25 4211.64 700.686  61
   2  -1 -25 4223.36 680.035  49
   2   1  26 5792.75 793.395  63
   2   1  26 5929.33 789.818  61
   2   1 -26 5886.97 833.681  56
   2  -1  26 5385.70 782.784  63
  -2  -1  26 4075.82 623.034  63
   2  -1  26 5785.61 834.541  61
  -2  -1  26 6404.67 856.906  61
  -2   1  26 5033.04 730.532  61
   2  -1 -26 5595.95 779.917  56
  -2   1  26 5065.94 715.818  63
   2  -1 -26 5201.51 727.611  49
   2   1  27 30603.4 1781.98  63
  -2  -1  27 25583.3 1583.50  63
  -2   1  27 30566.8 1782.81  61
   2  -1  27 29753.7 1770.38  61
   2  -1 -27 30705.0 1820.65  56
   2   1  27 27436.2 1677.03  61
   2  -1  27 27977.8 1703.41  63
  -2  -1  27 30115.7 1752.44  61
   2   1 -27 29039.5 1774.70  56
  -2  -1 -27 30474.2 1677.95  49
   2  -1 -27 29043.1 1666.97  49
   2   1  28 2551.62 547.211  63
   2  -1  28 1781.54 431.097  63
  -2  -1 -28 2035.74 535.514  56
  -2   1  28 1865.52 471.411  61
  -2  -1  28 2686.46 545.920  61
   2   1 -28 2375.40 496.469  56
   2  -1 -28 1727.87 522.427  56
   2  -1  28 2312.65 477.514  61
   2   1  28 1762.60 409.791  61
  -2   1 -28 1584.78 371.012  49
   2  -1 -28 1556.14 382.982  49
  -2  -1 -28 2878.20 536.534  49
  -2   1  29 246.335 204.357  61
   2  -1 -29 195.035 262.151  56
   2  -1  29 481.621 246.172  61
   2  -1  29 359.364 299.466  63
  -2  -1 -29 974.777 425.244  56
   2   1  29 380.124 259.845  63
   2   1 -29 606.356 312.641  56
  -2  -1  29 93.9836 205.108  61
   2   1  29 800.162 346.905  61
  -2   1 -29 298.481 307.522  56
   2  -1  29 246.864 205.773  44
  -2  -1 -29 361.059 239.730  49
   2  -1 -29 196.429 263.102  49
  -2   1 -29 7.53465 205.725  49
  -2  -1 -30 1845.86 393.425  56
  -2   1 -30 2444.70 475.524  56
   2  -1  30 2120.35 414.998  63
   2   1  30 2056.53 418.647  63
  -2   1  30 2221.63 450.632  61
   2   1 -30 2289.80 452.414  56
   2  -1 -30 2154.71 448.008  56
   2  -1  30 2187.73 415.676  61
   2   1  30 2228.13 420.747  61
  -2  -1  30 2592.44 510.210  61
  -2  -1 -30 2383.69 388.505  49
   2  -1 -30 1501.64 334.579  49
   2  -1  30 2250.39 369.594  44
  -2   1 -30 2222.50 401.765  49
   2  -1  31 11201.1 874.076  63
   2   1 -31 10428.6 862.721  56
   2   1  31 10246.8 849.538  63
   2  -1 -31 10740.6 871.702  56
   2  -1 -31 11710.6 971.950  59
  -2  -1  31 12199.3 941.827  61
  -2   1  31 12937.7 949.959  61
  -2   1 -31 10467.2 916.758  56
  -2  -1 -31 12162.4 965.313  56
   2   1  31 11306.1 892.793  61
  -2  -1  31 12552.0 777.835  44
   2  -1 -31 11269.4 800.461  49
   2  -1  31 10497.4 699.251  44
  -2  -1 -31 10975.1 824.176  49
   2   1  31 9771.62 650.221  44
   2  -1 -31 9586.06 756.081  50
   2   1  32-145.946 146.935  63
   2   1 -32-109.969 188.155  59
   2  -1 -32-47.8848 146.478  56
  -2   1 -32 347.340 213.374  56
  -2   1  32 109.441 199.033  61
   2   1  32-273.110 178.975  61
   2   1 -32-161.721 170.617  56
  -2  -1 -32 27.4114 159.821  56
   2  -1 -32-200.164 186.051  59
   2  -1  32-186.544 154.155  63
  -2  -1  32 1.12420 138.154  44
   2  -1 -32 91.4188 126.101  50
  -2  -1 -32 91.1272 116.683  49
   2   1 -32 37.3862 133.013  50
   2  -1  32 22.6125 72.0447  44
  -2   1  33-97.3851 151.031  61
  -2  -1 -33 188.643 145.592  56
   2   1 -33 192.262 134.508  59
   2  -1 -33 439.567 181.209  59
  -2   2   0 1780.78 168.993   6
  -2   2   0 1890.86 337.259   2
  -2  -2   0 1804.32 210.157   3
  -2  -2   0 1890.77 336.408   1
  -2   2   0 1845.22 157.059   8
   2  -2   0 1347.26 196.282   1
  -2   2   0 2196.56 344.870   4
   2  -2   0 1528.74 321.720   2
   2   2   0 1439.46 170.572   3
   2   2   0 1598.50 181.248   8
   2  -2   0 1529.16 285.834   4
  -2   2   1 493.405 194.846   5
  -2  -2   1 568.098 219.880   1
  -2  -2  -1 366.153 149.158   1
   2  -2   1 497.779 119.250   1
   2  -2  -1 445.779 155.062   1
   2   2   1 540.907 132.048  14
  -2   2  -1 494.451 137.463   1
  -2  -2  -1 481.302 174.941   3
  -2   2   1 477.242 217.214   4
   2   2  -1 522.635 131.382   8
  -2   2   1 344.463 210.524   2
  -2   2  -1 562.913 194.835   2
  -2   2   1 286.341 92.4566   6
   2  -2   1 403.251 165.697   2
   2  -2  -1 573.062 242.455   2
   2  -2  -1 309.845 140.612   4
   2   2   1 467.178 126.836   3
  -2   2  -2 6384.51 541.860   2
  -2   2   2 6160.21 517.641   5
  -2  -2  -2 6102.68 533.210   3
  -2   2  -2 6311.54 390.451   1
   2   2   2 6959.69 534.837   3
  -2   2   2 6344.27 553.355   4
   2  -2   2 7133.62 547.732   2
   2  -2  -2 5938.15 618.751   2
  -2  -2   2 5928.07 573.908   1
   2   2  -2 5535.57 562.437   1
   2  -2  -2 5860.95 531.210   4
   2   2  -2 5995.81 293.696   6
   2  -2   2 6768.86 381.654   1
  -2  -2  -2 5504.34 571.691   1
  -2  -2   3 315.265 185.708   1
   2  -2  -3 422.987 163.708   4
   2  -2  -3 403.033 229.057   2
   2   2   3 512.173 182.655   3
  -2  -2  -3 232.669 165.948   1
   2   2   3 588.763 100.374   9
  -2   2   3 237.442 117.284   5
   2   2  -3 425.078 181.003   1
   2   2  -3 579.455 117.030   6
  -2   2  -3 494.745 169.485   2
  -2   2  -3 427.470 124.202   1
  -2  -2  -3 542.251 209.302   3
   2   2   4 124592. 3084.63   3
  -2   2  -4 123042. 2737.44   3
   2   2  -4 117890. 2026.88   7
   2  -2  -4 118942. 3208.72   2
   2   2   4 112942. 1816.75   9
   2   2  -4 118919. 1790.85   6
  -2   2   4 115871. 3170.29   3
   2  -2  -4 120023. 2706.35   4
  -2  -2  -4 117787. 3201.64   1
  -2  -2   4 120059. 2962.99   1
  -2   2  -4 123601. 2379.19   1
  -2   2  -4 123020. 2349.03   2
  -2  -2   4 120992. 2098.77   3
  -2  -2  -4 118694. 3130.67   3
   2   2  -4 121279. 3066.46   1
  -2   2   5 17612.1 1218.95   2
   2   2   5 18507.8 1201.00   3
   2   2  -5 18859.7 1192.11   1
  -2   2  -5 18281.8 699.849   2
  -2   2  -5 19234.7 1050.26   3
  -2  -2   5 18439.9 840.864   3
  -2   2   5 18769.2 1255.28   3
   2   2  -5 17374.3 614.428  11
   2   2  -5 17469.4 692.093   7
   2  -2  -5 17451.2 979.482   4
   2  -2   5 16906.8 686.782  15
  -2  -2  -5 17680.2 1227.34   3
  -2  -2  -5 16498.3 481.421   7
  -2  -2  -5 18046.2 1261.84   1
  -2   2  -5 19601.6 933.927   1
  -2   2  -6 36584.1 1461.26   1
  -2  -2  -6 34632.1 1882.98   3
  -2   2  -6 34185.7 1555.05   3
   2   2   6 35015.4 1810.18   3
  -2  -2  -6 32371.9 793.859   7
  -2   2   6 33989.0 1834.39   3
   2   2  -6 33086.4 1029.13   7
  -2  -2   6 31989.6 1308.49   3
   2  -2  -6 32804.9 1411.46   4
   2  -2   6 33108.9 972.092  17
   2  -2   6 33203.8 1039.09  15
   2   2  -6 33700.8 1739.74   1
  -2  -2  -6 32790.3 1841.99   1
   2   2  -6 33042.6 1328.15   2
  -2   2   6 31970.3 1739.50   2
  -2   2   7 25455.0 1688.71   3
  -2   2  -7 28639.0 1419.70   1
  -2   2   7 22414.2 753.291  13
   2  -2   7 26812.3 959.259  16
   2   2   7 27724.0 1726.06   3
   2   2  -7 26093.4 1164.96   2
  -2  -2   7 26323.6 911.976  17
   2  -2   7 27014.4 974.487  15
   2   2  -7 27707.7 1670.60   1
  -2  -2  -7 26252.7 1756.93   3
   2   2  -7 27394.7 971.122   7
  -2   2  -7 28241.0 1521.99   3
  -2  -2   7 27509.0 1335.65   3
  -2  -2  -7 25955.4 775.742   7
  -2   2   7 24624.9 1579.57   2
  -2  -2  -7 26561.8 1737.38   1
   2  -2   7 27903.0 937.056  17
  -2  -2   8 108581. 2176.54  17
   2   2  -8 118027. 2328.53   7
  -2  -2  -8 102663. 3826.40   3
  -2   2   8 101667. 3502.88   2
  -2   2   8 105305. 2301.43  25
  -2   2  -8 117007. 2206.54  11
  -2  -2   8 109556. 3102.72   3
  -2   2  -8 107082. 1979.15  12
  -2   2   8 110143. 2424.53  23
   2   2   8 108628. 2355.81  25
   2   2  -8 115463. 2569.53   2
   2  -2   8 110824. 2281.25  15
   2  -2   8 110656. 2175.06  17
   2   2  -8 113271. 3704.75   1
  -2  -2  -8 104700. 1932.27   7
  -2   2   8 105697. 3752.69   3
  -2   2  -8 106538. 3343.81   3
   2   2   8 103519. 2129.35  15
  -2   2  -8 112398. 3253.18   1
   2   2   8 109359. 3807.18   3
   2  -2   8 118594. 3457.12   3
  -2  -2  -8 102829. 2397.57  32
   2   2   8 100015. 2255.20  34
   2  -2  -8 101726. 2336.84  31
   2   2  -8 107027. 2388.10  28
  -2   2   9 4730.41 466.826  25
  -2   2  -9 5301.65 438.583  11
  -2  -2  -9 4517.19 860.963   3
  -2   2  -9 4839.50 724.304   1
  -2   2   9 4550.86 476.075  23
  -2  -2   9 5344.06 713.400   3
   2  -2   9 4472.17 439.052  15
   2   2  -9 4849.44 484.338   7
   2  -2   9 4663.84 420.332  17
   2  -2   9 4755.98 718.737   3
  -2   2  -9 4569.23 363.346  12
  -2   2  -9 4595.10 709.390   3
  -2   2   9 4775.02 759.719   2
   2   2  -9 4633.72 808.922   1
  -2  -2   9 4608.30 407.113  17
   2   2  -9 5118.66 466.249   2
  -2  -2  -9 4787.19 373.407   7
   2   2   9 4495.50 450.467  23
   2   2   9 4615.65 458.924  25
   2   2   9 4716.98 431.791  15
   2   2   9 4710.68 704.864   2
   2   2  -9 4810.64 493.300  28
   2  -2  -9 3602.59 406.904  28
  -2  -2  -9 4573.85 489.069  32
   2  -2  -9 4322.94 463.521  31
  -2  -2  -9 4094.96 412.374  29
   2   2   9 3986.95 428.585  34
  -2   2 -10 72634.5 1643.77  12
  -2  -2 -10 76518.9 1749.89   7
   2   2  10 73359.9 2013.29  23
   2   2  10 74926.5 1894.62  15
  -2  -2  10 75448.4 2978.68   3
  -2   2 -10 80770.5 1941.19  11
   2  -2  10 76952.6 1979.50  15
   2   2  10 69022.3 2826.33   2
  -2   2 -10 74631.2 3039.14   1
  -2   2  10 65510.4 2986.92   2
  -2   2 -10 68338.9 3028.43   3
   2   2  10 74865.8 2036.69  25
  -2   2  10 75369.7 2079.80  23
   2  -2  10 75873.2 1880.63  17
   2   2 -10 79601.5 2029.98   7
   2  -2  10 74484.1 3128.66   3
  -2   2  10 74479.4 2022.65  25
  -2  -2  10 75458.4 1861.86  17
   2   2 -10 76123.1 2098.49  28
   2   2 -10 70975.3 1956.66  32
  -2   2 -10 75174.3 1942.33  33
  -2  -2 -10 77863.5 2179.82  32
   2  -2 -10 62555.3 1879.50  28
  -2  -2 -10 73397.5 1942.92  29
   2  -2 -10 72700.0 2043.36  31
   2   2  10 74572.6 2002.13  34
  -2   2 -11 2737.32 373.351  11
  -2   2  11 2792.97 407.592  25
   2  -2  11 2156.66 539.078   3
   2   2  11 2696.99 363.102  15
  -2  -2  11 2503.56 343.149  17
  -2   2  11 2860.08 416.118  23
   2  -2  11 3098.74 375.052  17
  -2  -2  11 2179.12 557.637   3
   2   2  11 2485.57 381.039  23
   2   2  11 1795.66 456.369   2
   2   2  11 2746.26 374.753  25
   2  -2  11 3479.35 421.846  15
  -2  -2 -11 2761.12 395.538   7
  -2   2  11 1851.40 525.296   2
  -2   2 -11 3255.96 392.775   7
  -2   2 -11 2387.03 575.001   1
  -2  -2 -11 2860.58 400.746  29
  -2   2 -11 2797.74 381.464  33
   2   2 -11 3914.29 531.639  28
   2  -2 -11 3925.57 534.398  31
   2  -2 -11 2759.45 457.828  28
   2   2  11 2577.16 375.929  34
  -2  -2 -11 3613.37 622.839  32
   2   2 -11 3371.02 506.470  32
  -2   2  12 65751.3 2058.33  23
   2  -2  12 68554.9 1977.13  15
  -2   2 -12 68240.3 1924.77  11
   2   2  12 63604.4 1880.25  15
   2   2  12 62183.8 1986.67  23
   2   2  12 65736.8 2002.96  25
  -2   2 -12 69735.8 1924.04   7
  -2   2 -12 66494.1 2833.51   5
  -2  -2 -12 60998.8 1737.33   7
   2  -2  12 64424.0 1838.86  17
  -2   2  12 67030.8 2020.40  25
  -2  -2  12 63048.9 1839.87  17
   2   2 -12 66814.3 2063.95  32
   2   2  12 66798.5 1985.19  34
  -2  -2 -12 68802.0 2146.32  32
   2   2 -12 67670.8 2082.41  28
  -2   2 -12 62399.8 1907.58  33
  -2   2 -12 64766.2 1991.27  32
   2  -2 -12 66107.0 2050.89  31
  -2  -2 -12 61581.4 1874.87  29
   2  -2 -12 57067.0 1937.63  28
   2  -2  13 2009.69 343.041  17
  -2   2 -13 2222.73 383.555   7
  -2   2 -13 1994.69 353.343  11
  -2   2  13 1936.94 397.977  23
   2   2  13 1685.22 363.575  25
   2   2  13 2521.22 392.397  15
  -2  -2 -13 2022.08 344.866   7
   2  -2  13 2952.88 446.127  15
   2   2  13 1825.41 338.617  23
  -2  -2  13 1659.24 312.917  17
  -2   2 -13 1261.40 441.066   4
  -2   2  13 1959.30 352.019  25
  -2   2 -13 1591.95 352.135  32
  -2  -2 -13 1760.12 317.651  29
  -2  -2 -13 1743.65 430.855  32
   2  -2 -13 1434.28 362.080  28
  -2   2 -13 1773.99 334.282  33
   2  -2 -13 1843.91 376.855  31
   2   2 -13 1614.73 397.975  32
   2   2 -13 1809.30 359.459  28
   2  -2  14 24311.3 1163.85  17
  -2   2 -14 26079.1 1264.66  11
   2   2  14 25359.2 1303.58  25
  -2  -2  14 24703.7 1183.47  17
  -2   2  14 24882.4 1308.42  23
  -2   2  14 25792.1 1293.29  25
  -2   2 -14 27797.8 1277.72   7
   2  -2  14 25317.4 1280.25  15
  -2   2 -14 23887.9 1219.46  33
   2  -2 -14 24953.9 1317.30  31
  -2  -2 -14 27734.2 1408.26  32
   2   2 -14 24008.2 1287.80  32
   2   2 -14 25046.2 1322.62  28
   2  -2 -14 22252.2 1241.57  28
  -2   2 -14 25597.4 1290.50  32
  -2  -2 -14 25463.3 1346.66  31
  -2   2 -15 4387.74 569.312  11
  -2   2 -15 4844.45 608.563   7
  -2   2  15 4460.59 557.005  25
  -2  -2  15 5164.80 586.233  17
   2   2  15 5061.37 590.179  25
   2  -2  15 4405.47 552.454  17
   2  -2  15 4900.02 644.067  15
   2  -2 -15 4260.24 617.235  31
   2   2 -15 4763.66 622.212  28
   2   2 -15 5145.32 669.014  32
   2  -2 -15 3643.96 514.481  28
  -2  -2 -15 4160.22 605.699  32
  -2   2 -15 4620.55 570.017  33
  -2   2 -15 4884.46 658.950  32
  -2  -2 -15 4348.46 570.624  31
  -2   2 -16 52266.8 1967.10   7
  -2   2  16 53275.6 2006.05  25
   2  -2  16 49669.6 1815.12  17
   2   2  16 49726.4 1958.56  25
   2  -2  16 50974.4 1945.88  15
  -2  -2  16 50649.9 1835.66  17
  -2   2 -16 45858.1 1851.34  33
   2  -2 -16 46396.6 1973.20  31
  -2   2 -16 50132.0 1973.98  32
  -2  -2 -16 45982.0 1891.22  28
  -2  -2 -16 49723.0 2117.44  32
   2   2 -16 50753.9 2032.18  28
   2  -2 -16 40653.9 1859.77  28
  -2  -2 -16 50738.5 2030.53  31
  -2  -2  17 217.883 129.564  17
  -2   2  17 31.7984 137.128  17
   2  -2  17-129.562 143.947  15
   2   2  17 188.643 174.981  25
  -2   2  17 87.6733 261.572  25
  -2   2 -17 89.4221 255.944   7
   2   2  17 378.453 201.396  17
   2  -2  17-161.315 196.980  17
  -2  -2 -17 159.959 288.415  32
   2  -2 -17-111.797 279.260  28
  -2  -2 -17 453.076 341.045  31
  -2  -2 -17-456.731 231.573  28
   2  -2 -17 229.274 238.065  31
   2   2 -17-20.9950 225.932  28
  -2   2 -17 135.103 272.365  32
   2  -2  18 4099.32 536.454  17
  -2   2  18 3913.36 539.796  17
  -2  -2  18 3912.31 525.348  17
  -2   2 -18 4036.45 586.818   7
  -2   2  18 3993.53 586.281  25
   2   2  18 4236.88 548.626  17
   2   2  18 4295.21 605.392  25
  -2  -2 -18 4109.51 581.780  28
  -2  -2 -18 4988.64 704.992  31
  -2   2 -18 5319.97 702.148  32
   2   2 -18 4369.02 659.864  28
   2  -2 -18 3787.58 594.283  31
   2  -2 -18 3153.22 542.216  28
   2   2  19 4890.82 590.498  17
  -2   2  19 5455.59 667.432  17
   2  -2  19 5245.83 629.100  17
   2   2 -19 5721.22 733.236  21
  -2   2 -19 4369.24 666.131   7
  -2  -2  19 5294.31 630.442  17
  -2   2  19 5264.34 668.138  25
   2   2  19 5934.53 722.580  25
  -2  -2 -19 5504.62 748.843  31
  -2   2 -19 4971.41 701.643  28
  -2  -2 -19 4402.42 656.626  28
   2   2 -19 5338.46 683.076  28
   2  -2 -19 5261.82 731.095  28
  -2   2 -19 6040.37 765.770  32
   2  -2 -19 5002.77 666.073  31
  -2  -2  20 19627.7 1242.82  17
   2   2 -20 18108.6 1333.91  21
   2   2  20 19309.7 1231.91  17
   2  -2  20 18021.8 1197.48  17
  -2   2  20 20078.8 1255.51  17
   2   2  20 20338.6 1364.26  25
  -2   2 -20 18427.5 1352.72  28
   2  -2 -20 19031.3 1355.26  28
  -2   2 -20 18405.3 1385.23  32
   2  -2 -20 18879.6 1350.01  31
  -2  -2 -20 18971.4 1394.93  31
  -2  -2 -20 16644.6 1267.53  28
   2   2 -20 17899.3 1351.45  28
   2   2 -21 325.850 339.680  28
   2  -2 -21 231.202 277.507  28
  -2  -2 -21 655.661 229.990  31
  -2   2 -21 553.035 368.148  28
  -2   2 -21-132.557 329.705  32
  -2  -2 -21 377.777 291.548  28
   2  -2 -21-128.932 243.177  31
  -2   2  21 69.0890 181.340  17
  -2  -2  21 285.093 228.965  17
   2   2  21-43.1360 123.156  17
   2  -2  21 180.451 199.859  17
   2   2  21 338.787 211.542  25
   2   2 -21 686.431 308.112  21
   2   2  21-269.520 421.155  64
  -2  -2  21 384.832 225.794  61
  -2   2  21-221.865 282.237  61
   2  -2  21 308.890 271.804  61
   2   2  21-53.6341 237.226  61
   2  -2 -21-66.7148 228.986  49
   2  -2 -22 1293.50 431.641  31
   2  -2 -22 851.960 419.680  28
   2   2 -22 965.562 387.120  28
  -2   2 -22 1034.63 368.680  28
  -2  -2 -22 1512.37 508.971  31
  -2  -2 -22 857.913 300.796  37
  -2   2 -22 1649.76 553.122  32
   2  -2  22 1191.31 319.369  17
  -2   2  22 740.387 259.340  17
   2   2 -22 1801.47 489.118  21
  -2  -2  22 1403.41 361.425  17
   2   2  22 1588.10 385.712  17
  -2  -2  22 1930.36 538.478  61
   2  -2  22 1323.73 403.895  63
   2  -2  22 1259.16 349.150  61
  -2  -2  22 1258.46 356.087  63
   2   2  22 1980.82 494.304  61
   2   2  22 1950.15 551.246  64
  -2   2  22 1674.55 448.669  61
  -2  -2  22 1320.56 358.408  51
   2  -2 -22 1140.43 382.110  49
  -2  -2 -22 1440.93 389.410  43
   2   2  22 1326.21 365.552  46
   2  -2 -23 1335.09 436.196  28
  -2  -2 -23 1659.57 506.935  31
  -2   2 -23 1487.77 443.102  28
   2  -2 -23 1643.77 458.237  31
   2   2 -23 1493.01 425.586  28
  -2  -2 -23 1479.94 356.089  37
  -2  -2  23 1537.76 391.593  17
   2   2  23 1271.51 327.793  17
  -2   2  23 1167.59 338.806  17
   2  -2  23 1488.24 368.297  17
   2   2 -23 1030.35 336.035  21
   2  -2  23 1935.80 444.178  63
   2  -2 -23 2228.63 540.960  56
  -2   2  23 2251.10 491.096  61
   2  -2  23 2982.24 631.619  61
  -2  -2  23 2063.47 468.914  63
  -2  -2  23 2129.62 492.715  61
   2   2  23 1960.39 529.868  61
   2   2  23 1679.74 500.258  64
   2  -2 -23 1465.70 414.862  49
   2   2  23 2601.70 520.854  46
  -2  -2 -24 1572.21 484.198  31
  -2   2 -24 2320.32 536.116  28
  -2  -2 -24 2456.27 486.163  37
   2  -2 -24 2550.78 531.799  31
   2   2 -24 2703.73 569.255  28
   2   2 -24 1694.53 447.207  21
   2  -2  24 2505.14 555.082  63
   2  -2 -24 2072.54 492.597  56
  -2   2  24 2723.13 561.865  61
   2  -2  24 2497.35 578.303  61
  -2  -2  24 2242.96 469.627  63
  -2   2  24 2284.80 498.915  63
  -2  -2  24 3038.01 530.129  61
   2   2  24 1908.31 410.551  61
   2   2  24 2056.82 448.342  46
   2  -2 -24 2650.57 516.556  49
  -2   2 -25 341.246 337.382  28
   2   2 -25-162.041 274.439  28
  -2  -2 -25 325.237 220.875  31
  -2  -2 -25 355.689 226.560  37
  -2   2 -25 4.18507 203.421  21
   2   2 -25 617.777 266.819  21
  -2   2  25 301.142 338.312  63
  -2  -2  25 10.0077 316.653  61
  -2   2  25 265.812 290.073  61
   2   2  25 417.500 274.147  61
   2  -2  25 388.128 254.941  61
  -2  -2  25-115.830 267.183  63
   2   2  25 311.397 234.763  63
   2  -2 -25 342.745 324.960  56
   2  -2  25 399.781 200.450  63
   2  -2 -25 734.005 442.155  49
  -2  -2 -26 4441.40 585.935  37
   2   2  26 5586.71 782.632  63
  -2   2  26 4189.16 686.795  63
   2   2 -26 3270.25 610.802  56
  -2  -2  26 4216.76 644.708  63
   2  -2  26 5630.48 788.932  63
  -2  -2  26 5013.77 783.546  61
   2   2  26 3960.47 672.797  61
   2  -2  26 4619.18 735.526  61
   2  -2 -26 4399.60 668.769  56
  -2   2  26 4805.58 739.137  61
  -2  -2 -26 4686.73 687.838  49
   2  -2 -26 4501.71 750.320  49
  -2  -2 -27 3465.60 493.623  37
   2  -2  27 4251.12 698.455  63
   2   2 -27 4136.27 664.445  56
   2  -2  27 4477.57 707.978  61
   2  -2 -27 4340.01 719.600  56
  -2  -2  27 3554.15 593.242  63
   2   2  27 4258.42 673.424  63
  -2  -2 -27 4082.73 676.443  56
   2   2  27 4816.10 738.258  61
  -2   2  27 4468.02 685.237  61
  -2  -2  27 4420.23 677.362  61
  -2  -2 -27 4193.06 634.197  49
   2  -2 -27 4046.10 584.649  49
   2  -2  27 3933.28 539.424  44
  -2  -2 -28 75.6909 156.326  37
   2  -2  28 150.163 186.922  61
  -2  -2 -28 471.156 280.900  56
  -2   2  28 143.993 209.692  61
   2   2 -28 131.919 329.479  56
   2  -2 -28 91.6543 233.002  56
  -2  -2  28-263.891 301.584  61
   2   2  28-475.599 356.106  63
   2  -2  28 459.648 313.570  63
   2   2  28 451.572 336.014  61
  -2  -2 -28-310.953 331.949  49
   2  -2 -28-137.757 258.303  49
   2  -2  28 321.372 229.056  44
   2   2  29 272.583 182.929  63
  -2  -2 -29 244.655 329.139  56
  -2  -2  29 261.457 270.979  61
   2   2 -29 267.040 300.340  56
   2  -2  29 163.748 206.281  61
   2  -2 -29 599.443 302.198  56
  -2   2  29 490.836 239.228  61
   2   2  29 226.568 182.234  61
   2  -2  29 187.901 238.993  63
   2  -2 -29-45.2387 179.084  50
  -2  -2 -29 273.633 203.738  49
  -2  -2  29 202.259 188.525  44
   2  -2 -29 521.421 267.619  49
   2  -2  29 787.627 267.870  44
   2   2  30 3751.90 552.400  63
  -2   2  30 3185.08 513.384  61
   2  -2 -30 3380.81 544.489  56
  -2   2 -30 3636.18 575.187  56
   2   2 -30 3294.41 508.470  56
   2  -2  30 3417.53 555.781  63
  -2  -2 -30 3498.97 555.118  56
   2   2  30 3779.99 534.224  61
  -2  -2  30 4029.21 482.218  44
   2  -2  30 3842.05 471.335  44
   2  -2 -30 2844.79 470.459  49
  -2  -2 -30 3757.91 525.012  49
   2   2  31 366.557 193.156  61
   2  -2  31 13.6883 147.709  63
   2   2 -31 537.852 290.653  59
   2   2 -31 391.560 152.331  56
  -2   2 -31 637.989 285.242  56
  -2  -2 -31 725.452 285.350  56
  -2   2  31 300.304 225.585  61
   2   2  31 484.097 236.834  63
   2  -2 -31 417.549 237.424  59
   2  -2 -31 418.292 188.267  56
   2  -2  31 209.786 161.092  44
   2  -2 -31 231.993 166.633  49
  -2  -2  31 776.244 243.746  44
  -2  -2 -31 620.930 244.178  49
   2   2  32-78.4842 120.994  63
  -2   2 -32-7.43934 152.965  56
   2  -2  32 122.471 122.474  63
   2   2 -32-381.939 218.351  59
  -2  -2 -32 536.601 192.886  56
   2   2  32 148.635 163.727  61
  -2   2  32 468.785 211.101  61
   2  -2 -32-28.7959 205.853  56
   2  -2 -32-8.29699 143.829  59
   2   2 -32-115.699 187.294  50
   2  -2  32 85.3545 96.2179  44
  -2  -2  32 16.9344 101.525  44
  -2  -2 -32-151.639 116.571  49
  -2  -3   0 109523. 3062.37   1
  -2   3   0 103452. 1767.07  10
   2   3   0 105944. 3151.87   1
  -2   3   0 108868. 1881.65   8
  -2   3   0 106934. 3114.19   2
  -2   3   0 110406. 1924.08  14
   2  -3   0 111550. 2580.01   1
  -2   3   0 111534. 2923.88   4
   2   3   0 108910. 1911.71   3
  -2   3  -1 172564. 3358.27   1
  -2  -3  -1 174458. 4083.42   1
   2   3  -1 169626. 4110.38   1
  -2   3   1 170806. 2662.71  14
  -2   3  -1 172112. 2598.55   8
  -2   3   1 165965. 4137.52   2
  -2  -3   1 173733. 3976.67   1
  -2   3  -1 161239. 2498.75  10
   2   3   1 176023. 3096.10   3
  -2   3  -1 174312. 4003.40   2
   2   3   1 172790. 4199.80   1
  -2   3   1 179225. 3800.68   4
   2  -3  -1 175493. 3631.65   1
   2  -3   1 174471. 3257.73   1
   2  -3  -1 155726. 2671.21  18
  -2   3  -1 175998. 3910.70   4
   2   3  -2 929.292 297.827   1
  -2  -3   2 1211.81 227.210  18
   2   3   2 883.708 290.742   1
  -2   3  -2 1219.71 324.232   4
   2  -3   2 752.509 166.177  17
  -2  -3   2 995.638 317.404   1
   2   3   2 936.370 238.918   3
  -2   3   2 887.882 263.801   5
  -2   3   2 1325.53 373.123   2
   2  -3   2 1001.00 211.588   1
   2  -3  -2 677.426 127.782  18
  -2  -3  -2 891.014 229.121   3
   2  -3  -2 1057.02 313.009   1
  -2   3  -2 1119.27 311.645   2
   2  -3  -2 1116.99 297.721   4
  -2   3   2 975.720 279.165   4
  -2   3  -2 761.014 202.900   1
  -2  -3  -2 916.565 326.503   1
   2  -3   3 161224. 3028.83   1
  -2   3   3 169127. 3641.23   4
  -2   3  -3 157446. 3555.94   2
  -2   3   3 160670. 3398.04   5
  -2  -3  -3 155542. 4093.67   1
   2   3  -3 153951. 3896.11   1
  -2  -3   3 153382. 2616.98  18
  -2  -3  -3 146192. 3553.38   3
  -2  -3   3 157327. 3784.79   1
   2  -3   3 150287. 2537.87  17
   2   3  -3 161222. 2454.54   6
  -2   3  -3 158934. 3158.15   1
   2   3   3 159452. 3567.17   3
   2  -3  -3 157380. 3861.07   1
   2  -3   3 155414. 2562.54  16
   2  -3  -3 158287. 3564.94   4
   2   3   3 147369. 4114.29   1
  -2   3   4 140916. 3086.65   5
   2  -3  -4 134276. 3775.89   1
   2  -3   4 140407. 2394.49  17
  -2  -3   4 137987. 3587.81   1
   2   3  -4 140982. 2234.45   6
  -2  -3  -4 132200. 3897.46   1
  -2  -3   4 143660. 2435.45  18
   2   3  -4 137832. 2332.65   7
   2  -3   4 142890. 2913.35   1
  -2  -3  -4 124340. 3509.60   3
  -2   3   4 133075. 3776.35   3
   2   3   4 136272. 2417.90   4
  -2   3  -4 138435. 2975.91   1
   2  -3   4 140081. 2405.31  16
   2   3   4 135050. 3523.02   3
   2  -3   4 141175. 2483.60  18
  -2   3  -4 137902. 3147.22   2
  -2   3  -4 138713. 3041.53   3
  -2   3   4 143263. 2436.71   9
   2   3   4 132434. 2245.97   9
   2  -3  -4 134008. 3239.17   4
   2   3  -4 134667. 3687.16   1
  -2  -3   4 134849. 2365.97  17
  -2  -3  -5 83248.1 3127.52   1
  -2   3   5 83726.8 3034.35   3
   2  -3   5 81730.1 1745.86  16
  -2   3   5 76984.8 1835.60  24
   2   3  -5 73505.4 1473.61  11
  -2   3   5 84532.3 2241.38   5
  -2  -3   5 85153.0 2805.32   1
   2   3  -5 79848.9 2828.69   1
  -2   3  -5 82474.3 2190.68   2
  -2   3  -5 83287.9 2291.93   1
   2  -3   5 81252.8 1712.05  17
  -2   3   5 78331.8 1794.36  19
   2  -3   5 76767.0 1721.85  15
   2   3   5 81034.8 1602.09   9
   2  -3   5 77728.9 1761.25  18
  -2  -3   5 77945.9 1688.06  17
  -2   3  -5 84467.4 2912.92   4
   2  -3  -5 79937.8 2402.82   4
  -2   3   5 72994.9 2953.11   2
   2   3  -5 82367.1 1733.05   7
   2   3   5 84158.9 2864.54   3
  -2  -3   5 80063.4 1715.95  18
  -2   3  -5 84220.6 2356.34   3
   2   3  -5 82711.4 1573.09   6
  -2  -3  -5 73270.7 2786.64   3
  -2  -3   5 75688.4 1635.69  16
  -2  -3  -5 73301.7 1833.74  29
   2  -3  -5 74098.9 1838.87  31
   2   3  -6 9873.86 487.098   6
  -2   3   6 9807.61 593.535  19
  -2   3  -6 10034.9 648.683   2
   2   3  -6 9295.97 490.715  11
  -2   3  -6 10684.8 1060.18   4
   2   3  -6 9180.19 976.610   1
   2  -3   6 9739.79 570.336  16
  -2   3  -6 10146.4 820.944   1
  -2  -3   6 9000.21 532.544  16
  -2  -3  -6 8812.94 1011.34   3
  -2   3   6 9491.26 1049.89   3
   2   3   6 9358.40 1001.16   3
   2  -3   6 9285.46 568.657  15
  -2   3   6 8814.57 1027.67   2
   2   3  -6 10129.4 590.275   7
  -2  -3   6 10169.5 999.085   1
   2  -3  -6 10076.7 817.820   4
  -2   3   6 9657.74 609.619  24
   2  -3   6 9609.08 548.096  17
  -2  -3  -6 9840.39 1127.55   1
  -2  -3   6 9232.92 540.340  17
   2  -3   6 8987.13 557.214  18
  -2  -3   6 8958.24 522.265  18
  -2   3  -6 9944.16 828.923   3
  -2  -3  -6 8833.62 620.487  31
   2  -3  -6 8618.84 601.930  31
  -2  -3  -6 7974.00 575.506  29
   2  -3  -7 34298.9 1563.88   4
  -2  -3  -7 36924.0 2270.94   1
   2   3   7 38192.3 1273.06  24
   2   3  -7 40056.5 1256.99   7
   2   3  -7 38163.5 2106.57   1
  -2  -3  -7 32592.1 2084.28   3
  -2  -3   7 37242.8 1109.21  18
  -2   3   7 37554.3 2252.08   3
  -2   3   7 38231.8 1242.68  19
   2   3  -7 38109.7 1047.54   6
   2   3   7 39099.6 2201.56   3
   2   3  -7 37493.3 1116.59  11
  -2   3  -7 34906.6 1003.80   2
  -2   3   7 34332.2 2115.25   2
  -2   3   7 40076.8 1338.09  24
  -2   3  -7 37674.7 1714.63   1
   2  -3   7 38448.2 1245.93  15
  -2  -3   7 36122.7 1335.21   3
   2  -3   7 40628.6 1245.97  16
  -2   3  -7 38160.7 1759.63   3
   2  -3   7 40857.8 1205.90  17
  -2  -3   7 38191.9 1184.65  17
   2   3   7 37690.0 1275.22  34
   2  -3  -7 38319.7 1271.32  29
   2  -3  -7 38855.6 1324.73  31
  -2  -3  -7 38037.3 1313.48  29
  -2  -3  -7 40595.9 1404.99  31
   2  -3   8 81543.5 1965.65  16
  -2   3   8 68485.8 3159.61   2
  -2  -3   8 83901.2 1903.28  17
  -2   3   8 88983.8 2125.55  25
  -2   3   8 82426.3 1975.16  19
   2   3   8 84554.9 2064.32  24
  -2   3   8 87063.1 2159.01  24
   2   3  -8 76079.8 2298.80   2
   2   3  -8 74980.5 3204.05   1
  -2   3  -8 73415.7 2670.83   1
   2  -3   8 86787.4 1933.97  17
  -2  -3  -8 65519.5 3249.87   3
  -2   3  -8 71392.5 2684.30   3
  -2  -3   8 75715.3 1725.54  18
   2  -3   8 79296.1 1974.94  15
[truncated: 3,365,904 more chars]
