# Supplementary material for: Anionic T‐Shaped Platinum(0) Pincer Complexes and Platinum(I) Intermediates in Radical Reactions With Alkyl Halides
Source: Angew Chem Int Ed Engl. 2026 Jun 3;65(30):e3980943. doi: 10.1002/anie.3980943 (PMC13383245; doi:10.1002/anie.3980943)
Supplement: Supplementary file 2 — Supporting File 2: anie73022‐sup‐0002‐cif.zip. [file ANIE-65-e3980943-s001.zip › anie73022-sup-0002-cif/ga_vk57.cif]

data_neu
_audit_creation_method
;FinalCif V155 by Daniel Kratzert, Freiburg 2025, 
https://dkratzert.de/finalcif.html
;
_publ_section_references
;Sheldrick, G.M. (2015). Acta Cryst. A71, 3-8.
Sheldrick, G.M. (2015). Acta Cryst. C71, 3-8.
;
_shelx_SHELXL_version_number      '2019/3'
_chemical_name_systematic         ?
_chemical_name_common             ?
_chemical_formula_sum             'C82 H138 N2 Na2 P4 Pt2'
_chemical_formula_moiety          '(C76 H124 N2 Na2 P4 Pt2),(C6 H14)'
_chemical_formula_weight          1711.98
_chemical_melting_point           ?
_space_group_crystal_system       orthorhombic
_space_group_IT_number            72
_space_group_name_H-M_alt         'I b a m'
_space_group_name_Hall            '-I 2 2c'
_shelx_space_group_comment
;
The symmetry employed for this shelxl refinement is uniquely defined
by the following loop, which should always be used as a source of
symmetry information in preference to the above space-group names.
They are only intended as comments.
;

loop_
_space_group_symop_operation_xyz
'x, y, z'
'-x, -y, z'
'-x+1/2, y+1/2, -z'
'x+1/2, -y+1/2, -z'
'x+1/2, y+1/2, z+1/2'
'-x+1/2, -y+1/2, z+1/2'
'-x+1, y+1, -z+1/2'
'x+1, -y+1, -z+1/2'
'-x, -y, -z'
'x, y, -z'
'x-1/2, -y-1/2, z'
'-x-1/2, y-1/2, z'
'-x+1/2, -y+1/2, -z+1/2'
'x+1/2, y+1/2, -z+1/2'
'x, -y, z+1/2'
'-x, y, z+1/2'

_cell_length_a                    16.345(2)
_cell_length_b                    21.584(3)
_cell_length_c                    23.874(3)
_cell_angle_alpha                 90
_cell_angle_beta                  90
_cell_angle_gamma                 90
_cell_volume                      8422.7(2)
_cell_formula_units_Z             4
_cell_measurement_temperature     120.00(10)
_cell_measurement_reflns_used     42919
_cell_measurement_theta_min       3.4340
_cell_measurement_theta_max       71.0910
_exptl_crystal_description        block
_exptl_crystal_colour             'light orange'
_exptl_crystal_recrystallization_method ?
_exptl_crystal_density_meas       ?
_exptl_crystal_density_method     ?
_exptl_crystal_density_diffrn     1.350
_exptl_crystal_F_000              3528
_exptl_crystal_size_max           0.167
_exptl_crystal_size_mid           0.045
_exptl_crystal_size_min           0.034
_exptl_absorpt_coefficient_mu     7.238
_exptl_absorpt_correction_type    multi-scan
_exptl_absorpt_correction_T_min   0.58414
_exptl_absorpt_correction_T_max   1.00000
_exptl_absorpt_process_details
;
CrysAlisPro 1.171.43.144a (Rigaku Oxford Diffraction, 2024)
Empirical absorption correction using spherical harmonics,
implemented in SCALE3 ABSPACK scaling algorithm.
;
_exptl_absorpt_special_details    ?
_shelx_estimated_absorpt_T_min    ?
_shelx_estimated_absorpt_T_max    ?
_exptl_transmission_factor_min    ?
_exptl_transmission_factor_max    ?
_exptl_special_details            ?
_diffrn_ambient_temperature       120.00(10)
_diffrn_ambient_environment       N~2~
_diffrn_radiation_type            'Cu K\a'
_diffrn_radiation_wavelength      1.54184
_diffrn_radiation_monochromator   mirror
_diffrn_measurement_ambient_temperature_device_make ?
_diffrn_radiation_probe           x-ray
_diffrn_source                    'micro-focus sealed X-ray tube'
_diffrn_source_type               'SuperNova (Cu) X-ray Source'
_diffrn_source_voltage            ?
_diffrn_source_current            ?
_diffrn_detector                  'CCD plate'
_diffrn_detector_type             Eos
_diffrn_detector_area_resol_mean  15.9241
_diffrn_measurement_device        'four-circle diffractometer'
_diffrn_measurement_device_type   'SuperNova, Dual, Cu at home/near, Eos'
_diffrn_measurement_method        '\w scans'
_diffrn_measurement_specimen_support ?
_diffrn_measurement_details
;List of Runs (angles in degrees, time in seconds):

  # Type    Start    End  Width  t~exp~   \w     \q     \k     \f   Frames
--------------------------------------------------------------------------
  1  \w    -32.00  71.00   1.00   10.00    --    0.00  77.00 -90.00  103
  2  \w    -32.00  71.00   1.00   10.00    --    0.00  77.00 -90.00  103
  3  \w    -69.00  22.00   1.00   10.00    --    0.00 -57.00  90.00   91
  4  \w    -69.00  22.00   1.00   10.00    --    0.00 -57.00  90.00   91
  5  \w    -27.00  73.00   1.00   10.00    --    0.00  38.00-120.00  100
  6  \w    -39.00   2.00   1.00   10.00    --   14.00 120.00 113.07   41
  7  \w    -21.00  10.00   1.00   10.00    --   26.00 111.00  -7.24   31
  8  \w     -3.00  25.00   1.00   36.00    --   38.00  95.00-159.83   28
  9  \w     -3.00  24.00   1.00   36.00    --   38.00  96.00 -94.54   27
 10  \w      3.00  29.00   1.00   36.00    --   42.00  91.00  60.72   26
 11  \w     10.00  36.00   1.00   36.00    --   46.00  85.00 -37.32   26
 12  \w     17.00  45.00   1.00   36.00    --   50.00  80.00  52.13   28
 13  \w     17.00  45.00   1.00   36.00    --   50.00  80.00-106.78   28
 14  \w     16.00  45.00   1.00   36.00    --   50.00  82.00-172.56   29
 15  \w     16.00  45.00   1.00   36.00    --   50.00  81.00 141.59   29
 16  \w    -15.00  76.00   1.00   36.00    --   54.47 -57.00  90.00   91
 17  \w      1.00  97.00   1.00   36.00    --   54.47 -99.00  30.00   96
 18  \w    -15.00  76.00   1.00   36.00    --   54.47 -57.00-120.00   91
 19  \w     23.00 111.00   1.00   36.00    --   54.47-125.00-120.00   88
 20  \w     23.00 125.00   1.00   36.00    --   54.47  77.00-180.00  102
 21  \w     27.00 129.00   1.00   36.00    --   58.00  76.00  92.33  102
 22  \w     27.00 129.00   1.00   36.00    --   58.00  76.00 -13.95  102
 23  \w     27.00 129.00   1.00   36.00    --   58.00  76.00-138.58  102
 24  \w     27.00 129.00   1.00   36.00    --   58.00  76.00-138.58  102
 25  \w     27.00 129.00   1.00   36.00    --   58.00  76.00 -13.95  102
 26  \w     30.00 133.00   1.00   36.00    --   62.00  77.00  22.78  103
 27  \w     32.00 132.00   1.00   36.00    --   62.00  74.00 -96.33  100
 28  \w     31.00 133.00   1.00   36.00    --   62.00  76.00 -53.08  102
 29  \w     31.00 133.00   1.00   36.00    --   62.00  76.00 -53.08  102
 30  \w     30.00 133.00   1.00   36.00    --   62.00  77.00  -0.39  103
 31  \w     31.00 133.00   1.00   36.00    --   62.00  76.00 116.74  102
 32  \w     33.00  87.00   1.00   36.00    --   62.00  72.00 146.74   54
 33  \w     31.00  58.00   1.00   36.00    --   62.00  76.00 116.74   27
 34  \w     94.00 121.00   1.00   36.00    --   62.00  72.00 146.74   27
 35  \w     41.00 134.00   1.00   36.00    --   70.00  73.00-167.61   93
 36  \w     84.00 110.00   1.00   46.00    --  108.94  64.00-150.00   26
 37  \w     77.00 103.00   1.00   46.00    --  108.94  77.00   0.00   26
 38  \w     38.00 140.00   1.00   46.00    --  108.94 -77.00 120.00  102
 39  \w    120.00 177.00   1.00   46.00    --  108.94  77.00 -30.00   57
 40  \w     83.00 108.00   1.00   46.00    --  108.94  38.00 -60.00   25
 41  \w    109.00 177.00   1.00   46.00    --  108.94  77.00 -90.00   68
 42  \w     39.00 141.00   1.00   46.00    --  108.94 -77.00 -30.00  102
 43  \w     77.00 103.00   1.00   46.00    --  108.94  77.00 -90.00   26
 44  \w     84.00 165.00   1.00   46.00    --  108.94  64.00  60.00   81
 45  \w     77.00 172.00   1.00   46.00    --  108.94  77.00 150.00   95
 46  \w     84.00 110.00   1.00   46.00    --  108.94  64.00 -60.00   26
 47  \w     84.00 175.00   1.00   46.00    --  108.94  64.00-120.00   91
 48  \w     74.00 112.00   1.00   46.00    --  108.94-111.00  90.00   38
 49  \w     84.00 176.00   1.00   46.00    --  108.94  64.00   0.00   92
 50  \w     85.00 176.00   1.00   46.00    --  108.94  64.00  30.00   91
 51  \w     85.00 112.00   1.00   46.00    --  108.94-111.00-150.00   27
 52  \w    109.00 176.00   1.00   46.00    --  108.94  77.00-180.00   67
 53  \w     78.00 105.00   1.00   46.00    --  108.94  77.00-180.00   27
 54  \w     85.00 111.00   1.00   46.00    --  108.94  64.00 150.00   26
 55  \w     77.00 103.00   1.00   46.00    --  108.94  77.00-120.00   26
 56  \w     77.00 104.00   1.00   46.00    --  108.94  77.00 -30.00   27
 57  \w     85.00 144.00   1.00   46.00    --  108.94  64.00 -30.00   59
 58  \w     48.00  92.00   1.00   46.00    --  108.94 -92.00 -90.00   44
 59  \w     77.00 103.00   1.00   46.00    --  108.94  77.00  90.00   26
 60  \w     77.00 104.00   1.00   46.00    --  108.94  77.00  30.00   27
 61  \w     77.00 103.00   1.00   46.00    --  108.94  77.00  60.00   26
 62  \w     77.00 178.00   1.00   46.00    --  108.94  77.00 -60.00  101
 63  \w     84.00 177.00   1.00   46.00    --  108.94  64.00  90.00   93
 64  \w     77.00 173.00   1.00   46.00    --  108.94  77.00-150.00   96
 65  \w     77.00 103.00   1.00   46.00    --  108.94  77.00 120.00   26
 66  \w     84.00 113.00   1.00   46.00    --  108.94  64.00-180.00   29
 67  \w     84.00 171.00   1.00   46.00    --  108.94  64.00 120.00   87
 68  \w     41.00 111.00   1.00   46.00    --  108.94-111.00 -30.00   70
;
_diffrn_reflns_number             77295
_diffrn_reflns_av_unetI/netI      0.0181
_diffrn_reflns_av_R_equivalents   0.0633
_diffrn_reflns_av_sigmaI/netI     0.0527
_diffrn_reflns_theta_min          2.7599
_diffrn_reflns_theta_max          72.5185
_diffrn_reflns_theta_full         66.9682
_diffrn_reflns_limit_h_min        -19
_diffrn_reflns_limit_h_max        20
_diffrn_reflns_limit_k_min        -24
_diffrn_reflns_limit_k_max        26
_diffrn_reflns_limit_l_min        -29
_diffrn_reflns_limit_l_max        29
_diffrn_measured_fraction_theta_max 0.0000
_diffrn_measured_fraction_theta_full 1.0000
_diffrn_reflns_Laue_measured_fraction_max 0.969
_diffrn_reflns_Laue_measured_fraction_full 1.000
_diffrn_reflns_point_group_measured_fraction_max 0.969
_diffrn_reflns_point_group_measured_fraction_full 1.000
_reflns_number_total              4165
_reflns_number_gt                 3908
_reflns_threshold_expression      'I > 2\s(I)'
_reflns_Friedel_coverage          0.000
_reflns_Friedel_fraction_max      .
_reflns_Friedel_fraction_full     .
_reflns_special_details
;
 Reflections were merged by SHELXL according to the crystal
 class for the calculation of statistics and refinement.
 
 _reflns_Friedel_fraction is defined as the number of unique
 Friedel pairs measured divided by the number that would be
 possible theoretically, ignoring centric projections and
 systematic absences.
;
_computing_data_collection        'CrysAlisPro system (CCD 43.144a 64-bit (release 23-01-2025))'
_computing_cell_refinement        'CrysAlisPro 1.171.43.144a (Rigaku OD, 2024)'
_computing_data_reduction         'CrysAlisPro 1.171.43.144a (Rigaku OD, 2024)'
_computing_structure_solution     'SHELXT (G. Sheldrick)'
_computing_structure_refinement   'SHELXL-2019/2 (Sheldrick, 2019)'
_computing_molecular_graphics     ?
_computing_publication_material   ?
_refine_special_details           ?
_refine_ls_structure_factor_coef  Fsqd
_refine_ls_matrix_type            full
_refine_ls_weighting_scheme       calc
_refine_ls_weighting_details      'w=1/[\s^2^(Fo^2^)+(0.0391P)^2^+24.7400P] where P=(Fo^2^+2Fc^2^)/3'
_atom_sites_solution_primary      direct
_atom_sites_solution_secondary    ?
_atom_sites_solution_hydrogens    geom
_refine_ls_hydrogen_treatment     constr
_refine_ls_number_reflns          4165
_refine_ls_number_parameters      460
_refine_ls_number_restraints      1072
_refine_ls_R_factor_all           0.0321
_refine_ls_R_factor_gt            0.0298
_refine_ls_wR_factor_ref          0.0770
_refine_ls_wR_factor_gt           0.0746
_refine_ls_goodness_of_fit_ref    1.067
_refine_ls_restrained_S_all       0.982
_refine_ls_shift/su_max           0.001
_refine_ls_shift/su_mean          0.000
_refine_diff_density_max          0.757
_refine_diff_density_min          -1.467
_refine_diff_density_rms          0.078
_refine_ls_extinction_method      none
_refine_ls_extinction_coef        .

loop_
_atom_type_symbol
_atom_type_description
_atom_type_scat_dispersion_real
_atom_type_scat_dispersion_imag
_atom_type_scat_source
'C'  'C'  0.0181  0.0091 'International Tables Vol C Tables 4.2.6.8 and 6.1.1.4'
'H'  'H'  0.0000  0.0000 'International Tables Vol C Tables 4.2.6.8 and 6.1.1.4'
'N'  'N'  0.0311  0.0180 'International Tables Vol C Tables 4.2.6.8 and 6.1.1.4'
'Na' 'Na' 0.1353  0.1239 'International Tables Vol C Tables 4.2.6.8 and 6.1.1.4'
'P'  'P'  0.2955  0.4335 'International Tables Vol C Tables 4.2.6.8 and 6.1.1.4'
'Pt' 'Pt' -4.5932 6.9264 'International Tables Vol C Tables 4.2.6.8 and 6.1.1.4'

_geom_special_details
;
 All esds (except the esd in the dihedral angle between two l.s. planes)
 are estimated using the full covariance matrix.  The cell esds are taken
 into account individually in the estimation of esds in distances, angles
 and torsion angles; correlations between esds in cell parameters are only
 used when they are defined by crystal symmetry.  An approximate (isotropic)
 treatment of cell esds is used for estimating esds involving l.s. planes.
;

loop_
_atom_site_label
_atom_site_type_symbol
_atom_site_fract_x
_atom_site_fract_y
_atom_site_fract_z
_atom_site_U_iso_or_equiv
_atom_site_adp_type
_atom_site_occupancy
_atom_site_site_symmetry_order
_atom_site_calc_flag
_atom_site_refinement_flags_posn
_atom_site_refinement_flags_adp
_atom_site_refinement_flags_occupancy
_atom_site_disorder_assembly
_atom_site_disorder_group
Pt1  Pt 0.32850(2) 0.61531(2) 0.50585(12) 0.0295(4)  Uani 0.5  1 d    D . P A -1
Na1  Na 0.4448(9)  0.5384(6)  0.5510(7)   0.0301(18) Uani 0.5  1 d    D . P A -1
P1   P  0.24232(8) 0.53419(6) 0.4953(6)   0.0282(13) Uani 0.5  1 d    D U P A -1
P2   P  0.42467(9) 0.68946(6) 0.4941(5)   0.0282(13) Uani 0.5  1 d    D U P A -1
N1   N  0.4382(18) 0.5411(12) 0.4535(15)  0.028(3)   Uani 0.5  1 d    D U P A -1
C1   C  0.4957(3)  0.5690(2)  0.4149(2)   0.0258(11) Uani 0.5  1 d    D U P A -1
C2   C  0.5015(3)  0.5412(2)  0.3607(2)   0.0263(11) Uani 0.5  1 d    D U P A -1
C3   C  0.4426(3)  0.4915(3)  0.3617(2)   0.0265(11) Uani 0.5  1 d    D U P A -1
C4   C  0.4078(3)  0.4935(3)  0.4165(2)   0.0249(10) Uani 0.5  1 d    D U P A -1
C5   C  0.5411(4)  0.6237(3)  0.4260(2)   0.0304(12) Uani 0.5  1 d    D U P A -1
C6   C  0.5923(4)  0.6447(3)  0.3844(2)   0.0343(12) Uani 0.5  1 d    D U P A -1
H6   H  0.623143   0.680058   0.391573    0.041      Uiso 0.5  1 calc R U P A -1
C7   C  0.6012(4)  0.6162(3)  0.3314(3)   0.0343(13) Uani 0.5  1 d    D U P A -1
C8   C  0.5546(4)  0.5645(3)  0.3197(3)   0.0314(17) Uani 0.5  1 d    D U P A -1
H8   H  0.558366   0.545318   0.284910    0.038      Uiso 0.5  1 calc R U P A -1
C9   C  0.3424(3)  0.4529(3)  0.4298(2)   0.0269(11) Uani 0.5  1 d    D U P A -1
C10  C  0.3178(3)  0.4114(3)  0.3894(3)   0.0320(12) Uani 0.5  1 d    D U P A -1
H10  H  0.276251   0.383658   0.398324    0.038      Uiso 0.5  1 calc R U P A -1
C11  C  0.3520(4)  0.4085(3)  0.3349(3)   0.0339(12) Uani 0.5  1 d    D U P A -1
C12  C  0.4143(4)  0.4492(3)  0.3215(3)   0.0296(16) Uani 0.5  1 d    D U P A -1
H12  H  0.437386   0.448534   0.285882    0.036      Uiso 0.5  1 calc R U P A -1
C13  C  0.6581(5)  0.6457(4)  0.2870(4)   0.044(2)   Uani 0.5  1 d    D U P A -1
C14  C  0.6628(9)  0.6071(5)  0.2338(4)   0.057(3)   Uani 0.5  1 d    D U P A -1
H14A H  0.696597   0.628019   0.206814    0.086      Uiso 0.5  1 calc R U P A -1
H14B H  0.608877   0.601734   0.218663    0.086      Uiso 0.5  1 calc R U P A -1
H14C H  0.686054   0.567378   0.242227    0.086      Uiso 0.5  1 calc R U P A -1
C15  C  0.7438(5)  0.6533(5)  0.3111(4)   0.070(3)   Uani 0.5  1 d    D U P A -1
H15A H  0.779372   0.669971   0.282871    0.105      Uiso 0.5  1 calc R U P A -1
H15B H  0.764047   0.613690   0.323028    0.105      Uiso 0.5  1 calc R U P A -1
H15C H  0.741944   0.681004   0.342500    0.105      Uiso 0.5  1 calc R U P A -1
C16  C  0.6238(6)  0.7099(3)  0.2722(4)   0.066(2)   Uani 0.5  1 d    D U P A -1
H16A H  0.659786   0.729999   0.246124    0.099      Uiso 0.5  1 calc R U P A -1
H16B H  0.619429   0.734449   0.305557    0.099      Uiso 0.5  1 calc R U P A -1
H16C H  0.570618   0.705350   0.255527    0.099      Uiso 0.5  1 calc R U P A -1
C17  C  0.3150(5)  0.3625(4)  0.2923(4)   0.041(2)   Uani 0.5  1 d    D U P A -1
C18  C  0.3567(9)  0.3665(6)  0.2355(5)   0.074(4)   Uani 0.5  1 d    D U P A -1
H18A H  0.332276   0.337151   0.210380    0.111      Uiso 0.5  1 calc R U P A -1
H18B H  0.413882   0.357340   0.239657    0.111      Uiso 0.5  1 calc R U P A -1
H18C H  0.350367   0.407560   0.220695    0.111      Uiso 0.5  1 calc R U P A -1
C19  C  0.2241(5)  0.3774(4)  0.2848(4)   0.061(2)   Uani 0.5  1 d    D U P A -1
H19A H  0.199920   0.347977   0.259672    0.092      Uiso 0.5  1 calc R U P A -1
H19B H  0.218401   0.418393   0.269622    0.092      Uiso 0.5  1 calc R U P A -1
H19C H  0.197075   0.375354   0.320462    0.092      Uiso 0.5  1 calc R U P A -1
C20  C  0.3231(5)  0.2956(3)  0.3145(4)   0.062(2)   Uani 0.5  1 d    D U P A -1
H20A H  0.296392   0.267608   0.289156    0.093      Uiso 0.5  1 calc R U P A -1
H20B H  0.298123   0.292699   0.350767    0.093      Uiso 0.5  1 calc R U P A -1
H20C H  0.379995   0.284860   0.317305    0.093      Uiso 0.5  1 calc R U P A -1
C21  C  0.5299(4)  0.6588(3)  0.4806(2)   0.0345(13) Uani 0.5  1 d    D U P A -1
H21A H  0.567878   0.693309   0.480951    0.041      Uiso 0.5  1 calc R U P A -1
H21B H  0.544768   0.631496   0.511227    0.041      Uiso 0.5  1 calc R U P A -1
C22  C  0.2968(3)  0.4588(3)  0.4851(2)   0.0307(14) Uani 0.5  1 d    D U P A -1
H22A H  0.335563   0.453409   0.515479    0.037      Uiso 0.5  1 calc R U P A -1
H22B H  0.257108   0.425513   0.487626    0.037      Uiso 0.5  1 calc R U P A -1
C23  C  0.4080(5)  0.7505(3)  0.4416(3)   0.0537(19) Uani 0.5  1 d    D U P A -1
C24  C  0.3842(6)  0.7166(4)  0.3877(3)   0.060(2)   Uani 0.5  1 d    D U P A -1
H24A H  0.376074   0.746251   0.358195    0.090      Uiso 0.5  1 calc R U P A -1
H24B H  0.334478   0.693891   0.393691    0.090      Uiso 0.5  1 calc R U P A -1
H24C H  0.427079   0.688485   0.377301    0.090      Uiso 0.5  1 calc R U P A -1
C25  C  0.4813(8)  0.7918(7)  0.4283(9)   0.091(5)   Uani 0.5  1 d    D U P A -1
H25A H  0.466630   0.820618   0.399302    0.137      Uiso 0.5  1 calc R U P A -1
H25B H  0.526119   0.766646   0.415796    0.137      Uiso 0.5  1 calc R U P A -1
H25C H  0.497104   0.814187   0.461292    0.137      Uiso 0.5  1 calc R U P A -1
C26  C  0.3344(6)  0.7914(4)  0.4586(4)   0.084(3)   Uani 0.5  1 d    D U P A -1
H26A H  0.319317   0.817486   0.427642    0.126      Uiso 0.5  1 calc R U P A -1
H26B H  0.349164   0.816732   0.490042    0.126      Uiso 0.5  1 calc R U P A -1
H26C H  0.288953   0.765470   0.468485    0.126      Uiso 0.5  1 calc R U P A -1
C27  C  0.4426(5)  0.7246(3)  0.5677(3)   0.0470(17) Uani 0.5  1 d    D U P A -1
C28  C  0.4665(5)  0.6718(3)  0.6074(3)   0.0482(17) Uani 0.5  1 d    D U P A -1
H28A H  0.470788   0.687404   0.644927    0.072      Uiso 0.5  1 calc R U P A -1
H28B H  0.518290   0.654874   0.596048    0.072      Uiso 0.5  1 calc R U P A -1
H28C H  0.425577   0.639924   0.606054    0.072      Uiso 0.5  1 calc R U P A -1
C29  C  0.3623(6)  0.7507(5)  0.5909(4)   0.074(3)   Uani 0.5  1 d    D U P A -1
H29A H  0.368047   0.758551   0.630247    0.111      Uiso 0.5  1 calc R U P A -1
H29B H  0.319064   0.721313   0.584928    0.111      Uiso 0.5  1 calc R U P A -1
H29C H  0.349330   0.788710   0.571901    0.111      Uiso 0.5  1 calc R U P A -1
C30  C  0.5089(9)  0.7749(6)  0.5691(7)   0.084(5)   Uani 0.5  1 d    D U P A -1
H30A H  0.515532   0.789531   0.606844    0.126      Uiso 0.5  1 calc R U P A -1
H30B H  0.492955   0.808708   0.545425    0.126      Uiso 0.5  1 calc R U P A -1
H30C H  0.559687   0.757882   0.556057    0.126      Uiso 0.5  1 calc R U P A -1
C31  C  0.1634(4)  0.5363(4)  0.4402(3)   0.0456(19) Uani 0.5  1 d    D U P A -1
C32  C  0.1201(12) 0.4744(7)  0.4286(11)  0.056(4)   Uani 0.5  1 d    D U P A -1
H32A H  0.079044   0.480319   0.400385    0.084      Uiso 0.5  1 calc R U P A -1
H32B H  0.094803   0.459767   0.462434    0.084      Uiso 0.5  1 calc R U P A -1
H32C H  0.159362   0.444509   0.415873    0.084      Uiso 0.5  1 calc R U P A -1
C33  C  0.0965(4)  0.5838(4)  0.4551(4)   0.061(2)   Uani 0.5  1 d    D U P A -1
H33A H  0.061118   0.589533   0.423409    0.091      Uiso 0.5  1 calc R U P A -1
H33B H  0.121544   0.622564   0.464744    0.091      Uiso 0.5  1 calc R U P A -1
H33C H  0.065216   0.568823   0.486285    0.091      Uiso 0.5  1 calc R U P A -1
C34  C  0.2067(5)  0.5582(4)  0.3869(3)   0.0533(18) Uani 0.5  1 d    D U P A -1
H34A H  0.167911   0.560463   0.356797    0.080      Uiso 0.5  1 calc R U P A -1
H34B H  0.249335   0.529547   0.377364    0.080      Uiso 0.5  1 calc R U P A -1
H34C H  0.229959   0.598490   0.393201    0.080      Uiso 0.5  1 calc R U P A -1
C35  C  0.1954(5)  0.5207(4)  0.5686(3)   0.0452(18) Uani 0.5  1 d    D U P A -1
C36  C  0.1536(6)  0.5806(4)  0.5888(4)   0.067(2)   Uani 0.5  1 d    D U P A -1
H36A H  0.144593   0.578268   0.628507    0.100      Uiso 0.5  1 calc R U P A -1
H36B H  0.102087   0.585447   0.570002    0.100      Uiso 0.5  1 calc R U P A -1
H36C H  0.188044   0.615465   0.580590    0.100      Uiso 0.5  1 calc R U P A -1
C37  C  0.1344(12) 0.4670(7)  0.5728(9)   0.057(5)   Uani 0.5  1 d    D U P A -1
H37A H  0.116383   0.462913   0.610933    0.085      Uiso 0.5  1 calc R U P A -1
H37B H  0.160444   0.429319   0.561140    0.085      Uiso 0.5  1 calc R U P A -1
H37C H  0.088229   0.475244   0.549159    0.085      Uiso 0.5  1 calc R U P A -1
C38  C  0.2660(4)  0.5093(4)  0.6097(3)   0.0540(18) Uani 0.5  1 d    D U P A -1
H38A H  0.244937   0.507578   0.647211    0.081      Uiso 0.5  1 calc R U P A -1
H38B H  0.304887   0.542537   0.606859    0.081      Uiso 0.5  1 calc R U P A -1
H38C H  0.292370   0.470840   0.600799    0.081      Uiso 0.5  1 calc R U P A -1
C1S  C  -0.008(4)  0.638(2)   0.225(2)    0.146(15)  Uani 0.25 1 d    D U P B -1
H1SA H  0.042841   0.660046   0.226348    0.219      Uiso 0.25 1 calc R U P B -1
H1SB H  -0.036171  0.646815   0.191099    0.219      Uiso 0.25 1 calc R U P B -1
H1SC H  -0.041313  0.650306   0.256593    0.219      Uiso 0.25 1 calc R U P B -1
C2S  C  0.006(4)   0.5781(19) 0.229(2)    0.141(13)  Uani 0.25 1 d    D U P B -1
H2SA H  0.045578   0.575731   0.198114    0.170      Uiso 0.25 1 calc R U P B -1
H2SB H  0.040579   0.579126   0.261800    0.170      Uiso 0.25 1 calc R U P B -1
C3S  C  -0.012(4)  0.5193(18) 0.2305(19)  0.136(11)  Uani 0.25 1 d    D U P B -1
H3SA H  -0.030795  0.515331   0.192078    0.163      Uiso 0.25 1 calc R U P B -1
H3SB H  -0.062343  0.523358   0.251722    0.163      Uiso 0.25 1 calc R U P B -1
C4S  C  0.000(6)   0.459(2)   0.240(3)    0.135(11)  Uani 0.25 1 d    D U P B -1
H4SA H  0.056814   0.455601   0.227902    0.161      Uiso 0.25 1 calc R U P B -1
H4SB H  0.003936   0.459719   0.280708    0.161      Uiso 0.25 1 calc R U P B -1
C5S  C  -0.025(4)  0.4022(19) 0.232(2)    0.139(12)  Uani 0.25 1 d    D U P B -1
H5SA H  -0.022544  0.399750   0.191204    0.167      Uiso 0.25 1 calc R U P B -1
H5SB H  -0.083112  0.406600   0.239845    0.167      Uiso 0.25 1 calc R U P B -1
C6S  C  -0.013(4)  0.343(2)   0.246(3)    0.123(15)  Uani 0.25 1 d    D U P B -1
H6SA H  -0.051641  0.317403   0.226090    0.185      Uiso 0.25 1 calc R U P B -1
H6SB H  0.041529   0.331107   0.235547    0.185      Uiso 0.25 1 calc R U P B -1
H6SC H  -0.020404  0.338111   0.285284    0.185      Uiso 0.25 1 calc R U P B -1

loop_
_atom_site_aniso_label
_atom_site_aniso_U_11
_atom_site_aniso_U_22
_atom_site_aniso_U_33
_atom_site_aniso_U_23
_atom_site_aniso_U_13
_atom_site_aniso_U_12
Pt1 0.03456(12) 0.02526(12) 0.0287(10) 0.00148(15) 0.00204(16) 0.00341(7)
Na1 0.035(3)    0.026(3)    0.030(3)   0.001(2)    -0.003(2)   0.0067(19)
P1  0.0242(5)   0.0303(6)   0.030(4)   -0.0028(12) 0.0035(12)  0.0027(4)
P2  0.0470(6)   0.0187(5)   0.019(4)   -0.0021(8)  -0.0023(9)  0.0012(4)
N1  0.025(5)    0.030(7)    0.028(5)   -0.003(4)   0.002(4)    -0.004(5)
C1  0.027(2)    0.022(2)    0.028(2)   0.005(2)    -0.007(2)   -0.007(2)
C2  0.023(2)    0.028(3)    0.029(2)   0.002(2)    -0.0035(19) -0.002(2)
C3  0.024(2)    0.024(3)    0.031(3)   0.000(2)    -0.002(2)   0.000(2)
C4  0.022(2)    0.023(3)    0.029(2)   0.001(2)    -0.002(2)   -0.0029(19)
C5  0.030(3)    0.029(3)    0.032(3)   0.001(2)    -0.003(2)   -0.005(2)
C6  0.040(3)    0.024(3)    0.040(3)   0.004(2)    -0.006(2)   -0.012(2)
C7  0.036(3)    0.032(3)    0.035(3)   0.008(2)    -0.004(2)   -0.011(3)
C8  0.031(4)    0.030(4)    0.033(3)   0.003(3)    0.000(3)    -0.005(3)
C9  0.023(2)    0.022(3)    0.035(3)   -0.004(2)   0.002(2)    0.000(2)
C10 0.024(3)    0.028(3)    0.044(3)   -0.003(2)   0.002(2)    -0.005(2)
C11 0.029(3)    0.031(3)    0.041(3)   -0.010(3)   -0.002(2)   -0.002(3)
C12 0.031(4)    0.027(3)    0.030(3)   -0.005(3)   -0.001(3)   -0.001(3)
C13 0.045(5)    0.044(4)    0.044(4)   0.011(3)    0.004(3)    -0.020(4)
C14 0.070(7)    0.055(6)    0.046(5)   0.011(4)    0.020(4)    -0.020(5)
C15 0.042(4)    0.101(8)    0.067(5)   0.019(5)    0.008(4)    -0.030(5)
C16 0.091(6)    0.047(4)    0.060(5)   0.022(4)    0.014(5)    -0.011(4)
C17 0.040(5)    0.033(4)    0.050(4)   -0.018(3)   0.001(4)    -0.008(3)
C18 0.084(8)    0.077(9)    0.059(6)   -0.039(5)   0.013(6)    -0.038(7)
C19 0.043(4)    0.063(5)    0.078(6)   -0.023(4)   -0.019(4)   -0.006(4)
C20 0.063(5)    0.037(4)    0.086(6)   -0.024(4)   -0.017(4)   -0.005(3)
C21 0.043(3)    0.026(3)    0.035(3)   -0.005(2)   -0.007(2)   -0.007(2)
C22 0.026(2)    0.032(3)    0.034(4)   0.0012(19)  0.0030(19)  -0.001(2)
C23 0.088(5)    0.022(4)    0.051(4)   0.007(3)    -0.020(4)   0.007(3)
C24 0.094(6)    0.042(4)    0.043(4)   0.007(3)    -0.020(4)   0.014(4)
C25 0.132(9)    0.055(8)    0.086(9)   0.042(7)    -0.033(8)   -0.037(7)
C26 0.139(8)    0.055(6)    0.058(5)   0.002(4)    -0.025(5)   0.049(6)
C27 0.074(5)    0.028(4)    0.039(4)   -0.007(3)   -0.009(3)   0.000(3)
C28 0.058(4)    0.050(4)    0.036(3)   0.001(3)    -0.002(3)   0.011(3)
C29 0.108(7)    0.063(6)    0.052(5)   -0.006(5)   -0.006(5)   0.039(5)
C30 0.142(10)   0.056(8)    0.054(7)   -0.018(6)   -0.009(8)   -0.045(8)
C31 0.034(4)    0.049(5)    0.054(4)   -0.007(4)   -0.006(3)   0.010(3)
C32 0.046(7)    0.049(5)    0.072(10)  -0.011(6)   -0.007(6)   0.004(4)
C33 0.036(4)    0.062(5)    0.084(6)   -0.014(4)   -0.016(4)   0.016(3)
C34 0.048(4)    0.055(5)    0.057(4)   0.004(4)    -0.011(3)   0.007(4)
C35 0.047(5)    0.042(4)    0.046(4)   -0.004(3)   0.010(3)    0.003(3)
C36 0.072(6)    0.066(5)    0.063(5)   -0.006(5)   0.022(5)    0.022(5)
C37 0.046(8)    0.069(8)    0.055(8)   0.006(7)    0.017(6)    -0.021(7)
C38 0.050(4)    0.069(5)    0.043(4)   -0.004(4)   0.007(3)    0.001(4)
C1S 0.14(3)     0.16(3)     0.13(3)    0.03(3)     -0.04(3)    -0.02(3)
C2S 0.15(2)     0.16(3)     0.116(19)  0.00(2)     -0.03(2)    -0.03(2)
C3S 0.141(19)   0.16(3)     0.108(17)  0.017(19)   -0.033(18)  -0.02(2)
C4S 0.131(19)   0.16(3)     0.11(2)    0.013(18)   -0.03(2)    -0.02(2)
C5S 0.14(2)     0.15(3)     0.12(2)    0.026(19)   -0.03(2)    -0.02(2)
C6S 0.10(3)     0.17(3)     0.10(3)    0.04(2)     -0.05(3)    -0.01(2)

loop_
_geom_bond_atom_site_label_1
_geom_bond_atom_site_label_2
_geom_bond_distance
_geom_bond_site_symmetry_2
_geom_bond_publ_flag
Pt1 P2  2.261(2)  . ?
Pt1 P1  2.261(2)  . ?
Pt1 Na1 2.744(17) . ?
Na1 N1  2.33(2)   . ?
P1  C31 1.842(13) . ?
P1  C22 1.870(6)  . ?
P1  C35 1.932(15) . ?
P2  C23 1.839(11) . ?
P2  C21 1.871(6)  . ?
P2  C27 1.936(13) . ?
N1  C4  1.44(2)   . ?
N1  C1  1.45(3)   . ?
C1  C5  1.418(7)  . ?
C1  C2  1.430(7)  . ?
C2  C8  1.403(8)  . ?
C2  C3  1.441(8)  . ?
C3  C12 1.404(8)  . ?
C3  C4  1.427(7)  . ?
C4  C9  1.419(7)  . ?
C5  C6  1.377(8)  . ?
C5  C21 1.519(8)  . ?
C6  C7  1.414(8)  . ?
C7  C8  1.379(8)  . ?
C7  C13 1.545(9)  . ?
C9  C10 1.377(8)  . ?
C9  C22 1.522(7)  . ?
C10 C11 1.417(8)  . ?
C11 C12 1.383(9)  . ?
C11 C17 1.544(9)  . ?
C13 C14 1.521(11) . ?
C13 C15 1.523(9)  . ?
C13 C16 1.537(10) . ?
C17 C18 1.520(11) . ?
C17 C19 1.530(9)  . ?
C17 C20 1.543(10) . ?
C23 C25 1.526(11) . ?
C23 C24 1.532(9)  . ?
C23 C26 1.546(10) . ?
C27 C29 1.532(10) . ?
C27 C28 1.533(8)  . ?
C27 C30 1.535(10) . ?
C31 C34 1.531(9)  . ?
C31 C32 1.537(11) . ?
C31 C33 1.540(9)  . ?
C35 C37 1.531(10) . ?
C35 C38 1.535(9)  . ?
C35 C36 1.541(9)  . ?
C1S C2S 1.313(17) . ?
C2S C3S 1.305(16) . ?
C3S C4S 1.329(17) . ?
C4S C5S 1.320(18) . ?
C5S C6S 1.334(17) . ?

loop_
_geom_angle_atom_site_label_1
_geom_angle_atom_site_label_2
_geom_angle_atom_site_label_3
_geom_angle
_geom_angle_site_symmetry_1
_geom_angle_site_symmetry_3
_geom_angle_publ_flag
P2  Pt1 P1  165.4(6)   . . ?
P2  Pt1 Na1 89.74(19)  . . ?
P1  Pt1 Na1 90.4(2)    . . ?
N1  Na1 Pt1 63.9(13)   . . ?
C31 P1  C22 105.2(6)   . . ?
C31 P1  C35 111.9(4)   . . ?
C22 P1  C35 100.1(5)   . . ?
C31 P1  Pt1 119.8(5)   . . ?
C22 P1  Pt1 113.05(18) . . ?
C35 P1  Pt1 105.3(6)   . . ?
C23 P2  C21 105.8(5)   . . ?
C23 P2  C27 111.1(4)   . . ?
C21 P2  C27 99.0(4)    . . ?
C23 P2  Pt1 119.3(4)   . . ?
C21 P2  Pt1 114.20(19) . . ?
C27 P2  Pt1 105.7(5)   . . ?
C4  N1  C1  98(2)      . . ?
C4  N1  Na1 127.6(16)  . . ?
C1  N1  Na1 128.0(16)  . . ?
C5  C1  C2  118.9(5)   . . ?
C5  C1  N1  124.6(12)  . . ?
C2  C1  N1  116.3(12)  . . ?
C8  C2  C1  121.5(5)   . . ?
C8  C2  C3  133.8(5)   . . ?
C1  C2  C3  104.7(4)   . . ?
C12 C3  C4  121.0(5)   . . ?
C12 C3  C2  133.9(5)   . . ?
C4  C3  C2  105.0(4)   . . ?
C9  C4  C3  119.2(5)   . . ?
C9  C4  N1  124.2(12)  . . ?
C3  C4  N1  116.4(12)  . . ?
C6  C5  C1  117.3(5)   . . ?
C6  C5  C21 121.8(5)   . . ?
C1  C5  C21 120.8(5)   . . ?
C5  C6  C7  124.3(5)   . . ?
C8  C7  C6  118.4(6)   . . ?
C8  C7  C13 121.7(6)   . . ?
C6  C7  C13 119.7(6)   . . ?
C7  C8  C2  119.4(7)   . . ?
C10 C9  C4  117.7(5)   . . ?
C10 C9  C22 121.4(5)   . . ?
C4  C9  C22 120.7(5)   . . ?
C9  C10 C11 123.9(5)   . . ?
C12 C11 C10 118.3(5)   . . ?
C12 C11 C17 123.0(6)   . . ?
C10 C11 C17 118.6(6)   . . ?
C11 C12 C3  119.9(6)   . . ?
C14 C13 C15 109.1(9)   . . ?
C14 C13 C16 108.6(8)   . . ?
C15 C13 C16 109.0(8)   . . ?
C14 C13 C7  112.3(8)   . . ?
C15 C13 C7  109.8(7)   . . ?
C16 C13 C7  108.0(7)   . . ?
C18 C17 C19 108.6(9)   . . ?
C18 C17 C20 108.7(8)   . . ?
C19 C17 C20 108.8(7)   . . ?
C18 C17 C11 112.0(8)   . . ?
C19 C17 C11 108.7(6)   . . ?
C20 C17 C11 110.0(7)   . . ?
C5  C21 P2  115.8(5)   . . ?
C9  C22 P1  114.8(6)   . . ?
C25 C23 C24 107.6(10)  . . ?
C25 C23 C26 109.4(9)   . . ?
C24 C23 C26 107.1(7)   . . ?
C25 C23 P2  116.4(7)   . . ?
C24 C23 P2  105.6(5)   . . ?
C26 C23 P2  110.3(6)   . . ?
C29 C27 C28 105.7(6)   . . ?
C29 C27 C30 109.7(8)   . . ?
C28 C27 C30 109.4(9)   . . ?
C29 C27 P2  110.0(5)   . . ?
C28 C27 P2  107.9(5)   . . ?
C30 C27 P2  113.8(7)   . . ?
C34 C31 C32 109.4(11)  . . ?
C34 C31 C33 108.2(7)   . . ?
C32 C31 C33 107.0(10)  . . ?
C34 C31 P1  106.1(6)   . . ?
C32 C31 P1  115.5(10)  . . ?
C33 C31 P1  110.4(6)   . . ?
C37 C35 C38 109.0(10)  . . ?
C37 C35 C36 109.0(10)  . . ?
C38 C35 C36 105.4(7)   . . ?
C37 C35 P1  115.7(9)   . . ?
C38 C35 P1  107.8(5)   . . ?
C36 C35 P1  109.5(6)   . . ?
C3S C2S C1S 156(5)     . . ?
C2S C3S C4S 156(5)     . . ?
C5S C4S C3S 147(5)     . . ?
C4S C5S C6S 144(4)     . . ?

_audit_creation_date              2025-10-08
_cell_oxdiff_length_a             16.3415(3)
_cell_oxdiff_length_b             21.6036(4)
_cell_oxdiff_length_c             23.8579(4)
_cell_oxdiff_angle_alpha          90.0403(16)
_cell_oxdiff_angle_beta           89.9948(16)
_cell_oxdiff_angle_gamma          89.9588(17)
_cell_oxdiff_volume               8422.7(3)
_cell_oxdiff_measurement_reflns_used 42973
_oxdiff_exptl_absorpt_empirical_full_min 0.595
_oxdiff_exptl_absorpt_empirical_full_max 2.329
_oxdiff_exptl_absorpt_empirical_details
;Empirical correction (ABSPACK) includes:
- Absorption correction using spherical harmonics
- Frame scaling
- Detector area scaling
;
_diffrn_orient_matrix_type        'CrysAlisPro convention (1999,Acta A55,543-557)'
_diffrn_orient_matrix_UB_11       0.0059402000
_diffrn_orient_matrix_UB_12       -0.0211337000
_diffrn_orient_matrix_UB_13       0.0615269000
_diffrn_orient_matrix_UB_21       0.0940810000
_diffrn_orient_matrix_UB_22       0.0019173000
_diffrn_orient_matrix_UB_23       -0.0037148000
_diffrn_orient_matrix_UB_31       -0.0009230000
_diffrn_orient_matrix_UB_32       0.0680762000
_diffrn_orient_matrix_UB_33       0.0192582000
_reflns_odcompleteness_completeness 100.00
_reflns_odcompleteness_theta      66.97
_reflns_odcompleteness_iscentric  1
_chemical_oxdiff_formula          C76H124N2P4Na2Pt2
_chemical_oxdiff_usercomment      vjk26
_shelx_res_file
;
TITL ortho_I_a.res in Ibam
    neu.res
    created by SHELXL-2019/3 at 11:43:39 on 15-Oct-2025
REM Old TITL ortho_I in Ibam
REM SHELXT solution in Ibam: R1 0.160, Rweak 0.006, Alpha 0.017
REM <I/s>   0.694 for  227 systematic absences,  Orientation as input
REM Formula found by SHELXT:  C46 N12 O3 P4 Pt
CELL 1.54184  16.345  21.584  23.874  90.0000  90.0000  90.0000
ZERR    4.00   0.002   0.003   0.003   0.0000   0.0000   0.0000
LATT  2
SYMM -X, -Y, Z
SYMM 1/2-X, 1/2+Y, -Z
SYMM 1/2+X, 1/2-Y, -Z
SFAC C H N NA P PT
UNIT 328 552 8 8 16 8
OMIT 17 9 12
OMIT 16 5 17
L.S. 20
BOND
LIST 4
acta
FMAP 2
PLAN 20
simu 0.02
rigu
sadi
temp 153.15
WGHT    0.039100   24.740002
FVAR       1.04587
PART  -1
same pt1 na1 p2 p1 n1 c4 c3 c2 c1 c9 > c12 c5 > c8 c17 > c20 c13 > c16 c22 c21 =
  C31 > C38
SADI 0.04 P1 C32 P1 C33 P1 C34
SADI 0.04 P1 C36 P1 C37 P1 C38
PT1   6    0.328496    0.615307    0.505852    10.50000    0.03456    0.02526 =
         0.02872    0.00148    0.00204    0.00341
NA1   4    0.444796    0.538354    0.550952    10.50000    0.03452    0.02587 =
         0.02978    0.00140   -0.00277    0.00671
P1    5    0.242319    0.534194    0.495319    10.50000    0.02416    0.03028 =
         0.03007   -0.00285    0.00347    0.00274
P2    5    0.424669    0.689461    0.494140    10.50000    0.04702    0.01869 =
         0.01889   -0.00214   -0.00232    0.00122
N1    3    0.438160    0.541071    0.453460    10.50000    0.02476    0.03044 =
         0.02802   -0.00302    0.00210   -0.00385
C1    1    0.495663    0.569013    0.414926    10.50000    0.02702    0.02247 =
         0.02788    0.00463   -0.00710   -0.00679
C2    1    0.501464    0.541204    0.360714    10.50000    0.02270    0.02760 =
         0.02868    0.00182   -0.00351   -0.00169
C3    1    0.442635    0.491505    0.361699    10.50000    0.02446    0.02362 =
         0.03145   -0.00026   -0.00181   -0.00029
C4    1    0.407762    0.493528    0.416478    10.50000    0.02223    0.02336 =
         0.02898    0.00128   -0.00179   -0.00290
C5    1    0.541052    0.623651    0.425960    10.50000    0.03034    0.02935 =
         0.03163    0.00081   -0.00281   -0.00511
C6    1    0.592314    0.644736    0.384351    10.50000    0.03961    0.02359 =
         0.03962    0.00372   -0.00638   -0.01245
AFIX  43
H6    2    0.623143    0.680058    0.391573    10.50000   -1.20000
AFIX   0
C7    1    0.601187    0.616232    0.331355    10.50000    0.03608    0.03163 =
         0.03529    0.00848   -0.00404   -0.01102
C8    1    0.554589    0.564533    0.319680    10.50000    0.03124    0.03011 =
         0.03273    0.00325   -0.00019   -0.00517
AFIX  43
H8    2    0.558366    0.545318    0.284910    10.50000   -1.20000
AFIX   0
C9    1    0.342370    0.452874    0.429794    10.50000    0.02292    0.02238 =
         0.03538   -0.00386    0.00249   -0.00031
C10   1    0.317773    0.411397    0.389356    10.50000    0.02394    0.02774 =
         0.04447   -0.00276    0.00201   -0.00539
AFIX  43
H10   2    0.276251    0.383658    0.398324    10.50000   -1.20000
AFIX   0
C11   1    0.351957    0.408460    0.334898    10.50000    0.02934    0.03141 =
         0.04098   -0.00972   -0.00233   -0.00222
C12   1    0.414294    0.449186    0.321479    10.50000    0.03127    0.02736 =
         0.03013   -0.00460   -0.00069   -0.00115
AFIX  43
H12   2    0.437386    0.448534    0.285882    10.50000   -1.20000
AFIX   0
SAME c13 c15 c16 c14
SAME c23 > c26
SAME c27 > c30
same c35 > c38
C13   1    0.658055    0.645662    0.287010    10.50000    0.04467    0.04403 =
         0.04379    0.01066    0.00414   -0.01990
C14   1    0.662837    0.607148    0.233771    10.50000    0.07007    0.05519 =
         0.04608    0.01142    0.01962   -0.02047
AFIX 137
H14A  2    0.696597    0.628019    0.206814    10.50000   -1.50000
H14B  2    0.608877    0.601734    0.218663    10.50000   -1.50000
H14C  2    0.686054    0.567378    0.242227    10.50000   -1.50000
AFIX   0
C15   1    0.743780    0.653287    0.311077    10.50000    0.04183    0.10085 =
         0.06728    0.01872    0.00784   -0.02975
AFIX 137
H15A  2    0.779372    0.669971    0.282871    10.50000   -1.50000
H15B  2    0.764047    0.613690    0.323028    10.50000   -1.50000
H15C  2    0.741944    0.681004    0.342500    10.50000   -1.50000
AFIX   0
C16   1    0.623753    0.709892    0.272161    10.50000    0.09145    0.04653 =
         0.06031    0.02214    0.01420   -0.01139
AFIX 137
H16A  2    0.659786    0.729999    0.246124    10.50000   -1.50000
H16B  2    0.619429    0.734449    0.305557    10.50000   -1.50000
H16C  2    0.570618    0.705350    0.255527    10.50000   -1.50000
AFIX   0
C17   1    0.314995    0.362471    0.292326    10.50000    0.04016    0.03346 =
         0.04969   -0.01790    0.00132   -0.00816
C18   1    0.356725    0.366502    0.235532    10.50000    0.08439    0.07735 =
         0.05926   -0.03918    0.01303   -0.03849
AFIX 137
H18A  2    0.332276    0.337151    0.210380    10.50000   -1.50000
H18B  2    0.413882    0.357340    0.239657    10.50000   -1.50000
H18C  2    0.350367    0.407560    0.220695    10.50000   -1.50000
AFIX   0
C19   1    0.224131    0.377444    0.284821    10.50000    0.04305    0.06264 =
         0.07797   -0.02282   -0.01945   -0.00583
AFIX 137
H19A  2    0.199920    0.347977    0.259672    10.50000   -1.50000
H19B  2    0.218401    0.418393    0.269622    10.50000   -1.50000
H19C  2    0.197075    0.375354    0.320462    10.50000   -1.50000
AFIX   0
C20   1    0.323146    0.295591    0.314482    10.50000    0.06341    0.03698 =
         0.08636   -0.02361   -0.01668   -0.00503
AFIX 137
H20A  2    0.296392    0.267608    0.289156    10.50000   -1.50000
H20B  2    0.298123    0.292699    0.350767    10.50000   -1.50000
H20C  2    0.379995    0.284860    0.317305    10.50000   -1.50000
AFIX   0
C21   1    0.529908    0.658773    0.480582    10.50000    0.04314    0.02559 =
         0.03476   -0.00507   -0.00707   -0.00667
AFIX  23
H21A  2    0.567878    0.693309    0.480951    10.50000   -1.20000
H21B  2    0.544768    0.631496    0.511227    10.50000   -1.20000
AFIX   0
C22   1    0.296781    0.458820    0.485117    10.50000    0.02601    0.03240 =
         0.03369    0.00118    0.00297   -0.00086
AFIX  23
H22A  2    0.335563    0.453409    0.515479    10.50000   -1.20000
H22B  2    0.257108    0.425513    0.487626    10.50000   -1.20000
AFIX   0
C23   1    0.408021    0.750533    0.441643    10.50000    0.08820    0.02157 =
         0.05137    0.00659   -0.01991    0.00651
C24   1    0.384187    0.716624    0.387668    10.50000    0.09428    0.04214 =
         0.04335    0.00661   -0.02019    0.01403
AFIX 137
H24A  2    0.376074    0.746251    0.358195    10.50000   -1.50000
H24B  2    0.334478    0.693891    0.393691    10.50000   -1.50000
H24C  2    0.427079    0.688485    0.377301    10.50000   -1.50000
AFIX   0
C25   1    0.481262    0.791826    0.428268    10.50000    0.13238    0.05460 =
         0.08612    0.04239   -0.03323   -0.03697
AFIX 137
H25A  2    0.466630    0.820618    0.399302    10.50000   -1.50000
H25B  2    0.526119    0.766646    0.415796    10.50000   -1.50000
H25C  2    0.497104    0.814187    0.461292    10.50000   -1.50000
AFIX   0
C26   1    0.334384    0.791432    0.458556    10.50000    0.13904    0.05535 =
         0.05786    0.00151   -0.02478    0.04869
AFIX 137
H26A  2    0.319317    0.817486    0.427642    10.50000   -1.50000
H26B  2    0.349164    0.816732    0.490042    10.50000   -1.50000
H26C  2    0.288953    0.765470    0.468485    10.50000   -1.50000
AFIX   0
C27   1    0.442561    0.724581    0.567739    10.50000    0.07443    0.02810 =
         0.03861   -0.00684   -0.00895   -0.00012
C28   1    0.466545    0.671760    0.607398    10.50000    0.05792    0.05040 =
         0.03622    0.00144   -0.00164    0.01084
AFIX 137
H28A  2    0.470788    0.687404    0.644927    10.50000   -1.50000
H28B  2    0.518290    0.654874    0.596048    10.50000   -1.50000
H28C  2    0.425577    0.639924    0.606054    10.50000   -1.50000
AFIX   0
C29   1    0.362257    0.750729    0.590861    10.50000    0.10756    0.06279 =
         0.05214   -0.00566   -0.00603    0.03886
AFIX 137
H29A  2    0.368047    0.758551    0.630247    10.50000   -1.50000
H29B  2    0.319064    0.721313    0.584928    10.50000   -1.50000
H29C  2    0.349330    0.788710    0.571901    10.50000   -1.50000
AFIX   0
C30   1    0.508894    0.774885    0.569148    10.50000    0.14203    0.05615 =
         0.05367   -0.01761   -0.00923   -0.04466
AFIX 137
H30A  2    0.515532    0.789531    0.606844    10.50000   -1.50000
H30B  2    0.492955    0.808708    0.545425    10.50000   -1.50000
H30C  2    0.559687    0.757882    0.556057    10.50000   -1.50000
AFIX   0
C31   1    0.163429    0.536289    0.440237    10.50000    0.03420    0.04873 =
         0.05392   -0.00662   -0.00625    0.00975
C32   1    0.120093    0.474415    0.428644    10.50000    0.04631    0.04942 =
         0.07246   -0.01129   -0.00653    0.00371
AFIX 137
H32A  2    0.079044    0.480319    0.400385    10.50000   -1.50000
H32B  2    0.094803    0.459767    0.462434    10.50000   -1.50000
H32C  2    0.159362    0.444509    0.415873    10.50000   -1.50000
AFIX   0
C33   1    0.096528    0.583773    0.455065    10.50000    0.03634    0.06174 =
         0.08351   -0.01424   -0.01629    0.01590
AFIX 137
H33A  2    0.061118    0.589533    0.423409    10.50000   -1.50000
H33B  2    0.121544    0.622564    0.464744    10.50000   -1.50000
H33C  2    0.065216    0.568823    0.486285    10.50000   -1.50000
AFIX   0
C34   1    0.206693    0.558244    0.386929    10.50000    0.04759    0.05527 =
         0.05703    0.00361   -0.01083    0.00740
AFIX 137
H34A  2    0.167911    0.560463    0.356797    10.50000   -1.50000
H34B  2    0.249335    0.529547    0.377364    10.50000   -1.50000
H34C  2    0.229959    0.598490    0.393201    10.50000   -1.50000
AFIX   0
C35   1    0.195422    0.520667    0.568570    10.50000    0.04701    0.04204 =
         0.04641   -0.00408    0.01026    0.00318
C36   1    0.153593    0.580614    0.588827    10.50000    0.07207    0.06620 =
         0.06251   -0.00553    0.02221    0.02247
AFIX 137
H36A  2    0.144593    0.578268    0.628507    10.50000   -1.50000
H36B  2    0.102087    0.585447    0.570002    10.50000   -1.50000
H36C  2    0.188044    0.615465    0.580590    10.50000   -1.50000
AFIX   0
C37   1    0.134432    0.467035    0.572850    10.50000    0.04636    0.06859 =
         0.05531    0.00575    0.01683   -0.02057
AFIX 137
H37A  2    0.116383    0.462913    0.610933    10.50000   -1.50000
H37B  2    0.160444    0.429319    0.561140    10.50000   -1.50000
H37C  2    0.088229    0.475244    0.549159    10.50000   -1.50000
AFIX   0
C38   1    0.266014    0.509345    0.609712    10.50000    0.05044    0.06892 =
         0.04257   -0.00408    0.00685    0.00071
AFIX 137
H38A  2    0.244937    0.507578    0.647211    10.50000   -1.50000
H38B  2    0.304887    0.542537    0.606859    10.50000   -1.50000
H38C  2    0.292370    0.470840    0.600799    10.50000   -1.50000

AFIX   0
part -1 10.25
same c6s < c1s
same c2s > c6s
C1S   1   -0.008023    0.637830    0.225444    10.25000    0.14111    0.16307 =
         0.13298    0.02559   -0.03714   -0.02168
AFIX  33
H1SA  2    0.042841    0.660046    0.226348    10.25000   -1.50000
H1SB  2   -0.036171    0.646815    0.191099    10.25000   -1.50000
H1SC  2   -0.041313    0.650306    0.256593    10.25000   -1.50000
AFIX   0
C2S   1    0.006438    0.578090    0.228580    10.25000    0.15201    0.15594 =
         0.11614    0.00135   -0.03008   -0.02814
AFIX  23
H2SA  2    0.045578    0.575731    0.198114    10.25000   -1.20000
H2SB  2    0.040579    0.579126    0.261800    10.25000   -1.20000
AFIX   0
C3S   1   -0.012054    0.519315    0.230460    10.25000    0.14100    0.15886 =
         0.10771    0.01657   -0.03291   -0.02291
AFIX  23
H3SA  2   -0.030795    0.515331    0.192078    10.25000   -1.20000
H3SB  2   -0.062343    0.523358    0.251722    10.25000   -1.20000
AFIX   0
C4S   1    0.000455    0.459434    0.240149    10.25000    0.13111    0.15841 =
         0.11403    0.01340   -0.02875   -0.02399
AFIX  23
H4SA  2    0.056814    0.455601    0.227902    10.25000   -1.20000
H4SB  2    0.003936    0.459719    0.280708    10.25000   -1.20000
AFIX   0
C5S   1   -0.025251    0.402221    0.231730    10.25000    0.14087    0.15490 =
         0.12229    0.02554   -0.03059   -0.02299
AFIX  23
H5SA  2   -0.022544    0.399750    0.191204    10.25000   -1.20000
H5SB  2   -0.083112    0.406600    0.239845    10.25000   -1.20000
AFIX   0
C6S   1   -0.013089    0.343062    0.245638    10.25000    0.09616    0.16864 =
         0.10454    0.03625   -0.04515   -0.01095
AFIX  33
H6SA  2   -0.051641    0.317403    0.226090    10.25000   -1.50000
H6SB  2    0.041529    0.331107    0.235547    10.25000   -1.50000
H6SC  2   -0.020404    0.338111    0.285284    10.25000   -1.50000


REM <hkl>
REM neu.hkl
REM </hkl>
AFIX   0
HKLF 4


REM  ortho_I_a.res in Ibam
REM wR2 = 0.0770, GooF = S = 1.067, Restrained GooF = 0.982 for all data
REM R1 = 0.0298 for 3908 Fo > 4sig(Fo) and 0.0321 for all 4165 data
REM 460 parameters refined using 1072 restraints

END

WGHT      0.0391     24.7538

REM SADI restraints, including those derived from SAME
SADI 0.0200  C5S^a C6S^a  C4S^a C5S^a  C1S^a C2S^a  C2S^a C3S^a =
     C3S^a C4S^a
SADI 0.0200  Pt1^a P2^a  Pt1^a P1^a
SADI 0.0200  C35^a C38^a  C13^a C16^a  C27^a C30^a  C23^a C26^a =
     C13^a C14^a  C13^a C15^a  C31^a C34^a  C17^a C20^a  C17^a C19^a =
     C17^a C18^a  C35^a C36^a  C27^a C28^a  C27^a C29^a  C35^a C37^a =
     C23^a C25^a  C23^a C24^a  C31^a C33^a  C31^a C32^a
SADI 0.0200  P1^a C35^a  P2^a C27^a
SADI 0.0200  N1^a C4^a  N1^a C1^a
SADI 0.0200  C1^a C5^a  C4^a C9^a
SADI 0.0200  C5^a C6^a  C9^a C10^a
SADI 0.0200  C5^a C21^a  C9^a C22^a
SADI 0.0200  P2^a C21^a  P1^a C22^a
SADI 0.0200  C6^a C7^a  C10^a C11^a
SADI 0.0200  C7^a C8^a  C11^a C12^a
SADI 0.0200  C11^a C17^a  C7^a C13^a
SADI 0.0200  C2^a C8^a  C3^a C12^a
SADI 0.0200  C1^a C2^a  C3^a C4^a
SADI 0.0200  P1^a C31^a  P2^a C23^a
SADI 0.0400  C11^a C20^a  C7^a C16^a
SADI 0.0400  C18^a C20^a  C14^a C16^a  C14^a C15^a  C15^a C16^a =
     C24^a C25^a  C24^a C26^a  C25^a C26^a  C28^a C29^a  C28^a C30^a =
     C29^a C30^a  C36^a C37^a  C36^a C38^a  C37^a C38^a  C19^a C20^a =
     C32^a C33^a  C32^a C34^a  C33^a C34^a  C18^a C19^a
SADI 0.0400  Pt1^a C31^a  Pt1^a C23^a
SADI 0.0400  C2^a C7^a  C3^a C11^a
SADI 0.0400  P1^a C32^a  P2^a C24^a  P1^a C33^a  P1^a C34^a  P2^a C26^a =
     P2^a C25^a
SADI 0.0400  N1^a C5^a  N1^a C9^a
SADI 0.0400  C4^a C22^a  C1^a C21^a
SADI 0.0400  P2^a C5^a  P1^a C9^a
SADI 0.0400  C31^a C35^a  C23^a C27^a
SADI 0.0400  P1^a C36^a  P2^a C28^a  P1^a C37^a  P1^a C38^a  P2^a C30^a =
     P2^a C29^a
SADI 0.0400  C4^a C12^a  C1^a C8^a
SADI 0.0400  Pt1^a C21^a  Pt1^a C22^a
SADI 0.0400  C1^a C6^a  C4^a C10^a
SADI 0.0400  C10^a C12^a  C6^a C8^a
SADI 0.0400  C2^a C12^a  C3^a C8^a
SADI 0.0400  C22^a C31^a  C21^a C23^a
SADI 0.0400  C9^a C11^a  C5^a C7^a
SADI 0.0400  C6^a C13^a  C10^a C17^a
SADI 0.0400  C3^a C9^a  C2^a C5^a
SADI 0.0400  C8^a C13^a  C12^a C17^a
SADI 0.0400  C7^a C14^a  C11^a C18^a
SADI 0.0400  C1^a C3^a  C2^a C4^a
SADI 0.0400  C7^a C15^a  C11^a C19^a
SADI 0.0400  C22^a C35^a  C21^a C27^a
SADI 0.0400  Pt1^a C35^a  Pt1^a C27^a
SADI 0.0400  C2S^a C4S^a  C1S^a C3S^a  C4S^a C6S^a  C3S^a C5S^a
SADI 0.0400  N1^a C2^a  N1^a C3^a
SADI 0.0400  C10^a C22^a  C6^a C21^a
SADI 0.0400  Na1^a C1^a  Na1^a C4^a
SADI 0.0400  Na1^a P1^a  Na1^a P2^a

REM Highest difference peak  0.757,  deepest hole -1.467,  1-sigma level  0.078
Q1    1   0.2805  0.5605  0.5000  10.50000  0.05    0.76
Q2    1   0.2393  0.6878  0.5000  10.50000  0.05    0.72
Q3    1   0.3549  0.6431  0.5000  10.50000  0.05    0.69
Q4    1   0.4120  0.5372  0.5000  10.50000  0.05    0.48
Q5    1   0.2088  0.6297  0.5296  11.00000  0.05    0.48
Q6    1   0.3334  0.5510  0.5000  10.50000  0.05    0.46
Q7    1   0.0159  0.6129  0.5000  10.50000  0.05    0.43
Q8    1   0.2517  0.6714  0.5471  11.00000  0.05    0.38
Q9    1   0.3741  0.5576  0.4824  11.00000  0.05    0.35
Q10   1   0.4218  0.6260  0.5000  10.50000  0.05    0.34
Q11   1   0.3393  0.7058  0.5262  11.00000  0.05    0.34
Q12   1   0.2735  0.6479  0.5000  10.50000  0.05    0.33
Q13   1   0.3250  0.6356  0.4138  11.00000  0.05    0.32
Q14   1   0.3992  0.6126  0.5391  11.00000  0.05    0.32
Q15   1   0.4077  0.5937  0.5161  11.00000  0.05    0.31
Q16   1   0.2609  0.6145  0.5411  11.00000  0.05    0.30
Q17   1   0.3400  0.6496  0.4188  11.00000  0.05    0.30
Q18   1   0.3107  0.6846  0.5638  11.00000  0.05    0.30
Q19   1   0.4679  0.5980  0.5000  10.50000  0.05    0.28
Q20   1   0.1388  0.6275  0.5000  10.50000  0.05    0.28
;
_shelx_res_checksum               6230
_shelx_hkl_file
;
   0   0 -28 15697.8 1269.61  49
   0   0 -28 13692.2 1119.36  57
   0   0 -28 14547.8 1134.24  37
   0   0 -26 20527.6 1646.43  49
   0   0 -26 20282.4 1603.84  57
   0   0 -26 20504.9 1613.16  37
   0   0 -24 27766.3 2080.02  49
   0   0 -24 24001.8 1870.39  37
   0   0 -24 26469.7 2003.09  57
   0   0 -24 25501.3 1992.89  56
   0   0 -22 48639.8 2824.55  57
   0   0 -22 48822.6 2811.06  56
   0   0 -22 39188.8 2671.66  30
   0   0 -22 41049.8 2568.77  25
   0   0 -22 45194.8 2703.51  37
   0   0 -22 42616.1 2550.18  22
   0   0 -20 52175.5 2757.73  25
   0   0 -20 52263.9 2975.48  57
   0   0 -20 53492.2 3001.10  56
   0   0 -20 51331.2 2907.04  30
   0   0 -20 51612.5 2686.68  22
   0   0 -18 160960. 4497.01  25
   0   0 -18 146915. 3992.84  29
   0   0 -18 160911. 4732.89  30
   0   0 -18 148543. 4009.65  28
   0   0 -18 163384. 4409.79  22
   0   0 -16 190824. 4425.32  25
   0   0 -16 188347. 4581.81  26
   0   0 -16 191594. 4255.92  29
   0   0 -16 192996. 4233.54  28
   0   0 -16 194145. 4723.32  30
   0   0 -16 197669. 4385.78  22
   0   0 -14 207281. 4316.88  26
   0   0 -14 213826. 4195.29  25
   0   0 -14 208241. 4042.32  28
   0   0 -14 206006. 4032.92  29
   0   0 -14 219816. 4508.61  30
   0   0 -14 218016. 4163.62  22
   0   0 -12 270186. 4432.86  26
   0   0 -12 273995. 4234.11  25
   0   0 -12 276502. 4174.79  22
   0   0 -12 275934. 4526.80  30
   0   0 -12 271514. 4136.52  29
   0   0 -12 266616. 4083.11  28
   0   0 -10 310888. 3992.85  25
   0   0 -10 320233. 4330.63  26
   0   0 -10 313507. 3934.99  22
   0   0 -10 319831. 4419.00  30
   0   0 -10 312091. 3985.58  29
   0   0 -10 307429. 3950.48  28
   0   0 -10 323552. 6591.86   5
   0   0  -8 172464. 2661.64  25
   0   0  -8 173747. 2879.23  30
   0   0  -8 167844. 2580.22  22
   0   0  -6 30255.7 1387.52   5
   0   0  -4 592547. 4858.98   5
   0   0  -2 999999. 4384.37   5
   0   0   2 985510. 4425.50   5
   0   0   4 578925. 4973.10   5
   0   0   6 29644.1 1390.40   2
   0   0   6 29648.2 1382.40   1
   0   0   6 29430.3 1416.25   5
   0   0   6 27364.0 910.435  18
   0   0   8 168848. 2755.32  31
   0   0   8 169338. 2694.18  34
   0   0   8 178770. 3711.35   4
   0   0   8 182089. 3729.24   3
   0   0   8 195245. 4266.73   1
   0   0   8 170337. 4161.61   5
   0   0   8 192550. 4256.53   2
   0   0   8 179131. 2321.42  20
   0   0  10 333833. 4296.86  31
   0   0  10 322139. 4169.24  34
   0   0  12 301304. 3904.91  20
   0   0  12 295362. 4444.68  34
   0   0  12 309510. 4624.89  31
   0   0  14 236619. 3892.98  20
   0   0  14 233279. 4420.29  34
   0   0  14 237647. 4519.28  31
   0   0  16 233487. 4907.43  31
   0   0  16 219132. 4777.67  34
   0   0  18 184371. 4787.28  34
   0   0  20 64750.0 3355.19  67
   0   0  20 61217.9 2979.93  45
   0   0  22 59604.9 3081.38  67
   0   0  22 55915.7 2765.00  45
   0   0  24 31291.0 2195.76  67
   0   0  24 28327.7 1864.43  45
   0   0  26 25387.3 1816.80  67
   0   0  26 24900.8 1631.50  45
   0   0  28 20286.5 1339.01  45
   0  -1 -29-149.970 149.292  49
   0   1 -29-61.4029 135.415  49
   0   1 -29 300.138 168.890  39
   0   1 -27-206.549 285.713  49
   0  -1 -27-118.546 242.159  49
   0  -1 -27 187.165 218.381  57
   0   1 -27-424.241 273.396  37
   0  -1 -27-123.791 221.065  37
   0   1 -25-183.061 269.797  49
   0  -1 -25-518.768 411.825  49
   0  -1 -25 816.294 393.407  57
   0   1 -25-57.6206 200.497  57
   0  -1 -25 209.483 349.606  56
   0   1 -25 176.362 271.928  37
   0  -1 -25 27.0724 278.404  37
   0  -1 -23-74.0646 338.389  49
   0   1 -23 321.640 373.214  49
   0   1 -23 180.737 340.860  37
   0  -1 -23-25.9506 295.352  37
   0   1 -23 449.755 337.192  56
   0  -1 -23-43.3622 288.184  57
   0   1 -23-355.104 376.530  57
   0  -1 -23 165.585 283.795  56
   0  -1 -21 267.854 245.944  57
   0  -1 -21 133.532 336.094  56
   0   1 -21-436.118 341.446  56
   0   1 -21-77.3171 241.934  57
   0   1 -21 0.22168 341.483  30
   0  -1 -21-281.414 320.614  30
   0   1 -21 214.916 230.213  25
   0  -1 -21-52.0244 265.343  25
   0   1 -21 116.509 203.926  37
   0  -1 -21-109.780 238.688  22
   0   1 -21 155.354 215.261  22
   0   1 -19-56.8441 207.994  25
   0  -1 -19-205.637 155.181  26
   0  -1 -19-51.9732 153.025  25
   0   1 -19 233.980 557.297  56
   0  -1 -19 107.990 135.812  22
   0   1 -19-65.8912 185.209  22
   0   1 -19-199.770 215.717  30
   0  -1 -19 313.452 328.467  30
   0  -1 -17 123.080 148.980  22
   0   1 -17 189.410 222.029  22
   0   1 -17-18.7574 163.714  28
   0  -1 -17 170.962 147.469  26
   0  -1 -17-51.3969 237.001  25
   0   1 -17-74.3292 190.766  25
   0  -1 -17-80.0354 194.674  28
   0   1 -17 90.0723 201.386  29
   0   1 -17 32.6877 206.736  30
   0  -1 -17-7.85108 151.654  29
   0  -1 -17-48.2392 216.885  30
   0   1 -15-119.443 173.674  22
   0  -1 -15-136.769 169.403  22
   0  -1 -15-8.16116 108.141  28
   0  -1 -15-185.904 225.860  25
   0   1 -15 23.9678 160.991  28
   0   1 -15 49.0051 146.859  25
   0  -1 -15 38.5046 153.862  26
   0   1 -15 41.8220 201.161  26
   0   1 -15 48.5283 106.077  29
   0  -1 -15 42.6453 141.245  29
   0   1 -15 240.688 154.850  30
   0  -1 -15 345.616 313.054  30
   0  -1 -13 202.336 216.245  22
   0   1 -13-6.93012 179.834  22
   0   1 -13-142.337 172.834  26
   0   1 -13-14.3161 155.244  28
   0  -1 -13 72.3864 205.087  25
   0  -1 -13 0.17512 134.948  28
   0   1 -13 90.6045 110.093  25
   0  -1 -13 148.480 108.660  26
   0  -1 -13-10.3297 106.602  29
   0   1 -13-131.434 244.971  30
   0   1 -13 52.9924 151.871  29
   0  -1 -13-6.34298 154.439  30
   0   1 -11 269.692 186.100  22
   0  -1 -11 87.5329 124.338  22
   0   1 -11-4.54318 95.0134  28
   0   1 -11 89.0391 126.614  25
   0  -1 -11 149.789 118.716  25
   0   1 -11 17.6535 156.779  26
   0  -1 -11 46.2077 133.230  26
   0  -1 -11-37.5130 123.717  28
   0  -1 -11-88.7348 151.302  29
   0   1 -11-28.7171 128.990  29
   0  -1 -11 118.400 154.902  30
   0   1 -11-6.49557 143.383  30
   0   1  -9 222.921 129.931  25
   0   1  -9 110.123 82.9755  28
   0  -1  -9-16.6731 82.5803  28
   0   1  -9 90.1115 106.888  26
   0  -1  -9 19.6827 97.6199  25
   0  -1  -9 80.6080 104.502  22
   0   1  -9 311.718 166.138  22
   0  -1  -9-22.8983 103.416   5
   0   1  -9 123.363 82.5225  16
   0   1  -9 37.0389 137.925   5
   0   1  -9 23.2430 118.816  30
   0   1  -9 148.519 121.529  29
   0  -1  -9 321.827 138.553  30
   0  -1  -9-0.80352 123.019  29
   0   1  -7-154.052 116.983  22
   0   1  -7-169.237 132.942  25
   0   1  -7 133.426 135.987   5
   0  -1  -7 33.0434 72.9636   5
   0  -1  -5 28.0924 57.9484   5
   0   1  -5 120.283 112.418   5
   0  -1  -3-0.99163 36.8073   5
   0  -1  -3 120.630 42.0440   1
   0  -1  -3-24.4959 65.6180   7
   0   1  -3 27.3053 60.7419   5
   0  -1  -3 109.812 42.3566   2
   0  -1  -1 56.2062 35.4130   2
   0  -1  -1 41.8132 41.2649   1
   0  -1   3 19.8817 62.4054   5
   0   1   3 80.9392 68.7251   1
   0   1   3 29.0617 38.6654   5
   0   1   3-5.33365 43.7748   2
   0  -1   5 119.192 127.118   5
   0   1   5 41.8291 76.3635   2
   0   1   5 164.012 104.601   1
   0   1   5 206.166 114.678   5
   0  -1   7-139.853 204.627   5
   0   1   7 58.0308 102.015   2
   0   1   7-18.9202 66.9756   4
   0   1   7-53.1835 89.9455   3
   0   1   7-23.9608 96.3414   1
   0   1   7 98.3607 87.7507   5
   0  -1   7 112.238 108.636  20
   0   1   7 28.5106 76.0147  20
   0   1   9 110.943 101.297   3
   0  -1   9 0.49501 150.309   1
   0  -1   9 112.742 175.284   5
   0   1   9 73.2972 96.3125   5
   0  -1   9 140.371 144.678   2
   0   1   9 35.5234 124.641   1
   0   1   9 88.6085 94.0187   4
   0  -1   9-0.43479 98.3694   4
   0  -1   9 90.7473 104.370   3
   0   1   9 83.2374 108.439   2
   0   1   9 167.150 114.837  31
   0  -1   9 49.1829 107.994  31
   0   1   9 50.9913 78.8937  34
   0  -1   9 33.1207 77.8930  20
   0   1   9 91.0867 115.800  20
   0  -1  11 0.70730 191.728   5
   0   1  11 124.371 108.976  20
   0  -1  11 64.0647 101.910  20
   0   1  11-153.511 152.715  31
   0  -1  11 46.4792 129.182  31
   0   1  11 23.9515 106.429  34
   0  -1  11-48.3887 106.310  34
   0   1  13-7.83839 141.048  20
   0  -1  13 105.046 85.3621  20
   0  -1  13 42.6257 113.683  34
   0   1  13 4.90793 145.519  31
   0   1  13 34.9106 92.0561  34
   0  -1  13 28.3533 179.430  31
   0  -1  15-72.2303 97.9300  20
   0   1  15 115.445 144.818  31
   0  -1  15 136.259 213.696  34
   0   1  15 98.6492 170.462  34
   0  -1  15-99.8634 141.731  31
   0  -1  17-201.562 214.352  34
   0   1  17-169.463 234.454  34
   0  -1  17-233.487 238.371  31
   0   1  19 23.1629 191.246  17
   0  -1  19 5.51684 210.391  34
   0   1  19-256.809 342.512  45
   0  -1  19 32.6789 317.806  45
   0   1  21-14.3585 242.603  45
   0  -1  21-187.249 287.520  45
   0   1  21 156.353 245.384  17
   0  -1  21-143.408 228.646  17
   0   1  21-42.6478 400.317  67
   0  -1  21 72.7841 274.299  67
   0   1  23 308.543 255.787  67
   0  -1  23 666.605 533.288  67
   0   1  23 22.8799 185.616  45
   0  -1  23 48.8964 258.498  45
   0   1  25-136.051 273.915  67
   0  -1  25 26.6648 256.792  67
   0  -1  25-112.434 208.754  45
   0   1  25-193.746 302.068  45
   0  -1  27 111.290 192.264  67
   0   1  27-345.201 316.883  67
   0   1  27-62.6436 152.860  45
   0  -1  27-520.677 239.200  45
   0  -1  29-23.8228 126.179  45
   0  -2 -28 696.858 377.263  49
   0   2 -28 542.394 247.390  49
   0   2 -28 625.512 319.837  57
   0  -2 -28 320.289 281.966  37
   0   2 -26 23.6051 292.269  49
   0  -2 -26 117.507 285.331  49
   0   2 -26 447.270 306.761  57
   0  -2 -26 528.029 327.651  57
   0  -2 -26 217.598 196.889  37
   0   2 -26 350.391 269.904  37
   0  -2 -24 1396.47 605.129  49
   0   2 -24 958.956 456.659  49
   0   2 -24 1118.36 478.730  37
   0  -2 -24 744.092 393.726  37
   0   2 -24 772.353 386.871  57
   0  -2 -24 1051.13 484.010  56
   0  -2 -24 940.884 429.990  57
   0  -2 -22 3081.03 759.362  30
   0   2 -22 3349.68 809.528  30
   0   2 -22 5374.09 1017.71  56
   0  -2 -22 4108.62 829.330  57
   0  -2 -22 4800.18 910.593  56
   0   2 -22 4881.90 936.444  57
   0  -2 -22 4040.64 811.710  25
   0   2 -22 3450.59 764.446  25
   0   2 -22 5462.16 991.514  49
   0   2 -22 3748.15 781.288  37
   0   2 -22 4121.80 794.906  22
   0  -2 -22 3818.29 748.153  22
   0   2 -20 623.021 327.498  57
   0   2 -20 1109.01 461.874  56
   0  -2 -20 1484.12 602.830  56
   0  -2 -20 977.189 517.487  57
   0  -2 -20 1072.49 498.947  30
   0   2 -20 629.133 362.032  30
   0   2 -20 919.370 421.480  37
   0  -2 -20 830.825 345.807  26
   0   2 -20 1103.77 331.802  25
   0  -2 -20 1197.14 499.299  25
   0  -2 -20 1283.15 439.953  22
   0   2 -20 1251.16 454.948  22
   0   2 -18 2446.21 529.126  28
   0   2 -18 2270.35 556.148  25
   0  -2 -18 1469.36 440.529  25
   0  -2 -18 1996.99 521.823  26
   0  -2 -18 1957.70 466.939  22
   0   2 -18 1906.84 500.011  22
   0  -2 -18 1995.37 565.576  30
   0   2 -18 2317.82 490.763  29
   0   2 -18 1480.63 411.811  30
   0   2 -16 4949.26 749.059  25
   0  -2 -16 4887.16 711.161  26
   0  -2 -16 4481.11 680.155  25
   0   2 -16 4368.65 670.415  22
   0  -2 -16 4665.55 698.242  22
   0   2 -16 5084.41 653.935  29
   0  -2 -16 4710.93 743.840  30
   0  -2 -16 4194.69 633.984  28
   0   2 -16 5539.60 719.789  28
   0  -2 -16 4166.05 633.107  29
   0   2 -16 4673.91 764.589  30
   0  -2 -14 5314.47 681.465  25
   0   2 -14 4633.74 639.570  25
   0  -2 -14 4920.58 663.628  26
   0  -2 -14 4305.35 575.452  22
   0   2 -14 4854.68 645.762  22
   0   2 -14 5000.69 607.726  28
   0   2 -14 5006.78 603.616  29
   0  -2 -14 4062.51 582.074  28
   0   2 -14 4863.03 687.974  30
   0  -2 -14 5290.81 698.607  30
   0  -2 -14 4493.61 594.083  29
   0  -2 -12 5139.23 626.131  26
   0   2 -12 4341.00 558.520  26
   0   2 -12 4826.07 577.261  25
   0  -2 -12 4725.95 540.416  25
   0   2 -12 4556.24 609.698  30
   0  -2 -12 5238.68 612.893  30
   0  -2 -12 4761.32 528.541  29
   0   2 -12 4820.10 550.871  28
   0  -2 -12 4314.08 501.269  28
   0   2 -12 5082.50 577.693  29
   0  -2 -12 5241.71 578.582  22
   0   2 -12 5308.22 582.560  22
   0   2 -10 815.788 325.149   5
   0   2 -10 1097.20 215.781  16
   0   2 -10 1017.10 226.622  28
   0  -2 -10 1030.59 257.046  28
   0   2 -10 994.158 255.337  26
   0   2 -10 969.326 261.513  25
   0  -2 -10 953.072 232.259  25
   0  -2 -10 1083.63 253.666  29
   0  -2 -10 1184.42 255.978  30
   0   2 -10 1008.28 229.623  29
   0   2 -10 739.742 233.291  30
   0   2 -10 959.048 257.918  22
   0  -2 -10 1027.89 244.195  22
   0   2  -8 805.532 171.458  16
   0  -2  -8 684.706 232.868   5
   0   2  -8 606.901 268.868   5
   0  -2  -8 973.544 209.843  25
   0   2  -8 1232.07 260.744  25
   0   2  -8 918.331 215.132  28
   0   2  -8 863.029 230.084  22
   0  -2  -8 787.231 201.591  22
   0   2  -8 1224.64 278.042  30
   0   2  -8 1014.70 218.458  29
   0  -2  -8 1030.94 253.270  30
   0  -2  -6 1944.41 288.720   5
   0   2  -6 2050.27 424.999   5
   0  -2  -4 163.985 81.6301   2
   0  -2  -4 136.988 92.5184   7
   0  -2  -4 225.564 64.7777   9
   0  -2  -4 137.333 60.2899   5
   0   2  -4 176.732 119.826   5
   0  -2  -4 132.054 71.4572   1
   0  -2  -2 47123.2 1141.68   1
   0   2  -2 46779.2 1378.19   5
   0  -2  -2 46940.4 1148.47   2
   0  -2  -2 48162.0 807.749   3
   0  -2   0 194683. 2085.78   5
   0   2   0 196241. 2872.99   6
   0   2   0 190870. 2008.52   5
   0  -2   2 46283.5 705.525   8
   0   2   2 48024.4 1138.67   2
   0   2   2 48491.0 1131.88   1
   0   2   4 224.761 71.7973   5
   0   2   4 181.344 93.2987   1
   0   2   4 97.0196 54.2898   2
   0  -2   4 101.385 46.0392   8
   0  -2   4 173.556 128.817   5
   0   2   6 1803.49 280.855   1
   0   2   6 1979.93 166.299   4
   0   2   6 1876.79 289.523   5
   0  -2   6 1980.17 449.868   5
   0   2   6 1831.55 300.516   2
   0   2   6 1908.57 165.188   3
   0  -2   6 1703.41 216.327  20
   0   2   8 553.292 125.480   4
   0   2   8 725.172 141.218   4
   0  -2   8 700.864 272.928   4
   0   2   8 609.952 193.662   2
   0   2   8 732.636 240.894   5
   0   2   8 705.430 140.588   3
   0  -2   8 594.349 281.669   3
   0  -2   8 731.911 363.961   5
   0   2   8 690.375 133.642   3
   0   2   8 561.080 181.887   1
   0   2   8 1059.60 225.025  18
   0   2   8 829.238 155.108  20
   0  -2   8 1021.86 213.778  20
   0  -2   8 881.445 222.813  32
   0   2   8 853.184 205.863  31
   0   2   8 1171.20 242.511  34
   0  -2  10 975.048 418.030   5
   0  -2  10 943.479 402.660   3
   0  -2  10 955.684 366.361   4
   0  -2  10 1093.00 238.286  20
   0   2  10 1061.00 217.306  20
   0   2  10 969.154 211.567  31
   0  -2  10 1432.26 316.776  31
   0   2  10 1117.55 265.689  34
   0  -2  12 4903.96 556.783  35
   0  -2  12 5106.05 582.162  34
   0  -2  12 5665.14 639.783  31
   0   2  12 5218.91 585.325  34
   0   2  12 4933.58 575.374  31
   0   2  12 5009.93 513.675  20
   0  -2  12 5554.06 537.042  20
   0   2  14 5005.81 663.740  34
   0   2  14 5201.61 690.059  31
   0  -2  14 5479.05 723.410  31
   0  -2  14 5128.52 662.631  34
   0  -2  14 4988.17 613.443  20
   0   2  16 4516.97 704.019  17
   0  -2  16 5153.07 725.683  34
   0  -2  16 5481.26 791.609  31
   0  -2  16 4898.54 652.488  20
   0   2  18 3105.05 638.283  17
   0  -2  18 2253.24 567.768  31
   0  -2  18 2738.69 577.819  34
   0  -2  20 1528.90 525.897  67
   0   2  20 1230.81 498.206  67
   0   2  20 2002.29 549.964  17
   0   2  20 1538.99 499.138  45
   0  -2  20 1466.85 480.959  45
   0  -2  20 1595.29 517.324  34
   0   2  22 5954.82 1009.19  67
   0  -2  22 5657.63 998.964  67
   0  -2  22 5077.10 853.491  45
   0   2  22 5573.15 891.793  45
   0   2  24 1110.17 412.156  67
   0  -2  24 1313.95 453.533  67
   0  -2  24 884.899 387.784  45
   0   2  24 1166.37 461.319  45
   0   2  26 252.816 383.340  67
   0  -2  26 748.655 406.096  67
   0  -2  26 22.1310 204.977  45
   0   2  26 249.125 273.948  45
   0  -2  28 122.351 166.054  45
   0   2  28 310.605 170.899  45
   0  -3 -29-111.833 179.852  49
   0  -3 -27-20.9504 337.552  49
   0   3 -27 139.927 229.898  49
   0   3 -27-117.835 244.103  57
   0  -3 -27 33.2020 168.737  37
   0   3 -25 303.428 284.842  49
   0  -3 -25-262.110 425.312  49
   0   3 -25-24.0210 207.323  57
   0  -3 -25-124.410 227.210  56
   0  -3 -25-117.495 216.692  37
   0   3 -25 118.618 224.918  37
   0   3 -23-41.6787 357.147  49
   0   3 -23 153.299 198.295  37
   0  -3 -23-233.680 429.926  56
   0  -3 -23-134.857 263.907  57
   0   3 -23-135.805 247.867  57
   0  -3 -21 490.464 470.251  30
   0   3 -21 18.0257 175.844  30
   0  -3 -21 340.641 288.797  56
   0  -3 -21-148.761 281.896  57
   0   3 -21 158.821 322.324  56
   0   3 -21-267.491 356.607  57
   0   3 -21-131.863 217.764  25
   0  -3 -21-0.66439 146.240  26
   0  -3 -21-189.659 248.456  25
   0   3 -21 263.259 484.366  49
   0   3 -21-145.371 228.131  37
   0  -3 -21-21.9417 188.901  22
   0   3 -21 277.711 274.771  22
   0   3 -19 59.1117 205.329  29
   0   3 -19-150.709 322.367  30
   0  -3 -19-220.611 325.041  30
   0   3 -19 373.059 293.603  28
   0   3 -19 239.636 442.519  56
   0   3 -19-324.957 291.090  57
   0  -3 -19-272.693 307.017  56
   0   3 -19 1132.36 280.888  49
   0   3 -19-139.658 302.929  37
   0   3 -19-45.1305 228.777  25
   0  -3 -19 96.3446 223.982  26
   0  -3 -19-155.859 198.139  25
   0   3 -19-100.736 257.923  22
   0  -3 -19-193.860 295.983  22
   0  -3 -17-252.555 402.836  26
   0   3 -17 16.6660 208.873  28
   0   3 -17-185.067 269.633  25
   0  -3 -17 133.882 158.843  25
   0  -3 -17-85.4745 331.850  30
   0   3 -17 89.9794 166.690  29
   0   3 -17 57.7370 173.107  30
   0  -3 -17-190.330 219.405  22
   0   3 -17-152.718 171.413  22
   0   3 -15-178.492 171.411  25
   0   3 -15-100.143 143.244  28
   0  -3 -15 26.1797 156.688  26
   0  -3 -15 41.6688 141.678  25
   0   3 -15-115.910 170.691  30
   0   3 -15-35.6924 138.861  29
   0  -3 -15 125.560 209.403  30
   0   3 -15 80.9317 171.329  22
   0  -3 -15-64.6203 173.428  22
   0   3 -13 76.5298 134.032  28
   0   3 -13-169.525 159.501  25
   0  -3 -13-7.58661 128.918  28
   0  -3 -13 43.6263 149.836  26
   0  -3 -13-148.249 121.188  25
   0  -3 -13 53.1596 133.473  22
   0   3 -13-215.205 205.460  22
   0  -3 -13 51.1713 166.019  30
   0   3 -13 159.733 185.532  30
   0  -3 -13 43.7505 124.386  29
   0   3 -13 71.3843 143.710  29
   0  -3 -11-15.2651 175.763  28
   0   3 -11 1284.08 383.350  25
   0   3 -11-23.2367 109.764  28
   0  -3 -11 68.0286 104.871  25
   0  -3 -11-62.9091 113.405  22
   0   3 -11 102.974 104.522  22
   0   3 -11 169.528 193.065  29
   0   3 -11 366.140 275.598  30
   0  -3 -11 2170.24 519.514  29
   0  -3 -11 1483.94 469.807  30
   0   3 -11 10.1261 68.3415  16
   0  -3  -9 310.689 116.082  28
   0   3  -9-102.795 125.436  28
   0  -3  -9-5.20029 131.924  25
   0   3  -9 36.4839 113.528  25
   0   3  -9-12.6201 105.500  22
   0  -3  -9 57.8637 95.5889  22
   0   3  -9-1.38887 125.540  30
   0  -3  -9 139.714 91.1389  29
   0  -3  -9 3.07864 117.241  30
   0   3  -9-89.1691 163.261  29
   0   3  -9-101.524 202.430   5
   0   3  -9-41.3517 86.6772  16
   0   3  -7 49.0187 83.0153  22
   0  -3  -7 61.0758 70.5990  22
   0  -3  -7 167.525 123.847  25
   0   3  -7 148.965 88.2088  25
   0  -3  -7 158.457 149.253   1
   0  -3  -7 11.5042 82.3134   2
   0   3  -7-115.595 96.8760   5
   0   3  -7 67.0649 68.3593  16
   0  -3  -7 10.9829 143.889   7
   0  -3  -5-4.22717 84.3557   1
   0  -3  -5 79.1814 59.7273   9
   0  -3  -5 85.9192 96.2900   2
   0   3  -5 17.2504 115.017   5
   0  -3  -5 49.7524 118.245   7
   0  -3  -5 176.919 92.9013  11
   0   3  -3 79.2143 113.940   5
   0  -3  -3 130.212 110.968   1
   0  -3  -3 41.9776 48.2413   3
   0  -3  -3 183.480 130.165   2
   0  -3  -3 72.2239 65.0032   4
   0  -3  -1 36.5808 57.6680   5
   0  -3  -1 65.9697 79.0631   2
   0   3  -1 1.78616 72.0058   5
   0  -3  -1 94.2470 94.4187   1
   0  -3  -1 47.6550 65.9010   4
   0   3  -1 33.9323 127.373   6
   0  -3  -1 68.4211 70.4232   3
   0  -3   1-62.5342 111.931   5
   0   3   1 12.3618 42.5186   5
   0  -3   3 19.8898 54.5524   8
   0  -3   3 127.939 84.9970  14
   0   3   3 32.7607 74.2214   1
   0   3   3-17.6561 87.0741   2
   0   3   5 27.7163 75.6322   1
   0   3   5 19.8781 68.4599   2
   0  -3   5-60.7674 66.2336   8
   0  -3   5 81.2929 52.8174  14
   0  -3   5 88.4501 93.0126  20
   0   3   5 104.421 90.2273  18
   0  -3   7-38.9086 113.209  32
   0   3   7-64.0044 88.7183  31
   0  -3   7 63.6268 136.689   5
   0  -3   7 284.555 257.358   3
   0  -3   7 277.412 229.077   4
   0   3   7 25.0370 116.617  17
   0   3   7 86.2530 73.8246   1
   0   3   7 113.638 56.6672   2
   0   3   7 11.8349 63.8406   5
   0  -3   7 254.596 85.8444  20
   0   3   7 72.3258 74.8513  20
   0   3   7 79.8463 80.9164  18
   0   3   9 38.4045 104.730  31
   0  -3   9 9.49657 98.1597  32
   0   3   9 132.517 107.302  34
   0  -3   9-28.6748 104.355  31
   0  -3   9-9.11165 145.967   4
   0   3   9-49.6568 136.384  17
   0  -3   9 3.28038 126.199   5
   0  -3   9 76.0848 161.400   3
   0   3   9-95.0508 134.512  18
   0   3   9-26.7654 91.1824  20
   0  -3   9 166.356 90.3968  20
   0  -3  11 120.275 172.805  35
   0   3  11 40.7710 108.507  31
   0  -3  11-57.7764 112.298  31
   0   3  11 127.008 141.284  17
   0   3  11 10.6195 92.6044  20
   0  -3  11-45.7366 109.444  20
   0  -3  13 14.5744 115.899  31
   0  -3  13 260.679 193.934  34
   0  -3  13 142.186 162.091  35
   0   3  13 10.1679 129.293  17
   0  -3  13 102.405 118.941  20
   0  -3  15 121.028 228.637  34
   0  -3  15 174.258 157.220  31
   0   3  15-133.601 184.843  17
   0  -3  15 141.099 226.688  20
   0   3  17 34.6253 227.414  17
   0  -3  17-72.5536 131.356  31
   0  -3  17 305.381 274.310  34
   0  -3  19 154.626 315.420  45
   0   3  19-218.592 343.317  45
   0   3  19-379.971 313.197  67
   0  -3  19 244.324 170.000  31
   0  -3  19 93.1342 141.129  34
   0   3  19 129.270 162.316  17
   0   3  21 152.223 208.123  17
   0  -3  21-112.944 214.383  67
   0   3  21 23.5512 261.602  67
   0   3  21 319.798 250.030  42
   0  -3  21 82.7520 544.007  45
   0   3  21 294.432 326.996  45
   0  -3  21 346.022 219.771  34
   0   3  23-68.7617 243.468  67
   0  -3  23 372.494 246.376  67
   0  -3  23 169.735 188.315  45
   0   3  23-287.214 244.507  45
   0  -3  25-85.2464 204.508  67
   0   3  25-301.288 351.137  67
   0  -3  25 175.539 257.349  45
   0   3  25-157.717 242.656  45
   0  -3  27 196.951 215.429  67
   0   3  27-19.3560 155.302  45
   0  -3  27-71.4468 169.886  45
   0  -4 -28 2916.19 578.181  49
   0   4 -28 1926.26 421.245  49
   0   4 -28 2799.29 514.323  57
   0   4 -28 1361.59 448.856  39
   0  -4 -28 3092.54 548.917  37
   0   4 -26 5864.12 847.789  49
   0  -4 -26 7820.19 1016.92  49
   0   4 -26 7638.57 969.481  57
   0  -4 -26 7153.59 984.902  56
   0  -4 -26 8659.62 1106.58  37
   0   4 -24 15470.2 1463.06  49
   0   4 -24 17998.7 1633.15  57
   0  -4 -24 16885.9 1598.39  56
   0   4 -22 9127.64 1142.39  49
   0  -4 -22 8199.08 1212.78  26
   0  -4 -22 8383.11 1240.42  30
   0   4 -22 9322.08 1200.32  57
   0  -4 -22 9712.44 1316.62  56
   0  -4 -20 19864.7 1841.20  56
   0   4 -20 17117.6 1690.50  57
   0   4 -20 16995.9 1672.03  56
   0   4 -20 17681.1 1657.88  25
   0  -4 -20 18803.3 1681.12  25
   0  -4 -20 19708.2 1775.39  26
   0   4 -20 18086.5 1535.36  29
   0   4 -20 14618.0 1529.04  30
   0  -4 -20 18161.5 1775.12  30
   0   4 -20 18087.4 1527.29  28
   0   4 -20 19217.5 1662.26  22
   0  -4 -20 20199.4 1691.09  22
   0   4 -20 17843.1 1783.12  49
   0  -4 -18 42673.2 2327.48  25
   0  -4 -18 45831.9 2523.19  26
   0   4 -18 43723.7 2428.56  25
   0  -4 -18 47414.2 2410.10  22
   0   4 -18 45299.7 2395.44  22
   0   4 -18 44413.3 2302.04  29
   0  -4 -18 46506.0 2550.13  30
   0   4 -18 39540.5 2394.12  30
   0   4 -18 44638.2 2308.29  28
   0  -4 -16 24267.4 1614.37  25
   0   4 -16 23422.6 1611.77  25
   0  -4 -16 25249.2 1697.58  26
   0   4 -16 24228.1 1613.15  22
   0  -4 -16 24645.8 1595.79  22
   0   4 -16 21194.2 1596.07  30
   0  -4 -16 23432.3 1656.10  30
   0   4 -16 25578.0 1579.83  28
   0   4 -16 25627.4 1595.16  29
   0   4 -14 42736.2 1969.73  25
   0  -4 -14 47229.2 2091.26  26
   0  -4 -14 43368.1 1933.13  25
   0   4 -14 40574.8 2030.60  30
   0  -4 -14 44117.0 2031.64  30
   0   4 -14 43362.8 1906.53  28
   0   4 -14 43176.3 1904.30  29
   0   4 -14 43253.7 1932.80  22
   0  -4 -14 44598.9 1924.66  22
   0   4 -12 93130.0 2387.49  16
   0   4 -12 96559.3 2707.80  25
   0  -4 -12 92406.3 2571.45  25
   0  -4 -12 90505.4 2608.30  30
   0   4 -12 97644.5 2575.36  28
   0  -4 -12 87001.4 2403.82  29
   0  -4 -12 88040.9 2409.56  28
   0   4 -12 95968.5 2562.07  29
   0   4 -12 89827.7 2761.19  30
   0  -4 -12 89762.3 2470.97  22
   0   4 -12 92391.9 2591.15  22
   0   4 -10 249770. 3529.88  16
   0  -4 -10 245389. 3700.67  25
   0   4 -10 251626. 3934.17  25
   0  -4 -10 235300. 3512.86  28
   0   4 -10 241859. 3711.62  29
   0  -4 -10 228439. 3487.45  29
   0  -4 -10 234671. 3746.87  30
   0   4 -10 234047. 3651.25  28
   0   4 -10 233096. 4141.03  30
   0  -4 -10 247953. 3663.51  22
   0   4 -10 238148. 3731.25  22
   0   4  -8 276386. 3389.84  16
   0  -4  -8 279368. 6349.84   7
   0   4  -8 276633. 6487.58   5
   0  -4  -8 258713. 4582.68   1
   0  -4  -8 258714. 4603.32   2
   0  -4  -8 281914. 3585.60  25
   0   4  -8 274534. 3809.36  25
   0   4  -8 278119. 3635.25  28
   0   4  -8 270950. 4041.85  30
   0   4  -8 282209. 3668.64  29
   0  -4  -8 284495. 3516.27  22
   0   4  -8 286641. 3792.76  22
   0   4  -6 311411. 3635.42  22
   0   4  -6 332251. 6062.68   5
   0  -4  -6 311961. 2637.43   9
   0  -4  -6 319854. 4658.44   2
   0   4  -6 326791. 3347.68  16
   0  -4  -6 324853. 4677.63   1
   0  -4  -6 340728. 3308.57  11
   0   4  -6 314550. 3739.01  25
   0   4  -4 457091. 6178.39   5
   0  -4  -4 463604. 3472.37   4
   0  -4  -4 456673. 3445.82   3
   0  -4  -4 456215. 5389.49   2
   0  -4  -4 459331. 2962.89   9
   0   4  -2 4473.67 528.461   5
   0  -4  -2 3309.31 284.673   5
   0  -4  -2 3033.82 365.952   3
   0  -4  -2 3046.75 423.657   1
   0   4  -2 3286.42 568.057   6
   0  -4  -2 3047.22 438.517   2
   0  -4  -2 3253.87 375.584   4
   0   4   0 124581. 2363.15   5
   0  -4   0 125060. 2857.73   2
   0  -4   0 128637. 2863.88   1
   0  -4   0 117733. 2665.49   4
   0  -4   0 114091. 2608.19   3
   0  -4   0 126451. 2479.00   5
   0   4   2 3312.16 434.212   2
   0   4   2 3375.41 437.248   1
   0  -4   2 3278.59 475.748   5
   0   4   4 478308. 5271.30   2
   0   4   4 471323. 5173.07   1
   0  -4   4 465229. 3202.39   8
   0   4   6 360232. 4716.30   1
   0  -4   6 344827. 3224.62  14
   0  -4   6 327285. 6362.61   5
   0  -4   6 346990. 3022.74   8
   0   4   6 325815. 3175.15  17
   0  -4   6 336918. 6461.75   4
   0   4   6 361327. 4765.11   2
   0  -4   6 340995. 6471.67   3
   0   4   6 375879. 3662.58  18
   0  -4   6 348839. 3350.36  20
   0   4   6 306579. 3371.48  19
   0   4   8 296562. 3347.41  17
   0  -4   8 272247. 6619.76   4
   0   4   8 287559. 4527.50   2
   0  -4   8 255276. 6478.00   5
   0  -4   8 272505. 6614.52   3
   0   4   8 292784. 4521.90   1
   0  -4   8 290582. 3366.62  20
   0   4   8 262168. 2997.88  20
   0   4   8 290468. 3575.36  18
   0  -4   8 270607. 3709.20  31
   0  -4   8 288483. 3871.45  32
   0  -4  10 252902. 3817.63  35
   0   4  10 241118. 3182.54  20
   0   4  10 250940. 3688.88  18
   0  -4  10 260751. 3513.40  20
   0  -4  10 247970. 3881.85  31
   0  -4  10 248582. 3949.42  32
   0   4  12 105289. 2481.25  17
   0  -4  12 99896.4 2605.69  35
   0  -4  12 99895.8 2419.23  20
   0  -4  12 101649. 2716.40  31
   0   4  14 48149.1 1925.58  17
   0  -4  14 43407.1 1889.20  35
   0  -4  14 45388.4 2034.22  34
   0  -4  14 46425.2 2035.67  31
   0  -4  14 47121.7 1811.47  20
   0  -4  16 25668.4 1678.30  31
   0  -4  16 26260.3 1694.03  34
   0   4  16 26719.0 1625.55  17
   0  -4  16 26160.7 1489.40  20
   0  -4  18 44788.9 2365.02  31
   0  -4  18 49562.7 2538.87  34
   0   4  20 21857.2 1823.32  45
   0  -4  20 21677.3 1755.65  45
   0  -4  20 21043.7 1910.73  67
   0  -4  20 19312.8 1848.04  66
   0   4  20 22962.3 1906.23  67
   0  -4  20 20843.3 1742.67  34
   0   4  20 24154.9 1745.27  17
   0  -4  22 11997.9 1376.08  67
   0   4  22 12759.3 1429.29  67
   0   4  22 10954.5 1103.69  42
   0  -4  22 10699.5 1283.39  34
   0   4  22 12409.5 1306.20  45
   0  -4  22 11882.7 1254.86  45
   0   4  24 17139.6 1291.05  42
   0  -4  24 17470.8 1559.65  67
   0   4  24 21924.8 1803.84  67
   0  -4  24 19501.7 1582.97  45
   0   4  24 19315.5 1575.43  45
   0   4  26 10232.9 1161.85  67
   0  -4  26 9296.26 987.327  45
   0   4  26 8586.57 948.914  45
   0   4  28 3243.92 520.620  45
   0  -4  28 3650.45 557.218  45
   0  -5 -27 3.43430 216.388  49
   0   5 -27 10.0756 162.391  49
   0   5 -27 307.604 159.621  57
   0  -5 -27-155.066 180.384  37
   0   5 -27-68.7771 170.012  39
   0  -5 -25 508.649 386.006  49
   0   5 -25 134.692 226.128  49
   0   5 -25-236.148 274.362  57
   0  -5 -25-110.757 330.667  56
   0  -5 -25 122.638 273.955  37
   0   5 -23-356.704 310.009  49
   0  -5 -23-403.152 376.946  56
   0   5 -23 525.657 461.171  57
   0   5 -21 315.292 211.488  57
   0  -5 -21 126.813 285.950  56
   0  -5 -21 9.76068 249.832  26
   0  -5 -21-42.5229 148.854  25
   0   5 -21-124.783 182.289  25
   0   5 -21-188.691 367.623  49
   0  -5 -21-238.818 268.213  22
   0   5 -21-90.2125 191.324  22
   0   5 -21-263.359 264.434  28
   0  -5 -21 314.146 296.723  30
   0   5 -21 224.452 215.903  29
   0   5 -19 86.1946 238.822  57
   0   5 -19 360.065 337.633  56
   0  -5 -19 40.1106 233.458  26
   0   5 -19 208.118 288.164  25
   0  -5 -19 273.524 241.299  25
   0   5 -19-44.5359 175.077  22
   0  -5 -19-230.746 218.909  22
   0  -5 -19-5.22532 264.353  30
   0   5 -19-72.6637 204.030  29
   0   5 -19-146.146 193.440  30
   0   5 -19 112.127 254.071  28
   0   5 -19 321.913 447.267  49
   0  -5 -17-22.5444 146.923  25
   0  -5 -17 57.5138 185.525  26
   0   5 -17 241.856 246.183  25
   0  -5 -17 90.9498 309.049  30
   0   5 -17 0.88351 141.587  28
   0   5 -17-61.7552 164.737  30
   0   5 -17-33.1298 207.012  29
   0  -5 -17-155.141 251.827  22
   0   5 -17 18.6650 133.507  22
   0   5 -15-18.5514 183.246  25
   0  -5 -15-146.585 197.739  25
   0   5 -15 2.95982 203.304  28
   0  -5 -15 143.532 154.163  26
   0   5 -15-28.0821 199.457  22
   0  -5 -15 61.0212 161.458  22
   0   5 -15-17.8808 233.145  30
   0  -5 -15 44.5717 161.072  30
   0   5 -15-135.844 195.954  29
   0   5 -13-23.4367 105.256  28
   0   5 -13-102.367 216.196  25
   0  -5 -13 55.5143 123.748  25
   0  -5 -13 169.175 188.367  22
   0   5 -13 28.2613 142.742  22
   0   5 -13 53.5491 143.015  29
   0   5 -13 356.253 270.087  30
   0  -5 -13 73.2396 176.411  30
   0   5 -13 71.4832 124.877  16
   0  -5 -11-15.7410 152.225  28
   0  -5 -11 13.5374 112.147  25
   0   5 -11-39.6152 131.822  28
   0   5 -11 28.4805 663.196  25
   0  -5 -11 43.3733 172.211  22
   0   5 -11 15.2662 131.214  22
   0   5 -11 81.6465 210.222  30
   0  -5 -11 210.801 161.293  30
   0  -5 -11-163.719 100.158  29
   0   5 -11-119.982 126.010  29
   0   5 -11 138.462 117.038  16
   0   5  -9 294.814 305.660  28
   0   5  -9-11.4975 167.295  25
   0  -5  -9 109.625 140.892  25
   0  -5  -9 51.4572 134.771  28
   0  -5  -9 342.311 175.551  22
   0   5  -9 186.690 155.403  22
   0  -5  -9 120.364 187.038  29
   0   5  -9 595.678 354.626  29
   0   5  -9 595.655 393.539  30
   0  -5  -9 121.697 243.280   7
   0   5  -9-81.8568 98.3268  16
   0   5  -7 77.6415 134.093  28
   0   5  -7 157.391 157.924  25
   0   5  -7 11.4637 113.963  22
   0   5  -7 51.2519 90.7442  29
   0  -5  -7 160.443 129.627  11
   0  -5  -7 66.6494 184.174   7
   0  -5  -7 20.9608 126.363   2
   0  -5  -7 23.8334 69.6253   1
   0  -5  -7 32.5038 53.7711   9
   0   5  -7 105.262 247.897   5
   0   5  -7 1.25938 64.5114  16
   0   5  -5 134.972 77.3737  22
   0   5  -5 5.85189 90.2912  25
   0   5  -5 22.2562 167.423   5
   0  -5  -5 103.730 76.6964  11
   0   5  -5 63.1060 93.2911  16
   0  -5  -5 6.42453 53.6032   4
   0  -5  -5-44.6086 82.4000   9
   0  -5  -5-0.90190 52.1405   3
   0  -5  -5 90.5642 168.073   7
   0  -5  -5 161.394 148.335   1
   0  -5  -5 25.2938 109.436   2
   0  -5  -3 7.57801 80.9543   2
   0  -5  -3 104.706 114.797   1
   0  -5  -3 205.049 154.138   3
   0  -5  -3 13.2567 43.0391   5
   0   5  -3 117.236 147.368   5
   0  -5  -3 111.483 94.9596   4
   0  -5  -1 14.7100 112.594   1
   0   5  -1 197.779 186.146   5
   0  -5  -1 71.8201 126.640   3
   0  -5  -1 72.9383 103.065   2
   0  -5  -1 90.1180 137.322   4
   0  -5  -1 51.1845 85.6939   5
   0  -5   1-65.0360 128.355   3
   0  -5   1 37.9020 94.1399   5
   0  -5   1-96.3990 165.413   4
   0   5   1 142.689 118.954   5
   0  -5   3 74.5156 64.0954   8
   0  -5   3 28.0960 102.918   5
   0  -5   3-11.5195 66.6109  15
   0  -5   3 82.8950 115.953   4
   0  -5   3-5.25024 108.852   3
   0   5   3 7.41472 90.0170  17
   0  -5   5 31.8751 62.5378   8
   0   5   5 49.7477 100.022  17
   0   5   5-52.2693 102.518   1
   0  -5   5 35.7202 166.088   3
   0  -5   5-54.7272 119.021   4
   0  -5   5 59.7848 79.2523  14
   0   5   5-67.5034 101.532   2
   0  -5   5 71.4514 113.735   5
   0  -5   5 102.613 101.439  20
   0   5   5-33.5120 77.3140  19
   0   5   5 17.7547 68.0411  18
   0  -5   7 59.1085 97.4233  32
   0  -5   7 82.8364 215.604   3
   0   5   7 19.8472 81.6911   2
   0  -5   7 98.5179 135.891   5
   0  -5   7-58.0440 94.5979  14
   0   5   7-73.1305 140.884   1
   0  -5   7 42.2602 206.709   4
   0   5   7 156.685 83.7614  17
   0   5   7 57.7517 122.349  19
   0  -5   7 75.0179 113.349  20
   0   5   7 82.1890 117.009  18
   0  -5   9 205.455 208.398  31
   0  -5   9 26.0771 182.890  32
   0  -5   9 300.126 200.548  35
   0   5   9-6.44688 106.655  17
   0  -5   9 123.468 154.917  20
   0   5   9 66.2960 132.597  18
   0  -5  11-75.8143 101.572  31
   0  -5  11-21.4424 144.197  32
   0  -5  11 27.2954 101.127  35
   0   5  11 32.1945 94.9760  17
   0  -5  11 180.018 135.144  20
   0   5  11 166.407 171.124  18
   0  -5  13-77.1631 173.724  31
   0  -5  13 49.9731 106.091  35
   0   5  13 117.740 136.128  17
   0  -5  13 151.199 150.765  20
   0  -5  15-27.0218 178.814  34
   0  -5  15 23.9357 113.621  31
   0  -5  15-42.4571 162.265  35
   0   5  15-14.8999 118.864  17
   0  -5  15 168.533 142.371  20
   0  -5  17 3.68641 185.764  34
   0  -5  17-198.594 208.135  31
   0  -5  17-73.3195 230.429  20
   0   5  17 118.825 128.002  17
   0   5  19 23.2995 233.958  45
   0  -5  19-77.5842 181.674  45
   0  -5  19-273.405 321.422  66
   0   5  19 121.191 185.074  67
   0  -5  19 95.4312 195.231  34
   0   5  19-52.9638 209.384  17
   0   5  21-153.788 300.656  67
   0  -5  21-120.496 246.149  66
   0   5  21 167.976 281.709  42
   0  -5  21 65.9273 120.893  34
   0  -5  21-165.055 330.813  45
   0   5  21-223.585 237.411  45
   0   5  23-90.4478 266.837  42
   0   5  23 118.874 312.846  67
   0  -5  23 527.140 331.493  45
   0   5  23 167.751 229.123  45
   0   5  25-63.2972 174.610  42
   0   5  25-371.679 422.569  67
   0   5  25 131.848 270.103  45
   0  -5  25 73.6268 231.009  45
   0  -5  27 10.0528 153.102  45
   0   5  27 327.568 238.362  45
   0  -6 -28 30.7447 230.320  49
   0   6 -28 213.957 139.149  57
   0  -6 -28 9.15521 172.653  37
   0   6 -28 115.486 199.404  39
   0  -6 -26 832.866 463.940  49
   0   6 -26 207.330 163.053  49
   0  -6 -26 513.745 258.575  56
   0   6 -26 297.117 199.307  57
   0  -6 -26-211.051 199.782  37
   0   6 -24 1525.29 439.941  49
   0   6 -24 1188.83 467.281  57
   0  -6 -24 1003.39 373.828  56
   0   6 -22 3199.00 842.895  49
   0  -6 -22 3955.75 908.811  56
   0   6 -22 2793.50 742.977  57
   0  -6 -20 363.139 288.096  56
   0   6 -20 93.7155 239.973  57
   0  -6 -20-35.9572 193.518  25
   0   6 -20 533.911 342.409  25
   0  -6 -20 460.265 359.423  26
   0   6 -20 456.943 233.633  49
   0  -6 -20 852.843 448.403  30
   0   6 -20-83.0599 243.176  29
   0   6 -20-89.0866 201.777  28
   0   6 -20 116.011 133.509  22
   0  -6 -20 322.987 249.842  22
   0   6 -18 5416.07 910.307  57
   0   6 -18 4149.82 886.739  49
   0  -6 -18 4709.09 823.206  25
   0   6 -18 4787.49 817.707  25
   0  -6 -18 4510.10 825.433  26
   0   6 -18 4669.41 787.129  28
   0  -6 -18 4916.81 864.838  30
   0   6 -18 4491.25 747.754  29
   0  -6 -18 5347.81 885.241  22
   0   6 -18 4488.46 785.995  22
   0   6 -16 1511.40 472.739  25
   0  -6 -16 2259.03 548.728  26
   0  -6 -16 1162.67 411.381  25
   0   6 -16 1391.84 413.530  28
   0   6 -16 1191.32 423.132  30
   0  -6 -16 1219.61 389.071  30
   0   6 -16 1360.97 450.692  29
   0   6 -16 1185.83 407.006  22
   0  -6 -16 1421.97 435.770  22
   0  -6 -14 1138.67 277.634  25
   0   6 -14 1452.09 414.885  25
   0   6 -14 1629.13 370.696  28
   0   6 -14 1452.14 372.640  30
   0  -6 -14 1264.06 393.180  30
   0   6 -14 1460.85 388.101  29
   0   6 -14 1109.85 305.555  16
   0  -6 -14 1213.34 337.592  22
   0   6 -14 1125.86 338.742  22
   0   6 -12 19634.2 1318.98  25
   0  -6 -12 16942.1 1222.24  25
   0   6 -12 20896.9 1264.31  28
   0  -6 -12 21049.2 1306.37  30
   0   6 -12 17902.9 1300.36  30
   0   6 -12 20504.4 1255.26  29
   0   6 -12 18842.0 1142.11  16
   0  -6 -12 17439.4 1192.26  22
   0   6 -12 18857.2 1252.62  22
   0  -6 -10 1586.98 303.581  28
   0  -6 -10 1532.29 331.064  25
   0   6 -10 1622.76 345.560  25
   0   6 -10 1674.42 339.708  29
   0   6 -10 1721.76 333.826  28
   0  -6 -10 1705.04 312.268  29
   0   6 -10 1433.29 325.774  30
   0   6 -10 1749.99 325.112  16
   0   6 -10 1730.21 357.131  22
   0  -6 -10 1668.10 331.528  22
   0   6  -8 1023.29 557.260  25
   0  -6  -8 430.338 106.308  28
   0  -6  -8 402.802 143.178  25
   0  -6  -8 417.262 140.736  29
   0   6  -8 351.615 108.050  28
   0   6  -8 321.135 145.096  29
   0   6  -8 382.389 116.554  30
   0  -6  -8 834.205 417.792   7
   0  -6  -8 935.147 234.082  11
   0  -6  -8 617.150 146.694   9
   0   6  -8 551.946 159.777  16
   0   6  -8 466.060 148.538  22
   0  -6  -8 629.761 173.395  22
   0   6  -6 9186.30 816.308  25
   0   6  -6 8758.88 678.817  29
   0   6  -6 8696.23 685.185  28
   0  -6  -6 2350.98 278.222   9
   0  -6  -6 2243.08 322.337  11
   0  -6  -6 2011.45 213.683   3
   0   6  -6 2433.20 606.002   5
   0  -6  -6 1607.84 402.891   1
   0  -6  -6 2203.18 482.201   2
   0   6  -6 2524.23 335.956  16
   0  -6  -6 2086.83 569.247   7
   0  -6  -6 2134.94 217.880   4
   0   6  -6 8834.94 766.985  22
   0   6  -4 3952.27 467.474  25
   0   6  -4 4387.08 433.526  28
   0   6  -4 4902.23 464.958  29
   0   6  -4 3568.17 420.188  22
   0   6  -4 3489.49 658.986   5
   0  -6  -4 3452.28 610.417   2
   0  -6  -4 3253.01 451.383   3
   0   6  -4 3537.51 354.206  16
   0  -6  -4 3483.79 653.128   7
   0  -6  -4 3535.36 603.895   1
   0  -6  -4 3240.52 441.281   4
   0   6  -2 15276.2 782.649  17
   0   6  -2 15747.6 820.513  19
   0  -6  -2 14528.3 875.036   5
   0  -6  -2 14052.0 1050.63   3
   0  -6  -2 14832.8 1229.76   2
   0   6  -2 14207.6 690.734  16
   0  -6  -2 14687.6 1351.23   6
   0  -6  -2 14552.8 1083.19   4
   0  -6  -2 13983.2 1187.37   1
   0   6  -2 14476.3 1181.89   5
   0   6   0 23532.4 980.495  17
   0  -6   0 24036.4 1383.09   5
   0   6   0 23214.7 841.401  16
   0  -6   0 25237.4 1853.09   6
   0  -6   0 23013.8 1583.41   1
   0  -6   0 23618.1 1530.96   3
   0  -6   0 22802.9 1597.18   2
   0  -6   0 22772.6 1502.10   4
   0   6   0 22787.5 1293.51   5
   0  -6   2 14413.2 687.725  15
   0   6   2 14702.6 753.023  17
   0  -6   2 15076.1 1332.49   4
   0  -6   2 15070.7 1288.24   5
   0  -6   2 14629.9 1310.94   3
   0  -6   2 13076.7 1396.29   6
   0   6   4 3447.35 351.133  18
   0   6   4 3960.48 389.920  19
   0  -6   4 3401.20 369.467  20
   0  -6   4 3772.29 348.121  14
   0  -6   4 3325.68 676.373   3
   0  -6   4 3457.02 346.922   8
   0  -6   4 3788.08 368.336  15
   0   6   4 3890.57 374.510  17
   0  -6   4 3450.26 701.214   4
   0  -6   4 4014.80 745.047   5
   0  -6   6 4502.77 489.211  32
   0   6   6 2397.16 350.335  19
   0  -6   6 3060.81 354.634  20
   0   6   6 2768.06 349.520  18
   0  -6   6 2161.75 607.158   5
   0  -6   6 2453.70 321.934  14
   0  -6   6 2784.47 332.107   8
   0  -6   6 2423.05 663.630   4
   0   6   6 2652.18 521.378   2
   0   6   6 2163.42 462.691   1
   0  -6   6 2370.54 641.354   3
   0   6   6 2804.77 345.475  17
   0  -6   8 390.770 147.516  31
   0  -6   8 435.525 176.850  32
   0   6   8 893.609 230.189  18
   0   6   8 900.569 248.362  19
   0  -6   8 685.850 219.811  20
   0   6   8 675.374 187.253  17
   0  -6   8 584.951 175.227  14
   0  -6  10 2245.17 381.263  35
   0  -6  10 1941.43 357.261  32
   0  -6  10 1437.95 300.141  31
   0  -6  10 1701.64 331.758  20
   0   6  10 1640.00 317.355  18
   0   6  10 1818.36 315.338  17
   0  -6  12 21359.5 1336.09  32
   0  -6  12 20324.6 1266.96  31
   0  -6  12 21360.0 1265.53  35
   0   6  12 21600.5 1175.10  17
   0  -6  12 19452.4 1153.09  20
   0   6  14 1431.74 357.304  17
   0  -6  14 1489.04 382.446  31
   0  -6  14 1455.91 373.026  35
   0  -6  14 1318.37 368.922  20
   0   6  16 1523.68 400.989  17
   0  -6  16 1555.62 420.350  20
   0  -6  16 1759.65 427.903  31
   0  -6  16 1662.27 441.594  35
   0  -6  16 1707.83 485.376  34
   0   6  18 6933.40 1059.11  67
   0  -6  18 5758.53 979.845  66
   0  -6  18 6787.29 1014.94  54
   0   6  18 5622.75 950.302  45
   0  -6  18 5113.13 828.535  45
   0  -6  18 4604.69 799.713  34
   0  -6  18 4188.94 678.215  20
   0   6  18 5496.28 811.051  17
   0   6  20 389.653 257.205  17
   0  -6  20 205.200 301.632  66
   0   6  20-75.1869 243.740  67
   0   6  20 156.702 187.016  42
   0  -6  20 568.528 349.316  34
   0   6  20 403.533 388.724  45
   0  -6  20 236.763 281.983  45
   0   6  22 2765.46 570.093  42
   0  -6  22 4454.51 1047.89  66
   0   6  22 4270.17 832.723  67
   0  -6  22 3848.22 759.647  45
   0   6  22 2860.59 668.295  45
   0   6  24 1390.75 330.845  42
   0  -6  24 1518.30 506.409  66
   0   6  24 1657.09 564.676  67
   0   6  24 1706.45 500.028  45
   0  -6  24 1548.94 448.428  45
   0  -6  26 369.607 228.448  45
   0   6  26 311.772 213.762  45
   0   6  26 520.657 251.837  42
   0  -6  28 228.481 183.700  45
   0  -7 -27 59.1920 182.041  49
   0   7 -27 200.076 207.545  57
   0   7 -27 224.197 218.541  39
   0  -7 -25 286.219 318.145  56
   0   7 -25 25.1338 206.228  57
   0  -7 -25 172.354 362.194  49
   0  -7 -23 282.645 367.950  56
   0   7 -23 143.070 354.933  57
   0   7 -23 19.5702 322.348  49
   0   7 -21 268.520 228.603  49
   0  -7 -21 256.996 282.919  26
   0  -7 -21 65.4717 229.727  30
   0   7 -21 17.2088 130.518  29
   0   7 -21-125.487 237.304  28
   0  -7 -21 473.454 292.901  56
   0   7 -21-408.093 325.192  57
   0  -7 -19 110.027 137.308  12
   0   7 -19 514.245 562.461  57
   0  -7 -19-36.7909 310.510  26
   0  -7 -19-13.2134 197.228  25
   0   7 -19 187.577 236.161  25
   0   7 -19 819.207 471.957  62
   0   7 -19 211.558 209.383  28
   0   7 -19 281.023 304.520  29
   0  -7 -19-84.1022 215.986  30
   0  -7 -19 80.8760 275.674  22
   0   7 -19-68.3160 134.951  22
   0   7 -17 183.755 195.381  28
   0  -7 -17 72.5641 288.600  30
   0   7 -17-114.871 191.968  29
   0  -7 -17-138.175 191.048  22
   0   7 -17-0.34533 153.497  22
   0  -7 -17-51.6439 201.498  26
   0   7 -17-178.913 283.403  25
   0  -7 -17 36.3637 218.248  25
   0  -7 -15 192.370 241.622  30
   0   7 -15-79.1929 140.561  29
   0   7 -15 100.549 201.567  28
   0  -7 -15 30.4406 152.354  22
   0   7 -15 44.7963 133.566  22
   0  -7 -15 218.798 232.061  25
   0   7 -15 176.145 298.411  25
   0  -7 -15 21.1892 188.981  26
   0   7 -13 79.6403 163.732  30
   0  -7 -13-91.0331 197.431  30
   0   7 -13 188.464 247.029  28
   0   7 -13 36.4381 217.022  29
   0   7 -13 6.37305 126.049  16
   0  -7 -13 97.0077 179.022  22
   0   7 -13-20.9279 119.880  22
   0  -7 -13 20.3286 195.329  25
   0   7 -13 88.7194 210.282  25
   0   7 -11 225.094 256.940  28
   0   7 -11-39.3213 112.471  30
   0  -7 -11-93.3420 175.977  30
   0   7 -11-83.3191 178.663  29
   0   7 -11 55.5018 166.137  16
   0   7 -11 68.1142 172.310  22
   0  -7 -11 113.853 180.893  22
   0   7 -11-64.4558 123.231  25
   0  -7 -11 172.855 199.075  25
   0   7  -9-46.2940 135.137  30
   0  -7  -9-80.8598 92.5532  29
   0   7  -9 15.5835 139.628  29
   0   7  -9 20.1259 186.354  28
   0  -7  -9 69.3983 93.8539  11
   0  -7  -9 187.635 179.978   7
   0   7  -9 551.819 274.018  16
   0   7  -9 279.890 213.200  22
   0  -7  -9 137.723 180.476  22
   0  -7  -9 161.646 220.006  25
   0   7  -9-28.6865 128.734  25
   0  -7  -9-130.634 101.445  28
   0   7  -7-118.002 155.780  29
   0   7  -7-254.503 161.950  28
   0   7  -7-54.8934 205.138  30
   0  -7  -7 236.996 287.287   7
   0  -7  -7 58.5835 143.131   9
   0   7  -7 349.725 197.314  16
   0  -7  -7 11.5324 118.855  11
   0   7  -7-26.6726 147.673  22
   0   7  -7 33.4123 105.183  25
   0   7  -5 124.168 191.624  29
   0   7  -5 71.6003 159.680  28
   0  -7  -5 219.087 218.634   4
   0  -7  -5 248.774 303.085   7
   0  -7  -5 473.473 199.547   9
   0  -7  -5 193.748 207.587   3
   0   7  -5 295.154 247.622  16
   0  -7  -5 139.472 195.861   1
   0  -7  -5 194.901 221.239   2
   0   7  -5 94.1542 87.7288  22
   0   7  -5-152.671 128.768  25
   0  -7  -3 252.998 297.305   1
   0   7  -3 94.9865 153.054  16
   0  -7  -3-78.7331 142.920   3
   0  -7  -3-107.183 172.656   6
   0  -7  -3 96.0178 228.065   2
   0   7  -3 95.3836 220.993   5
   0  -7  -3-1.14087 68.0033   5
   0   7  -3-23.5798 162.501  17
   0  -7  -3 71.5286 127.150   4
   0   7  -3 301.335 245.644  19
   0   7  -3 341.541 160.981  22
   0   7  -3 132.377 89.2205  25
   0   7  -1 44.6491 79.9066  16
   0  -7  -1 346.734 362.571   6
   0  -7  -1 65.9268 155.870   3
   0   7  -1 221.541 239.187  17
   0   7  -1 35.2429 102.353   5
   0  -7  -1 211.794 309.687   2
   0  -7  -1 15.3623 167.770   5
   0  -7  -1 25.7947 219.409   1
   0  -7  -1-10.0658 136.171   4
   0   7  -1 553.354 274.424  19
   0  -7   1-90.3905 89.5855  15
   0  -7   1-25.1005 134.289   3
   0  -7   1 121.570 235.787   4
   0  -7   1 102.429 172.451   5
   0  -7   1 176.179 230.593   1
   0   7   1-59.8313 71.9981  16
   0   7   1-43.5328 211.581  17
   0  -7   1-47.2882 168.264   2
   0  -7   1 32.5994 207.258   6
   0   7   1 108.763 262.319  19
   0  -7   3 320.280 352.978   5
   0  -7   3 85.9046 66.4147  10
   0  -7   3 84.3673 156.407   4
   0  -7   3 256.695 321.477   2
   0   7   3 60.6505 230.232  17
   0  -7   3 67.0058 261.646   1
   0  -7   3 233.464 247.563   3
   0  -7   3 288.212 190.515  15
   0  -7   3 84.4195 77.7473   8
   0   7   3 104.979 229.475  19
   0   7   3 105.961 76.1504  18
   0  -7   5 568.822 207.584   8
   0   7   5 584.599 280.358  17
   0  -7   5 805.182 243.052  14
   0  -7   5 375.822 313.352  20
   0   7   5 221.054 169.627  18
   0   7   5 194.251 294.956  19
   0  -7   5 543.622 307.943  32
   0  -7   7 807.238 244.786  14
   0  -7   7 171.425 240.040   8
   0   7   7 342.548 164.831  17
   0  -7   7 1103.91 310.422  20
   0   7   7 483.742 332.054  19
   0   7   7 69.6877 158.961  18
   0  -7   7 151.285 232.476  31
   0  -7   7 67.3282 293.128  32
   0   7   9 839.617 332.288  17
   0  -7   9 139.506 318.531  14
   0   7   9 255.956 348.008  19
   0   7   9 127.026 142.073  18
   0  -7   9 638.804 247.680  20
   0  -7   9 139.477 369.451  32
   0  -7   9 20.5929 167.223  35
   0  -7   9 437.135 205.140  31
   0   7  11 839.153 283.954  17
   0   7  11 84.4085 167.431  18
   0  -7  11 1187.71 319.764  20
   0  -7  11 126.224 327.387  32
   0  -7  11 966.274 306.578  35
   0  -7  11 246.624 319.030  31
   0   7  13 1071.49 337.634  17
   0  -7  13 228.162 357.402  20
   0  -7  13 1089.54 426.820  35
   0   7  15-28.8851 197.092  17
   0  -7  15 682.978 301.115  20
   0  -7  15 99.8656 257.326  35
   0   7  17 512.591 289.327  17
   0  -7  17 87.6837 219.224  34
   0  -7  17 648.592 341.069  20
   0   7  19 185.972 153.541  17
   0  -7  19 123.073 222.801  66
   0   7  19 243.328 273.429  67
   0  -7  19 49.7806 187.533  45
   0   7  19 207.800 331.247  45
   0  -7  19-301.658 389.461  54
   0   7  19 178.850 222.574  42
   0  -7  19 122.302 242.174  34
   0  -7  21 399.043 399.241  66
   0   7  21-47.5139 271.899  67
   0   7  21 229.344 178.574  42
   0  -7  21 284.638 301.802  34
   0  -7  21 65.4564 195.424  45
   0   7  21 261.400 290.268  45
   0   7  23-174.029 190.861  42
   0   7  23-186.799 287.540  67
   0  -7  23 168.945 270.281  66
   0  -7  23 425.387 340.950  45
   0   7  23 182.678 298.402  45
   0   7  25 224.182 268.971  45
   0  -7  25-186.437 298.160  45
   0   7  25-84.8005 194.053  42
   0  -7  27-56.9310 147.541  45
   0   7  27 498.977 220.623  42
   0  -8 -26 3207.53 623.649  49
   0   8 -26 3024.79 549.741  39
   0  -8 -26 3718.42 695.934  37
   0   8 -26 3293.24 607.921  57
   0   8 -24 6524.22 872.457  39
   0   8 -24 7128.91 968.225  57
   0  -8 -22 4833.38 915.438  56
   0   8 -22 4783.02 907.424  57
   0   8 -20 10472.7 1249.38  62
   0  -8 -20 9694.52 1289.59  26
   0   8 -20 8495.79 1188.16  25
   0  -8 -20 8469.83 1172.98  25
   0   8 -20 10511.3 1303.14  57
   0   8 -20 8007.99 1125.98  22
   0  -8 -20 9772.32 1245.22  22
   0   8 -20 8065.02 1123.27  29
   0   8 -20 8340.09 1122.99  28
   0  -8 -20 9982.32 1345.61  30
   0   8 -18 15340.2 1541.24  62
   0  -8 -18 18103.2 1623.72  25
   0   8 -18 14373.9 1519.76  25
   0  -8 -18 18688.9 1673.58  26
   0  -8 -18 16690.4 1620.13  30
   0   8 -18 15760.0 1467.22  29
   0   8 -18 15879.2 1461.79  28
   0   8 -18 16021.3 1606.51  57
   0   8 -18 14475.7 1486.70  22
   0  -8 -18 17643.7 1567.02  22
   0  -8 -16 18126.9 1637.06  26
   0   8 -16 16843.1 1541.07  25
   0  -8 -16 20417.8 1601.55  25
   0   8 -16 19134.6 1493.38  28
   0  -8 -16 21202.7 1676.17  30
   0   8 -16 19439.0 1514.69  29
   0   8 -16 17431.3 1512.56  22
   0  -8 -16 20132.4 1529.65  22
   0   8 -14 82851.3 3121.97  25
   0  -8 -14 78712.9 2916.83  25
   0   8 -14 83673.3 2915.55  29
   0  -8 -14 87606.2 3124.11  30
   0   8 -14 79421.9 2832.76  28
   0   8 -14 84124.6 2799.01  16
   0  -8 -14 88214.6 2983.91  22
   0   8 -14 85398.8 3096.11  22
   0  -8 -12 53323.4 2207.81  25
   0   8 -12 55696.3 2428.57  25
   0   8 -12 54302.1 2164.97  28
   0  -8 -12 56199.3 2351.48  30
   0   8 -12 53168.2 2141.77  29
   0   8 -12 59496.9 2181.19  16
   0   8 -12 53739.5 2314.99  22
   0  -8 -12 54892.1 2149.31  22
   0   8 -10 72379.2 2610.03  25
   0  -8 -10 82128.1 2428.87  25
   0   8 -10 64769.1 2170.33  29
   0   8 -10 67253.5 2207.07  28
   0  -8 -10 76128.4 2368.64  11
   0  -8 -10 69282.7 4302.82   7
   0   8 -10 73437.1 2248.35  16
   0  -8 -10 72242.3 2277.87  22
   0   8 -10 74029.4 2559.34  22
   0   8  -8 76945.5 2493.65  25
   0   8  -8 83705.8 2292.83  28
   0   8  -8 83022.7 2286.84  29
   0  -8  -8 68785.5 2140.96  28
   0   8  -8 73684.1 2460.54  30
   0  -8  -8 69652.5 2146.76  29
   0  -8  -8 79543.4 4168.87   7
   0   8  -8 80130.2 2175.09  16
   0  -8  -8 84922.9 2314.99  11
   0  -8  -8 79058.4 1984.47   9
   0   8  -8 81168.8 2512.94  22
   0   8  -6 46826.1 1835.27  25
   0   8  -6 43093.7 1595.48  29
   0   8  -6 45613.0 1622.02  28
   0   8  -6 38836.4 1694.44  30
   0  -8  -6 48474.3 3008.33   7
   0  -8  -6 50938.8 1509.61   9
   0   8  -6 46181.9 1525.79  16
   0  -8  -6 39319.3 2518.89   2
   0  -8  -6 47611.6 1643.74  11
   0  -8  -6 38192.5 2469.05   1
   0   8  -6 47334.7 1788.70  22
   0  -8  -4 94600.4 3132.35   3
   0   8  -4 100723. 2132.28  16
   0  -8  -4 103134. 4077.68   7
   0  -8  -4 107726. 4488.19   6
   0  -8  -4 100546. 3250.32   4
   0  -8  -4 94120.4 3909.44   2
   0  -8  -4 92886.3 3845.16   1
   0   8  -4 84371.9 2341.49  25
   0   8  -4 109850. 2435.42  19
   0   8  -4 84616.0 2296.58  22
   0   8  -2 52079.7 1602.05  19
   0   8  -2 49742.3 1602.39  17
   0  -8  -2 50720.9 2561.93   4
   0  -8  -2 51288.3 2847.56   1
   0   8  -2 53805.8 1509.20  16
   0  -8  -2 50561.2 3035.60   6
   0  -8  -2 53608.9 2150.86   5
   0  -8  -2 49630.1 2826.71   2
   0   8  -2 51862.0 2690.19   5
   0  -8  -2 50401.0 2542.51   3
   0   8   0 102633. 2282.84  17
   0   8   0 103844. 2243.40  19
   0  -8   0 103013. 3494.47   5
   0  -8   0 108227. 4051.62   4
   0  -8   0 100591. 4063.30   2
   0  -8   0 112903. 4644.12   6
   0  -8   0 117249. 4198.90   3
   0  -8   0 101827. 4045.09   1
   0   8   0 106200. 2063.99  16
   0   8   2 42767.5 1193.16  18
   0   8   2 51165.7 1598.86  17
   0   8   2 52659.5 1586.22  19
   0  -8   2 49412.0 3127.12   6
   0  -8   2 49864.7 1469.12  15
   0  -8   2 49428.0 2751.73   5
   0  -8   2 51988.3 2984.15   3
   0  -8   2 49143.7 2917.07   4
   0   8   2 50228.0 1394.37  16
   0  -8   2 55704.7 1450.40   8
   0  -8   4 96969.7 2396.42  32
   0   8   4 94110.2 2186.44  19
   0  -8   4 87080.5 2032.32  20
   0   8   4 97359.9 1966.19  18
   0  -8   4 103495. 2154.04  15
   0   8   4 94686.1 2170.06  17
   0  -8   4 99690.6 1999.32  14
   0  -8   4 103010. 2081.63   8
   0  -8   6 44902.7 1684.67  32
   0  -8   6 40077.2 1549.04  31
   0   8   6 45447.4 1481.51  18
   0   8   6 45841.4 1601.54  19
   0  -8   6 46884.4 1480.91  20
   0  -8   6 50251.6 1511.11   8
   0  -8   6 49483.2 1515.44  14
   0   8   6 50384.6 1625.42  17
   0  -8   8 80496.6 2386.55  32
   0  -8   8 72648.9 2184.84  31
   0   8   8 80541.5 2308.46  19
   0  -8   8 88514.2 2191.61  20
   0   8   8 82823.4 2167.15  18
   0  -8   8 86914.3 2145.28  14
   0   8   8 91506.8 2287.80  17
   0  -8   8 81555.4 2060.46   8
   0  -8  10 76890.8 2489.70  32
   0  -8  10 74871.0 2333.77  35
   0   8  10 74658.0 2403.91  19
   0   8  10 74199.0 2257.14  18
   0  -8  10 76157.7 2178.49  20
   0   8  10 80124.8 2278.57  17
   0  -8  12 58594.4 2371.34  32
   0  -8  12 58496.4 2219.15  35
   0   8  12 57293.9 2165.89  18
   0  -8  12 59166.6 2104.25  20
   0   8  12 64465.8 2204.60  17
   0  -8  14 90247.4 2965.52  35
   0  -8  14 89978.7 2843.58  20
   0  -8  16 19295.3 1581.21  34
   0   8  16 24278.5 1634.11  17
   0  -8  16 20805.9 1543.63  35
   0  -8  16 20984.5 1499.18  20
   0  -8  18 16145.2 1380.20  20
   0   8  18 19863.0 1610.38  17
   0   8  18 17795.7 1767.30  67
   0  -8  18 17533.9 1736.40  66
   0  -8  18 16648.9 1542.52  45
   0   8  18 17161.1 1674.93  45
   0  -8  18 18022.2 1702.20  54
   0  -8  18 16566.5 1612.18  53
   0   8  18 17509.9 1287.71  42
   0  -8  18 17964.6 1653.92  34
   0  -8  20 12060.2 1435.97  66
   0   8  20 11557.9 1387.50  67
   0  -8  20 10640.7 1194.66  45
   0   8  20 12875.7 1410.74  45
   0  -8  20 10004.0 1245.99  53
   0   8  20 11017.8 1035.94  42
   0  -8  20 9224.17 1215.06  34
   0   8  22 6100.93 797.112  42
   0   8  22 7005.84 1079.83  67
   0  -8  22 5435.48 931.723  66
   0  -8  22 5668.35 883.851  45
   0   8  22 5630.28 921.684  45
   0   8  24 9198.43 931.197  42
   0  -8  24 6955.12 983.447  66
   0   8  24 7548.28 989.581  45
   0  -8  24 7997.50 966.640  45
   0   8  26 4198.67 534.860  42
   0  -8  26 4211.84 638.419  45
   0  -9 -27 102.242 227.039  37
   0   9 -27 322.039 197.681  39
   0   9 -27 339.326 277.166  57
   0  -9 -27 165.908 189.744  49
   0   9 -25 180.300 192.421  39
   0   9 -25-39.9334 253.429  57
   0  -9 -25 258.501 200.706  49
   0   9 -23 579.251 582.571  57
   0   9 -23-71.4930 266.680  39
   0   9 -21-164.230 326.692  62
   0   9 -21 522.105 397.578  57
   0   9 -19-391.814 395.017  57
   0   9 -19-212.850 456.651  62
   0   9 -19 87.4559 470.239  25
   0  -9 -19-68.3944 160.651  26
   0  -9 -19-59.3111 213.857  25
   0  -9 -19-175.362 172.533  22
   0   9 -19 48.4044 230.976  22
   0   9 -19-3.73042 172.650  28
   0   9 -19 244.951 300.164  29
   0  -9 -19-59.7266 292.492  30
   0   9 -17-245.301 332.227  57
   0  -9 -17-118.236 181.496  26
   0   9 -17 42.4956 142.710  25
   0  -9 -17-213.216 297.958  25
   0   9 -17 359.085 306.908  62
   0   9 -17 328.730 283.951  29
   0  -9 -17 253.620 203.807  30
   0   9 -17-45.1594 260.832  28
   0  -9 -17-44.3496 200.781  22
   0   9 -17-82.2283 164.683  22
   0  -9 -15 118.356 214.847  30
   0   9 -15-50.5614 197.551  29
   0   9 -15 144.221 176.808  28
   0   9 -15 128.667 177.105  22
   0  -9 -15 238.982 207.702  22
   0  -9 -15-116.148 187.756  26
   0   9 -15-158.005 213.289  25
   0  -9 -15 172.721 247.105  25
   0   9 -13 122.315 187.839  28
   0  -9 -13-79.5439 165.560  30
   0   9 -13 9.62849 158.649  29
   0   9 -13-16.8967 141.569  16
   0  -9 -13 140.988 196.885  22
   0   9 -13 264.367 220.169  22
   0   9 -13-36.6732 215.825  25
   0  -9 -13 112.572 240.535  25
   0   9 -11 132.293 191.639  28
   0   9 -11 11.9612 160.516  29
   0   9 -11-78.0963 107.023  16
   0  -9 -11-220.062 202.075   7
   0  -9 -11 12.5008 113.199  22
   0   9 -11 146.398 139.743  22
   0  -9 -11 108.185 148.475  25
   0   9 -11 182.316 203.789  25
   0   9  -9-1.42193 145.489  28
   0   9  -9-66.7866 151.805  29
   0  -9  -9 111.959 114.612   9
   0   9  -9 21.7447 127.328  16
   0  -9  -9-6.63325 235.232   7
   0  -9  -9 118.477 99.9358  11
   0   9  -9 326.160 150.287  22
   0  -9  -9 107.542 94.5967  22
   0   9  -9 8.03388 109.515  25
   0  -9  -9 57.3737 114.333  25
   0   9  -7 12.3209 106.770  28
   0   9  -7-25.2690 129.130  29
   0  -9  -7-15.2302 188.370   7
   0  -9  -7-73.5109 124.513  11
   0   9  -7-20.2127 78.7941  16
   0  -9  -7-6.96884 108.628   9
   0   9  -7 381.206 230.834  25
   0  -9  -5 180.264 240.451   7
   0  -9  -5-88.4419 280.691   1
   0  -9  -5 1.80474 93.4360   2
   0  -9  -5 235.997 247.328   6
   0   9  -5 41.3295 104.005  16
   0   9  -5 1052.97 273.762  22
   0   9  -5 252.023 170.604  19
   0   9  -5 1147.40 303.773  25
   0   9  -3-48.8901 98.8316  16
   0  -9  -3 52.2277 82.6028   3
   0  -9  -3 53.5621 118.481   4
   0  -9  -3 62.0704 103.032   6
   0   9  -3 44.8392 120.996  17
   0   9  -3 247.908 190.560  19
   0   9  -1 224.789 139.465  16
   0  -9  -1 26.7756 141.220   3
   0   9  -1-78.3750 100.026  17
   0  -9  -1 65.6391 277.286   6
   0  -9  -1-54.0250 113.711   4
   0  -9  -1 87.6224 147.065   5
   0   9  -1 93.1189 106.400  19
   0   9   1 61.5977 124.707  17
   0   9   1-19.1339 81.2307  16
   0  -9   1-5.55572 100.677   5
   0  -9   1 167.279 268.935   6
   0  -9   1 50.8626 88.2680  15
   0   9   1 244.427 151.664  19
   0   9   3-131.375 172.311  17
   0  -9   3-25.0466 86.4175   8
   0  -9   3-103.879 122.006  14
   0   9   3 8.72788 52.6983  16
   0  -9   3-58.4832 86.6274  15
   0   9   3-3.83579 102.858  18
   0   9   3 99.6098 98.3439  19
   0  -9   3 261.672 139.887  32
   0   9   5 112.137 124.370  17
   0  -9   5 72.1525 77.7813  14
   0  -9   5 213.316 133.093   8
   0   9   5 145.118 71.7505  18
   0   9   5-15.3921 154.737  19
   0  -9   5 26.4445 149.768  20
   0  -9   5 174.388 156.866  32
   0  -9   7 44.4850 76.8535   8
   0  -9   7-79.0181 92.1064  14
   0   9   7 213.570 179.038  17
   0  -9   7-162.490 177.675  20
   0   9   7 103.015 144.519  19
   0   9   7 57.6904 129.061  18
   0  -9   7-127.143 162.776  32
   0   9   9-170.775 204.710  17
   0  -9   9 25.2032 123.972  14
   0   9   9-184.829 220.106  19
   0   9   9-90.8075 148.286  18
   0  -9   9 83.9361 163.151  20
   0  -9   9 108.173 176.826  32
   0   9  11-303.249 229.873  17
   0  -9  11-97.6624 119.085  20
   0   9  11 80.0986 244.728  19
   0   9  11-19.7139 124.796  18
   0  -9  11-258.572 191.523  35
   0  -9  11 281.855 220.318  32
   0   9  13-10.1809 115.401  17
   0  -9  13 72.8406 160.747  20
   0  -9  13-103.680 261.494  32
   0  -9  13-82.5351 151.970  35
   0   9  15-76.2232 237.707  17
   0  -9  15-53.7992 158.034  35
   0  -9  15 65.1738 159.820  20
   0  -9  17-2.03833 172.018  20
   0   9  17-85.1015 259.512  67
   0  -9  17 66.8803 317.460  54
   0   9  17-24.1342 205.004  17
   0  -9  17 7.61452 197.052  45
   0   9  17-6.77310 187.237  42
   0  -9  17-350.245 271.745  34
   0  -9  17-98.0229 225.671  35
   0  -9  19 137.881 174.734  20
   0   9  19 150.518 201.653  17
   0   9  19-120.809 481.370  67
   0  -9  19 76.3944 239.127  66
   0  -9  19 255.009 304.973  45
   0  -9  19-145.881 270.562  54
   0  -9  19-39.9454 175.708  53
   0   9  19 105.881 154.756  42
   0  -9  19-266.401 309.260  34
   0  -9  21 109.068 255.595  53
   0   9  21-48.5703 209.161  42
   0  -9  21-585.700 473.889  66
   0  -9  21-67.0964 303.083  45
   0   9  23 47.1487 157.223  42
   0  -9  23 44.4575 229.555  66
   0  -9  23 323.099 369.517  45
   0   9  25-72.3532 200.933  42
   0  -9  25-99.1104 173.893  66
   0  -9  25-148.211 308.646  45
   0   9  27-174.489 150.555  42
   0  -9  27 78.6937 226.280  45
   0 -10 -26 8249.14 922.082  37
   0  10 -26 5869.69 645.856  39
   0  10 -26 6073.54 734.166  57
   0 -10 -26 5669.53 762.346  49
   0  10 -24 5229.69 813.456  57
   0  10 -24 5416.11 733.040  39
   0  10 -22 7623.50 1014.65  62
   0  10 -22 6729.59 902.043  39
   0  10 -22 9408.85 1162.20  57
   0 -10 -20 5096.24 975.332  26
   0  10 -20 6360.79 1012.84  57
   0  10 -20 6719.62 998.660  62
   0 -10 -20 4421.09 878.512  30
   0  10 -18 14658.7 1480.60  62
   0  10 -18 8886.17 1243.32  25
   0 -10 -18 13201.2 1440.35  26
   0 -10 -18 11145.3 1328.14  25
   0  10 -18 15232.0 1605.13  57
   0 -10 -18 11590.7 1331.97  22
   0  10 -18 8823.71 1183.40  22
   0  10 -18 10890.9 1214.82  28
   0 -10 -18 13058.8 1511.43  30
   0  10 -18 11638.5 1300.92  29
   0  10 -16 10264.1 1249.14  62
   0 -10 -16 7966.99 1065.43  25
   0 -10 -16 8840.84 1151.39  26
   0  10 -16 7894.52 1092.64  25
   0 -10 -16 9883.90 1193.61  30
   0  10 -16 7527.49 1000.26  29
   0  10 -16 8444.54 1068.18  28
   0 -10 -16 7607.79 1035.16  22
   0  10 -16 7479.33 1028.45  22
   0  10 -16 8644.61 1227.37  57
   0 -10 -14 25293.5 1696.53  25
   0  10 -14 23447.8 1813.48  25
   0  10 -14 24601.0 1690.30  29
   0 -10 -14 24996.5 1780.73  30
   0  10 -14 22615.4 1625.19  28
   0  10 -14 22041.7 1542.75  16
   0  10 -14 23184.5 1761.77  22
   0 -10 -14 22864.9 1647.83  22
   0 -10 -12 58033.9 2422.50  25
   0  10 -12 56484.5 2666.21  25
   0 -10 -12 56332.2 2588.02  30
   0  10 -12 53975.7 2301.39  28
   0  10 -12 52203.9 2278.30  29
   0  10 -12 53008.1 2237.31  16
   0 -10 -12 53804.8 2397.94  22
   0  10 -12 52952.8 2512.53  22
   0  10 -10 47528.7 2330.30  25
   0 -10 -10 47937.9 2046.35  25
   0  10 -10 43664.1 1934.07  29
   0  10 -10 49434.0 2052.52  28
   0  10 -10 43671.0 1896.33  16
   0 -10 -10 40829.8 3678.18   7
   0 -10 -10 45898.1 2048.73  11
   0  10 -10 45919.5 2220.45  22
   0 -10 -10 50771.5 2022.09  22
   0  10  -8 85258.1 2939.93  25
   0  10  -8 78370.7 2477.90  29
   0  10  -8 86917.0 2644.24  28
   0 -10  -8 84376.0 4822.86   7
   0 -10  -8 78965.0 2326.30   9
   0 -10  -8 85405.2 2630.38  11
   0  10  -8 85055.4 2467.28  16
   0  10  -8 85105.1 2853.55  22
   0 -10  -6 61657.8 3845.08   7
   0  10  -6 59558.6 1957.58  16
   0 -10  -6 61121.1 1952.31   9
   0  10  -6 53652.5 2216.21  25
   0  10  -6 54329.2 2173.07  22
   0  10  -4 34350.3 1430.84  16
   0 -10  -4 31928.3 2872.57   6
   0 -10  -4 33486.2 2676.63   7
   0  10  -4 36324.8 1599.08  19
   0 -10  -2 33174.3 2937.12   6
   0 -10  -2 31356.2 2471.45   4
   0  10  -2 35076.9 1404.88  16
   0 -10  -2 35301.9 2606.12   3
   0  10  -2 36151.8 1520.69  19
   0  10  -2 36974.3 1533.45  17
   0  10   0 14125.9 877.502  16
   0 -10   0 11733.9 1789.72   6
   0 -10   0 11031.2 1345.36   5
   0  10   0 15151.2 967.774  17
   0  10   0 15981.6 969.206  19
   0 -10   2 32528.1 2923.72   6
   0  10   2 34659.6 1310.29  16
   0 -10   2 37329.2 1400.57   8
   0 -10   2 36175.3 1405.83  15
   0  10   2 39951.7 1547.82  19
   0  10   2 37725.6 1509.81  17
   0 -10   2 30787.9 1518.45  33
   0 -10   2 38388.0 1637.84  32
   0 -10   2 29358.7 1526.23  31
   0 -10   4 33502.4 1329.37  14
   0 -10   4 35081.6 1432.26  15
   0  10   4 33478.7 1465.54  17
   0 -10   4 34869.9 1394.53   8
   0  10   4 36823.6 1550.43  19
   0 -10   4 32049.6 1433.05  20
   0 -10   4 39085.9 1680.05  32
   0  10   6 57997.3 2006.45  17
   0 -10   6 60628.7 1905.74   8
   0 -10   6 59864.7 1862.89  14
   0  10   6 62128.3 2105.79  19
   0 -10   6 62909.7 1926.43  20
   0  10   6 65791.5 1953.91  18
   0 -10   6 65705.4 2245.93  32
   0 -10   8 84518.9 2344.14  14
   0  10   8 88400.2 2598.38  17
   0 -10   8 79733.1 2301.91   8
   0  10   8 84970.3 2631.29  19
   0  10   8 81205.4 2348.31  18
   0 -10   8 91937.8 2446.61  20
   0 -10   8 89649.6 2760.65  32
   0 -10  10 46944.6 1893.95  14
   0  10  10 49368.7 2044.59  17
   0 -10  10 47127.3 2115.28  32
   0 -10  10 52444.7 2095.45  35
   0  10  10 45488.2 2050.31  19
   0  10  10 42472.8 1825.25  18
   0 -10  10 46199.2 1892.25  20
   0  10  12 62842.1 2436.88  17
   0 -10  12 51698.0 2097.63  24
   0 -10  12 51458.9 2099.05  23
   0 -10  12 63996.6 2649.12  32
   0 -10  12 60163.0 2316.00  20
   0 -10  12 64835.9 2486.05  35
   0  10  14 27423.0 1761.79  17
   0 -10  14 27867.2 1711.30  35
   0 -10  14 24375.6 1588.56  20
   0  10  16 11755.6 1508.34  67
   0 -10  16 11176.4 1323.61  54
   0  10  16 9301.05 1102.47  17
   0 -10  16 10607.6 1217.58  45
   0 -10  16 9948.23 1136.30  35
   0  10  16 7195.31 942.500  42
   0 -10  16 8555.35 1023.01  20
   0 -10  18 10397.6 1184.90  20
   0  10  18 13819.2 1435.57  17
   0  10  18 16431.4 1729.41  67
   0 -10  18 14330.5 1450.98  45
   0 -10  18 17263.6 1677.90  54
   0 -10  18 12923.5 1334.05  35
   0  10  18 15895.9 1238.80  42
   0 -10  18 12864.5 1431.93  34
   0 -10  20 8380.50 1208.59  66
   0 -10  20 7402.65 1067.56  45
   0 -10  20 6713.89 994.386  53
   0  10  20 6586.37 898.438  42
   0 -10  20 5051.40 933.137  34
   0 -10  22 8160.60 1074.81  53
   0  10  22 9538.15 951.788  42
   0 -10  22 9606.26 1237.43  66
   0 -10  22 9293.91 1128.60  45
   0  10  24 7072.15 754.747  42
   0 -10  24 5481.23 843.571  66
   0 -10  24 6257.92 830.053  45
   0  10  26 8177.85 731.723  42
   0 -10  26 8692.34 853.170  45
   0  11 -25 35.7048 176.425  39
   0  11 -25 47.3440 180.013  57
   0 -11 -25 261.688 283.182  49
   0  11 -23 280.983 278.910  62
   0  11 -23 458.686 277.081  57
   0  11 -23 165.774 194.465  39
   0  11 -21-202.808 354.946  62
   0  11 -21-27.7869 187.249  39
   0  11 -21 229.174 334.236  57
   0  11 -19 253.447 277.962  57
   0  11 -19 378.341 484.805  62
   0 -11 -19 917.164 427.562  26
   0  11 -19 507.499 340.969  39
   0 -11 -19 324.754 289.584  30
   0 -11 -17 396.511 246.301  22
   0  11 -17 211.271 237.718  57
   0  11 -17 237.886 309.438  62
   0 -11 -17 870.631 441.746  26
   0 -11 -17 304.068 286.952  25
   0  11 -17 445.867 365.750  39
   0 -11 -17 556.776 387.466  30
   0  11 -15 373.480 215.084  22
   0 -11 -15 137.438 141.264  22
   0  11 -15 357.357 398.318  62
   0 -11 -15 567.656 273.885  25
   0 -11 -15 200.444 282.168  26
   0  11 -15 196.994 276.436  25
   0 -11 -15 50.7033 193.771  30
   0  11 -15-9.93692 255.876  39
   0  11 -15 303.543 279.837  57
   0  11 -13 360.956 287.859  29
   0  11 -13 237.470 142.117  28
   0 -11 -13 202.296 175.292  30
   0  11 -13 288.785 220.222  16
   0 -11 -13 238.942 210.192  22
   0  11 -13 304.057 312.654  22
   0 -11 -13 34.6296 126.761  25
   0  11 -13 191.748 133.784  25
   0 -11 -11 503.422 289.492  11
   0  11 -11 473.314 268.895  16
   0  11 -11 599.486 338.958  22
   0  11 -11 563.192 270.089  19
   0 -11 -11 463.644 242.488  22
   0 -11 -11 278.785 191.085  25
   0  11 -11 338.657 377.277  25
   0 -11  -9 489.555 242.595  11
   0 -11  -9 770.134 525.449   7
   0  11  -9 592.416 239.015  16
   0  11  -9 1225.02 361.102  22
   0  11  -9 550.487 246.826  19
   0  11  -9 956.231 364.973  25
   0  11  -7 1235.16 371.776  19
   0 -11  -7 746.892 316.189  11
   0 -11  -7 599.151 348.149   7
   0 -11  -7 769.552 280.564   9
   0  11  -7 1196.66 322.615  16
   0  11  -5 1604.11 402.530  19
   0 -11  -5 1081.58 654.351   7
   0  11  -5 1087.26 301.670  16
   0  11  -3 2360.45 468.779  19
   0  11  -3 1224.55 345.739  17
   0 -11  -3 1009.68 660.590   6
   0  11  -3 1093.85 307.204  16
   0  11  -1 1710.80 399.497  19
   0  11  -1 1179.78 297.439  16
   0  11  -1 911.731 295.419  17
   0  11   1 1310.69 373.536  19
   0 -11   1 1027.48 562.009   6
   0 -11   1 995.420 318.709   8
   0  11   1 1281.91 344.180  17
   0 -11   1 1443.73 337.166  15
   0  11   1 964.008 278.240  16
   0 -11   3 1501.90 433.062  32
   0 -11   3 1637.09 383.550  20
   0  11   3 1789.39 440.997  19
   0 -11   3 1991.27 386.610  15
   0 -11   3 1134.81 332.565   8
   0 -11   3 1616.28 347.363  14
   0  11   3 1830.18 414.562  17
   0 -11   5 1771.45 405.139  32
   0  11   5 1996.84 438.649  19
   0 -11   5 2010.43 398.345  20
   0 -11   5 1089.11 327.965   8
   0  11   5 1830.12 397.844  17
   0 -11   5 1566.42 332.253  14
   0 -11   7 1686.76 401.129  32
   0  11   7 1609.02 388.292  18
   0 -11   7 1953.36 388.042  20
   0  11   7 1509.73 433.715  19
   0 -11   7 1373.05 334.765   8
   0  11   7 1756.50 440.404  17
   0 -11   7 1098.48 329.670  14
   0 -11   9 1240.21 407.248  32
   0  11   9 717.168 318.623  18
   0  11   9 1196.19 412.092  19
   0 -11   9 1298.75 337.130  20
   0  11   9 1429.24 363.252  17
   0 -11   9 951.801 316.964  14
   0 -11  11 528.350 280.469  32
   0 -11  11 579.820 310.190  35
   0  11  11 841.767 314.160  17
   0  11  11 638.103 292.392  19
   0  11  11 573.092 288.643  18
   0 -11  11 981.479 332.498  20
   0 -11  13 840.337 356.893  35
   0 -11  13 523.020 260.528  32
   0 -11  13 449.707 224.437  24
   0  11  13 825.981 312.831  17
   0 -11  13 347.465 205.412  23
   0 -11  13 471.259 209.974  20
   0 -11  15 432.902 255.538  35
   0  11  15 88.7720 243.782  58
   0 -11  15 569.619 302.821  54
   0  11  15 442.512 263.089  17
   0 -11  15 456.252 293.002  45
   0  11  15 157.010 227.044  42
   0 -11  15 447.712 220.930  20
   0 -11  17 845.063 379.182  35
   0 -11  17 764.937 355.570  34
   0 -11  17 1126.08 404.683  54
   0  11  17 822.393 411.649  17
   0 -11  17 1090.56 484.440  45
   0  11  17 844.061 370.291  42
   0 -11  17 960.217 366.530  20
   0 -11  19 521.562 399.134  66
   0 -11  19 154.310 214.913  45
   0 -11  19 368.881 319.483  53
   0 -11  19 3.42370 288.831  54
   0  11  19 246.950 175.124  42
   0 -11  19 284.449 313.114  34
   0 -11  21-46.9392 219.284  53
   0  11  21 213.224 282.223  42
   0 -11  21-202.920 321.693  66
   0 -11  21 318.462 306.325  45
   0  11  23 132.137 188.447  42
   0 -11  23 201.967 199.446  66
   0 -11  23 188.347 264.470  45
   0  11  25 155.530 176.614  42
   0 -11  25-2.39389 183.829  66
   0 -11  25 263.615 228.214  45
   0  12 -24 7030.31 864.325  57
   0  12 -24 6981.15 720.044  39
   0  12 -24 6548.00 708.115  62
   0 -12 -24 5933.96 794.403  49
   0  12 -22 13615.2 1197.06  62
   0  12 -22 13072.1 1315.48  57
   0  12 -22 12245.2 1170.50  39
   0  12 -20 14968.0 1405.85  62
   0  12 -20 13430.4 1282.11  39
   0  12 -20 13586.5 1442.88  57
   0  12 -18 38057.6 2503.63  57
   0  12 -18 41179.0 2352.91  62
   0 -12 -18 39272.9 2582.83  26
   0  12 -18 37679.5 2226.82  39
   0 -12 -18 43214.1 2770.55  30
   0  12 -16 35815.8 2751.40  19
   0 -12 -16 54879.4 2792.49  22
   0  12 -16 49760.3 2611.73  62
   0  12 -16 54357.6 3082.46  57
   0 -12 -16 70788.3 3417.77  26
   0 -12 -16 55728.5 2873.61  25
   0  12 -16 50362.4 2704.38  39
   0 -12 -16 61280.0 3189.86  30
   0  12 -14 67818.0 3246.27  19
   0 -12 -14 66279.6 2931.97  22
   0  12 -14 59939.3 2892.62  62
   0  12 -14 55772.2 3182.22  57
   0 -12 -14 70786.2 3023.09  25
   0 -12 -14 69355.7 3145.36  30
   0  12 -14 56484.3 2923.88  39
   0  12 -14 69049.9 2920.48  16
   0 -12 -12 45478.7 2312.41  25
   0 -12 -12 44637.3 2384.16  30
   0  12 -12 45921.5 2255.23  16
   0  12 -12 39729.8 2491.83  19
   0 -12 -12 45032.8 2296.63  22
   0 -12 -10 38360.7 2075.26  11
   0  12 -10 37602.6 1925.23  16
   0 -12 -10 36891.1 1936.01  25
   0  12 -10 41545.4 2217.50  19
   0 -12 -10 39536.9 1949.41  22
   0 -12  -8 45268.8 2146.17  11
   0 -12  -8 41360.8 1927.36   9
   0  12  -8 42328.2 1921.62  16
   0  12  -8 48220.6 2182.14  19
   0 -12  -6 103357. 5672.75   7
   0  12  -6 104086. 2901.09  16
   0 -12  -6 104914. 2968.37   9
   0  12  -6 108459. 3088.07  19
   0  12  -4 200912. 3875.71  16
   0 -12  -4 207433. 7723.90   7
   0  12  -4 209140. 4048.80  19
   0  12  -2 155393. 3306.05  16
   0  12  -2 149908. 3342.01  17
   0  12  -2 156889. 3344.27  19
   0 -12   0 290488. 4413.39  15
   0  12   0 299625. 4495.28  16
   0  12   0 297150. 4624.13  17
   0  12   0 309002. 4665.15  19
   0 -12   2 156261. 3303.14   8
   0 -12   2 151342. 3207.46  15
   0 -12   2 157716. 3170.67  14
   0  12   2 155069. 3359.92  19
   0  12   2 158951. 3344.43  17
   0 -12   4 204856. 3869.35  15
   0 -12   4 208985. 3909.78   8
   0 -12   4 198207. 3677.19  14
   0 -12   4 229476. 4036.90  20
   0  12   4 219115. 4085.25  17
   0  12   4 213568. 4097.13  19
   0 -12   4 200549. 4209.58  32
   0 -12   6 104517. 2735.69  14
   0 -12   6 102826. 2839.95   8
   0  12   6 105206. 3035.95  19
   0  12   6 97220.1 2867.65  17
   0 -12   6 96681.4 2706.49  20
   0 -12   6 96624.4 3014.24  32
   0 -12   8 41507.2 1877.59   8
   0 -12   8 43014.1 1862.58  14
   0  12   8 40680.1 1970.00  17
   0 -12   8 41716.2 1808.08  20
   0  12   8 44045.3 2104.72  19
   0 -12   8 38915.8 1988.48  32
   0 -12  10 38350.5 1876.89  14
   0  12  10 36849.0 1990.44  17
   0 -12  10 33402.9 1913.06  32
   0 -12  10 37063.0 1928.25  35
   0  12  10 38381.7 2092.46  19
   0 -12  10 38701.8 1864.96  20
   0  12  12 45404.5 2377.12  17
   0 -12  12 40281.6 2252.44  32
   0 -12  12 42403.6 2077.34  23
   0 -12  12 39054.6 2008.09  24
   0 -12  12 47884.7 2271.87  35
   0 -12  12 46276.1 2179.70  20
   0  12  14 67876.5 3202.65  68
   0  12  14 63188.7 2906.14  58
   0 -12  14 60953.0 3101.70  54
   0  12  14 75053.7 3213.31  17
   0 -12  14 63614.4 3037.68  45
   0 -12  14 80270.1 3122.53  35
   0  12  14 64658.6 2555.48  42
   0 -12  14 73502.5 2939.02  20
   0  12  16 58896.4 3057.22  68
   0 -12  16 55930.0 2995.52  54
   0  12  16 64919.6 3151.35  17
   0 -12  16 56532.1 2910.70  45
   0  12  16 58104.2 2522.40  42
   0 -12  16 61392.2 2920.72  35
   0 -12  16 58693.7 2828.99  20
   0 -12  18 45310.6 2547.82  45
   0 -12  18 45665.5 2685.35  54
   0 -12  18 40817.5 2463.45  35
   0  12  18 46243.0 2165.63  42
   0 -12  18 36745.6 2497.74  34
   0 -12  20 16246.7 1587.38  53
   0  12  20 18361.7 1331.12  42
   0 -12  20 17572.1 1695.21  66
   0 -12  20 18211.4 1568.26  45
   0 -12  22 12771.9 1307.03  53
   0  12  22 18092.6 1221.15  42
   0 -12  22 14705.3 1470.95  66
   0 -12  22 17015.4 1423.25  45
   0 -12  24 6664.88 910.668  66
   0 -12  24 8254.50 873.506  45
   0 -12  26 5809.49 612.340  45
   0 -13 -25 81.9220 122.430  37
   0  13 -25 130.765 153.264  39
   0  13 -23 203.178 200.609  62
   0  13 -23-20.9867 212.103  39
   0  13 -21-21.7114 288.094  62
   0  13 -21-23.8305 214.196  57
   0  13 -21 321.110 311.357  39
   0  13 -19-224.711 378.917  62
   0  13 -19-208.920 220.990  39
   0  13 -19-129.533 263.299  57
   0  13 -17 410.477 688.935  57
   0 -13 -17 93.1330 266.632  26
   0  13 -17 291.967 505.945  39
   0 -13 -17 315.053 275.013  30
   0  13 -15-164.480 270.436  19
   0 -13 -15-52.9093 157.864  22
   0  13 -15-66.7841 289.576  62
   0  13 -15 431.398 407.900  57
   0 -13 -15-222.552 309.998  26
   0 -13 -15 33.6273 160.560  25
   0  13 -15-67.6825 283.278  39
   0 -13 -15 107.196 317.218  30
   0 -13 -13-57.0788 221.800  22
   0  13 -13-129.493 275.229  19
   0  13 -13-7.10886 323.298  62
   0  13 -13-99.3719 247.988  57
   0 -13 -13 53.7210 140.479  25
   0  13 -13-39.2788 123.797  16
   0  13 -13-197.712 230.788  41
   0  13 -13 229.498 208.675  39
   0 -13 -13-136.143 181.982  30
   0 -13 -11 114.980 126.354  11
   0  13 -11 103.692 118.901  16
   0 -13 -11-201.254 197.887  30
   0  13 -11 124.276 165.638  19
   0 -13 -11-23.1264 112.171  22
   0 -13 -11-136.816 173.627  25
   0  13  -9 18.5001 159.776  19
   0 -13  -9-43.6579 131.282  22
   0 -13  -9 125.230 111.491  11
   0  13  -9-41.7320 168.669  16
   0 -13  -9-92.3408 193.554  25
   0 -13  -7 21.5285 111.337  11
   0 -13  -7 11.9013 118.960   9
   0 -13  -7 60.8178 99.2363   8
   0  13  -7 207.266 186.803  16
   0  13  -7-236.545 188.511  19
   0 -13  -5 14.0372 100.165   9
   0  13  -5 158.647 158.078  16
   0 -13  -5 37.2358 93.0547   8
   0 -13  -5 104.493 297.638   7
   0  13  -5 398.999 263.899  19
   0  13  -3 86.0447 138.371  16
   0 -13  -3-167.133 316.028   7
   0 -13  -3 73.1843 78.9741   8
   0  13  -3 276.400 202.400  19
   0  13  -1 95.5794 126.196  16
   0 -13  -1 58.8448 84.5085  15
   0 -13  -1 76.3710 86.6661   8
   0  13  -1 167.969 213.239  17
   0  13  -1 209.547 192.471  19
   0  13   1 54.0566 212.913  17
   0 -13   1-8.74388 91.6636  15
   0 -13   1-93.1754 129.490   8
   0 -13   1-26.9159 89.6451  14
   0  13   1-5.07956 117.080  16
   0  13   1 448.401 250.152  19
   0 -13   1 161.496 201.947  32
   0  13   3-31.0779 155.753  17
   0 -13   3 67.0225 149.193   8
   0 -13   3 168.705 192.945  15
   0 -13   3 132.696 164.657  14
   0 -13   3-61.2108 125.579  20
   0  13   3 57.2026 205.427  19
   0 -13   3 67.3248 134.315  32
   0 -13   5-19.5140 129.031   8
   0  13   5 410.952 293.896  17
   0 -13   5-100.464 179.162  14
   0 -13   5 19.1923 130.198  20
   0  13   5-114.676 203.749  19
   0 -13   5-0.38821 188.042  32
   0  13   7 577.041 272.794  17
   0 -13   7 2.02251 137.126   8
   0 -13   7 132.830 183.997  14
   0 -13   7 129.541 162.712  20
   0  13   7-6.99288 155.655  19
   0 -13   7-10.7201 171.749  32
   0  13   9 534.860 264.334  17
   0 -13   9-111.643 121.049  14
   0 -13   9 139.129 230.673  20
   0  13   9 50.1427 221.811  19
   0 -13   9 187.012 162.203  35
   0 -13   9 59.3676 123.348  32
   0  13  11-20.9890 227.146  17
   0 -13  11-69.6704 178.926  35
   0 -13  11 87.6327 171.098  32
   0 -13  11-85.3052 119.795  20
   0  13  11 271.553 315.162  19
   0 -13  13-114.778 165.466  20
   0 -13  13 44.3050 151.063  23
   0  13  13 1.27047 238.317  17
   0  13  13-171.794 328.202  68
   0  13  13-36.2074 347.996  51
   0 -13  13 114.514 281.528  54
   0  13  13-183.775 260.902  58
   0 -13  13-77.2420 168.837  24
   0  13  13 82.1080 251.603  42
   0 -13  13-11.0398 205.225  35
   0 -13  13 259.544 206.292  32
   0 -13  15 300.865 158.737  20
   0  13  15 378.958 325.476  17
   0  13  15-86.9204 245.818  68
   0 -13  15 272.436 256.788  45
   0  13  15-312.137 398.993  58
   0 -13  15-171.390 203.472  54
   0  13  15 236.487 265.938  42
   0 -13  15-5.34421 162.061  35
   0  13  17 562.715 439.864  68
   0 -13  17 978.461 569.533  45
   0 -13  17-0.40566 293.552  54
   0  13  17 193.957 228.692  42
   0 -13  17 120.519 187.540  35
   0 -13  17-204.886 243.048  34
   0 -13  19 286.321 291.260  54
   0 -13  19-463.614 337.307  53
   0 -13  19 73.3598 182.574  35
   0  13  19-97.0841 244.110  42
   0 -13  19 263.134 260.543  66
   0 -13  19 43.4700 244.778  45
   0 -13  21 15.5567 195.932  53
   0  13  21 362.503 231.614  42
   0 -13  21 398.296 341.581  66
   0 -13  21 130.229 221.462  45
   0 -13  23-42.9621 157.816  53
   0  13  23 143.020 168.425  42
   0 -13  23 255.167 265.712  66
   0 -13  23 55.4122 181.353  45
   0  13  25 256.581 140.232  42
   0 -13  25-75.6166 141.118  45
   0  14 -24 4851.61 534.672  62
   0  14 -24 5732.46 576.857  39
   0  14 -22 18687.8 1296.21  62
   0  14 -22 17324.9 1186.54  39
   0  14 -20 30176.3 2022.62  57
   0  14 -20 28131.6 1716.84  39
   0  14 -18 47371.4 2468.32  62
   0  14 -18 39894.9 2216.55  39
   0  14 -18 43313.5 2597.25  57
   0  14 -16 47399.7 2873.58  57
   0  14 -16 50316.3 2593.71  62
   0 -14 -16 51352.9 2987.49  26
   0  14 -16 41178.8 2378.67  39
   0 -14 -16 46970.4 2823.01  30
   0  14 -14 50057.8 2736.39  19
   0  14 -14 57990.4 2790.89  62
   0  14 -14 54601.9 3188.66  57
   0 -14 -14 61866.2 3222.67  26
   0  14 -14 50814.7 2737.55  39
   0  14 -14 51644.1 2372.05  41
   0 -14 -14 54172.6 2951.56  30
   0  14 -12 61243.4 2900.53  19
   0  14 -12 57675.4 3348.44  57
   0  14 -12 57616.8 2710.30  16
   0  14 -12 59464.1 2811.72  62
   0  14 -12 56903.7 2743.98  38
   0  14 -12 48510.6 2773.14  39
   0  14 -12 48157.8 2364.81  41
   0 -14 -12 51930.0 2838.04  30
   0  14 -10 34561.5 2095.59  19
   0  14 -10 32116.8 1913.45  16
   0 -14 -10 29661.3 1982.00  11
   0  14  -8 68246.7 2849.59  19
   0 -14  -8 63227.2 2752.12  11
   0  14  -8 64293.7 2624.10  16
   0  14  -6 116655. 3519.21  19
   0  14  -6 109196. 3321.45  16
   0 -14  -6 111746. 3545.48  11
   0 -14  -6 107374. 3202.56   8
   0 -14  -6 102582. 3368.47   9
   0  14  -4 148964. 3742.04  19
   0 -14  -4 147216. 3933.20   9
   0 -14  -4 145303. 3718.06   8
   0  14  -4 139508. 3607.01  16
   0  14  -2 203745. 4233.49  19
   0  14  -2 195392. 4188.24  17
   0  14  -2 196055. 4158.79  16
   0 -14  -2 190849. 4010.15  15
   0 -14  -2 189907. 8301.70   7
   0  14   0 126470. 3293.25  17
   0  14   0 126631. 3297.58  19
   0 -14   0 133261. 3508.63   8
   0 -14   0 117806. 3112.73  15
   0  14   0 121581. 3224.74  16
   0 -14   0 139529. 3403.75  14
   0  14   2 201115. 4168.73  17
   0  14   2 210739. 4321.73  19
   0 -14   2 212239. 4380.79   8
   0 -14   2 191794. 4049.88  15
   0 -14   2 227134. 4383.09  14
   0 -14   4 140147. 3883.35  32
   0  14   4 150079. 3795.79  19
   0  14   4 143539. 3588.72  17
   0 -14   4 152816. 3650.63  20
   0 -14   4 142535. 3532.12  14
   0 -14   4 135339. 3588.64   8
   0 -14   6 114472. 3578.43  32
   0 -14   6 119819. 3319.50  20
   0  14   6 114978. 3495.36  19
   0  14   6 113208. 3370.11  17
   0 -14   6 103102. 3203.42   8
   0 -14   6 107866. 3142.14  14
   0 -14   8 66116.9 2798.62  32
   0  14   8 73205.1 2919.97  19
   0  14   8 68230.7 2743.26  17
   0 -14   8 65810.1 2538.12  20
   0 -14   8 66520.2 2555.67  14
   0 -14  10 30839.0 2002.08  32
   0 -14  10 34621.7 1999.47  35
   0  14  10 35110.0 2156.48  19
   0  14  10 31284.2 1969.62  17
   0 -14  10 32449.9 1844.46  20
   0 -14  12 61540.6 2692.82  20
   0  14  12 55392.6 2775.51  17
   0  14  12 66244.4 3135.37  68
   0  14  12 53561.5 2762.49  51
   0  14  12 62863.2 2942.53  58
   0 -14  12 53228.0 2484.31  23
   0 -14  12 53871.7 2513.78  24
   0  14  12 58129.3 2492.19  42
   0 -14  12 69486.6 2944.20  35
   0 -14  12 52892.0 2753.03  32
   0  14  14 51098.0 2777.65  17
   0 -14  14 55439.2 2887.61  45
   0 -14  14 54777.2 2975.43  54
   0  14  14 58592.8 2815.31  58
   0 -14  14 61320.4 2870.29  35
   0  14  14 59078.8 2476.19  42
   0 -14  14 55328.1 2716.58  20
   0 -14  16 58004.8 3020.36  54
   0  14  16 58583.8 2414.61  42
   0 -14  16 49881.9 2691.39  35
   0  14  16 59836.9 3027.55  68
   0 -14  16 52896.5 2771.67  45
   0 -14  18 50885.5 2735.19  54
   0  14  18 52156.5 2230.31  42
   0  14  18 50321.9 2699.57  68
   0 -14  18 50213.0 2657.05  45
   0 -14  20 33762.4 2189.54  53
   0  14  20 39126.1 1860.20  42
   0 -14  20 38131.1 2360.76  66
   0 -14  20 36005.8 2126.81  45
   0 -14  22 20512.1 1455.87  45
   0 -14  22 20416.1 1609.92  66
   0  14  22 22833.3 1307.48  42
   0 -14  24 6687.19 703.354  45
   0  14  24 7475.60 643.710  42
   0 -14  24 5962.42 734.145  66
   0  15 -23-3.08098 106.905  39
   0  15 -23-258.740 181.617  62
   0  15 -21-223.474 247.492  39
   0  15 -21 105.747 228.755  62
   0  15 -19 193.549 186.749  39
   0  15 -19 257.578 355.930  62
   0  15 -17-380.853 275.717  39
   0  15 -17-220.824 294.314  62
   0 -15 -15-15.1112 241.833  26
   0  15 -15 65.2482 340.552  62
   0  15 -15-120.173 270.760  39
   0  15 -15-54.9200 156.875  41
   0 -15 -15-68.4968 231.662  30
   0  15 -13-3.18554 148.584  19
   0  15 -13 605.473 420.393  62
   0 -15 -13 37.2790 172.559  26
   0  15 -13-19.4527 342.051  39
   0  15 -13 193.956 231.409  41
   0  15 -13-82.6051 367.598  38
   0 -15 -13-69.2429 160.705  30
   0  15 -11-24.1910 148.167  19
   0  15 -11-26.6646 222.105  16
   0  15 -11 308.761 261.961  62
   0  15 -11 12.7043 212.066  39
   0  15 -11 37.4452 152.429  41
   0  15 -11 185.132 278.344  38
   0 -15 -11-99.1612 244.316  30
   0  15  -9 115.307 124.003  16
   0  15  -9 94.7905 299.626  19
   0 -15  -7 14.1564 73.8206   9
   0  15  -7 35.9646 139.616  16
   0 -15  -7 209.047 212.625  11
   0  15  -7-95.1069 213.163  19
   0  15  -5 100.020 122.062  16
   0 -15  -5 106.318 148.015   9
   0 -15  -5-10.4230 71.1713   8
   0  15  -5-93.2078 175.659  19
   0 -15  -3 262.647 185.772   8
   0  15  -3 96.9329 135.840  16
   0  15  -3 289.479 169.924  19
   0  15  -1-52.0266 126.250  17
   0  15  -1 41.7064 78.8647  16
   0 -15  -1 79.1728 167.674   8
   0 -15  -1 135.256 106.101  14
   0  15  -1 311.238 214.111  19
   0 -15   1 110.869 135.670   8
   0 -15   1-46.4066 126.921  14
   0  15   1 27.0812 135.538  17
   0  15   1 180.298 185.621  19
   0 -15   1 61.1271 123.827  20
   0 -15   3 147.984 318.521  15
   0 -15   3 56.5432 124.673  14
   0  15   3 57.3655 150.070  17
   0 -15   3 1.63562 125.581   8
   0  15   3 56.1513 167.120  19
   0 -15   3-136.649 240.980  20
   0  15   5 209.604 221.192  17
   0 -15   5-86.3212 208.356  14
   0 -15   5 49.0297 114.493   8
   0  15   5 109.451 183.888  19
   0 -15   5 6.26185 131.940  20
   0 -15   7 30.0998 140.121   8
   0 -15   7-35.3900 101.090  14
   0  15   7 113.301 157.985  17
   0  15   7-46.7805 169.401  19
   0 -15   7 106.631 192.259  20
   0 -15   9 149.997 149.319  14
   0  15   9 9.46220 188.246  17
   0 -15   9-41.5663 182.538  35
   0 -15   9 173.847 221.682  32
   0 -15   9-47.2819 129.285  20
   0  15   9-75.5507 269.175  19
   0  15  11 520.994 396.583  19
   0 -15  11-13.4218 174.535  20
   0 -15  11 220.354 233.729  23
   0  15  11-68.5066 233.483  68
   0  15  11-173.197 368.441  51
   0  15  11-106.149 192.790  58
   0  15  11 337.165 250.418  17
   0 -15  11 6.85450 133.348  24
   0  15  11 0.56563 163.720  42
   0 -15  11-15.2516 195.964  35
   0 -15  11-216.110 234.147  32
   0 -15  13 39.9436 180.592  20
   0 -15  13-92.0570 208.774  23
   0  15  13 46.1587 225.797  17
   0  15  13-177.261 369.944  58
   0  15  13-104.831 315.986  51
   0 -15  13-37.2358 161.437  24
   0  15  13 25.2258 240.865  42
   0 -15  13 230.967 271.780  35
   0 -15  13 118.050 185.832  32
   0  15  15-567.576 407.828  68
   0 -15  15 96.2480 256.424  45
   0  15  15-230.644 294.020  42
   0 -15  15-137.208 273.052  35
   0  15  17-27.2139 251.824  68
   0 -15  17 445.301 351.276  45
   0 -15  17-210.039 281.027  54
   0  15  17 150.749 229.146  42
   0 -15  17 222.162 193.929  35
   0 -15  19-2.11557 287.936  53
   0  15  19-205.234 243.509  42
   0  15  19 182.539 321.825  68
   0 -15  19-233.762 338.588  66
   0 -15  19 279.470 291.330  45
   0 -15  21-146.139 250.219  53
   0  15  21 130.210 227.660  42
   0 -15  21-170.077 226.360  66
   0 -15  21-15.0465 193.219  45
   0 -15  23 260.978 186.037  53
   0 -15  23 13.8760 151.358  45
   0  15  23-82.0437 134.967  42
   0 -15  23-185.277 194.279  66
   0  16 -22 5789.33 583.616  39
   0  16 -22 5664.76 620.425  62
   0  16 -20 3216.12 501.618  39
   0  16 -20 2798.70 470.706  62
   0  16 -18 3498.22 615.953  39
   0  16 -18 2721.63 568.770  62
   0  16 -16 6060.46 835.039  39
   0  16 -16 7129.64 995.775  62
   0  16 -14 13125.6 1300.42  39
   0 -16 -14 11330.2 1549.13  26
   0  16 -14 14199.0 1348.58  62
   0 -16 -12 24408.5 2140.03  26
   0  16 -12 23772.4 1845.01  38
   0  16 -12 23843.3 1649.85  41
   0  16 -12 22498.9 1790.99  39
   0  16 -12 26228.8 1945.59  19
   0  16 -12 26142.5 1807.51  62
   0  16 -10 40617.0 2314.91  16
   0  16 -10 30974.3 1805.06  41
   0  16 -10 34438.7 2160.62  38
   0  16 -10 40969.4 2397.09  19
   0  16 -10 37015.8 2298.89  62
   0  16  -8 31070.2 1996.96  16
   0  16  -8 27890.0 1880.06  38
   0  16  -8 24476.8 1593.53  41
   0  16  -8 31470.3 2032.63  19
   0  16  -8 27596.1 1957.75  62
   0  16  -6 36218.3 2146.58  19
   0  16  -6 35481.7 2079.25  16
   0 -16  -6 34882.9 2028.66  10
   0  16  -4 24648.0 1674.58  19
   0 -16  -4 23054.6 1747.67   9
   0  16  -4 24192.3 1666.20  16
   0 -16  -4 22445.6 1638.72   8
   0  16  -2 16926.7 1339.50  19
   0 -16  -2 17794.6 1345.46  14
   0  16  -2 15690.1 1302.09  16
   0 -16  -2 16295.9 1392.04   8
   0  16   0 16144.0 1277.33  19
   0 -16   0 13726.1 1295.60  20
   0  16   0 15094.2 1305.34  17
   0 -16   0 17768.2 1354.57  14
   0 -16   0 15301.0 1348.96   8
   0  16   2 15542.0 1295.44  17
   0 -16   2 16754.8 1323.25  20
   0  16   2 17098.5 1331.82  19
   0 -16   2 15925.0 1357.31   8
   0 -16   2 17956.1 1381.84  14
   0 -16   4 23279.7 1581.28  20
   0  16   4 22485.2 1550.71  17
   0  16   4 25109.2 1674.20  19
   0 -16   4 25395.9 1656.12  14
   0  16   6 39726.4 2189.77  19
   0 -16   6 37435.9 2024.54  20
   0  16   6 33184.5 1973.14  17
   0 -16   6 37649.4 2050.06  14
   0 -16   8 32888.3 1947.50  14
   0  16   8 27683.5 1956.15  68
   0  16   8 23361.9 1774.10  51
   0  16   8 22609.5 1834.29  58
   0  16   8 27159.7 2042.91  48
   0 -16   8 29100.2 1911.36  35
   0 -16   8 35334.4 2016.13  20
   0  16   8 30134.6 1953.76  17
   0  16   8 34948.7 2174.67  19
   0  16  10 38060.1 2297.92  68
   0  16  10 33524.2 2131.17  51
   0  16  10 33493.8 2183.07  58
   0 -16  10 28846.4 2099.79  24
   0 -16  10 31136.5 2083.02  23
   0  16  10 32248.3 2272.32  48
   0 -16  10 37990.1 2160.19  35
   0  16  10 42205.7 2471.36  19
   0  16  10 37987.3 2256.68  17
   0 -16  10 37251.8 2133.13  20
   0  16  12 27798.2 1951.03  68
   0  16  12 25211.6 1861.28  51
   0  16  12 27358.5 2000.54  58
   0 -16  12 20402.8 1690.18  24
   0 -16  12 22599.5 1730.10  23
   0 -16  12 29677.1 1984.59  35
   0  16  12 24401.8 1641.67  42
   0 -16  12 26475.4 1862.71  20
   0  16  12 26804.2 1948.66  17
   0  16  14 14143.9 1399.82  58
   0  16  14 12978.2 1143.89  42
   0 -16  14 15110.7 1447.87  35
   0  16  14 15630.0 1509.02  68
   0 -16  14 15128.2 1495.52  45
   0 -16  16 6190.21 941.000  35
   0  16  16 7360.26 813.930  42
   0  16  16 7000.45 982.083  68
   0 -16  16 6611.28 945.280  45
   0  16  18 4064.13 578.465  42
   0  16  18 3183.29 679.227  68
   0 -16  18 2568.98 584.086  66
   0 -16  18 3911.32 712.878  45
   0 -16  20 3892.09 680.617  53
   0  16  20 4530.21 619.283  42
   0 -16  20 3307.89 668.981  66
   0  16  20 2875.47 535.563  68
   0 -16  20 3538.50 594.812  45
   0 -16  22 5513.06 687.815  53
   0 -16  22 5853.11 676.678  45
   0 -16  22 5499.56 725.322  66
   0  17 -21-45.4080 127.049  39
   0  17 -21 64.9077 209.845  62
   0  17 -19 138.744 149.381  39
   0  17 -19-228.776 245.863  62
   0  17 -17-182.053 180.314  39
   0  17 -17 84.6000 334.317  62
   0  17 -15 27.7542 249.518  39
   0  17 -15 78.0600 239.831  62
   0  17 -13-62.3053 170.462  39
   0  17 -13 73.5587 263.211  38
   0  17 -13-65.5186 263.646  62
   0  17 -11-116.160 282.271  38
   0  17 -11 141.898 168.219  41
   0  17 -11-59.9071 243.384  62
   0  17  -9 152.814 284.710  62
   0  17  -9-233.300 266.676  16
   0  17  -9 61.8027 171.666  38
   0  17  -9-34.1548 214.931  41
   0  17  -9 50.6830 171.906  19
   0  17  -7 104.261 249.369  62
   0  17  -7-131.076 223.706  48
   0  17  -7-120.298 208.723  16
   0  17  -7-33.7579 162.108  41
   0  17  -7 77.9136 171.360  38
   0  17  -7 1.35301 230.298  19
   0  17  -5 197.800 361.448  62
   0  17  -5 570.840 432.699  48
   0  17  -5 26.0836 136.395  16
   0  17  -5 54.7180 207.708  41
   0  17  -5 102.309 188.352  38
   0  17  -5 16.7851 151.891  19
   0  17  -3-24.8098 198.305  48
   0  17  -3 142.931 191.563  16
   0  17  -3 129.507 183.922  19
   0  17  -3 175.185 296.091  38
   0  17  -1 87.8396 179.843  19
   0 -17  -1-282.824 301.350  20
   0 -17  -1 9.55698 158.137  14
   0 -17   1 79.9408 157.365  20
   0  17   1 112.049 224.909  19
   0 -17   1-7.48569 196.747  14
   0  17   1 104.060 191.672  17
   0  17   3 118.326 162.658  19
   0 -17   3 19.1433 167.900  20
   0 -17   3 164.551 170.964  14
   0  17   3 36.9055 195.165  17
   0  17   3-3.80389 285.121  48
   0  17   5 181.008 280.303  68
   0  17   5-81.3049 303.196  48
   0  17   5 25.8343 214.096  19
   0 -17   5-43.9765 194.993  20
   0 -17   5-184.807 100.711  14
   0  17   5 86.1894 156.073  17
   0  17   7 74.9556 177.499  17
   0 -17   7-194.007 187.638  14
   0  17   7-178.764 248.325  68
   0  17   7-25.9241 351.404  51
   0  17   7-107.806 371.842  58
   0  17   7-125.800 234.795  48
   0 -17   7-27.3101 216.389  20
   0  17   7 142.158 189.828  19
   0 -17   7-71.5234 178.955  35
   0  17   9 261.012 252.975  17
   0  17   9 190.276 295.979  68
   0  17   9-45.4751 261.261  58
   0  17   9-181.122 241.267  51
   0 -17   9-56.3477 130.184  24
   0  17   9 265.085 316.428  48
   0 -17   9-118.830 153.446  20
   0 -17   9-73.0559 220.083  23
   0  17   9-65.9119 222.991  19
   0 -17   9 61.1261 205.430  35
   0  17  11 138.283 304.798  68
   0  17  11 78.8827 349.641  58
   0  17  11-184.649 325.256  51
   0 -17  11-48.7910 210.740  24
   0  17  11 26.7284 196.174  48
   0 -17  11 70.0116 197.048  35
   0 -17  11 153.912 241.995  23
   0  17  13 32.2595 304.142  51
   0  17  13-495.283 407.245  58
   0  17  13-206.774 306.680  68
   0  17  13 172.627 245.992  42
   0 -17  13 56.7542 151.388  35
   0 -17  13-14.5748 281.936  45
   0  17  15 119.802 163.581  42
   0 -17  15-307.218 303.193  35
   0 -17  15 185.690 257.532  45
   0 -17  17 0.61511 182.647  45
   0  17  17 232.314 235.581  42
   0  17  17 71.1833 281.905  68
   0 -17  19 165.060 289.226  45
   0  17  19-267.354 230.540  68
   0 -17  19-330.052 323.341  66
   0  17  19-64.1114 186.108  42
   0 -17  19 394.489 311.130  53
   0 -17  21 67.9693 124.572  45
   0  17  21 108.557 148.184  42
   0 -17  21-176.940 181.927  53
   0 -17  21 169.665 230.685  66
   0  18 -20 1475.52 347.395  62
   0  18 -20 853.147 220.641  39
   0  18 -18 5431.77 687.787  62
   0  18 -18 4680.26 617.470  39
   0  18 -16 9560.46 1000.37  62
   0  18 -16 7881.13 867.080  39
   0  18 -14 10857.4 1124.85  62
   0  18 -14 8281.69 1064.48  38
   0  18 -12 26615.2 1806.65  62
   0  18 -12 25127.5 1815.70  38
   0  18 -10 27687.1 1916.65  62
   0  18 -10 26222.0 1858.69  38
   0  18  -8 32941.9 2104.59  62
   0  18  -8 29512.8 1924.34  38
   0  18  -8 25610.8 1856.08  19
   0  18  -6 29211.2 1998.77  16
   0  18  -6 30917.0 2119.64  48
   0  18  -6 35547.5 2311.87  62
   0  18  -6 32570.0 2009.48  38
   0  18  -6 31137.4 2022.30  19
   0  18  -4 17017.3 1485.02  16
   0  18  -4 19446.3 1725.07  48
   0  18  -4 21504.5 1901.31  62
   0  18  -4 23777.3 1762.50  38
   0  18  -4 18258.6 1529.89  19
   0 -18  -2 20356.6 1561.73  14
   0  18  -2 24279.4 1894.80  48
   0  18  -2 18609.5 2050.74  62
   0  18  -2 25471.2 1851.82  38
   0  18  -2 24188.1 1705.72  19
   0  18   0 28114.9 2002.97  48
   0  18   0 24276.4 1728.21  19
   0  18   0 24795.3 1909.79  38
   0 -18   0 22717.9 1687.59  14
   0  18   2 26483.5 1965.47  48
   0 -18   2 24371.3 1752.96  20
   0  18   2 24987.2 1758.24  19
   0  18   2 24673.8 1866.30  38
   0 -18   2 22720.1 1705.81  14
   0  18   4 24147.3 1921.48  68
   0  18   4 21554.4 1826.24  48
   0  18   4 16945.8 1464.33  17
   0  18   4 20774.6 1636.68  19
   0 -18   4 19834.6 1590.69  20
   0 -18   4 17444.1 1520.98  14
   0  18   6 40667.2 2433.23  68
   0  18   6 32299.8 2006.38  51
   0  18   6 36322.3 2352.29  48
   0 -18   6 30674.2 2097.36  35
   0 -18   6 33635.9 2077.37  20
   0  18   6 26592.5 1838.09  17
   0  18   6 33870.3 2130.67  19
   0  18   8 32622.4 2140.93  68
   0  18   8 27199.7 1831.31  51
   0  18   8 29467.0 2060.39  58
   0 -18   8 16621.7 1796.69  24
   0 -18   8 19009.7 1770.05  23
   0  18   8 29469.5 2106.59  48
   0 -18   8 22689.7 1982.69  35
   0  18   8 26662.1 1969.13  19
   0 -18   8 24665.1 1805.63  20
   0  18   8 21543.9 1699.63  17
   0  18  10 26219.1 1969.49  48
   0  18  10 24482.1 1923.00  58
   0  18  10 24664.2 1759.00  51
   0 -18  10 20369.0 1728.34  35
   0  18  10 29690.6 1947.77  68
   0 -18  12 26561.7 1916.20  45
   0  18  12 24896.6 1892.37  58
   0  18  12 25458.7 1828.88  51
   0  18  12 29676.0 1948.43  68
   0 -18  12 21851.5 1722.91  35
   0 -18  14 9485.42 1113.01  45
   0  18  14 12092.5 1216.97  68
   0  18  14 10363.6 962.449  42
   0 -18  16 7539.34 943.481  45
   0  18  16 9028.41 881.809  42
   0  18  16 10209.0 1061.52  68
   0 -18  18 4889.94 716.103  45
   0 -18  18 5467.87 774.294  53
   0  18  18 5358.54 645.624  42
   0 -18  18 5093.01 787.902  66
   0  18  18 4852.77 782.136  68
   0 -18  20 1204.95 302.562  45
   0 -18  20 1129.64 298.560  53
   0  18  20 1208.03 247.076  42
   0  18  20 1468.88 404.103  68
   0 -18  20 1038.90 341.234  66
   0  19 -19 125.313 185.754  62
   0  19 -17-282.365 323.479  62
   0  19 -15 126.055 251.910  62
   0  19 -13 320.923 272.930  38
   0  19 -13 629.222 419.084  62
   0  19 -11-152.310 296.230  38
   0  19 -11 166.156 369.655  62
   0  19  -9-172.901 278.085  38
   0  19  -9-374.083 380.395  62
   0  19  -7 43.2362 343.713  38
   0  19  -7 110.044 439.582  62
   0  19  -5-328.794 284.854  38
   0  19  -5 70.1721 301.335  62
   0  19  -5 38.5370 203.711  48
   0  19  -3 544.816 470.115  62
   0  19  -3 132.959 251.574  48
   0  19  -3-64.1950 194.979  19
   0  19  -3 200.106 247.602  38
   0  19  -1 143.652 192.764  48
   0  19  -1-51.7192 151.558  19
   0  19  -1 132.676 240.746  38
   0  19   1 388.412 397.031  48
   0  19   1 182.887 248.129  38
   0  19   1 38.8947 241.641  19
   0  19   3 422.848 336.569  48
   0  19   3 459.091 344.444  68
   0  19   3-5.56947 140.049  19
   0 -19   3 58.9892 145.081  20
   0  19   3 93.6179 111.420  17
   0  19   5 0.37636 286.274  48
   0  19   5-164.747 422.039  68
   0 -19   5-49.9575 226.883  35
   0  19   7 557.009 424.931  68
   0  19   7-20.2952 222.614  51
   0 -19   7-27.1399 127.884  24
   0  19   7 43.8442 283.289  48
   0 -19   7 39.5432 223.228  23
   0 -19   7 443.356 455.263  35
   0  19   9-95.6232 179.248  48
   0  19   9-6.16808 216.411  51
   0  19   9-116.749 301.835  58
   0  19   9 276.477 342.201  68
   0 -19   9-100.710 267.598  35
   0  19  11-49.1187 289.625  48
   0  19  11-31.5909 272.336  51
   0  19  11 517.870 372.255  68
   0 -19  11-323.239 292.958  35
   0  19  13 52.6346 291.070  68
   0 -19  13 277.162 267.620  45
   0  19  15 8.81072 133.852  42
   0  19  15 266.035 231.854  68
   0 -19  17-397.864 326.679  45
   0 -19  17 158.499 192.092  53
   0  19  17-24.6340 172.087  42
   0 -19  17 71.6745 204.423  66
   0  19  17-426.186 213.370  68
   0 -19  19 34.7062 101.767  45
   0 -19  19-127.730 191.906  53
   0  19  19 44.3043 154.881  68
   0 -19  19 80.2252 170.341  66
   0  19  19-218.393 181.633  42
   0  20 -18 1404.68 314.730  62
   0  20 -16 1011.15 249.198  62
   0  20 -14 3795.50 675.496  62
   0  20 -14 4569.57 743.107  38
   0  20 -12 5938.75 837.082  62
   0  20 -12 6153.05 867.481  38
   0  20 -10 5600.76 898.630  62
   0  20 -10 5503.28 817.035  38
   0  20  -8 3151.53 760.365  62
   0  20  -8 3627.80 676.114  38
   0  20  -6 1619.86 613.709  62
   0  20  -6 2388.53 581.034  38
   0  20  -4 5471.35 867.676  48
   0  20  -4 7817.23 990.553  38
   0  20  -2 7280.57 1064.39  48
   0  20  -2 8415.42 1091.81  38
   0  20   0 2335.12 619.590  48
   0  20   0 3059.48 667.736  38
   0  20   2 8681.06 1124.42  48
   0  20   2 8679.39 1086.89  38
   0  20   4 5643.27 894.618  48
   0 -20   4 2565.54 817.956  35
   0  20   4 4699.38 824.673  68
   0  20   6 2044.18 507.653  48
   0  20   6 2409.59 553.463  51
   0  20   6 3539.45 702.197  68
   0 -20   6 1968.19 524.302  35
   0  20   8 4118.88 775.674  48
   0  20   8 3377.86 649.962  51
   0  20   8 2857.76 636.692  68
   0 -20   8 3316.99 722.832  35
   0  20  10 5658.85 878.646  48
   0  20  10 3864.63 607.782  51
   0  20  10 3545.12 711.229  68
   0 -20  10 4740.52 858.930  35
   0  20  12 6142.65 882.092  68
   0  20  14 4644.19 746.614  68
   0  20  16 1081.58 371.478  68
   0 -20  16 931.770 339.020  66
   0  20  18 1472.84 368.454  68
   0 -20  18 1236.39 344.191  66
   0 -20  18 1361.54 347.427  53
   0  21 -17-171.650 175.279  62
   0  21 -15-226.097 193.538  38
   0  21 -15-18.5175 171.646  62
   0  21 -13 108.326 245.528  38
   0  21 -13-171.832 208.810  62
   0  21 -11 227.854 263.164  38
   0  21 -11-11.6480 209.173  62
   0  21  -9-63.1569 216.022  38
   0  21  -9-90.3317 270.346  62
   0  21  -7 231.632 185.558  38
   0  21  -7 156.304 352.987  62
   0  21  -5 1.97217 205.509  38
   0  21  -3 1.89444 266.069  38
   0  21  -3 46.4076 209.066  48
   0  21  -1-3.40136 236.508  38
   0  21  -1 156.120 359.856  48
   0  21   1 4.30887 168.431  38
   0  21   1 31.2841 193.941  48
   0  21   3 274.557 275.774  48
   0  21   3-109.638 214.792  68
   0 -21   3-219.469 259.793  35
   0  21   5 167.889 290.300  48
   0  21   5-212.737 303.028  51
   0  21   5-48.3602 257.632  68
   0 -21   5 24.9490 137.642  35
   0  21   7 70.3440 305.189  48
   0  21   7-316.550 345.258  51
   0  21   7 468.245 314.067  68
   0 -21   7-66.6284 145.413  35
   0  21   9-9.24564 216.129  51
   0  21   9-486.319 359.160  68
   0  21   9-37.3940 180.827  48
   0  21  11 196.197 289.091  51
   0  21  11-36.1344 258.762  68
   0  21  11-110.897 270.995  48
   0  21  13 63.3481 212.511  68
   0 -21  15-217.068 206.243  66
   0  21  15-388.885 284.027  68
   0 -21  17 194.514 176.537  66
   0  21  17 450.397 259.884  68
   0 -21  17-112.709 130.993  53
   0  22 -14 9978.92 802.467  38
   0  22 -12 25409.4 1487.78  38
   0  22 -10 26206.0 1609.69  38
   0  22  -8 25233.4 1581.39  38
   0  22  -6 33798.5 1874.93  38
   0  22  -4 36143.9 2087.19  38
   0  22  -2 31535.7 1911.48  38
   0  22  -2 30672.0 1946.36  48
   0  22   0 26303.1 1748.27  38
   0  22   0 26312.6 1798.72  48
   0  22   2 32254.6 1984.04  48
   0  22   4 37513.2 1908.11  51
   0  22   4 39552.0 2172.79  68
   0  22   4 41449.3 2266.43  48
   0  22   6 28808.8 1662.16  51
   0  22   6 33302.4 1941.59  68
   0  22   6 29511.6 1893.01  48
   0  22   8 21563.3 1401.51  51
   0  22   8 22756.2 1612.49  48
   0  22  10 25109.8 1461.62  51
   0  22  10 22645.9 1522.66  48
   0  22  12 29659.4 1679.44  68
   0 -22  14 10143.3 966.504  66
   0  22  14 13909.5 1112.36  68
   0  22  16 9489.66 800.515  68
   0 -22  16 7905.69 721.450  53
   0  23 -13-81.5997 118.518  38
   0  23 -11-6.63760 140.227  38
   0  23  -9-35.7917 156.661  38
   0  23  -7 124.371 185.543  38
   0  23  -5-311.612 246.445  38
   0  23  -3 147.965 283.976  38
   0  23  -1 229.105 211.610  38
   0  23  -1-316.798 294.417  48
   0  23   1-24.1990 158.102  38
   0  23   1 454.454 350.166  48
   0  23   3 297.966 214.855  51
   0  23   3 260.877 194.024  48
   0  23   5-22.7653 154.588  51
   0  23   5-39.8594 255.847  68
   0  23   5 111.271 183.925  48
   0  23   7 58.7484 177.407  51
   0  23   7-17.9701 215.123  68
   0  23   7 5.25278 208.524  48
   0  23   9 73.6891 208.443  51
   0  23   9 110.234 258.315  68
   0  23   9-279.516 284.691  48
   0  23  11 32.4233 288.700  68
   0  23  11-294.040 200.877  48
   0 -23  13-89.1196 96.4191  66
   0  23  13-71.5169 163.918  68
   0  24 -10 1158.75 290.754  38
   0  24  -8 96.9957 144.269  38
   0  24  -6 409.741 347.102  38
   0  24  -4-22.8140 207.381  38
   0  24  -2 842.652 309.882  38
   0  24   0 3213.99 522.564  38
   0  24   0 2884.42 471.470  51
   0  24   2 787.455 338.231  51
   0  24   2 588.974 284.199  48
   0  24   4-54.5358 165.119  51
   0  24   4 157.856 201.985  48
   0  24   6 87.2612 144.253  51
   0  24   6 526.345 267.914  48
   0  24   8 805.077 253.020  51
   0  24   8 1319.39 386.334  68
   0  24   8 592.394 239.018  48
   0  24  10 2275.08 438.070  68
   0  25  -9 201.869 162.211  38
   0  25  -7 137.358 179.026  38
   0  25  -5 138.455 167.174  38
   0  25  -3 211.746 201.712  38
   0  25  -1-84.5908 201.973  51
   0  25  -1-56.5892 134.077  38
   0  25   1 141.998 166.522  51
   0  25   3-21.1860 125.333  51
   0  25   5 192.076 169.599  51
   0  25   7 242.459 196.953  51
   0  26  -4 31967.4 1228.76  51
   0  26  -4 35954.6 1430.35  38
   0  26  -2 40947.4 1443.73  51
   0  26   0 38468.9 1410.38  51
   0  26   2 41371.3 1459.96  51
   1   0 -29 55.2890 135.632  49
  -1   0 -29 371.564 247.466  49
  -1   0 -27 15.4475 265.085  49
   1   0 -27-131.924 232.392  49
  -1   0 -27 433.697 282.568  57
   1   0 -27-403.159 291.864  57
   1   0 -27 684.519 363.096  37
  -1   0 -27 23.7705 190.095  37
   1   0 -25 68.6684 240.004  49
  -1   0 -25-174.962 327.520  49
   1   0 -25-518.241 395.072  56
  -1   0 -25 177.836 244.668  57
   1   0 -25 780.675 419.721  57
  -1   0 -25-236.119 188.487  37
   1   0 -25 144.868 204.751  37
  -1   0 -23 1018.85 637.590  49
   1   0 -23 200.017 260.426  49
  -1   0 -23 292.008 337.244  37
   1   0 -23 243.010 202.655  37
   1   0 -23 71.6385 288.351  57
  -1   0 -23-186.219 231.582  56
  -1   0 -23-180.948 366.169  57
   1   0 -23 246.142 299.942  56
   1   0 -21-61.4737 280.683  56
  -1   0 -21 375.097 369.943  57
   1   0 -21 522.323 493.899  57
  -1   0 -21-105.776 228.247  56
  -1   0 -21 50.8647 188.861  30
   1   0 -21-21.5765 223.287  30
  -1   0 -21-129.589 200.481  25
   1   0 -21-89.2106 206.710  25
  -1   0 -21 438.562 384.184  37
  -1   0 -21 258.859 174.337  22
   1   0 -21-166.085 198.220  22
   1   0 -19-118.868 283.654  25
   1   0 -19 363.610 272.702  28
  -1   0 -19 1104.28 539.026  25
   1   0 -19 590.526 532.439  56
   1   0 -19 60.1891 239.536  22
  -1   0 -19 48.2062 212.195  22
  -1   0 -19 90.7447 342.182  30
   1   0 -19 73.9731 133.536  29
   1   0 -19 119.972 324.096  30
  -1   0 -17 65.4678 128.606  22
   1   0 -17-77.4873 171.746  22
   1   0 -17 107.850 181.169  25
  -1   0 -17 122.847 187.549  26
  -1   0 -17-157.930 207.324  25
   1   0 -17 42.6533 175.045  28
   1   0 -17 262.224 239.243  29
  -1   0 -17-91.9571 185.155  30
   1   0 -17 145.717 263.625  30
   1   0 -15 57.2455 173.628  22
  -1   0 -15 53.4076 153.185  22
   1   0 -15 124.300 172.498  25
  -1   0 -15-37.0982 113.041  28
  -1   0 -15 99.7671 158.328  26
   1   0 -15 282.442 203.677  28
  -1   0 -15-5.82276 151.901  25
   1   0 -15 128.003 244.721  26
  -1   0 -15 174.512 171.370  30
  -1   0 -15 129.264 129.874  29
   1   0 -15 308.214 194.342  29
   1   0 -15-1.17399 159.594  30
   1   0 -13 110.487 142.094  22
  -1   0 -13 190.264 205.588  22
  -1   0 -13-139.736 210.324  25
  -1   0 -13 122.246 118.288  28
   1   0 -13-79.6875 167.905  26
   1   0 -13-32.5645 118.995  28
  -1   0 -13-95.4642 120.409  26
   1   0 -13 166.019 161.773  25
  -1   0 -13-215.731 219.978  30
  -1   0 -13 50.7193 151.967  29
   1   0 -13 51.0391 174.440  30
   1   0 -13 39.0057 126.670  29
  -1   0 -11 27.5756 147.380  25
   1   0 -11 170.247 174.927  25
   1   0 -11 98.1349 131.325  28
  -1   0 -11-140.173 112.513  28
   1   0 -11 80.4637 108.134  26
  -1   0 -11 58.1881 165.385  26
  -1   0 -11-132.081 149.347  22
   1   0 -11 133.615 161.492  22
  -1   0 -11-162.215 265.527   5
   1   0 -11 147.532 126.800  30
  -1   0 -11 32.7496 135.836  30
  -1   0 -11 15.4409 127.669  29
   1   0 -11 4.70783 128.292  29
   1   0  -9 37.3384 109.704  25
  -1   0  -9 86.7943 122.205  26
   1   0  -9 101.184 140.947  28
  -1   0  -9 156.494 154.286  25
   1   0  -9 244.215 136.725  22
  -1   0  -9 194.123 127.014  22
  -1   0  -9-62.1680 91.2672   5
   1   0  -9-57.6575 133.772  29
  -1   0  -9 171.452 160.853  30
   1   0  -9 160.196 165.243  30
   1   0  -7 104.418 116.356  22
   1   0  -7-31.3977 118.548  25
  -1   0  -7 30.0724 77.8095   5
  -1   0  -5 19.5800 83.2206   5
   1   0  -3 62.4838 50.2003   4
  -1   0  -3 97.7854 67.8582   5
   1   0  -3 60.6514 75.1056   3
  -1   0  -1-14.7213 32.4382   2
  -1   0  -1 55.3573 48.9103   5
  -1   0  -1 59.8288 40.5187   1
   1   0   1-7.11234 27.9740   2
  -1   0   1 102.848 57.6720   3
   1   0   1 35.2304 34.6721   1
  -1   0   1 77.8299 47.4898   4
  -1   0   1 101.667 74.2394   1
  -1   0   1 167.104 89.6493   2
   1   0   3 68.6653 39.6453   1
  -1   0   3-23.9945 106.579   1
  -1   0   3 30.7379 62.5416   5
   1   0   3 178.182 117.850   5
  -1   0   3-0.11987 62.2918   7
  -1   0   3 152.472 80.7764   2
  -1   0   3 89.4597 65.0069   3
  -1   0   3 47.9391 56.5625   4
   1   0   3 131.729 51.6542   2
  -1   0   5-63.2037 103.024   4
   1   0   5 63.1085 111.863   5
  -1   0   5 28.3209 80.4193   5
  -1   0   5-82.1270 135.141   2
  -1   0   5 117.181 96.9721   3
  -1   0   5 164.841 129.088   1
  -1   0   7 13.4417 145.511   1
   1   0   7 57.4385 130.902   5
  -1   0   7 97.3050 102.824   3
  -1   0   7-42.6395 199.963   2
   1   0   7-20.9783 90.4945   1
  -1   0   7 66.6436 74.0199   4
  -1   0   7-63.3044 118.542   5
   1   0   7-16.6515 77.9366   2
   1   0   7 79.1941 84.5666  20
  -1   0   7 87.1283 101.301  21
  -1   0   7 56.7787 88.2858  18
  -1   0   9-59.8219 152.994   1
   1   0   9 28.1462 142.208   5
  -1   0   9 59.2351 108.753   3
   1   0   9-82.0676 126.766   2
  -1   0   9 252.928 227.569   2
   1   0   9 89.5072 117.356   1
  -1   0   9-24.3870 144.683   4
  -1   0   9 5.58673 101.252   5
   1   0   9-17.8029 79.8804  34
  -1   0   9 20.2966 120.142  31
   1   0   9-10.5384 91.8431  31
   1   0   9 141.529 124.955  20
  -1   0   9 150.318 136.086  18
  -1   0   9 107.814 117.388  21
  -1   0   9 216.019 114.332  20
   1   0  11-80.7881 152.895   5
  -1   0  11-41.3330 128.122  20
   1   0  11 84.2767 124.766  20
   1   0  11 75.9769 100.845  31
   1   0  11 78.8016 137.080  34
  -1   0  11-4.79524 132.046  34
  -1   0  11 230.144 198.801  31
   1   0  13 359.375 204.551  20
   1   0  13-80.8787 121.276  34
  -1   0  13 204.326 166.754  34
   1   0  13 14.1583 152.790  31
  -1   0  13 156.592 161.932  31
   1   0  15 343.856 186.222  20
   1   0  15 122.491 192.735  34
  -1   0  15-10.4328 141.053  31
  -1   0  15 11.4697 143.375  34
  -1   0  17 93.8010 168.815  31
   1   0  17 53.8173 174.270  34
  -1   0  17-87.4761 209.951  34
   1   0  19 400.877 291.053  17
  -1   0  19-190.587 240.422  34
   1   0  19 188.770 198.785  45
  -1   0  19-158.889 177.196  45
  -1   0  21 335.838 313.489  45
   1   0  21 173.612 352.181  45
  -1   0  21-22.1092 152.000  17
   1   0  21 239.300 179.358  17
  -1   0  21-154.292 290.405  67
  -1   0  23 22.7689 235.415  67
   1   0  23 349.834 276.866  67
   1   0  23 482.030 365.472  45
  -1   0  23-155.788 252.110  45
  -1   0  25-131.086 284.866  67
   1   0  25 198.892 217.548  67
   1   0  25 236.367 305.453  45
  -1   0  25-47.9693 194.320  45
  -1   0  27 242.600 218.208  67
   1   0  27 405.551 265.023  45
  -1   0  27 340.170 283.923  45
   1   0  29-122.617 161.503  45
   1   1 -28 461.203 283.446  49
   1  -1 -28 875.443 206.819  49
  -1   1 -28 1602.98 444.539  49
  -1  -1 -28 1005.06 379.821  49
  -1   1 -28 737.625 255.501  57
   1   1 -28 447.104 204.380  57
   1  -1 -28 619.002 272.598  57
  -1  -1 -28 1221.68 352.209  37
   1  -1 -28 1039.71 311.483  37
   1  -1 -26 420.661 294.490  49
   1   1 -26 440.307 243.508  49
  -1   1 -26 1162.78 476.566  49
  -1  -1 -26 836.265 429.802  49
   1   1 -26 588.352 373.451  57
  -1   1 -26 266.157 243.443  57
   1  -1 -26 619.404 376.265  56
   1  -1 -26 106.689 268.591  57
  -1  -1 -26 290.926 214.460  37
   1  -1 -26 463.452 298.780  37
  -1   1 -26 577.400 314.486  37
   1   1 -26 226.402 193.556  37
  -1  -1 -24 3777.84 719.250  49
  -1   1 -24 3659.23 732.012  49
   1  -1 -24 5133.98 963.710  49
   1   1 -24 4717.38 849.232  49
  -1   1 -24 3969.33 756.253  37
   1   1 -24 3678.37 722.422  37
  -1  -1 -24 4051.14 795.261  37
   1  -1 -24 3960.42 774.703  37
   1   1 -24 3652.87 735.542  57
   1  -1 -24 3676.99 780.115  57
  -1   1 -24 3446.31 671.361  57
  -1  -1 -24 3549.33 727.901  56
   1  -1 -24 5611.54 980.153  56
  -1  -1 -24 4297.74 794.269  57
   1   1 -24 4086.54 763.656  56
   1  -1 -22 8512.65 1219.64  30
  -1   1 -22 8395.84 1211.31  30
  -1  -1 -22 9649.91 1311.61  30
   1   1 -22 8189.41 1184.13  30
  -1   1 -22 11654.2 1372.02  57
   1   1 -22 10920.2 1341.59  57
  -1   1 -22 10818.0 1333.02  56
   1  -1 -22 9738.06 1206.75  56
  -1  -1 -22 11039.8 1311.49  57
   1   1 -22 10939.1 1320.45  56
   1  -1 -22 11022.6 1338.71  57
  -1  -1 -22 11108.2 1333.51  56
   1   1 -22 9133.61 1219.48  25
  -1   1 -22 9427.67 1245.24  25
  -1  -1 -22 8891.22 1197.47  25
   1  -1 -22 9038.36 1219.85  25
  -1  -1 -22 10893.7 1312.58  49
  -1   1 -22 13504.2 1504.73  49
  -1  -1 -22 10675.6 1312.54  37
   1   1 -22 10949.6 1309.54  37
  -1   1 -22 10923.2 1332.37  37
   1  -1 -22 9541.23 1202.95  22
  -1   1 -22 9781.01 1228.31  22
  -1  -1 -22 9301.12 1186.72  22
   1   1 -22 9209.79 1188.52  22
  -1  -1 -20 6527.12 1080.50  57
   1  -1 -20 5785.74 1005.44  57
  -1  -1 -20 6405.71 1032.71  56
   1   1 -20 7180.46 1076.55  56
  -1   1 -20 5952.33 969.389  57
   1  -1 -20 6361.48 1024.70  56
  -1   1 -20 6009.84 953.226  56
   1   1 -20 6562.78 1036.75  57
   1   1 -20 6332.12 889.763  29
   1   1 -20 5925.14 992.908  30
   1  -1 -20 5872.32 982.273  30
  -1  -1 -20 5857.06 1046.00  30
  -1   1 -20 5667.84 979.089  30
   1   1 -20 6246.79 905.689  28
  -1   1 -20 6689.06 1059.47  37
  -1  -1 -20 6805.83 1001.71  25
  -1   1 -20 6049.61 921.605  25
   1  -1 -20 6401.29 980.920  25
  -1  -1 -20 5212.74 883.911  26
   1   1 -20 6231.39 960.244  25
  -1   1 -20 6983.09 968.081  22
  -1  -1 -20 7058.29 979.411  22
   1  -1 -20 6766.70 967.088  22
   1   1 -20 6354.77 945.937  22
  -1  -1 -18 12833.0 1267.46  25
  -1  -1 -18 11835.4 1265.88  26
   1  -1 -18 12974.2 1272.17  25
  -1   1 -18 12492.7 1250.71  25
   1   1 -18 12523.1 1256.54  25
  -1  -1 -18 12967.1 1253.06  22
   1  -1 -18 12305.4 1212.09  22
  -1   1 -18 12383.4 1211.70  22
   1   1 -18 12227.4 1206.57  22
  -1  -1 -18 11991.2 1297.70  30
  -1   1 -18 10678.8 1195.51  30
   1   1 -18 12710.6 1182.84  28
   1   1 -18 12379.3 1169.75  29
   1  -1 -18 11447.8 1132.80  29
   1  -1 -18 12105.3 1152.52  28
   1  -1 -18 12736.9 1320.68  30
   1   1 -18 10958.1 1232.00  30
  -1  -1 -16 13246.2 1153.57  25
  -1   1 -16 11721.9 1159.36  26
   1  -1 -16 12912.5 1156.10  25
  -1  -1 -16 13922.2 1280.81  26
   1   1 -16 12757.4 1150.03  25
  -1   1 -16 12762.5 1166.25  25
   1  -1 -16 12383.7 1142.47  26
   1   1 -16 12606.9 1205.76  30
  -1  -1 -16 12944.6 1226.64  30
  -1   1 -16 12616.8 1057.21  28
  -1   1 -16 12928.3 1070.97  29
   1   1 -16 13779.9 1136.67  28
   1  -1 -16 12329.3 1084.04  29
  -1   1 -16 13031.1 1244.22  30
   1   1 -16 13716.6 1142.60  29
   1  -1 -16 13170.0 1214.88  30
   1  -1 -16 12667.1 1107.19  28
   1   1 -16 13672.9 1149.55  22
  -1   1 -16 12587.4 1116.36  22
  -1  -1 -16 12909.3 1118.24  22
   1  -1 -16 12202.7 1093.56  22
  -1  -1 -14 11065.6 838.042  12
   1  -1 -14 11088.0 996.785  26
  -1   1 -14 10881.9 961.579  25
  -1   1 -14 10185.8 988.343  26
  -1  -1 -14 10587.2 1000.93  26
   1  -1 -14 10812.8 952.953  25
  -1  -1 -14 10906.5 972.767  25
   1   1 -14 10436.4 940.252  25
  -1  -1 -14 11177.1 954.658  22
   1   1 -14 11592.0 969.702  22
   1  -1 -14 11142.5 945.917  22
  -1   1 -14 10349.0 919.415  22
   1   1 -14 10812.7 919.754  29
  -1   1 -14 11411.6 1045.68  30
   1   1 -14 11989.8 962.237  28
  -1  -1 -14 11050.4 1027.04  30
  -1  -1 -14 10574.0 886.920  28
   1  -1 -14 10844.5 996.997  30
  -1  -1 -14 10767.3 905.099  29
  -1   1 -14 10570.4 892.438  28
   1   1 -14 10711.2 1014.53  30
   1  -1 -14 11048.6 947.794  29
   1  -1 -14 10316.5 899.408  28
  -1   1 -14 10498.3 880.623  29
   1  -1 -12 18732.8 1104.81  25
  -1  -1 -12 18419.0 1163.76  26
  -1   1 -12 18284.7 1174.16  26
  -1   1 -12 17415.2 1077.57  25
  -1  -1 -12 17637.3 1095.70  25
   1   1 -12 17291.7 1095.44  26
   1   1 -12 18188.0 1101.40  25
  -1  -1 -12 16637.8 1016.19  29
   1   1 -12 18819.1 1182.83  30
   1   1 -12 19080.8 1102.90  29
  -1  -1 -12 19331.8 1215.59  30
  -1   1 -12 17231.9 1041.37  28
  -1  -1 -12 17008.4 1028.53  28
   1  -1 -12 19211.4 1180.46  30
   1  -1 -12 17150.8 1047.64  29
   1  -1 -12 16868.8 1027.55  28
  -1   1 -12 17129.1 1035.14  29
  -1   1 -12 18247.4 1176.74  30
   1   1 -12 17826.4 1060.43  28
   1  -1 -12 18074.5 1067.04  22
  -1   1 -12 16940.0 1047.87  22
   1   1 -12 17685.0 1059.30  22
  -1  -1 -12 16848.8 1041.28  22
  -1  -1 -10 26313.9 1792.13   5
  -1   1 -10 25298.5 978.890  12
  -1   1 -10 25801.2 1986.41   5
  -1   1 -10 26490.9 1294.37  26
   1   1 -10 26626.0 1218.28  26
   1   1 -10 28390.0 1238.09  25
  -1  -1 -10 26844.7 1193.64  25
   1  -1 -10 26987.6 1192.34  25
  -1  -1 -10 27912.4 1305.75  26
  -1   1 -10 24982.3 1156.08  25
   1   1 -10 27627.2 1221.54  29
   1  -1 -10 25109.1 1159.12  28
   1   1 -10 28062.6 1328.42  30
   1   1 -10 27073.0 1201.75  28
   1  -1 -10 29103.9 1316.10  30
  -1   1 -10 27050.8 1181.64  29
   1  -1 -10 26002.9 1182.23  29
  -1  -1 -10 25182.4 1097.79  28
  -1   1 -10 26377.5 1160.64  28
  -1  -1 -10 27143.3 1281.98  30
  -1   1 -10 27315.6 1328.88  30
  -1  -1 -10 26871.1 1137.92  29
   1   1 -10 28473.3 1203.63  22
  -1  -1 -10 26109.5 1149.55  22
   1  -1 -10 26453.1 1150.79  22
  -1   1 -10 25686.6 1151.57  22
  -1   1  -8 23913.6 838.854  12
  -1   1  -8 25382.4 1665.68   5
  -1  -1  -8 27481.2 1539.71   5
  -1   1  -8 25170.2 1048.04  25
  -1  -1  -8 25106.7 1036.20  25
  -1  -1  -8 25979.9 1121.99  26
   1   1  -8 25440.1 1052.10  25
   1  -1  -8 26815.5 1051.62  25
   1  -1  -8 25598.7 1010.42  22
  -1   1  -8 24454.9 1016.80  22
  -1  -1  -8 25486.7 1026.95  22
   1   1  -8 25403.4 1028.88  22
  -1   1  -8 25801.9 1163.42  30
   1  -1  -8 27545.5 1147.93  30
  -1  -1  -8 24349.3 1090.90  30
   1  -1  -8 26147.8 1036.12  28
   1   1  -8 25849.1 1049.46  28
   1  -1  -8 25484.4 1027.44  29
   1   1  -8 25631.9 1052.46  29
  -1   1  -6 123779. 3128.42   5
  -1  -1  -6 128665. 2775.75   5
   1  -1  -4 3512.89 464.706   2
   1  -1  -4 3411.36 402.052   7
   1  -1  -4 3335.14 436.933   1
  -1  -1  -4 3817.62 385.889   5
  -1   1  -4 3378.53 435.142   5
  -1   1  -2 79781.0 1748.74   5
   1   1  -2 79587.1 1683.80   3
   1  -1  -2 78302.6 1729.96   2
   1  -1  -2 78205.2 1718.42   1
   1   1  -2 80420.8 1697.63   4
  -1   1  -2 81254.3 1424.26   2
  -1  -1  -2 79719.6 1462.69   5
   1  -1  -2 76608.0 1096.21   3
  -1   1  -2 80926.1 1405.41   1
   1  -1  -2 75934.6 1089.60   4
  -1  -1   0 319793. 2913.03   3
  -1  -1   0 314108. 2148.37   7
  -1   1   0 322209. 2868.93   1
  -1  -1   0 330165. 2950.92   4
  -1   1   0 316520. 2871.70   2
  -1   1   0 325832. 2828.44   5
   1   1   0 315426. 3062.56   6
   1   1   0 304722. 2194.00   7
   1  -1   2 80915.1 1432.96   1
  -1   1   2 78433.6 1674.70   1
   1   1   2 82678.8 1426.87   4
   1   1   2 84726.8 1448.90   3
  -1  -1   2 83097.7 1738.34   4
  -1  -1   2 81663.4 1707.96   3
  -1   1   2 79098.8 1689.45   2
   1  -1   2 79757.8 1454.62   2
  -1  -1   4 3622.28 426.410   3
  -1  -1   4 3553.27 168.366   8
  -1   1   4 3642.90 268.934   3
  -1   1   4 3712.85 450.950   1
   1  -1   4 3425.63 467.875   5
  -1  -1   4 3601.65 426.031   4
  -1   1   4 3688.08 452.536   2
   1   1   4 3533.99 404.301   5
  -1   1   4 3857.65 353.831   5
  -1   1   4 3686.23 271.150   4
  -1  -1   4 3794.29 457.077   5
  -1   1   6 133697. 3193.07   2
  -1  -1   6 131464. 3042.98   3
  -1   1   6 132476. 2095.85   3
   1   1   6 127395. 1606.43   1
  -1  -1   6 132062. 3064.11   4
  -1   1   6 131309. 2096.09   4
   1  -1   6 127865. 3409.64   5
   1   1   6 126397. 1606.35   2
  -1   1   6 131204. 2706.62   5
  -1   1   6 132337. 3164.23   1
   1   1   6 131699. 2996.09   5
  -1  -1   6 126867. 3218.88   5
   1  -1   6 118734. 1729.19  20
   1   1   6 123945. 1711.69  20
   1   1   8 25662.2 956.004   2
  -1   1   8 26392.8 1685.55   2
   1  -1   8 24712.0 1756.29   5
  -1  -1   8 27431.6 1903.81   1
  -1   1   8 26843.8 1142.72   4
   1   1   8 25900.0 1563.27   5
  -1   1   8 24783.5 1449.75   5
  -1  -1   8 25330.1 1695.95   5
  -1  -1   8 27182.8 1611.55   3
  -1   1   8 26582.9 1132.11   3
  -1  -1   8 26307.2 1875.96   2
  -1  -1   8 27159.7 1619.50   4
  -1   1   8 27383.7 1697.13   1
   1   1   8 25722.5 951.509   1
  -1   1   8 24261.8 826.126  20
  -1   1   8 26097.6 1035.80  18
   1  -1   8 27695.1 946.184  20
  -1   1   8 24677.4 1017.72  21
   1   1   8 26212.2 931.308  20
  -1  -1   8 26898.9 1041.60  21
  -1  -1   8 26962.7 905.207  20
  -1  -1   8 27098.2 1133.73  31
   1   1   8 27388.6 1072.78  34
  -1  -1   8 28105.2 1160.43  32
  -1   1   8 25211.9 1055.16  31
   1   1   8 27752.1 1119.43  31
  -1   1   8 29230.6 1132.96  34
   1  -1   8 26213.9 1067.03  34
  -1  -1  10 23355.6 1903.63   5
  -1  -1  10 28234.8 2264.81   2
   1   1  10 22534.0 1730.84   5
  -1   1  10 22681.3 1651.74   5
  -1  -1  10 26957.2 2195.60   1
   1  -1  10 23147.3 1971.65   5
  -1   1  10 28574.8 1201.26  18
  -1   1  10 27181.0 1030.55  20
   1  -1  10 28615.9 1089.32  20
  -1  -1  10 29558.1 1219.54  21
  -1  -1  10 30165.2 1078.07  20
   1   1  10 29813.1 1099.23  20
   1  -1  10 27868.5 1228.53  34
  -1   1  10 27894.1 1253.48  31
  -1  -1  10 30190.4 1308.69  31
   1  -1  10 29660.6 1276.93  31
  -1   1  10 29779.1 1296.34  34
   1   1  10 29954.8 1255.84  34
   1   1  10 27819.2 1244.38  31
   1  -1  12 19111.0 1108.00  35
  -1   1  12 19249.3 1145.27  31
   1   1  12 19694.6 1140.22  34
   1  -1  12 18908.6 1125.37  31
  -1  -1  12 20303.6 1199.48  31
   1  -1  12 18852.4 1113.23  34
  -1  -1  12 18985.9 1149.11  34
   1   1  12 20760.1 1175.18  31
  -1   1  12 17769.1 1105.28  34
  -1  -1  12 19511.3 988.330  20
   1  -1  12 19509.2 1001.69  20
   1   1  12 19498.3 1021.79  20
  -1  -1  14 11895.3 1022.67  34
  -1   1  14 11658.3 1012.94  31
  -1   1  14 12400.9 1036.66  34
  -1  -1  14 11757.8 1005.09  31
   1  -1  14 11747.9 989.122  34
   1   1  14 12158.1 1009.95  34
   1  -1  14 11418.8 996.019  31
   1   1  14 13330.6 911.217  20
   1  -1  14 12671.6 893.053  20
  -1  -1  16 14420.8 1237.06  31
   1  -1  16 14883.6 1221.63  34
  -1  -1  16 14241.4 1211.14  34
  -1   1  16 13595.5 1196.69  34
   1   1  16 13722.3 1164.15  34
  -1   1  16 13997.1 1203.23  31
   1  -1  16 14169.2 1049.86  20
  -1   1  18 11333.2 1255.44  17
   1   1  18 12714.6 1202.35  17
  -1  -1  18 13927.2 1325.38  31
  -1  -1  18 14761.1 1346.77  34
  -1   1  18 12709.1 1264.70  34
   1  -1  18 13552.1 1274.50  34
  -1  -1  20 8819.10 1130.22  45
   1   1  20 7491.99 1030.33  45
   1  -1  20 7822.42 1045.29  45
  -1   1  20 6665.39 1016.79  45
  -1  -1  20 8020.46 1191.45  67
   1   1  20 7984.77 1132.57  67
  -1   1  20 8586.20 1207.83  67
   1  -1  20 7709.90 1143.26  67
  -1   1  20 8246.59 1130.49  63
   1  -1  20 5857.96 938.514  17
   1   1  20 7402.97 955.831  17
  -1   1  20 5010.08 895.787  17
  -1  -1  20 7097.63 1011.35  34
  -1   1  22 14917.1 1568.18  67
   1  -1  22 14706.3 1558.52  67
  -1  -1  22 14051.2 1521.64  67
   1   1  22 14126.5 1494.48  67
   1  -1  22 13778.2 1356.96  45
   1   1  22 14182.7 1418.03  45
  -1   1  22 13871.3 1369.50  45
  -1  -1  22 13041.1 1310.16  45
  -1  -1  24 5312.86 927.573  67
   1  -1  24 4860.81 900.991  67
  -1   1  24 6034.87 960.167  67
   1   1  24 4970.31 913.077  67
   1   1  24 5307.35 897.178  45
  -1  -1  24 4305.36 756.788  45
  -1   1  24 4229.24 762.926  45
   1  -1  24 5067.69 846.918  45
  -1  -1  26 1120.75 451.946  67
   1  -1  26 1003.21 390.122  67
  -1   1  26 580.994 291.785  67
   1   1  26 748.840 323.884  67
   1   1  26 1128.95 405.205  45
   1  -1  26 611.884 323.786  45
  -1  -1  26 1354.37 452.655  45
  -1   1  26 829.721 339.204  45
  -1  -1  28 1595.67 446.026  67
   1  -1  28 1068.57 298.986  45
   1   1  28 1232.28 369.527  45
  -1   1  28 1245.11 312.664  45
  -1  -1  28 1466.17 358.685  45
  -1  -2 -29 2946.96 503.247  49
   1  -2 -29 3146.17 546.021  49
  -1   2 -27 6846.52 912.105  49
   1   2 -27 6491.54 838.039  49
  -1  -2 -27 8033.44 992.975  49
   1  -2 -27 7128.53 927.772  49
  -1   2 -27 5957.02 792.267  57
   1   2 -27 7214.66 934.567  57
   1  -2 -27 6769.17 886.362  57
  -1  -2 -27 6848.91 852.629  37
   1  -2 -27 6162.02 836.135  37
  -1   2 -27 6782.23 840.886  37
   1   2 -25 14429.1 1384.22  49
  -1   2 -25 14017.0 1393.21  49
   1  -2 -25 14566.9 1460.76  49
  -1  -2 -25 15567.9 1473.48  49
   1  -2 -25 14380.1 1447.18  57
   1  -2 -25 15941.5 1547.63  56
  -1   2 -25 14365.3 1408.29  57
   1   2 -25 15558.1 1465.63  57
  -1  -2 -25 14350.5 1437.74  56
   1  -2 -25 15890.2 1497.98  37
  -1  -2 -25 14679.1 1443.17  37
  -1   2 -25 14353.8 1389.51  37
   1   2 -23 17991.0 1668.56  49
  -1  -2 -23 18344.6 1661.49  49
  -1   2 -23 17663.2 1711.23  49
  -1  -2 -23 17303.0 1644.67  37
  -1   2 -23 16542.1 1574.74  37
   1   2 -23 15424.8 1500.31  37
   1   2 -23 17779.8 1676.43  56
  -1   2 -23 16128.6 1597.18  57
   1   2 -23 18701.8 1687.76  57
   1  -2 -23 19380.2 1811.41  56
   1  -2 -23 16612.3 1663.48  57
  -1  -2 -23 16256.9 1585.59  57
  -1  -2 -23 17886.0 1675.21  56
   1   2 -21 38934.3 2572.00  30
   1   2 -21 42540.7 2386.92  29
  -1   2 -21 40468.9 2633.90  30
   1   2 -21 42767.3 2403.26  28
  -1  -2 -21 45747.2 2827.21  30
   1  -2 -21 42886.5 2736.85  30
  -1   2 -21 46021.5 2789.35  56
   1  -2 -21 53593.1 3019.59  56
  -1  -2 -21 51837.5 2988.34  56
   1   2 -21 54133.6 2977.50  57
   1  -2 -21 49874.8 2862.37  57
  -1  -2 -21 43943.3 2787.84  57
  -1   2 -21 50317.9 2935.59  57
   1   2 -21 46385.6 2729.73  56
  -1  -2 -21 45970.2 2683.44  25
   1   2 -21 43077.8 2575.88  25
  -1  -2 -21 40451.0 2649.17  26
  -1   2 -21 44954.2 2662.77  25
   1  -2 -21 45480.2 2663.54  25
  -1   2 -21 45610.4 2753.61  49
  -1   2 -21 52779.6 2981.61  37
   1   2 -21 46325.6 2769.99  37
  -1   2 -21 47119.7 2666.60  22
   1   2 -21 49310.6 2691.76  22
   1  -2 -21 47228.9 2634.96  22
  -1  -2 -21 48014.9 2680.05  22
   1   2 -19 42293.8 2265.34  28
  -1   2 -19 38178.8 2452.87  30
   1   2 -19 38746.6 2416.98  30
   1  -2 -19 43079.0 2585.84  30
   1   2 -19 42523.7 2276.43  29
  -1  -2 -19 40876.9 2499.23  30
  -1   2 -19 40234.2 2563.09  57
   1   2 -19 40360.8 2564.88  57
   1   2 -19 40687.2 2512.09  56
  -1   2 -19 41005.0 2558.58  56
   1  -2 -19 40474.6 2611.40  57
   1  -2 -19 43094.8 2672.79  56
  -1   2 -19 39409.2 2547.47  49
  -1   2 -19 38022.1 2513.26  37
  -1  -2 -19 42573.6 2413.16  25
   1  -2 -19 38491.9 2346.11  26
  -1  -2 -19 42259.6 2527.10  26
   1  -2 -19 44183.6 2441.31  25
   1   2 -19 41548.9 2403.19  25
  -1   2 -19 39890.1 2353.14  25
  -1   2 -19 42485.8 2380.83  22
   1  -2 -19 43719.2 2394.17  22
  -1  -2 -19 43318.7 2390.46  22
   1   2 -19 42202.7 2369.08  22
   1  -2 -17 71379.9 2943.29  26
   1   2 -17 72965.8 2921.09  25
  -1   2 -17 76062.5 3003.59  25
  -1  -2 -17 74053.3 3027.42  26
   1  -2 -17 74938.1 2885.98  25
  -1  -2 -17 73452.4 2910.50  25
   1  -2 -17 70085.9 2702.98  29
   1  -2 -17 75666.9 3068.81  30
  -1  -2 -17 78548.8 3167.21  30
  -1   2 -17 69553.7 2642.10  28
   1   2 -17 74754.1 2795.23  28
   1  -2 -17 67124.3 2640.13  28
   1   2 -17 73545.0 2779.07  29
  -1   2 -17 70312.8 2672.53  29
  -1   2 -17 70332.3 3046.13  30
   1   2 -17 68441.8 2956.28  30
   1  -2 -17 77099.1 2878.61  22
  -1  -2 -17 79092.2 2949.24  22
  -1   2 -17 75466.3 2927.21  22
   1   2 -17 77482.1 2945.14  22
  -1  -2 -15 70451.8 2290.16  12
   1  -2 -15 79283.6 2787.42  26
  -1  -2 -15 76102.4 2773.98  26
   1   2 -15 72568.4 2631.30  25
  -1   2 -15 68928.0 2701.50  26
   1  -2 -15 75493.7 2615.77  25
  -1  -2 -15 73849.4 2626.93  25
  -1   2 -15 72770.4 2635.53  25
  -1   2 -15 73974.2 2600.30  22
  -1  -2 -15 70946.7 2529.63  22
   1   2 -15 72160.0 2560.14  22
   1  -2 -15 77515.3 2604.01  22
   1  -2 -15 76714.0 2811.01  30
  -1  -2 -15 76110.9 2827.24  30
   1   2 -15 78065.0 2624.98  28
   1  -2 -15 74492.5 2539.86  28
  -1   2 -15 75502.3 2525.63  28
   1  -2 -15 74773.0 2550.69  29
  -1   2 -15 74319.2 2834.90  30
   1   2 -15 73476.3 2802.78  30
   1   2 -15 80053.9 2668.46  29
  -1   2 -15 76287.7 2552.16  29
   1  -2 -13 134530. 3146.11  25
  -1  -2 -13 134197. 3203.84  25
  -1  -2 -13 135542. 3371.53  26
  -1   2 -13 120482. 3244.71  26
  -1   2 -13 128688. 3176.36  25
   1   2 -13 135406. 3225.58  25
  -1   2 -13 132945. 3146.17  22
   1  -2 -13 134972. 3082.52  22
   1   2 -13 134426. 3151.92  22
  -1  -2 -13 131084. 3110.77  22
  -1   2 -13 130726. 3057.53  29
   1   2 -13 133666. 3109.25  28
  -1   2 -13 129198. 3356.83  30
   1  -2 -13 138411. 3362.24  30
  -1  -2 -13 130209. 3304.86  30
  -1  -2 -13 120652. 2859.34  28
  -1  -2 -13 119137. 2855.64  29
   1   2 -13 127146. 3317.19  30
  -1   2 -13 129858. 3034.10  28
   1  -2 -13 130224. 3057.96  29
   1   2 -13 134308. 3133.94  29
   1  -2 -13 128695. 3028.33  28
  -1   2 -11 95495.1 2451.63  25
  -1   2 -11 92587.6 2531.84  26
  -1  -2 -11 114514. 2755.97  26
   1   2 -11 102651. 2520.17  25
   1  -2 -11 101666. 2431.82  25
  -1  -2 -11 102028. 2488.29  25
   1   2 -11 94418.9 2366.37  28
  -1  -2 -11 90465.1 2233.57  28
  -1   2 -11 97077.1 2387.05  28
   1   2 -11 93606.3 2561.94  30
  -1  -2 -11 98768.4 2553.40  30
  -1   2 -11 98392.8 2407.51  29
   1  -2 -11 97882.9 2411.79  29
   1  -2 -11 102179. 2583.10  30
  -1  -2 -11 92236.0 2255.59  29
   1   2 -11 95664.4 2385.15  29
   1  -2 -11 95139.0 2375.56  28
  -1   2 -11 97175.3 2646.35  30
   1   2 -11 101892. 2454.16  22
  -1  -2 -11 100466. 2402.99  22
  -1   2 -11 99226.1 2419.14  22
   1  -2 -11 102361. 2407.55  22
  -1   2  -9 181975. 2367.46  12
  -1  -2  -9 223179. 4499.45   5
  -1   2  -9 215210. 5550.96   5
   1   2  -9 199897. 2756.71  16
   1  -2  -9 209471. 3125.45  25
  -1   2  -9 195087. 3344.44  26
  -1   2  -9 204154. 3217.55  25
  -1  -2  -9 225557. 3548.90  26
  -1  -2  -9 201100. 3126.10  25
   1   2  -9 212007. 3245.21  25
  -1   2  -9 203858. 3125.50  28
   1   2  -9 203175. 3391.19  30
  -1   2  -9 210409. 3565.60  30
   1   2  -9 202161. 3145.91  29
  -1   2  -9 204125. 3145.42  29
   1  -2  -9 219735. 3446.14  30
   1  -2  -9 213219. 3150.15  28
   1   2  -9 210026. 3185.61  28
  -1  -2  -9 197768. 3278.08  30
   1  -2  -9 211623. 3163.13  29
  -1   2  -9 208543. 3156.78  22
   1   2  -9 206460. 3138.88  22
   1  -2  -9 209737. 3069.80  22
  -1  -2  -9 215780. 3202.09  22
  -1   2  -7 257105. 3190.90  22
   1  -2  -7 257642. 3073.62  22
   1   2  -7 260598. 3153.03  22
  -1  -2  -7 259056. 3088.54  22
  -1   2  -7 279164. 5448.74   5
  -1   2  -7 264540. 2953.94  16
   1   2  -7 246667. 2705.35  16
   1   2  -7 285555. 5453.51   5
  -1  -2  -7 290016. 4166.06   5
  -1   2  -7 257343. 3263.51  25
   1   2  -7 287121. 3361.04  25
   1  -2  -7 255369. 3120.09  25
  -1  -2  -7 240253. 3077.01  25
   1   2  -5 113718. 2966.59   5
   1  -2  -5 115766. 2921.40   7
   1  -2  -5 116636. 2811.49   1
  -1  -2  -5 119075. 2175.34   5
   1  -2  -5 115121. 2795.96   2
  -1   2  -5 110424. 2932.50   5
  -1   2  -3 574595. 5610.70   5
   1  -2  -3 580839. 5386.44   1
  -1  -2  -3 599240. 4057.05   3
  -1  -2  -3 607047. 4065.65   4
   1  -2  -3 566825. 5351.80   2
   1   2  -3 561432. 5673.05   4
   1   2  -3 551944. 5608.81   3
  -1  -2  -3 583323. 3027.50   2
  -1  -2  -3 590971. 4124.03   5
  -1  -2  -3 587448. 3000.24   1
   1  -2  -1 243445. 2417.90   5
   1   2  -1 227854. 3316.08   6
  -1   2  -1 240266. 2965.87   1
  -1   2  -1 253574. 3106.94   6
  -1   2  -1 250670. 3112.47   5
  -1   2  -1 242586. 2998.94   2
   1  -2  -1 238189. 1442.16   8
  -1  -2  -1 239564. 2920.96   7
  -1  -2  -1 257136. 2924.61   4
  -1  -2  -1 248356. 2865.47   3
  -1   2   1 255888. 3148.36   1
  -1  -2   1 240886. 3209.91   4
   1   2   1 227621. 2817.61   4
  -1   2   1 255950. 2443.84   5
  -1   2   1 260518. 3205.37   2
   1  -2   1 246174. 2929.02   6
   1   2   1 249031. 2923.13   3
  -1  -2   1 241789. 3192.19   3
  -1   2   3 610453. 5377.05   1
   1   2   3 582478. 4211.06   4
   1   2   3 588216. 4236.12   3
  -1  -2   3 607482. 5851.25   4
   1  -2   3 611320. 5328.51   1
   1  -2   3 604234. 5359.54   2
  -1  -2   3 597827. 5788.11   3
  -1   2   3 591859. 5331.01   2
  -1  -2   5 115142. 1253.92   8
  -1  -2   5 115963. 3080.21   5
  -1   2   5 118132. 2708.68   1
   1   2   5 114693. 1983.57   4
  -1  -2   5 107612. 1466.37  14
   1   2   5 118992. 2026.77   3
  -1   2   5 118362. 1925.36   5
   1  -2   5 112926. 3137.77   5
   1   2   5 111115. 2245.17   5
  -1   2   5 116581. 2704.99   2
  -1  -2   5 115125. 2969.76   3
  -1  -2   5 114086. 2977.97   4
  -1  -2   7 287898. 5418.75   4
  -1   2   7 286728. 3957.76   5
  -1  -2   7 270351. 5423.07   5
  -1  -2   7 287428. 5391.03   3
  -1   2   7 277644. 4862.75   2
   1  -2   7 272013. 5738.95   5
   1   2   7 276849. 3500.36   4
   1   2   7 263458. 4253.94   5
   1   2   7 282209. 3547.20   3
  -1   2   7 278853. 4830.31   1
   1  -2   7 266101. 2862.49  20
  -1   2   7 249056. 2972.99  18
  -1  -2   7 268011. 2824.91  20
   1   2   7 275253. 2806.44  20
  -1  -2   9 222649. 6210.65   2
  -1  -2   9 191289. 5331.51   5
  -1   2   9 224616. 4964.37   1
  -1  -2   9 214544. 5378.91   3
   1   2   9 196962. 4329.86   5
  -1  -2   9 217507. 5435.29   4
  -1   2   9 200142. 4124.85   5
   1  -2   9 201773. 5677.39   5
  -1  -2   9 222615. 6177.32   1
  -1   2   9 220312. 4951.43   2
   1   2   9 227828. 2880.71  20
  -1   2   9 218200. 3148.62  18
  -1  -2   9 212116. 3081.81  21
  -1  -2   9 210522. 2794.32  20
   1  -2   9 227057. 2956.83  20
  -1   2   9 206689. 2584.98  20
   1   2   9 222821. 3314.83  31
  -1  -2   9 219069. 3448.38  32
  -1   2   9 208403. 3248.17  31
  -1   2   9 226859. 3386.79  34
  -1  -2   9 213064. 3410.77  31
   1   2   9 215840. 3226.02  34
   1  -2   9 214776. 3258.29  31
   1  -2  11 103388. 2491.90  35
  -1  -2  11 104025. 2196.53  20
   1  -2  11 109072. 2294.12  20
   1   2  11 107589. 2259.37  20
  -1   2  11 105062. 2465.97  18
  -1   2  11 98266.9 2469.24  31
   1   2  11 103514. 2460.24  34
  -1   2  11 104853. 2557.42  34
   1  -2  11 102925. 2527.59  34
  -1  -2  11 109669. 2671.77  31
   1  -2  11 105361. 2581.55  31
   1  -2  13 132101. 3115.18  35
  -1  -2  13 133224. 3252.39  34
  -1  -2  13 138025. 3321.05  31
   1   2  13 142712. 3235.83  34
  -1   2  13 145786. 3352.53  34
   1  -2  13 140478. 3294.34  34
  -1   2  13 142024. 3294.86  31
   1  -2  13 138583. 3298.94  31
  -1  -2  13 142026. 2858.98  20
   1   2  13 147102. 2970.35  20
   1  -2  13 144969. 2954.28  20
   1   2  15 84001.5 2594.29  17
  -1   2  15 85363.4 2853.16  34
   1  -2  15 81346.8 2765.32  31
  -1   2  15 80353.7 2753.51  31
   1  -2  15 82105.1 2793.50  34
  -1  -2  15 82444.5 2819.48  31
  -1  -2  15 81499.3 2798.55  34
   1  -2  15 81089.0 2447.98  20
   1   2  15 79593.2 2500.24  20
   1   2  17 87725.7 2940.40  17
   1  -2  17 80873.3 2702.06  20
   1  -2  17 79681.9 3033.91  34
  -1  -2  17 82699.7 3116.57  31
  -1  -2  17 82204.9 3075.67  34
  -1   2  19 51509.3 2929.54  67
   1   2  19 52460.4 2903.49  67
  -1  -2  19 48703.6 2907.84  67
   1   2  19 49959.0 2422.98  17
  -1   2  19 53157.8 2550.46  17
   1  -2  19 44060.6 2434.35  34
  -1  -2  19 48358.9 2550.38  34
  -1  -2  19 44014.7 2436.74  31
  -1   2  19 45151.5 2558.79  45
   1  -2  19 45562.8 2496.43  45
  -1  -2  19 45460.1 2575.66  45
   1   2  19 46476.1 2558.00  45
   1  -2  21 59879.8 3160.05  67
  -1  -2  21 59577.4 3217.93  67
   1   2  21 66012.3 3312.90  67
  -1   2  21 59082.2 3137.27  67
  -1   2  21 54096.3 2740.10  17
   1   2  21 53787.1 2674.85  17
   1   2  21 61330.2 2906.45  45
  -1  -2  21 57961.7 2841.69  45
   1  -2  21 61276.2 2888.10  45
  -1   2  21 59160.3 2948.33  45
  -1  -2  21 52985.5 2821.01  34
  -1   2  23 22118.3 1808.94  67
   1   2  23 22629.5 1904.14  67
  -1  -2  23 20777.3 1819.54  67
   1  -2  23 21233.4 1823.77  67
  -1   2  23 21768.7 1693.20  45
  -1  -2  23 20578.7 1660.24  45
   1   2  23 22241.3 1710.11  45
   1  -2  23 21541.4 1649.63  45
  -1   2  25 19685.6 1667.30  67
  -1  -2  25 20217.4 1687.19  67
   1   2  25 19633.4 1674.53  67
   1  -2  25 17806.3 1539.11  67
   1   2  25 17929.2 1453.02  45
  -1   2  25 17574.4 1430.12  45
   1  -2  25 17706.5 1414.65  45
  -1  -2  25 17467.2 1408.52  45
  -1  -2  27 8578.48 978.053  67
  -1   2  27 9918.37 1074.01  67
   1   2  27 9084.62 933.888  45
  -1  -2  27 8829.82 906.500  45
   1  -2  27 9119.81 933.571  45
  -1   2  27 6960.76 811.921  45
   1  -2  29 4604.62 568.306  45
   1   3 -28 1118.22 354.734  49
  -1  -3 -28 1389.66 406.088  49
   1  -3 -28 1589.45 447.988  49
  -1   3 -28 1160.35 376.415  49
   1   3 -28 1080.63 366.523  57
  -1   3 -28 1483.58 389.029  57
   1  -3 -28 1264.95 351.545  37
  -1  -3 -28 1740.24 427.889  37
  -1   3 -28 415.468 302.364  39
   1  -3 -26 3940.92 737.829  49
   1   3 -26 3439.81 621.400  49
  -1   3 -26 3410.95 696.974  49
  -1  -3 -26 3430.94 639.908  49
   1   3 -26 2927.54 592.381  57
   1  -3 -26 2864.04 607.653  57
  -1   3 -26 3997.33 683.149  57
   1  -3 -26 3929.87 754.373  56
  -1   3 -26 3030.40 565.173  37
  -1  -3 -26 2949.49 627.768  37
   1  -3 -26 4354.02 766.906  37
  -1   3 -24 1506.79 520.725  49
   1   3 -24 1376.91 507.663  49
  -1  -3 -24 1244.86 562.119  49
  -1  -3 -24 1254.66 463.417  37
  -1   3 -24 1045.26 361.139  37
  -1  -3 -24 1059.48 481.745  56
   1  -3 -24 988.899 580.903  56
  -1   3 -24 1041.10 440.684  57
   1  -3 -24 1206.87 510.125  57
   1   3 -24 1057.93 349.804  57
   1   3 -22 1009.80 528.537  57
  -1  -3 -22-488.187 453.421  56
  -1   3 -22 582.530 399.228  57
   1  -3 -22 89.2884 376.007  56
   1   3 -22 624.295 387.727  56
   1  -3 -22 795.900 450.650  57
  -1  -3 -22 58.1750 203.982  26
   1   3 -22 462.504 443.190  49
  -1   3 -22 213.776 278.999  49
  -1   3 -22 60.7381 253.072  37
   1  -3 -22 33.4953 268.854  30
  -1  -3 -22-147.489 239.119  30
  -1   3 -22 181.859 142.965  30
  -1   3 -20 1366.94 442.667  30
   1  -3 -20 2321.17 646.507  30
  -1  -3 -20 1643.13 562.669  30
   1   3 -20 1366.12 503.505  30
   1   3 -20 1075.79 352.361  29
  -1   3 -20 2064.31 588.960  56
  -1  -3 -20 2022.89 605.027  56
  -1   3 -20 1878.32 541.149  57
   1  -3 -20 1990.68 633.373  57
   1   3 -20 1689.36 498.916  57
   1  -3 -20 2010.08 619.542  56
   1   3 -20 1405.38 434.059  56
  -1   3 -20 3297.46 854.676  49
   1   3 -20 2774.41 772.962  49
  -1   3 -20 2347.89 667.026  37
  -1   3 -20 2182.04 553.609  25
   1   3 -20 1759.76 547.305  25
   1   3 -20 1837.74 473.977  28
  -1  -3 -20 1930.65 600.524  26
   1  -3 -20 1915.12 584.866  26
  -1  -3 -20 1631.15 498.840  25
   1  -3 -20 1652.08 515.501  25
   1  -3 -20 1702.75 464.107  22
  -1  -3 -20 1946.45 556.699  22
  -1   3 -20 1922.71 552.159  22
   1   3 -20 1260.66 419.750  22
   1  -3 -18 15109.4 1401.29  25
   1   3 -18 15161.2 1414.21  25
  -1  -3 -18 15647.9 1438.36  25
  -1  -3 -18 15200.5 1456.12  26
  -1   3 -18 14380.0 1371.08  25
   1  -3 -18 16025.2 1462.25  26
   1   3 -18 15814.1 1359.21  29
  -1   3 -18 14250.0 1266.19  29
   1   3 -18 12811.0 1330.41  30
   1   3 -18 15220.5 1327.52  28
  -1   3 -18 14502.4 1455.37  30
  -1   3 -18 14091.3 1270.44  28
   1  -3 -18 15721.3 1502.87  30
  -1  -3 -18 15939.1 1512.14  30
   1   3 -18 15152.4 1377.00  22
  -1   3 -18 15673.1 1408.44  22
  -1  -3 -18 15894.9 1401.33  22
   1  -3 -18 15794.8 1395.47  22
  -1  -3 -16 10398.5 944.320  12
  -1  -3 -16 11478.8 1141.23  26
   1   3 -16 10691.6 1065.44  25
  -1   3 -16 10673.7 1092.20  25
  -1  -3 -16 10417.5 1050.25  25
   1  -3 -16 11101.2 1064.31  25
   1  -3 -16 10778.4 1079.24  26
  -1  -3 -16 11836.4 1083.00  22
   1   3 -16 12211.0 1156.18  22
   1  -3 -16 12640.5 1109.59  22
  -1   3 -16 11738.8 1097.83  22
  -1   3 -16 10642.1 1162.19  30
  -1   3 -16 10924.7 1029.34  29
   1  -3 -16 10476.9 1006.05  29
   1   3 -16 10646.5 1122.84  30
  -1  -3 -16 12180.2 1197.13  30
   1   3 -16 11218.6 1048.53  28
   1  -3 -16 10260.5 1018.32  28
  -1   3 -16 11307.1 1046.40  28
   1  -3 -16 12664.5 1235.86  30
   1   3 -16 11230.7 1046.73  29
  -1   3 -14 11579.2 1026.00  25
  -1  -3 -14 13143.7 1068.82  25
   1  -3 -14 12533.1 1038.94  25
  -1  -3 -14 14141.3 1139.22  26
   1   3 -14 12440.1 1039.12  25
  -1   3 -14 12133.5 1029.55  22
   1  -3 -14 12722.4 1042.90  22
  -1  -3 -14 13075.1 1040.96  22
   1   3 -14 12337.4 1012.58  22
  -1   3 -14 12623.3 997.167  29
   1   3 -14 13026.5 1034.19  29
  -1  -3 -14 11663.1 1064.80  30
   1   3 -14 12240.2 1100.12  30
   1  -3 -14 12180.6 996.812  28
   1  -3 -14 12540.4 1022.41  29
   1  -3 -14 13458.5 1122.98  30
  -1   3 -14 12495.0 1129.66  30
  -1   3 -14 13266.1 1023.56  28
   1   3 -14 13687.2 1042.30  28
   1   3 -12 35290.1 1578.77  25
  -1   3 -12 34706.3 1592.38  25
  -1  -3 -12 37536.4 1609.09  25
  -1   3 -12 32579.0 1621.01  26
   1  -3 -12 32568.8 1499.47  25
  -1  -3 -12 37918.3 1705.40  26
  -1  -3 -12 36553.7 1656.15  30
   1  -3 -12 35365.5 1636.21  30
   1  -3 -12 33445.7 1481.81  28
   1   3 -12 35507.9 1532.16  28
  -1   3 -12 36438.5 1579.31  29
  -1   3 -12 34612.3 1691.78  30
  -1   3 -12 35694.9 1546.29  28
   1   3 -12 36249.7 1554.24  29
   1   3 -12 35550.3 1671.67  30
   1  -3 -12 34634.3 1504.92  29
   1   3 -12 37318.3 1666.96  22
  -1   3 -12 42431.8 1740.67  22
  -1  -3 -12 37437.5 1558.70  22
   1  -3 -12 35099.2 1534.28  22
   1   3 -10 87631.1 2001.15  16
   1  -3 -10 82527.0 2149.31  25
  -1   3 -10 80552.6 2306.35  26
  -1   3 -10 85340.3 2270.83  25
   1   3 -10 92663.9 2295.37  25
  -1  -3 -10 92337.7 2227.95  25
  -1  -3 -10 76680.2 1941.61  29
   1  -3 -10 93711.4 2380.65  30
  -1   3 -10 89813.2 2480.43  30
   1  -3 -10 89690.3 2198.57  29
  -1  -3 -10 88464.3 2320.15  30
   1   3 -10 82292.1 2340.31  30
   1   3 -10 86838.4 2183.71  28
   1   3 -10 97067.4 2303.22  29
  -1   3 -10 87819.8 2229.51  29
   1  -3 -10 88541.0 2167.21  28
  -1  -3 -10 73470.7 1899.15  28
  -1   3 -10 85832.5 2192.81  28
   1  -3 -10 81499.1 2089.09  22
  -1  -3 -10 93091.3 2210.51  22
   1   3 -10 92072.7 2241.26  22
  -1   3 -10 85913.6 2210.68  22
   1   3  -8 82560.9 1742.12  16
   1  -3  -8 87281.2 3286.33   7
  -1  -3  -8 92730.5 2332.13   5
  -1   3  -8 81972.3 1808.65  16
   1   3  -8 86076.1 3448.56   5
  -1   3  -8 85143.8 3434.29   5
  -1  -3  -8 81988.9 1884.89  25
   1  -3  -8 80577.3 1882.96  25
  -1   3  -8 82584.8 2032.39  25
   1   3  -8 87576.4 2049.54  25
  -1   3  -8 84196.6 1952.37  28
   1   3  -8 78759.0 1879.80  28
  -1   3  -8 83528.5 2189.23  30
   1  -3  -8 81640.9 1897.68  28
  -1  -3  -8 88804.4 2098.08  30
   1   3  -8 79295.0 1901.35  29
  -1   3  -8 85410.5 1973.16  29
   1  -3  -8 81439.6 1899.92  29
  -1  -3  -8 81103.6 1845.80  22
   1  -3  -8 77409.8 1831.42  22
  -1   3  -8 82152.3 1965.95  22
   1   3  -8 89085.6 2018.00  22
  -1   3  -6 24787.9 989.885  22
  -1  -3  -6 26937.0 865.911   1
  -1  -3  -6 26232.0 855.770   2
   1  -3  -6 27353.6 1511.56   2
   1  -3  -6 27697.3 1637.36   7
  -1   3  -6 26506.7 1661.11   5
   1   3  -6 27364.4 1682.27   5
  -1  -3  -6 29596.2 1059.23   5
  -1   3  -6 25973.3 918.351  16
   1  -3  -6 26562.9 901.920  11
  -1  -3  -6 24085.8 598.534   9
   1  -3  -6 26989.3 1501.32   1
   1   3  -6 25065.1 861.708  16
  -1   3  -6 24786.6 1005.75  25
   1   3  -4 60262.9 2116.79   5
  -1  -3  -4 65125.1 1438.39   3
   1  -3  -4 60391.2 2001.38   2
   1  -3  -4 60885.0 2143.79   7
  -1  -3  -4 65282.6 1348.56   5
  -1   3  -4 58184.1 2106.84   5
  -1  -3  -4 61855.9 1359.32   2
   1  -3  -4 55009.9 1014.29   9
  -1  -3  -4 58093.4 1102.13  11
  -1  -3  -4 65059.6 1435.79   4
   1  -3  -4 59801.0 1978.60   1
  -1  -3  -4 60347.6 1335.77   1
   1  -3  -2 25186.7 638.415   9
  -1  -3  -2 28830.3 1042.56   2
   1   3  -2 23683.6 1300.91   6
  -1  -3  -2 24538.3 1007.71   4
  -1  -3  -2 26899.2 1055.94   3
  -1   3  -2 25816.1 1324.53   6
   1  -3  -2 26613.5 1258.04   2
  -1  -3  -2 27492.9 1264.61   7
  -1  -3  -2 28735.7 1028.41   1
  -1   3  -2 26017.5 1233.41   5
   1  -3  -2 26637.3 1244.37   1
   1  -3   0 115168. 2656.25   6
  -1  -3   0 122107. 2267.63   5
   1   3   0 112696. 2422.63   3
  -1  -3   0 100925. 1155.15  10
  -1  -3   0 116072. 2387.19   3
   1   3   0 103033. 2330.87   4
   1   3   0 104124. 2782.44   6
  -1  -3   0 110178. 2340.51   4
  -1   3   0 107331. 2302.04   1
   1  -3   0 104711. 1188.83   8
   1  -3   0 117311. 2212.43   5
  -1   3   0 106953. 2321.89   2
  -1   3   0 113022. 2095.94   5
  -1  -3   2 26231.5 1289.09   3
   1  -3   2 25817.3 1277.07   2
  -1  -3   2 26744.3 1312.34   4
   1  -3   2 26953.9 1268.84   1
  -1   3   2 28685.4 1254.83   2
  -1   3   2 27427.7 1207.74   1
   1   3   2 26979.3 1065.63   3
  -1   3   2 28185.4 777.907   5
   1   3   2 25705.5 1053.34   4
  -1  -3   4 60443.7 1131.47  14
  -1   3   4 66088.6 2008.59   1
  -1  -3   4 61795.5 1015.36   8
  -1   3   4 63335.8 1985.61   2
  -1  -3   4 61048.9 2230.20   3
  -1  -3   4 63756.8 2296.76   4
   1   3   4 60763.0 1495.40   3
   1   3   4 65443.0 1559.32   4
   1  -3   4 65211.0 2110.94   1
   1  -3   4 64026.7 2127.83   2
  -1   3   6 27580.9 954.408  19
   1   3   6 25513.6 838.160  20
   1   3   6 25523.9 948.055  18
  -1  -3   6 28290.6 904.712  20
   1   3   6 28784.0 1005.00   3
  -1  -3   6 26836.0 1707.22   4
   1   3   6 27440.7 982.358   4
  -1  -3   6 26860.9 1697.22   3
  -1   3   6 27128.7 1430.09   2
  -1  -3   6 26949.0 1715.14   5
   1  -3   6 26963.5 1781.40   5
  -1  -3   6 26930.1 737.276   8
  -1   3   6 27522.0 1425.39   1
  -1   3   6 26412.8 890.593  17
  -1  -3   6 26758.7 849.625  14
  -1   3   6 28062.6 827.482   5
  -1  -3   8 86990.6 3499.15   3
  -1  -3   8 77882.6 3345.49   5
  -1   3   8 87302.0 2884.21   1
   1   3   8 86095.8 1779.07   3
   1  -3   8 80120.3 3515.20   5
  -1   3   8 84142.3 1991.11   5
  -1   3   8 85499.6 2877.03   2
  -1  -3   8 85614.2 3496.56   4
   1   3   8 82231.8 1706.84  17
   1   3   8 82694.4 1743.67   4
   1  -3   8 79279.6 1641.90  24
   1  -3   8 77611.0 1621.99  23
  -1   3   8 87926.0 1897.33  18
   1   3   8 86432.4 1733.23  20
  -1  -3   8 86196.6 1738.70  20
  -1  -3   8 78355.1 1762.57  21
   1  -3   8 87728.0 1795.02  20
   1  -3   8 90428.4 2122.53  32
  -1   3   8 84482.9 1990.50  31
  -1   3   8 84175.9 1952.87  34
  -1  -3   8 86980.2 2097.28  32
  -1  -3   8 85219.2 2078.71  31
  -1  -3  10 82209.5 3888.54   4
  -1  -3  10 83093.7 3896.28   3
   1   3  10 95356.0 2046.87  17
   1  -3  10 91970.6 2280.97  35
   1   3  10 89851.0 2004.69  20
  -1   3  10 85738.0 2118.28  18
  -1  -3  10 80784.0 2016.46  21
  -1  -3  10 89403.3 1974.38  20
   1  -3  10 94845.0 2095.90  20
  -1   3  10 91247.2 2281.69  31
  -1  -3  10 90276.7 2342.51  32
   1  -3  10 94301.6 2329.80  31
  -1   3  10 99147.5 2362.02  34
  -1  -3  10 90927.4 2369.57  31
   1   3  12 36360.0 1440.23  17
   1  -3  12 36559.0 1570.84  35
   1   3  12 35438.7 1431.63  20
  -1  -3  12 34642.3 1386.83  20
   1  -3  12 38600.5 1474.33  20
  -1   3  12 36463.0 1546.38  18
  -1   3  12 36407.7 1590.20  31
  -1   3  12 36222.2 1585.37  34
  -1  -3  12 37122.2 1666.80  31
   1  -3  12 36070.9 1630.24  34
   1  -3  12 37063.3 1594.62  31
   1   3  14 14534.8 998.690  17
  -1   3  14 14299.4 1099.59  17
   1  -3  14 13956.0 1086.81  35
  -1  -3  14 13855.2 1114.59  31
  -1   3  14 13368.1 1096.05  31
   1  -3  14 14365.2 1102.59  31
  -1  -3  14 14276.3 1121.52  34
   1  -3  14 13643.7 1113.93  34
  -1   3  14 13768.3 1101.63  34
  -1  -3  14 12721.8 913.804  20
   1  -3  14 14118.5 979.906  20
   1   3  14 14103.5 977.385  20
   1  -3  16 11965.8 1108.83  31
  -1  -3  16 10967.3 1089.40  34
  -1  -3  16 11774.1 1140.46  31
   1  -3  16 11344.0 1105.12  34
   1   3  16 13783.9 1097.97  17
  -1   3  16 12845.3 1118.07  17
   1  -3  16 12102.7 996.125  20
  -1  -3  18 16913.2 1479.29  34
  -1  -3  18 17589.3 1489.96  31
   1  -3  18 17061.4 1468.08  34
   1  -3  18 16663.8 1282.75  20
  -1   3  18 15626.9 1461.51  17
   1   3  18 20115.8 1460.56  17
   1  -3  20 2255.00 550.839  45
  -1   3  20 2265.78 570.912  45
   1   3  20 2782.22 673.379  45
  -1  -3  20 2624.25 676.477  45
   1  -3  20 2766.47 838.943  67
  -1   3  20 2483.94 604.747  63
   1  -3  20 2181.79 640.077  66
  -1  -3  20 2885.28 718.565  67
  -1   3  20 2501.58 688.721  67
   1   3  20 2517.23 653.323  67
   1   3  20 2192.41 538.424  17
  -1   3  20 1543.64 486.623  17
   1  -3  20 2092.69 525.168  34
  -1  -3  20 2212.11 581.165  34
  -1  -3  20 1954.85 584.710  31
   1   3  22 683.927 496.031  67
   1  -3  22 490.073 452.148  67
  -1  -3  22 184.485 243.134  67
  -1   3  22 351.997 268.760  67
  -1  -3  22 104.043 126.684  34
  -1   3  22 340.723 269.948  45
  -1  -3  22 224.229 357.585  45
   1   3  22-243.881 393.683  45
   1  -3  22 202.311 177.394  45
  -1   3  24 1182.21 453.711  42
  -1  -3  24 1212.27 437.531  67
   1   3  24 969.448 460.650  67
   1  -3  24 1409.89 497.993  67
  -1   3  24 2050.93 697.119  67
   1  -3  24 1205.05 395.218  45
  -1   3  24 1532.71 503.133  45
  -1  -3  24 1159.89 414.664  45
   1   3  24 1504.36 500.674  45
  -1   3  26 4508.78 766.673  67
  -1  -3  26 4006.54 770.521  67
   1  -3  26 4760.73 720.545  45
  -1   3  26 4125.04 689.719  45
   1   3  26 4187.61 667.720  45
  -1  -3  26 4183.88 662.749  45
  -1  -3  28 1353.35 398.530  67
  -1  -3  28 2011.98 439.941  45
  -1   3  28 1470.38 343.627  45
   1   3  28 1700.26 368.986  45
   1  -3  28 2205.60 460.893  45
   1  -4 -27 454.792 281.441  49
   1   4 -27 236.260 158.308  49
  -1  -4 -27 379.898 254.408  49
  -1   4 -27 333.049 226.440  49
  -1   4 -27 31.0285 209.389  57
   1   4 -27 459.456 248.224  57
  -1  -4 -27 167.873 243.364  37
   1  -4 -27 230.946 206.538  37
   1   4 -25 2027.83 509.976  49
  -1   4 -25 1483.69 434.504  49
  -1  -4 -25 1201.59 493.730  49
   1  -4 -25 1510.81 555.466  49
   1  -4 -25 1283.54 463.430  56
  -1  -4 -25 1813.68 502.185  56
   1  -4 -25 1372.55 451.517  57
   1   4 -25 1289.29 477.503  57
  -1   4 -25 2048.60 550.883  57
  -1   4 -25 1459.82 457.748  37
   1  -4 -25 1698.98 539.687  37
  -1  -4 -25 872.652 437.644  37
   1   4 -23 2309.65 582.664  49
  -1   4 -23 2436.47 662.224  49
  -1   4 -23 1923.49 528.458  37
   1  -4 -23 2297.67 666.510  56
   1  -4 -23 2167.38 635.135  57
   1   4 -23 1981.31 538.944  57
  -1  -4 -23 2132.94 592.281  56
  -1   4 -23 2012.90 609.183  57
  -1  -4 -21 4376.11 925.128  30
  -1   4 -21 4916.03 902.388  30
   1   4 -21 5508.93 868.559  28
   1   4 -21 5378.75 860.900  29
   1  -4 -21 6048.83 1039.37  30
   1   4 -21 5508.64 942.573  56
   1  -4 -21 6362.68 1024.51  57
   1  -4 -21 7024.84 1063.24  56
  -1  -4 -21 6490.81 1063.58  56
   1   4 -21 6045.47 993.108  57
  -1   4 -21 6431.03 1030.33  57
   1  -4 -21 5758.70 957.565  25
  -1   4 -21 5569.91 951.632  25
   1   4 -21 5814.70 949.012  25
   1  -4 -21 5983.63 970.316  26
  -1  -4 -21 6302.58 1051.84  26
  -1  -4 -21 4744.72 875.957  25
  -1   4 -21 6736.23 1068.44  49
   1   4 -21 6992.88 1080.97  49
  -1   4 -21 6326.25 1062.41  37
  -1  -4 -21 6167.48 986.329  22
  -1   4 -21 5895.43 916.561  22
   1  -4 -21 5427.92 910.693  22
   1   4 -21 5431.81 922.187  22
   1   4 -19 4869.66 773.299  28
  -1  -4 -19 5091.60 919.469  30
  -1   4 -19 4932.73 776.659  28
   1  -4 -19 5034.36 936.137  30
  -1   4 -19 4627.08 856.095  30
  -1   4 -19 4969.12 768.681  29
   1   4 -19 4976.51 787.226  29
   1   4 -19 5727.36 998.455  56
   1   4 -19 4186.01 818.486  57
   1  -4 -19 5714.52 1024.20  57
  -1  -4 -19 4254.58 885.423  56
  -1   4 -19 6152.12 1021.00  57
  -1   4 -19 3837.08 848.264  56
  -1  -4 -19 5185.21 856.033  25
  -1  -4 -19 5008.25 889.389  26
   1  -4 -19 5159.81 906.054  26
   1   4 -19 5242.67 867.361  25
   1  -4 -19 4518.16 797.865  25
  -1   4 -19 5259.89 890.657  25
  -1   4 -19 5081.49 998.863  49
   1   4 -19 3991.32 947.001  49
  -1   4 -19 4652.03 895.434  37
  -1   4 -19 5108.19 844.481  22
   1  -4 -19 4562.94 798.498  22
  -1  -4 -19 4594.02 818.546  22
   1   4 -19 4720.03 785.843  22
  -1  -4 -17 3194.37 561.557  12
   1  -4 -17 3855.54 690.064  26
   1  -4 -17 3729.80 698.433  25
  -1  -4 -17 3698.09 662.410  25
   1   4 -17 3594.84 681.507  25
  -1   4 -17 3256.21 610.033  25
   1   4 -17 3413.00 575.451  28
  -1  -4 -17 4327.02 745.930  26
  -1  -4 -17 3703.87 645.528  22
  -1   4 -17 3391.65 635.465  22
   1  -4 -17 3344.36 639.985  22
   1   4 -17 3437.13 631.825  22
   1  -4 -17 3180.62 659.388  30
   1   4 -17 3021.11 560.585  30
  -1   4 -17 3473.64 670.737  30
  -1  -4 -17 3778.01 734.895  30
   1   4 -17 3692.24 612.479  29
  -1   4 -17 3399.61 584.997  29
  -1   4 -17 3758.59 625.653  28
  -1  -4 -15 5947.52 783.024  25
  -1  -4 -15 6229.12 814.810  26
  -1   4 -15 5666.49 775.396  25
   1  -4 -15 5699.54 780.521  26
   1  -4 -15 5321.65 709.932  25
   1   4 -15 5632.11 751.745  25
   1   4 -15 5429.36 721.047  22
  -1  -4 -15 5617.11 737.282  22
   1  -4 -15 5688.08 736.152  22
  -1   4 -15 4950.28 694.659  22
  -1   4 -15 5985.42 840.279  30
   1   4 -15 6768.67 920.442  29
  -1   4 -15 6356.75 764.290  29
   1  -4 -15 5663.69 734.663  29
  -1   4 -15 6127.05 746.407  28
  -1  -4 -15 5557.61 815.098  30
   1  -4 -15 6783.02 875.590  30
   1   4 -15 6598.74 760.631  28
   1  -4 -15 5440.25 707.146  28
   1   4 -15 5283.27 947.792  30
   1  -4 -13 1415.08 354.267  28
   1   4 -13 1731.90 349.234  28
  -1   4 -13 1922.60 438.371  28
   1  -4 -13 1739.20 380.289  25
  -1  -4 -13 1507.87 390.726  26
  -1  -4 -13 1552.19 345.939  25
  -1   4 -13 1124.59 327.495  25
   1   4 -13 1450.01 326.665  25
   1  -4 -13 1131.04 325.087  29
   1  -4 -13 1701.90 419.085  30
   1   4 -13 1652.07 351.155  29
   1   4 -13 1508.57 346.516  30
  -1  -4 -13 1346.99 338.171  30
  -1   4 -13 1851.48 383.705  29
  -1   4 -13 1778.73 411.352  30
  -1   4 -13 1384.85 334.944  22
   1   4 -13 1212.76 324.357  22
  -1  -4 -13 1283.15 329.321  22
   1  -4 -13 1234.62 342.693  22
   1   4 -11 393.470 206.725  16
  -1   4 -11 498.661 218.575  28
   1  -4 -11 437.943 184.528  25
   1   4 -11 427.920 166.439  28
  -1   4 -11 229.980 140.553  25
   1   4 -11 595.252 204.408  25
   1  -4 -11 644.115 263.053  28
  -1  -4 -11 293.677 203.369  25
  -1   4 -11 455.620 230.786  30
   1   4 -11 575.766 231.622  29
  -1   4 -11 511.883 184.217  29
   1  -4 -11 373.676 150.942  29
  -1  -4 -11 150.276 148.114  30
   1   4 -11 188.925 171.215  30
   1  -4 -11 375.533 212.885  30
   1  -4 -11 273.964 134.550  22
  -1  -4 -11 293.057 135.453  22
   1   4 -11 525.023 210.045  22
  -1   4 -11 447.686 203.207  22
   1   4  -9 12239.3 741.661  16
  -1   4  -9 12812.2 778.968  16
   1  -4  -9 12882.8 1409.48   7
  -1  -4  -9 13573.5 822.624  25
  -1   4  -9 12795.1 873.685  25
   1  -4  -9 11582.0 765.052  25
  -1   4  -9 10700.3 819.282  26
   1   4  -9 13041.8 862.852  25
  -1   4  -9 12599.1 818.177  29
  -1   4  -9 12853.9 826.938  28
   1  -4  -9 12819.0 810.046  28
   1   4  -9 12768.9 815.407  29
  -1   4  -9 11841.4 909.098  30
   1   4  -9 11827.0 870.895  30
   1   4  -9 12683.9 809.389  28
  -1  -4  -9 12850.2 867.701  30
   1  -4  -9 12971.0 810.764  29
   1   4  -9 12159.2 807.849  22
  -1  -4  -9 13563.1 799.883  22
   1  -4  -9 12855.4 779.704  22
  -1   4  -9 12130.4 823.552  22
   1   4  -7 1622.51 247.131  16
  -1   4  -7 1598.59 257.994  16
   1  -4  -7 1666.84 463.928   7
  -1  -4  -7 1492.54 178.918   9
  -1  -4  -7 1600.12 262.647   2
   1   4  -7 1425.48 433.381   5
   1  -4  -7 1428.90 254.053  11
  -1   4  -7 1615.36 487.758   5
  -1  -4  -7 1608.55 216.792   5
   1  -4  -7 1373.59 395.647   2
   1  -4  -7 1464.42 395.168   1
  -1  -4  -7 1446.18 248.966   1
   1   4  -7 2022.06 319.979  25
  -1   4  -7 1710.05 291.333  28
  -1   4  -7 1833.00 314.838  25
  -1  -4  -7 2170.05 296.827  25
   1   4  -7 1635.83 275.790  28
  -1   4  -7 1708.37 328.945  30
  -1  -4  -7 1608.22 295.943  30
  -1   4  -7 1835.79 282.018  29
   1   4  -7 2201.33 327.705  29
   1   4  -7 1806.58 283.822  22
  -1  -4  -7 1496.69 281.565  22
  -1   4  -7 1704.01 290.688  22
  -1   4  -5 30314.6 1104.07  22
  -1  -4  -5 29911.7 1188.15   2
  -1  -4  -5 28375.1 904.837  11
   1  -4  -5 30237.5 1593.78   1
   1  -4  -5 30059.5 840.168   9
  -1  -4  -5 31847.9 1071.14   3
  -1  -4  -5 29648.7 1177.96   1
  -1  -4  -5 32974.9 883.304   5
   1   4  -5 28000.8 926.539  16
   1  -4  -5 29585.3 1586.68   2
   1  -4  -5 30574.7 1764.43   7
  -1   4  -5 29203.0 971.367  16
  -1   4  -5 30357.1 1730.33   5
   1  -4  -5 29732.9 952.240  11
  -1  -4  -5 28474.2 733.608   9
  -1  -4  -5 31952.2 1072.59   4
   1   4  -5 29379.4 1745.47   5
  -1   4  -5 30644.3 1143.50  25
  -1  -4  -3 15230.9 870.507   1
   1  -4  -3 14853.5 551.793   9
  -1  -4  -3 15924.3 880.109   4
  -1  -4  -3 16381.9 914.787   2
   1   4  -3 14126.2 1064.25   5
  -1   4  -3 14094.1 1089.25   5
   1  -4  -3 14771.8 1058.77   1
   1  -4  -3 14519.7 1058.77   2
  -1  -4  -3 16046.0 885.837   3
  -1   4  -3 15703.6 1184.59   6
   1  -4  -1 46166.7 1813.74   1
   1  -4  -1 49200.0 1447.25   5
   1   4  -1 46856.5 1884.87   3
  -1   4  -1 49806.6 2066.04   6
  -1  -4  -1 52840.8 1554.61   5
  -1  -4  -1 48138.7 1671.81   3
   1  -4  -1 47434.1 1855.39   2
  -1  -4  -1 49455.0 1709.78   4
   1   4  -1 45515.5 2102.12   6
  -1   4  -1 48701.9 1680.68   5
   1   4  -1 46046.8 1878.69   4
   1   4   1 45034.6 1671.25   3
  -1  -4   1 46269.6 828.902  10
   1  -4   1 44543.6 908.102  14
  -1  -4   1 45909.1 1815.44   4
   1  -4   1 45417.6 1974.02   6
  -1  -4   1 51408.8 1829.67   5
  -1   4   1 49370.9 1796.00   2
  -1   4   1 48019.5 1752.83   1
  -1   4   1 47866.3 1361.52   5
   1  -4   1 46358.0 1735.16   5
  -1  -4   1 48536.2 1856.02   3
   1   4   1 44691.4 1669.68   4
   1   4   3 14337.1 858.914   3
   1  -4   3 15780.6 1122.09   1
  -1   4   3 15521.0 1056.07   1
   1  -4   3 15947.5 583.674   8
  -1  -4   3 14604.8 1153.18   4
  -1   4   3 15233.6 1053.30   2
   1   4   3 14347.6 861.837   4
   1  -4   3 16213.4 1155.18   2
  -1  -4   3 14897.1 1151.14   3
   1   4   5 30597.7 1128.18   4
  -1  -4   5 31759.4 854.786   8
  -1   4   5 27707.3 906.435  17
  -1   4   5 30961.5 1540.05   1
   1   4   5 28565.2 1082.59   3
  -1  -4   5 30019.8 925.676  14
   1  -4   5 32554.5 1790.48   2
   1  -4   5 30665.1 1732.59   1
  -1  -4   5 32074.2 1880.74   3
  -1  -4   5 31805.4 1882.16   4
  -1   4   5 32172.1 1589.77   2
   1   4   5 29005.8 976.051  18
  -1  -4   5 33649.8 1010.25  20
  -1   4   5 30219.2 974.733  18
  -1   4   5 30675.8 995.882  19
  -1  -4   7 1761.42 253.316  14
   1   4   7 1576.63 216.966   3
  -1   4   7 1502.52 374.213   2
  -1   4   7 1672.38 236.193  17
   1   4   7 1702.69 254.970  17
  -1  -4   7 1674.23 213.664   8
   1  -4   7 1623.31 472.275   5
  -1  -4   7 1793.68 524.423   5
  -1  -4   7 1832.91 514.456   4
  -1   4   7 1482.13 378.975   1
  -1  -4   7 1481.25 463.283   3
   1   4   7 1637.94 223.206   4
  -1  -4   7 2193.40 317.118  32
  -1  -4   7 1608.64 293.277  31
   1  -4   7 2230.75 341.134  32
  -1   4   7 2028.08 306.261  31
   1  -4   7 1701.65 243.621  20
  -1  -4   7 2170.73 286.094  20
   1   4   7 1814.78 285.906  18
  -1   4   7 1907.19 297.037  19
  -1   4   7 1598.33 248.987  18
   1   4   7 1617.70 267.267  20
   1   4   7 1631.53 282.240  19
  -1   4   9 13561.9 856.341  31
  -1  -4   9 12159.4 852.675  32
  -1  -4   9 13349.6 885.992  31
   1  -4   9 14169.7 912.306  32
   1  -4   9 13558.8 834.146  31
   1  -4   9 10359.1 1223.23   1
  -1  -4   9 10455.3 1410.56   3
   1   4   9 12445.2 722.737  17
   1  -4   9 9986.13 1210.66   2
  -1  -4   9 10637.9 1448.13   4
  -1   4   9 13268.3 741.287  17
   1  -4   9 13173.5 729.721  24
   1  -4   9 12631.8 705.298  23
   1  -4   9 13693.6 854.565  35
   1   4   9 11863.3 723.322  20
  -1   4   9 12611.5 779.791  18
   1  -4   9 13347.1 761.004  20
  -1  -4   9 11402.7 702.562  21
  -1  -4   9 12554.0 754.067  20
  -1   4  11 180.841 109.668  17
   1   4  11 140.531 135.448  17
  -1  -4  11 266.584 99.4199  20
   1   4  11 319.668 146.870  20
  -1   4  11 527.345 177.314  18
   1  -4  11 294.688 147.249  20
  -1  -4  11 441.999 162.233  21
  -1  -4  11 476.518 174.389  31
  -1  -4  11 473.792 203.825  32
  -1   4  11 352.384 203.830  31
  -1  -4  11 377.192 126.698  35
   1  -4  11 573.569 199.974  31
   1  -4  11 456.673 195.507  35
   1   4  13 1147.18 292.607  17
  -1   4  13 1139.78 325.491  17
   1   4  13 1299.13 328.755  20
  -1  -4  13 1243.78 290.506  20
  -1   4  13 1419.25 337.965  18
   1  -4  13 1190.72 274.034  20
  -1  -4  13 1806.57 427.758  31
   1  -4  13 1913.50 390.902  31
   1  -4  13 1957.10 401.079  35
   1  -4  13 1814.39 399.930  34
   1   4  15 6970.09 729.074  17
  -1   4  15 6344.32 766.788  17
   1  -4  15 5672.05 740.333  35
  -1  -4  15 4795.42 672.792  20
   1  -4  15 5744.30 682.593  20
  -1  -4  15 7318.18 865.521  31
   1  -4  15 7011.50 812.302  31
   1  -4  15 6684.58 837.873  34
  -1  -4  15 5880.94 753.515  34
  -1  -4  17 3914.12 685.441  34
  -1  -4  17 3897.23 690.293  31
   1  -4  17 4205.82 696.074  34
   1  -4  17 4112.62 671.746  31
   1  -4  17 3825.42 610.043  20
   1   4  17 4694.98 688.804  17
  -1   4  17 4173.32 637.031  17
   1   4  19 6402.28 869.287  17
  -1   4  19 6021.93 860.908  17
  -1   4  19 7252.15 1116.27  63
  -1  -4  19 6697.78 1119.60  67
  -1   4  19 6523.02 1026.71  67
   1   4  19 7346.36 1129.45  67
   1  -4  19 6267.05 1003.90  66
   1   4  19 4515.88 751.767  42
   1  -4  19 5578.29 893.002  34
  -1  -4  19 5516.24 892.202  34
  -1  -4  19 4974.36 861.460  31
  -1   4  19 5732.90 949.632  45
   1   4  19 5870.30 975.125  45
  -1  -4  19 6239.16 968.575  45
   1  -4  19 6256.68 912.855  45
  -1   4  21 8199.90 1131.68  67
   1  -4  21 7078.96 1088.05  66
  -1  -4  21 7976.10 1279.61  67
   1   4  21 7530.91 1151.15  67
   1   4  21 6618.41 841.332  42
  -1  -4  21 7507.97 1088.49  34
   1  -4  21 6028.11 957.891  34
   1   4  21 7261.80 1012.20  45
  -1   4  21 7585.26 1054.28  45
   1  -4  21 7217.15 991.002  45
  -1  -4  21 7899.43 1067.57  45
  -1   4  23 1805.90 567.500  42
  -1   4  23 2746.48 705.019  67
  -1  -4  23 3347.37 723.768  67
   1  -4  23 2768.76 655.586  66
   1   4  23 2885.26 660.232  67
  -1  -4  23 2937.40 624.777  45
  -1   4  23 2186.27 587.871  45
   1   4  23 2971.54 644.770  45
   1  -4  23 2333.41 591.494  45
  -1   4  25 1422.73 373.632  42
   1   4  25 2351.12 597.173  67
  -1  -4  25 2017.07 567.000  67
  -1   4  25 1968.41 499.998  67
  -1  -4  25 1827.84 431.334  45
   1   4  25 1600.07 454.963  45
   1  -4  25 1691.28 481.896  45
  -1   4  25 1499.88 455.663  45
  -1  -4  27 67.6294 156.212  67
  -1  -4  27 640.456 309.063  45
   1  -4  27 869.202 329.783  45
  -1   4  27 132.702 145.855  45
   1   4  27 522.740 283.218  45
  -1   5 -28 332.874 211.468  49
  -1  -5 -28 1094.24 357.170  49
   1  -5 -28 697.245 372.488  49
  -1   5 -28 547.008 268.243  57
   1   5 -28 656.834 245.871  57
  -1  -5 -28 289.600 189.367  37
  -1   5 -28 406.309 243.101  39
   1   5 -28-23.4311 141.906  39
   1  -5 -28 94.2548 156.756  37
  -1   5 -26 888.917 340.000  49
   1  -5 -26 1054.21 449.832  49
   1   5 -26 547.627 325.798  49
  -1  -5 -26 903.374 378.601  49
   1  -5 -26-287.336 345.503  56
  -1   5 -26 920.532 360.389  57
   1   5 -26 559.202 305.279  57
  -1  -5 -26 1044.82 394.408  37
   1  -5 -26 910.099 540.752  37
  -1   5 -24 2530.32 650.400  49
   1   5 -24 1668.77 559.296  49
  -1  -5 -24 2504.49 686.517  49
  -1   5 -24 1581.41 446.187  37
   1   5 -24 1614.83 464.841  57
  -1  -5 -24 2030.29 546.323  56
   1  -5 -24 1372.57 452.098  56
  -1   5 -24 1525.95 502.175  57
   1  -5 -22 619.724 473.913  56
  -1  -5 -22 59.0439 279.454  56
   1   5 -22 726.654 473.538  57
  -1   5 -22 133.828 215.551  57
   1  -5 -22 151.992 190.031  57
  -1  -5 -22 403.416 342.656  26
   1  -5 -22 359.327 242.960  26
  -1   5 -22-263.943 320.243  49
   1   5 -22 95.7273 215.318  49
  -1   5 -22 473.884 371.783  37
  -1  -5 -22 640.570 512.621  30
   1   5 -22 51.7990 148.117  28
   1  -5 -22-141.999 246.366  30
   1   5 -22 52.3860 204.272  29
  -1  -5 -20 394.529 250.319  22
   1  -5 -20 57.8624 192.434  22
   1   5 -20 593.992 356.878  22
  -1   5 -20 115.489 230.413  22
   1   5 -20 206.081 351.050  62
   1  -5 -20 89.5697 212.303  57
   1   5 -20 174.549 293.799  57
  -1  -5 -20 300.818 304.758  56
  -1   5 -20-102.863 362.000  57
   1   5 -20 370.700 326.103  56
   1   5 -20 139.648 166.554  25
   1  -5 -20 305.672 258.276  26
  -1  -5 -20 62.6751 176.112  25
  -1  -5 -20 399.691 349.725  26
  -1   5 -20 533.325 369.246  25
   1  -5 -20 394.397 252.316  25
  -1   5 -20 26.3231 380.876  49
   1   5 -20-35.9657 260.639  49
  -1   5 -20-274.268 367.170  37
   1   5 -20 504.210 366.544  28
   1  -5 -20 422.035 365.083  30
   1   5 -20 144.689 176.326  29
  -1  -5 -20 89.7869 270.825  30
  -1   5 -20 113.454 274.437  30
  -1  -5 -18 4149.60 680.684  12
  -1  -5 -18 5099.23 833.313  25
   1  -5 -18 4729.78 803.196  25
  -1   5 -18 5471.50 887.219  25
  -1  -5 -18 5515.09 901.297  26
   1  -5 -18 5159.45 861.417  26
   1   5 -18 3854.62 717.313  25
  -1  -5 -18 5035.56 807.529  22
   1  -5 -18 5143.90 843.736  22
   1   5 -18 4523.69 748.792  22
  -1   5 -18 4925.90 810.361  22
  -1   5 -18 4797.41 767.484  29
  -1   5 -18 5048.19 782.547  28
   1   5 -18 5247.99 826.614  28
   1   5 -18 5388.48 831.208  29
  -1  -5 -18 5597.39 921.545  30
   1  -5 -18 5478.86 934.761  30
  -1   5 -18 4670.92 795.051  30
  -1   5 -16 6135.21 849.245  25
  -1  -5 -16 7454.37 933.563  26
  -1  -5 -16 7158.39 877.589  25
   1   5 -16 6020.55 825.292  25
   1  -5 -16 6293.46 856.094  25
   1  -5 -16 6144.30 890.028  26
   1  -5 -16 6186.15 822.725  22
  -1   5 -16 6311.81 858.447  22
   1   5 -16 7254.75 887.776  22
  -1  -5 -16 7515.45 892.040  22
  -1  -5 -16 6449.61 859.816  30
  -1   5 -16 6121.40 880.819  30
  -1   5 -16 6264.67 810.966  28
   1   5 -16 6587.53 842.591  28
   1  -5 -16 6584.78 892.200  30
  -1   5 -16 6630.38 817.621  29
   1   5 -16 6776.68 849.954  29
  -1  -5 -14 10825.1 1017.00  26
  -1   5 -14 9323.84 965.540  25
   1   5 -14 9107.16 932.260  25
   1  -5 -14 10623.4 1007.69  25
  -1  -5 -14 10067.0 952.091  25
  -1   5 -14 10189.2 915.530  28
   1  -5 -14 9917.52 924.987  29
   1   5 -14 10542.1 946.715  29
   1   5 -14 9730.80 915.087  28
   1  -5 -14 10154.0 991.886  30
   1   5 -14 9753.36 1019.68  30
  -1   5 -14 8690.44 946.630  30
  -1   5 -14 9761.56 901.035  29
   1  -5 -14 9135.52 885.651  28
  -1  -5 -14 10366.6 1016.12  30
   1  -5 -14 8867.26 928.434  22
  -1  -5 -14 10137.0 951.721  22
   1   5 -14 9447.28 921.044  22
  -1   5 -14 9516.35 936.667  22
   1   5 -12 31179.0 1423.85  16
  -1   5 -12 31594.9 1619.75  25
  -1  -5 -12 33853.9 1603.28  25
  -1  -5 -12 34660.7 1657.78  26
   1   5 -12 34954.4 1649.84  25
   1  -5 -12 34386.1 1561.39  25
  -1  -5 -12 33630.9 1645.56  30
  -1   5 -12 32639.5 1548.46  28
   1   5 -12 30152.6 1476.47  29
   1   5 -12 33314.8 1542.16  28
  -1   5 -12 30733.4 1673.24  30
   1  -5 -12 33899.3 1642.23  30
   1   5 -12 28700.5 1592.51  30
  -1   5 -12 32533.7 1547.34  29
   1  -5 -12 31867.3 1486.52  28
   1  -5 -12 31394.7 1498.02  29
   1  -5 -12 32481.8 1510.18  22
  -1   5 -12 31553.4 1569.76  22
   1   5 -12 33218.7 1578.02  22
  -1  -5 -12 31899.5 1506.19  22
  -1   5 -10 9696.42 738.901  16
   1   5 -10 10589.2 743.192  16
  -1   5 -10 11844.3 948.804  25
  -1  -5 -10 11025.5 819.448  25
   1   5 -10 9858.15 834.682  25
   1  -5 -10 10248.5 792.527  25
   1   5 -10 10388.6 832.477  29
  -1   5 -10 13877.8 972.033  28
   1   5 -10 10386.1 839.805  28
   1   5 -10 9313.07 882.211  30
  -1   5 -10 10229.0 984.520  30
   1  -5 -10 10488.1 798.925  29
  -1  -5 -10 11934.4 909.247  30
   1  -5 -10 10038.1 768.880  28
  -1   5 -10 12108.0 990.630  29
   1  -5 -10 9767.95 747.313  22
   1   5 -10 10106.8 810.471  22
  -1   5 -10 11878.2 902.159  22
  -1  -5 -10 10877.1 779.832  22
  -1   5  -8 825.119 206.455  16
   1  -5  -8 997.897 383.718   2
   1  -5  -8 593.403 180.610  11
   1   5  -8 834.212 196.994  16
   1  -5  -8 803.292 401.300   7
   1  -5  -8 778.529 335.632   1
  -1  -5  -8 1235.14 248.376  25
   1   5  -8 1036.80 261.961  25
  -1   5  -8 967.479 249.692  25
   1   5  -8 1601.25 308.649  28
   1  -5  -8 818.645 228.735  28
  -1   5  -8 890.764 229.896  28
  -1   5  -8 1002.50 270.736  30
   1   5  -8 1432.96 286.801  29
   1  -5  -8 697.513 179.320  29
  -1  -5  -8 968.530 252.605  30
   1   5  -8 997.993 246.908  30
  -1   5  -8 848.834 210.372  29
  -1   5  -8 935.253 260.131  22
   1   5  -8 866.754 208.880  22
  -1  -5  -8 1035.45 232.359  22
  -1   5  -6 10156.7 631.112  16
  -1  -5  -6 10257.6 607.270  11
   1  -5  -6 11102.8 571.095   9
   1   5  -6 9986.50 1132.06   5
   1  -5  -6 10104.5 1033.60   1
  -1  -5  -6 9977.01 791.454   1
  -1  -5  -6 9494.10 1141.19   7
   1  -5  -6 8823.70 466.385  13
   1  -5  -6 9723.88 1021.13   2
   1  -5  -6 10184.0 638.614  11
  -1   5  -6 10000.6 1120.46   5
  -1  -5  -6 9849.95 794.852   2
   1   5  -6 10082.5 608.760  16
  -1  -5  -6 9989.90 499.689   9
   1  -5  -6 10186.0 1152.57   7
  -1   5  -6 11494.4 776.488  25
   1   5  -6 11048.9 727.670  25
  -1  -5  -6 11450.3 674.364  25
  -1   5  -6 11524.5 726.593  28
  -1   5  -6 11329.6 718.985  29
   1   5  -6 12623.2 741.132  28
   1   5  -6 12722.8 747.719  29
  -1   5  -6 11374.9 757.816  22
   1   5  -6 10452.5 696.587  22
  -1  -5  -6 11573.5 656.363  22
  -1   5  -4 23731.0 1021.54  22
  -1  -5  -4 26779.4 872.585   5
   1  -5  -4 25830.4 1012.64   4
  -1  -5  -4 26574.7 1347.54   2
  -1   5  -4 24475.1 1626.46   5
   1   5  -4 24059.1 1590.16   5
   1  -5  -4 24967.6 802.165   9
  -1  -5  -4 25483.0 1310.34   1
  -1  -5  -4 22925.0 1165.78   3
   1  -5  -4 26097.9 1008.46   3
  -1  -5  -4 24176.2 1196.23   4
   1  -5  -4 23216.3 1500.59   1
   1  -5  -4 23782.1 1526.06   2
  -1   5  -4 24516.2 1079.92  25
   1  -5  -2 21168.3 975.304   5
  -1  -5  -2 22363.2 1235.63   4
  -1  -5  -2 22823.3 1244.00   3
  -1  -5  -2 24268.2 1089.50   5
   1  -5  -2 22375.3 1438.81   2
  -1  -5  -2 24161.5 1362.79   1
   1  -5  -2 21870.6 1411.16   1
  -1  -5  -2 23066.6 1385.57   7
  -1   5  -2 23694.7 1376.79   5
  -1   5  -2 22327.6 1638.50   6
  -1  -5  -2 23277.2 1350.20   2
  -1  -5   0 15939.4 1146.03   4
  -1  -5   0 14661.3 1099.63   3
  -1  -5   0 16533.7 1087.05   5
   1  -5   0 15703.1 1321.92   6
  -1   5   0 17245.0 1185.13   2
  -1   5   0 16065.1 1128.24   1
   1  -5   0 16359.5 1034.63   5
   1  -5   0 12793.2 565.352   8
  -1   5   0 15903.4 979.346   5
   1   5   2 23874.3 1308.49   3
  -1  -5   2 21664.1 1465.18   3
  -1   5   2 21919.4 1361.47   1
   1  -5   2 21148.5 697.246  15
  -1  -5   2 22395.2 822.098  15
   1   5   2 22428.5 1277.35   4
  -1  -5   2 20558.6 1426.95   4
   1  -5   2 20973.4 1521.31   6
  -1   5   2 23846.4 964.313   5
  -1   5   2 22609.9 1393.50   2
  -1  -5   2 21043.8 603.136  10
  -1  -5   2 23704.5 1492.86   5
   1  -5   2 23584.5 1469.28   5
   1  -5   2 21742.3 748.386  20
   1   5   2 22563.7 840.369  19
  -1   5   4 24967.7 1500.90   1
  -1   5   4 24931.9 853.502  17
   1  -5   4 25591.5 838.886   8
   1  -5   4 25102.7 1654.55   1
  -1  -5   4 25566.4 1743.62   4
   1   5   4 24769.1 1234.33   4
   1  -5   4 22549.7 1637.34   5
  -1   5   4 24817.9 1519.40   2
   1  -5   4 26154.2 1706.86   2
  -1  -5   4 24473.4 1693.49   3
  -1  -5   4 25761.0 917.284  15
   1   5   4 23511.4 1199.44   3
   1   5   4 22255.4 831.154  18
   1   5   4 23999.5 912.044  19
  -1   5   4 24195.3 912.646  19
  -1   5   4 25472.4 881.950  18
   1   5   6 10452.3 681.242   4
  -1  -5   6 10511.6 1273.84   4
   1  -5   6 9660.12 1198.73   5
  -1   5   6 10686.6 603.542  17
  -1  -5   6 11919.6 594.968   8
   1  -5   6 10898.9 1167.28   1
  -1  -5   6 10811.3 615.002  14
   1  -5   6 10725.8 607.657  14
  -1  -5   6 9988.56 1232.61   3
   1   5   6 10267.1 673.573   3
  -1  -5   6 10192.9 1202.07   5
  -1   5   6 11122.3 1028.19   1
   1   5   6 10188.3 595.750  17
   1  -5   6 10224.6 1156.10   2
  -1   5   6 11083.5 1040.68   2
   1   5   6 11075.0 687.808  19
   1   5   6 11195.0 674.074  18
  -1   5   6 13528.0 716.840  18
  -1   5   6 11008.3 666.302  19
  -1  -5   6 11802.0 658.656  20
   1  -5   6 11893.5 652.598  20
  -1  -5   6 12826.5 804.635  32
   1   5   8 655.446 156.107  17
  -1  -5   8 945.178 213.840  14
  -1   5   8 773.130 167.721  17
  -1   5   8 697.072 298.595   2
   1  -5   8 413.292 287.951   2
   1  -5   8 755.695 349.407   1
  -1  -5   8 760.443 156.903   8
  -1   5   8 854.216 324.353   1
  -1  -5   8 1298.52 282.793  31
   1  -5   8 1054.56 250.674  32
  -1  -5   8 995.007 251.132  32
  -1   5   8 890.592 221.454  18
   1   5   8 986.598 238.528  19
   1  -5   8 908.725 214.083  20
  -1  -5   8 899.008 199.299  20
   1   5   8 886.351 209.821  18
  -1   5   8 708.598 225.999  19
   1  -5  10 14119.7 1133.01  32
   1  -5  10 12117.1 995.521  31
  -1  -5  10 11168.4 870.000  31
  -1  -5  10 11148.1 875.558  32
  -1   5  10 11411.9 731.651  17
   1   5  10 11607.5 740.019  17
   1  -5  10 10189.9 696.440  23
   1  -5  10 9910.54 691.834  24
  -1  -5  10 11387.8 852.147  35
  -1   5  10 10446.7 771.437  18
   1  -5  10 10570.1 749.966  20
  -1  -5  10 10736.5 747.676  20
  -1   5  12 35663.1 1529.21  17
   1   5  12 34606.8 1439.67  17
   1  -5  12 34881.6 1610.29  35
  -1  -5  12 33044.1 1541.76  35
  -1   5  12 33107.6 1530.60  18
   1  -5  12 34636.6 1485.61  20
  -1  -5  12 34425.4 1437.43  20
   1  -5  12 32353.6 1522.07  31
  -1  -5  12 33634.0 1643.27  31
  -1  -5  12 34179.1 1644.31  32
  -1   5  14 11241.9 940.506  17
   1   5  14 11739.5 946.775  17
   1  -5  14 9893.82 945.273  35
   1  -5  14 9948.24 874.650  20
  -1  -5  14 10545.6 891.632  20
  -1  -5  14 10939.3 1015.18  31
   1  -5  14 9563.04 934.380  31
   1  -5  14 10621.1 1014.09  34
   1   5  16 7893.51 855.377  17
  -1   5  16 8199.19 875.056  17
   1  -5  16 6835.71 870.299  35
   1  -5  16 7601.80 817.344  20
  -1  -5  16 6496.25 752.006  20
  -1  -5  16 6363.38 854.049  34
  -1  -5  16 7061.48 889.315  31
   1  -5  16 7316.64 911.724  34
  -1  -5  18 5711.88 889.757  31
   1  -5  18 5433.26 873.594  34
  -1  -5  18 5832.30 868.720  34
   1  -5  18 4950.67 734.165  20
   1   5  18 6104.04 844.982  17
  -1   5  18 5858.40 845.686  17
  -1   5  20 559.421 268.498  17
   1   5  20 161.885 176.276  17
  -1  -5  20 41.2937 286.798  67
   1  -5  20 163.965 187.403  66
  -1   5  20 238.327 356.277  67
   1   5  20 339.756 251.280  67
   1   5  20 274.474 205.244  42
   1  -5  20 216.269 234.171  34
  -1  -5  20 105.403 173.349  31
  -1  -5  20 166.170 151.541  34
   1   5  20 218.767 315.758  45
  -1  -5  20 740.602 399.273  45
  -1   5  20 132.545 211.481  45
   1  -5  20 183.991 299.194  45
   1  -5  22 163.285 206.414  66
  -1   5  22 559.017 279.006  67
   1   5  22 586.644 374.412  67
  -1  -5  22 269.371 308.352  67
  -1   5  22 254.516 277.439  42
   1   5  22 170.340 238.660  42
   1  -5  22 207.001 160.992  34
  -1  -5  22 312.465 204.492  34
  -1   5  22-180.648 276.992  45
  -1  -5  22 666.682 395.706  45
   1  -5  22 447.027 309.511  45
   1   5  22 740.823 363.442  45
   1   5  24 2331.79 457.717  42
  -1   5  24 2021.21 479.747  42
  -1   5  24 2413.81 577.653  67
  -1  -5  24 2178.56 554.801  67
   1   5  24 2495.43 580.415  67
  -1   5  24 2594.51 653.952  45
   1   5  24 2895.76 650.105  45
  -1  -5  24 3280.85 651.552  45
   1  -5  24 2343.70 564.212  45
  -1   5  26 598.472 272.411  42
  -1   5  26 786.623 328.457  67
   1   5  26 913.022 295.566  45
  -1  -5  26 970.335 360.311  45
   1  -5  26 1364.66 417.993  45
   1   5  28 476.669 238.468  45
  -1  -5  28 636.965 271.391  45
   1  -5  28 487.953 182.378  45
  -1   6 -27 1550.43 411.011  49
  -1  -6 -27 2393.65 558.138  49
   1  -6 -27 2884.38 639.953  49
   1  -6 -27 2158.43 515.410  56
  -1   6 -27 2135.15 467.264  57
   1   6 -27 2125.41 435.793  57
   1  -6 -27 2572.91 557.215  37
  -1  -6 -27 2200.69 507.078  37
   1   6 -27 1148.90 398.499  39
  -1   6 -27 1992.88 506.957  39
  -1   6 -25 2844.66 644.355  49
  -1  -6 -25 3287.29 752.804  49
   1  -6 -25 2839.70 591.381  56
  -1   6 -25 2862.51 641.128  57
   1   6 -25 3342.97 926.153  57
  -1  -6 -25 3402.98 719.509  37
  -1   6 -23 5817.62 918.036  49
   1   6 -23 4623.15 940.379  49
   1   6 -23 5042.56 818.142  57
   1  -6 -23 4621.41 847.822  56
  -1   6 -23 6218.86 984.134  57
  -1  -6 -23 4806.83 888.995  56
   1   6 -21 12186.9 1398.17  62
  -1   6 -21 12471.0 1405.48  57
   1   6 -21 12383.7 1369.08  57
  -1  -6 -21 12773.7 1519.73  56
   1  -6 -21 13300.6 1530.27  56
  -1  -6 -21 11631.4 1389.12  25
  -1  -6 -21 11929.0 1421.34  26
   1   6 -21 10759.1 1322.60  25
   1  -6 -21 11923.8 1398.39  25
  -1   6 -21 11024.0 1345.93  25
   1  -6 -21 12463.1 1456.19  26
  -1   6 -21 11840.4 1400.09  49
  -1  -6 -21 13045.9 1442.20  22
  -1   6 -21 11857.9 1387.71  22
   1  -6 -21 13283.1 1467.17  22
   1   6 -21 10585.9 1286.38  22
   1   6 -21 10869.1 1248.57  28
   1  -6 -21 12194.0 1514.40  30
  -1  -6 -21 12041.7 1481.85  30
   1   6 -21 12288.6 1332.38  29
  -1  -6 -19 1412.44 401.994  12
   1   6 -19 2233.03 614.637  62
   1   6 -19 1940.82 592.224  56
  -1  -6 -19 1846.20 526.910  56
  -1   6 -19 1556.01 543.308  57
   1   6 -19 2174.76 600.854  57
  -1   6 -19 1526.54 445.916  49
  -1  -6 -19 2174.12 599.462  26
   1  -6 -19 1254.10 368.069  25
  -1   6 -19 2008.08 547.708  25
  -1  -6 -19 2339.80 581.354  25
   1   6 -19 1967.65 541.307  25
   1  -6 -19 1549.33 469.579  26
  -1   6 -19 1758.25 548.450  30
  -1   6 -19 2365.78 592.545  28
  -1  -6 -19 2385.32 635.715  30
   1   6 -19 1691.11 488.751  28
   1  -6 -19 1997.08 617.000  30
   1   6 -19 1815.26 516.429  29
  -1   6 -19 1968.54 526.990  29
   1   6 -19 1873.04 528.066  22
  -1  -6 -19 2281.07 580.293  22
   1  -6 -19 2325.99 592.956  22
  -1   6 -19 1973.42 560.862  22
  -1  -6 -17 19299.9 1568.31  25
  -1  -6 -17 19986.5 1629.85  26
   1  -6 -17 18265.2 1542.53  25
   1   6 -17 18134.3 1527.59  25
  -1   6 -17 18992.7 1600.22  25
   1  -6 -17 20794.6 1672.26  26
  -1   6 -17 18716.5 1495.15  29
   1   6 -17 19638.8 1529.18  28
  -1  -6 -17 18800.0 1610.82  30
   1  -6 -17 19053.9 1630.77  30
  -1   6 -17 16474.7 1531.44  30
  -1   6 -17 18781.8 1503.51  28
   1   6 -17 18559.8 1492.71  29
  -1  -6 -17 18483.4 1407.62  12
   1   6 -17 18144.6 1496.62  22
  -1  -6 -17 20100.9 1545.05  22
  -1   6 -17 19073.7 1563.82  22
   1  -6 -17 20143.9 1569.23  22
   1  -6 -15 22248.0 1538.16  25
  -1   6 -15 23434.3 1634.22  25
  -1  -6 -15 24230.4 1648.01  26
  -1  -6 -15 22867.2 1550.65  25
   1   6 -15 22569.5 1557.39  25
  -1  -6 -15 24929.6 1659.84  30
   1   6 -15 22787.5 1501.81  28
  -1   6 -15 22940.6 1509.62  29
   1   6 -15 21199.9 1451.43  29
  -1   6 -15 23807.1 1545.40  28
   1  -6 -15 24822.6 1673.02  30
  -1   6 -15 21263.5 1627.86  30
  -1   6 -15 23504.0 1601.56  22
  -1  -6 -15 24950.0 1579.93  22
   1   6 -15 22993.3 1534.06  22
   1  -6 -15 23577.7 1523.75  22
   1  -6 -13 72445.9 2508.55  25
  -1  -6 -13 80967.7 2717.67  26
  -1  -6 -13 72364.2 2489.25  25
   1   6 -13 73941.3 2605.75  25
  -1   6 -13 71111.3 2609.08  25
   1  -6 -13 66599.8 2357.31  29
  -1  -6 -13 76307.2 2649.64  30
   1   6 -13 72025.3 2445.47  28
   1   6 -13 70200.6 2416.73  29
  -1   6 -13 70696.5 2450.54  28
  -1   6 -13 67863.3 2665.85  30
  -1   6 -13 71286.2 2465.51  29
   1  -6 -13 73512.0 2607.28  30
   1  -6 -13 69190.4 2370.46  28
   1   6 -13 71203.4 2316.29  16
  -1  -6 -13 75815.0 2476.14  22
   1  -6 -13 75021.9 2488.65  22
  -1   6 -13 73769.1 2589.79  22
   1   6 -13 69462.4 2464.31  22
  -1   6 -11 60856.6 2229.78  25
   1  -6 -11 65547.3 2133.47  25
  -1  -6 -11 62672.9 2057.88  25
   1   6 -11 61775.9 2203.86  25
  -1   6 -11 61686.3 2078.82  28
   1   6 -11 59442.1 2023.87  28
  -1  -6 -11 58370.4 2092.27  30
   1   6 -11 59325.7 2028.66  29
   1  -6 -11 60124.5 2028.24  29
   1  -6 -11 61012.7 2029.11  28
  -1   6 -11 61398.3 2081.77  29
  -1   6 -11 57194.8 2280.72  30
  -1   6 -11 63977.2 2050.34  16
   1   6 -11 63452.7 1999.14  16
   1  -6 -11 62387.5 2051.19  22
  -1  -6 -11 63866.0 2048.99  22
  -1   6 -11 63033.4 2219.48  22
   1   6 -11 60135.7 2119.71  22
   1   6  -9 48991.1 1839.25  25
  -1  -6  -9 56980.5 1763.08  25
   1  -6  -9 53977.2 1786.04  25
  -1   6  -9 52101.1 1918.19  25
  -1   6  -9 49887.5 1733.79  28
   1   6  -9 48585.5 1688.22  29
  -1  -6  -9 49893.4 1778.30  30
   1   6  -9 46773.3 1655.95  28
   1  -6  -9 50641.0 1731.38  28
   1   6  -9 44902.8 1802.75  30
  -1   6  -9 49828.1 1989.17  30
   1  -6  -9 50418.9 1734.32  29
  -1   6  -9 51518.1 1758.11  29
   1   6  -9 53375.8 1682.42  16
   1  -6  -9 51009.6 3154.35   7
  -1   6  -9 55045.1 1737.52  16
   1  -6  -9 55041.1 1780.12  11
  -1  -6  -9 48081.4 1644.31  22
   1  -6  -9 52676.2 1746.00  22
  -1   6  -9 53414.5 1888.05  22
   1   6  -9 52258.8 1858.52  22
   1   6  -7 74020.4 2091.40  25
  -1  -6  -7 74348.4 1863.86  25
  -1   6  -7 76526.3 2165.90  25
  -1   6  -7 70744.8 1932.10  28
   1   6  -7 68886.8 1898.28  28
  -1   6  -7 71732.0 1955.25  29
  -1   6  -7 70869.0 2228.49  30
   1   6  -7 75768.3 1992.73  29
   1  -6  -7 63886.0 1380.34  13
   1  -6  -7 73240.5 1653.56   9
   1  -6  -7 77665.3 3566.16   7
   1  -6  -7 67258.7 2976.42   1
  -1   6  -7 74805.2 1860.89  16
   1  -6  -7 78807.9 1949.74  11
   1   6  -7 73530.1 1803.32  16
  -1  -6  -7 75632.1 1826.11  11
  -1  -6  -7 75463.8 1550.17   9
  -1  -6  -7 79754.2 3523.68   7
   1  -6  -7 65223.5 2949.46   2
   1   6  -7 72814.3 2025.08  22
  -1  -6  -7 68655.6 1789.32  22
  -1   6  -7 79914.2 2135.65  22
  -1   6  -5 129803. 2708.13  25
   1   6  -5 116406. 2425.54  25
   1   6  -5 144907. 2616.08  29
  -1   6  -5 128225. 2431.26  28
   1   6  -5 140680. 2559.21  28
  -1   6  -5 127261. 2434.00  29
   1  -6  -5 133642. 2091.87   9
   1  -6  -5 140661. 2369.27   3
  -1  -6  -5 129171. 3415.53   2
  -1  -6  -5 123678. 2893.93   3
   1   6  -5 134512. 4267.97   5
  -1  -6  -5 124966. 2131.76  11
  -1  -6  -5 125165. 3340.34   1
   1  -6  -5 135425. 4320.07   7
   1  -6  -5 122655. 3860.12   1
  -1   6  -5 135424. 4320.24   5
  -1  -6  -5 130572. 4122.24   7
  -1   6  -5 127162. 2233.85  16
   1   6  -5 125584. 2186.43  16
   1  -6  -5 129485. 3994.32   2
   1  -6  -5 123620. 1905.03  13
   1  -6  -5 140549. 2383.31   4
  -1  -6  -5 125450. 2910.59   4
   1   6  -5 119917. 2376.50  22
  -1   6  -5 125648. 2587.12  22
   1   6  -3 141148. 2190.63  16
   1  -6  -3 155222. 2529.84   5
  -1  -6  -3 154350. 3515.49   3
   1  -6  -3 147840. 4071.64   1
  -1  -6  -3 159148. 3935.92   2
  -1   6  -3 157919. 4142.37   5
  -1  -6  -3 147295. 3436.53   4
   1  -6  -3 160974. 3438.43   3
  -1  -6  -3 152657. 4032.49   7
  -1   6  -3 145193. 2269.83  16
   1  -6  -3 159712. 3448.76   4
   1  -6  -3 146332. 4084.04   2
  -1  -6  -3 161050. 3911.81   1
  -1  -6  -3 161806. 2806.42   5
  -1   6  -3 143598. 2739.51  25
  -1   6  -3 142588. 2660.96  22
   1   6  -3 143397. 2475.34  17
   1   6  -3 161235. 2607.93  19
  -1  -6  -1 98392.9 3218.34   2
  -1  -6  -1 85558.7 2822.23   3
   1  -6  -1 88917.2 2530.45   5
   1   6  -1 84374.9 1643.56  16
  -1  -6  -1 93145.2 2963.41   4
  -1   6  -1 85142.1 1666.94  16
   1  -6  -1 93297.4 3218.01   1
  -1  -6  -1 101388. 3223.30   1
   1  -6  -1 94055.0 3450.26   6
   1  -6  -1 91296.9 3212.38   2
  -1   6  -1 93507.5 2843.90   5
  -1  -6  -1 97252.3 2689.15   5
  -1   6  -1 88293.9 1813.35  17
   1   6  -1 89865.1 1872.61  19
  -1  -6   1 92288.7 3186.40   4
  -1  -6   1 97895.0 3076.65   5
   1  -6   1 87436.0 3473.57   6
   1  -6   1 92181.3 2976.24   5
   1   6   1 82048.8 1568.43  16
  -1  -6   1 92578.9 3177.55   3
   1  -6   1 85778.5 1538.02  15
  -1   6   1 97087.8 3113.57   1
  -1  -6   1 88907.3 1399.71  10
  -1   6   1 98033.8 2503.06   5
   1   6   1 89668.1 1803.05  19
  -1   6   1 86495.8 1839.84  17
   1  -6   3 151863. 4399.22   1
  -1   6   3 148934. 2325.17  17
  -1   6   3 159931. 2416.51   5
  -1  -6   3 154159. 2359.26  15
  -1  -6   3 152818. 4343.53   5
  -1  -6   3 145939. 4327.19   4
  -1   6   3 162646. 4168.05   2
   1  -6   3 144353. 2082.01  14
  -1   6   3 159484. 4080.00   1
   1  -6   3 146292. 2083.90  15
  -1  -6   3 149035. 4348.78   3
   1  -6   3 160002. 2186.74   8
  -1  -6   3 140244. 1663.47  10
   1  -6   3 150283. 4304.91   5
   1  -6   3 149557. 4413.36   2
   1   6   3 145478. 2320.75  17
  -1   6   3 135425. 2319.00  19
  -1   6   3 148208. 2168.52  18
   1  -6   3 146728. 2191.19  20
   1   6   3 139575. 2298.85  19
   1  -6   5 142245. 2204.95   8
  -1   6   5 138457. 2275.30  17
  -1  -6   5 129142. 4511.16   4
  -1  -6   5 134967. 2318.26  15
  -1  -6   5 133670. 4566.98   3
  -1   6   5 134661. 3895.06   1
  -1   6   5 138940. 3989.62   2
  -1  -6   5 135775. 2168.58  14
  -1  -6   5 139856. 2115.12   8
   1  -6   5 132238. 2134.98  14
   1   6   5 133106. 2254.25  17
   1  -6   5 130385. 4342.81   1
   1  -6   5 124859. 4391.46   5
   1  -6   5 130568. 4400.86   2
  -1  -6   5 125407. 4388.07   5
  -1   6   5 127567. 2185.52  18
   1   6   5 136877. 2254.14  18
  -1  -6   5 143137. 2358.51  20
   1   6   5 130354. 2353.13  19
   1  -6   5 135081. 2184.24  20
  -1   6   5 130677. 2379.63  19
  -1  -6   5 123398. 2568.36  32
   1   6   7 78300.0 1826.23  17
   1  -6   7 80601.6 1823.76  14
  -1   6   7 75121.3 3035.58   1
   1  -6   7 70050.4 3448.60   2
   1  -6   7 69307.6 3386.54   1
  -1   6   7 75935.6 3079.83   2
  -1  -6   7 79950.8 1720.64   8
  -1  -6   7 78780.4 1818.35  14
  -1   6   7 82119.8 1844.78  17
   1  -6   7 76636.5 2049.03  32
  -1  -6   7 75683.5 2119.00  32
  -1  -6   7 71070.1 2059.15  31
   1  -6   7 71518.5 1915.27  35
  -1   6   7 85455.9 1958.16  18
   1  -6   7 82290.3 1855.59  20
   1   6   7 75318.9 1933.58  19
   1   6   7 68682.0 1760.81  18
  -1   6   7 75825.3 1963.16  19
  -1  -6   7 79130.8 1850.39  20
   1   6   9 54210.2 1644.64  17
  -1  -6   9 55043.1 1628.24  14
  -1   6   9 56654.6 1660.40  17
   1  -6   9 52450.4 1612.48  24
   1  -6   9 51548.6 1600.22  23
  -1  -6   9 52976.5 1854.79  32
   1  -6   9 44533.8 1621.47  31
  -1  -6   9 48396.6 1809.63  31
   1  -6   9 51662.4 1811.32  32
   1  -6   9 54121.5 1809.42  35
   1   6   9 51159.5 1688.09  18
   1   6   9 49677.0 1757.35  19
   1  -6   9 57391.3 1688.24  20
  -1   6   9 55138.9 1852.28  19
  -1  -6   9 56559.6 1688.43  20
  -1   6   9 55349.8 1743.87  18
  -1   6  11 67775.8 2005.30  17
   1   6  11 67817.6 1986.86  17
   1  -6  11 64195.2 1902.99  23
   1  -6  11 64270.2 1899.29  24
   1  -6  11 65924.4 2236.97  32
  -1  -6  11 63820.5 2213.40  32
  -1  -6  11 62103.0 2181.29  31
  -1  -6  11 65744.8 2163.44  35
   1  -6  11 67008.0 2176.63  35
   1  -6  11 67426.5 2018.23  20
  -1  -6  11 66386.6 1987.40  20
  -1   6  11 67061.1 2130.70  18
  -1  -6  13 74008.4 2619.68  32
  -1  -6  13 73783.3 2583.69  31
  -1  -6  13 73503.2 2440.78  35
   1  -6  13 76512.0 2510.41  35
  -1   6  13 69183.5 2375.22  18
  -1  -6  13 74455.2 2328.82  20
   1  -6  13 79060.1 2417.89  20
   1   6  13 81258.3 2386.01  17
  -1  -6  15 23860.4 1590.92  31
   1  -6  15 25402.7 1664.66  34
   1  -6  15 25022.3 1588.28  35
   1  -6  15 27008.4 1523.72  20
  -1  -6  15 23841.2 1458.80  20
  -1   6  15 30281.8 1649.46  17
   1   6  15 27239.9 1549.40  17
  -1  -6  17 19045.0 1521.78  31
   1  -6  17 22224.9 1703.33  34
  -1  -6  17 20328.2 1618.19  34
   1   6  17 24016.1 1605.83  17
  -1   6  17 23774.2 1660.85  17
   1  -6  17 19180.8 1501.02  35
  -1  -6  17 17398.3 1345.11  20
   1  -6  17 20576.5 1463.59  20
   1  -6  19 2382.02 542.973  20
   1   6  19 2708.93 598.524  17
  -1   6  19 2670.17 609.597  17
   1  -6  19 2589.83 704.433  66
   1   6  19 2209.46 673.857  67
  -1   6  19 2297.12 626.514  67
  -1  -6  19 2142.52 626.110  66
  -1   6  19 2257.77 719.259  63
   1   6  19 2085.58 555.759  45
   1  -6  19 2117.16 527.520  45
  -1  -6  19 2267.96 571.133  45
  -1  -6  19 2077.44 555.460  54
   1  -6  19 1974.55 527.369  53
   1   6  19 2277.68 529.188  42
   1  -6  19 2076.79 575.960  34
  -1  -6  19 2083.64 532.287  34
   1  -6  21 14517.1 1546.22  66
  -1   6  21 16699.4 1660.51  67
  -1  -6  21 14369.5 1542.93  66
   1   6  21 15460.4 1553.65  67
   1   6  21 14321.2 1223.47  42
  -1   6  21 13857.2 1267.06  42
   1  -6  21 13301.5 1458.90  34
  -1  -6  21 13076.1 1454.91  34
  -1  -6  21 14790.2 1430.03  45
  -1   6  21 16558.9 1542.87  45
   1  -6  21 14374.5 1405.77  45
   1   6  21 16393.7 1584.35  45
  -1   6  23 5559.66 820.759  42
   1   6  23 6368.85 828.761  42
   1  -6  23 5972.57 950.626  66
  -1   6  23 6783.51 1065.85  67
   1   6  23 6756.10 1035.34  67
  -1  -6  23 6627.84 925.366  45
  -1   6  23 6335.44 897.804  45
   1  -6  23 6295.99 918.423  45
   1   6  23 6142.97 921.092  45
   1   6  25 3766.74 571.415  42
  -1   6  25 3677.55 633.008  42
  -1   6  25 4680.92 828.931  67
   1  -6  25 4600.70 718.475  45
   1   6  25 3686.83 692.164  45
  -1  -6  25 4717.27 768.811  45
  -1   6  27 2500.46 396.364  42
  -1  -6  27 2704.82 489.087  45
   1   6  27 2249.10 462.902  45
   1  -6  27 3297.47 543.746  45
   1   7 -28-18.3885 124.234  39
  -1  -7 -28 131.141 175.394  37
   1  -7 -28-360.739 173.162  37
  -1   7 -28-104.899 145.229  39
   1   7 -28 109.491 136.962  57
  -1   7 -28 6.62957 127.978  57
  -1  -7 -28 186.450 207.363  49
   1   7 -26-89.4350 157.980  39
   1  -7 -26 87.5604 232.417  37
  -1   7 -26-25.8191 246.798  39
  -1  -7 -26 142.092 218.864  37
  -1  -7 -26 171.796 326.470  49
   1  -7 -26 104.982 223.573  49
  -1   7 -26 160.714 162.576  49
  -1   7 -26 51.9214 230.596  57
   1  -7 -26-206.071 203.914  56
   1   7 -26 35.3520 170.419  57
  -1  -7 -24 139.250 258.274  49
  -1   7 -24-28.8850 254.746  49
   1  -7 -24-542.511 379.235  56
   1   7 -24 244.391 279.006  57
  -1   7 -22 439.132 345.086  49
  -1   7 -22-1.20907 314.984  57
   1   7 -22 280.258 222.673  57
   1  -7 -22 183.513 331.307  56
   1   7 -22 554.603 316.471  62
   1   7 -20 488.764 237.840  62
  -1   7 -20 774.035 361.301  57
   1   7 -20 302.459 241.233  57
   1   7 -20 368.730 232.504  25
  -1   7 -20 317.543 252.681  25
   1  -7 -20 402.421 145.532  25
   1  -7 -20 472.945 197.513  26
  -1  -7 -20 725.104 437.910  26
  -1  -7 -20 518.812 345.678  25
  -1   7 -20 399.831 329.414  49
   1   7 -20 632.677 324.492  22
  -1   7 -20 264.322 266.030  22
  -1  -7 -20 583.106 344.978  22
   1  -7 -20 388.591 315.555  22
   1  -7 -20 257.338 345.419  30
  -1   7 -20 267.733 136.335  29
   1   7 -20 395.245 268.745  28
  -1   7 -20 225.325 167.513  28
  -1  -7 -20 380.121 281.596  30
   1   7 -20 403.919 245.432  29
  -1  -7 -18-65.2946 118.072  12
   1   7 -18 340.873 282.044  62
  -1   7 -18 344.495 334.735  57
   1   7 -18-281.258 391.351  57
  -1   7 -18-170.474 284.965  49
  -1  -7 -18 172.549 432.612  26
   1   7 -18 112.061 250.196  25
   1  -7 -18 44.0554 194.369  25
   1  -7 -18-107.984 283.376  26
  -1   7 -18 12.2339 240.740  25
  -1  -7 -18-177.473 205.870  25
  -1   7 -18-206.315 261.747  29
   1  -7 -18 211.920 325.293  30
   1   7 -18 61.6280 184.378  29
   1   7 -18-29.2135 230.588  28
  -1  -7 -18-594.829 349.696  30
  -1   7 -18-12.2534 207.814  28
  -1  -7 -18 158.746 175.996  22
  -1   7 -18 242.696 258.306  22
   1  -7 -18 147.391 190.281  22
   1   7 -18 70.9035 221.287  22
  -1  -7 -16-5.81204 181.315  26
  -1   7 -16 372.373 307.209  25
   1  -7 -16 123.311 153.240  25
   1   7 -16 132.874 299.626  25
  -1  -7 -16-8.59878 258.377  25
   1  -7 -16 117.455 213.380  26
   1   7 -16-59.8115 159.898  29
   1  -7 -16 56.6540 215.481  30
  -1   7 -16 23.3544 160.781  28
  -1   7 -16 97.1660 171.860  29
  -1   7 -16-228.760 243.052  30
   1   7 -16 174.966 257.473  28
  -1  -7 -16 143.328 202.806  30
  -1  -7 -16 514.802 247.564  22
   1  -7 -16 131.411 213.362  22
   1   7 -16 181.514 177.576  22
  -1   7 -16 151.318 145.266  22
  -1  -7 -14 3773.18 627.633  25
   1  -7 -14 3454.79 593.323  25
  -1  -7 -14 4831.01 726.277  26
   1   7 -14 3295.97 600.390  25
  -1   7 -14 3783.73 646.896  25
  -1   7 -14 3727.35 683.315  30
   1  -7 -14 4173.40 686.904  30
   1   7 -14 4250.86 647.951  29
  -1   7 -14 3897.26 587.289  28
   1   7 -14 4128.59 626.572  28
  -1  -7 -14 4000.01 619.643  30
  -1   7 -14 4108.01 597.972  29
   1   7 -14 4560.08 627.607  16
   1  -7 -14 4659.97 664.710  22
  -1  -7 -14 3796.08 645.622  22
  -1   7 -14 4071.90 674.649  22
   1   7 -14 3852.58 627.429  22
   1  -7 -12 49.4714 156.619  25
  -1  -7 -12 129.240 168.474  25
   1   7 -12-31.9464 166.400  25
   1  -7 -12 94.3009 154.072  28
  -1   7 -12 259.226 230.438  25
  -1   7 -12 92.5718 169.521  28
   1  -7 -12-62.8215 188.446  29
  -1   7 -12 56.2606 166.734  30
   1  -7 -12 20.1011 183.671  30
   1   7 -12 63.0541 149.693  29
  -1   7 -12 127.805 156.719  29
   1   7 -12 246.383 192.446  28
  -1  -7 -12-38.2897 199.598  30
  -1   7 -12 94.0112 162.392  16
   1   7 -12 21.3229 95.5747  16
  -1  -7 -12 104.875 103.547  22
   1   7 -12-108.143 152.022  22
  -1   7 -12 46.0587 141.279  22
   1  -7 -12 14.4013 160.814  22
   1   7 -10 1349.54 350.492  25
  -1  -7 -10 834.114 260.637  25
   1  -7 -10 978.140 247.313  28
   1  -7 -10 774.401 199.674  25
  -1   7 -10 1157.23 299.747  25
  -1   7 -10 1023.48 250.257  30
  -1   7 -10 743.794 161.928  29
   1   7 -10 630.739 142.411  29
   1   7 -10 895.191 215.857  28
  -1  -7 -10 829.407 265.209  30
   1  -7 -10 983.319 286.053  29
  -1   7 -10 955.307 234.062  28
  -1   7 -10 1418.00 327.831  16
   1   7 -10 1300.84 288.595  16
   1  -7 -10 1333.06 316.663  11
   1  -7 -10 1024.36 434.311   7
   1   7 -10 1391.22 356.359  22
  -1  -7 -10 1301.77 287.499  22
   1  -7 -10 1305.79 300.790  22
  -1   7 -10 1470.27 320.249  22
   1   7  -8 6810.47 671.407  25
  -1   7  -8 6875.47 719.272  25
  -1  -7  -8 6619.74 604.644  25
   1  -7  -8 5919.64 609.439  28
  -1   7  -8 6110.54 600.566  29
   1   7  -8 6346.52 621.558  29
  -1   7  -8 5962.13 699.586  30
   1  -7  -8 6377.02 643.748  29
  -1   7  -8 6620.13 617.137  28
   1   7  -8 6999.50 633.875  28
   1   7  -8 6828.76 601.573  16
  -1  -7  -8 6898.42 522.125   9
  -1  -7  -8 7435.61 630.211  11
   1  -7  -8 7954.37 681.223  11
   1  -7  -8 6476.76 1130.51   7
  -1  -7  -8 6802.25 1152.83   7
  -1   7  -8 6807.34 607.643  16
   1  -7  -8 6878.85 554.197   9
  -1   7  -8 6686.67 686.755  22
  -1  -7  -8 6848.23 620.573  22
   1   7  -8 6672.41 655.868  22
   1   7  -6 170.754 105.361  25
  -1   7  -6 181.324 158.247  25
  -1   7  -6 257.529 152.687  30
  -1   7  -6 102.137 131.337  28
  -1   7  -6 209.391 159.124  29
   1   7  -6 290.375 155.715  28
   1   7  -6 207.146 157.716  29
  -1  -7  -6 287.293 254.450   7
  -1  -7  -6 227.269 133.906   1
  -1  -7  -6 103.738 70.1419   9
   1  -7  -6 149.758 110.004  11
  -1   7  -6 201.128 126.370  16
  -1  -7  -6 310.904 134.206  11
  -1  -7  -6 293.928 200.562   2
   1  -7  -6 78.9367 84.7093   2
   1  -7  -6 219.556 111.281   9
   1  -7  -6 228.357 109.001  13
   1  -7  -6-14.6284 200.350   7
   1   7  -6 147.635 70.4296  16
   1  -7  -6 93.7189 90.8609   1
   1   7  -6 326.765 182.929  22
  -1   7  -6 561.392 235.285  22
   1   7  -4 1174.16 252.576  25
  -1   7  -4 1115.99 277.006  25
   1  -7  -4 1350.62 335.670   4
  -1  -7  -4 1515.65 483.220   7
  -1  -7  -4 1290.85 340.480   3
   1  -7  -4 1510.45 467.409   2
  -1  -7  -4 1388.72 363.139   4
  -1  -7  -4 1425.20 251.016   5
  -1  -7  -4 1359.82 407.541   2
  -1  -7  -4 1154.94 385.635   1
   1  -7  -4 1199.32 303.602   3
  -1   7  -4 1105.24 219.660  16
  -1   7  -4 1267.96 465.635   5
   1  -7  -4 1488.67 228.451   9
   1   7  -4 1238.87 231.069  16
   1  -7  -4 1226.45 441.179   1
  -1   7  -4 1755.97 330.831  22
   1   7  -4 1262.93 275.975  19
   1   7  -4 1748.33 303.014  22
   1   7  -4 1023.79 248.313  28
   1   7  -4 1103.68 259.959  29
  -1  -7  -2 26159.2 1670.04   3
  -1   7  -2 27885.9 1784.33   5
  -1  -7  -2 27342.5 1870.01   2
  -1   7  -2 25248.7 991.470  16
  -1  -7  -2 27440.6 2080.36   6
   1  -7  -2 27765.2 2030.80   6
   1  -7  -2 26265.2 1667.80   4
   1  -7  -2 26079.3 1661.00   3
   1  -7  -2 25985.0 1372.92   5
  -1  -7  -2 25971.4 1419.83   5
   1  -7  -2 26705.1 1909.01   1
  -1  -7  -2 27711.0 1730.43   4
   1  -7  -2 24697.0 1858.48   2
  -1  -7  -2 25172.0 1769.08   1
   1   7  -2 24587.8 960.293  16
  -1   7  -2 25029.1 1061.40  19
   1   7  -2 22890.0 1038.92  17
  -1   7  -2 25529.1 1063.83  17
   1   7  -2 27152.1 1105.58  19
  -1   7   0 16773.0 1231.37   5
  -1  -7   0 16470.6 1423.97   3
   1   7   0 15670.7 746.867  16
  -1  -7   0 17630.5 1554.66   2
   1  -7   0 18115.7 1698.08   6
   1  -7   0 16033.1 1468.05   1
   1  -7   0 17376.6 731.879   8
  -1  -7   0 16304.0 1427.08   4
   1  -7   0 15059.0 1447.27   2
   1  -7   0 15950.7 1262.88   5
  -1  -7   0 16608.5 1323.78   5
  -1   7   0 15390.2 741.516  16
  -1  -7   0 16324.3 1639.89   6
  -1  -7   0 15787.3 1448.60   1
  -1   7   0 14450.7 815.395  19
  -1   7   0 15253.6 659.963  18
   1   7   0 15463.6 810.518  19
   1   7   0 15392.7 831.497  17
  -1   7   0 15489.2 818.462  17
   1  -7   2 26986.3 1882.27   5
  -1  -7   2 24884.6 784.907  10
  -1   7   2 22038.7 855.315  16
   1  -7   2 21460.0 1875.76   6
   1  -7   2 24811.1 1873.05   1
   1   7   2 24799.4 1042.25  17
   1  -7   2 24905.9 1898.72   2
  -1  -7   2 26229.4 1866.80   5
  -1   7   2 23387.4 1020.36  17
  -1  -7   2 26465.9 1033.79  15
   1  -7   2 26798.6 940.797   8
  -1  -7   2 25480.9 2102.78   6
   1   7   2 25063.8 915.954  16
   1  -7   2 24395.5 892.097  14
  -1  -7   2 25053.6 1893.75   3
   1  -7   2 24587.1 901.253  15
  -1  -7   2 28068.0 2025.92   4
  -1   7   2 27982.6 1353.29   5
  -1   7   2 22685.4 1002.23  19
  -1   7   2 23746.8 874.952  18
   1  -7   2 24549.4 959.916  20
   1   7   2 25668.2 1028.11  19
   1  -7   4 1304.98 470.318   1
  -1   7   4 1265.98 408.231   2
  -1   7   4 1125.06 238.041  17
   1  -7   4 1161.82 225.771  14
  -1   7   4 1402.99 455.341   1
  -1  -7   4 1467.63 249.987  15
  -1  -7   4 1371.48 508.135   5
  -1  -7   4 1488.17 488.547   3
   1  -7   4 1268.40 443.299   2
   1  -7   4 836.836 335.459   5
   1   7   4 1277.58 235.349  17
  -1  -7   4 1214.69 404.333   4
   1  -7   4 1050.96 206.307   8
  -1   7   4 1196.91 216.100  18
   1  -7   4 1304.37 231.639  20
  -1   7   4 1013.57 223.119  19
   1   7   4 1368.91 272.910  19
   1   7   4 1215.86 223.601  18
  -1  -7   4 1398.17 311.357  32
  -1   7   6 92.5999 140.516   1
  -1   7   6 86.9011 91.8335  17
   1  -7   6 214.180 132.255   8
  -1  -7   6 237.258 122.407  14
  -1   7   6 226.685 182.289   2
   1  -7   6 195.085 128.811  14
   1   7   6-27.6277 121.082  17
  -1  -7   6 139.200 96.0182   8
  -1   7   6 232.684 145.769  18
   1   7   6 169.536 104.081  18
  -1  -7   6 342.018 159.971  20
  -1   7   6 241.012 211.999  19
   1   7   6 79.9686 105.823  19
   1  -7   6 227.594 128.187  20
  -1  -7   6 198.069 120.911  32
   1  -7   6 281.764 145.167  32
  -1  -7   6 472.087 192.151  31
  -1   7   8 7097.54 623.895  17
  -1  -7   8 7430.95 616.338  14
   1   7   8 7505.22 622.532  17
  -1  -7   8 7245.23 568.124   8
   1  -7   8 7427.70 601.115  14
  -1  -7   8 6832.09 686.363  32
  -1  -7   8 7080.15 705.245  31
   1  -7   8 7018.69 658.719  32
   1  -7   8 7361.64 651.413  35
  -1   7   8 7116.17 618.126  18
   1   7   8 7174.51 624.599  18
  -1  -7   8 7975.54 639.054  20
   1   7   8 7405.08 667.097  19
  -1   7   8 7743.04 709.350  19
   1  -7   8 7465.45 609.076  20
   1  -7  10 1275.38 268.927  24
  -1  -7  10 916.015 271.964  31
  -1  -7  10 1369.92 310.180  35
   1  -7  10 1476.63 349.296  35
   1  -7  10 1087.79 287.120  32
  -1  -7  10 873.542 227.007  32
   1  -7  10 1367.53 300.076  20
  -1  -7  10 1226.68 292.838  20
  -1   7  10 1582.23 365.057  19
  -1   7  10 1218.40 275.619  18
   1  -7  10 1403.47 289.541  23
  -1  -7  10 1403.33 284.907  14
  -1   7  10 1688.79 310.481  17
   1   7  10 1520.22 315.028  17
  -1  -7  12-11.0996 136.903  35
  -1  -7  12 5.00139 163.602  31
  -1  -7  12-40.2016 147.544  32
   1  -7  12 107.452 163.933  35
   1  -7  12 142.708 108.101  20
  -1  -7  12 80.7542 135.746  20
  -1   7  12-1.69415 149.320  18
   1   7  12 103.417 165.127  17
  -1   7  12 134.252 130.450  17
  -1  -7  14 4457.83 631.407  31
  -1  -7  14 4048.82 611.025  35
   1  -7  14 4366.84 646.086  35
   1   7  14 5239.23 666.598  17
  -1   7  14 4611.80 656.003  17
   1  -7  14 5108.37 665.636  20
  -1  -7  14 4598.72 621.723  20
  -1   7  16 119.149 143.910  17
   1   7  16 91.2095 182.133  17
  -1  -7  16-93.8511 192.625  31
   1  -7  16 380.832 269.801  35
   1  -7  16 45.9584 132.653  34
  -1  -7  16-145.098 211.434  20
   1  -7  16 81.5474 137.611  20
   1  -7  18-101.113 144.424  20
  -1   7  18-4.91668 194.545  17
   1   7  18 104.866 240.845  17
  -1  -7  18-60.7039 224.448  66
  -1   7  18 130.625 281.840  63
   1   7  18 1091.00 709.928  67
  -1   7  18 672.728 480.262  67
   1  -7  18-67.6639 262.739  66
  -1  -7  18 248.497 327.945  45
   1   7  18 39.9485 257.623  45
   1  -7  18-123.480 184.917  45
   1  -7  18 21.3032 162.748  53
   1  -7  18-156.478 279.286  54
  -1  -7  18 420.475 431.253  54
   1   7  18 42.2612 258.660  42
   1  -7  18 215.862 254.495  35
  -1  -7  18 435.832 326.427  34
   1  -7  18 102.895 191.000  34
  -1   7  20 196.607 319.750  67
   1   7  20 918.550 460.586  67
  -1  -7  20 470.764 262.755  66
   1  -7  20 486.923 287.637  66
   1  -7  20 802.795 408.913  45
  -1  -7  20 258.593 214.231  45
   1   7  20 701.143 324.338  45
  -1  -7  20 1643.46 729.842  54
   1  -7  20 636.761 337.309  53
  -1   7  20 447.996 294.229  42
   1   7  20 586.851 281.926  42
  -1  -7  20 460.384 298.121  34
   1  -7  20 781.977 421.042  34
   1   7  22 30.4693 232.443  42
  -1   7  22 302.069 268.483  42
  -1  -7  22 150.057 174.157  66
   1  -7  22 236.472 220.322  66
   1   7  22-17.1605 246.684  67
  -1   7  22 155.900 249.448  67
  -1  -7  22 183.043 258.606  45
   1   7  22 248.569 266.698  45
   1  -7  22 402.700 344.283  45
   1   7  24 711.601 292.212  42
  -1   7  24 57.9610 204.012  42
   1  -7  24 608.093 387.153  66
  -1   7  24 431.300 353.698  67
   1  -7  24 1051.09 391.061  45
   1   7  24 229.295 184.970  45
  -1  -7  24 416.591 434.241  45
   1   7  26 12.2455 164.819  42
  -1   7  26 323.020 161.899  42
   1   7  26 164.314 239.907  45
   1  -7  26 18.0488 244.532  45
  -1  -7  26 42.4583 170.523  45
  -1  -7  28 187.231 138.135  45
   1  -7  28 117.155 144.023  45
   1  -8 -27 625.349 253.739  37
   1   8 -27-24.5423 125.613  39
  -1  -8 -27 17.6367 158.804  37
  -1   8 -27 169.998 177.437  39
  -1   8 -27 241.615 144.453  57
   1   8 -27 821.372 287.168  57
  -1  -8 -27 864.107 348.113  49
   1  -8 -27 725.584 364.079  49
   1   8 -25 445.183 319.533  39
  -1   8 -25 542.990 311.458  39
  -1  -8 -25 656.654 390.484  37
   1   8 -25 201.244 189.913  57
  -1   8 -25 404.754 251.075  57
   1  -8 -25 400.605 265.715  56
  -1  -8 -25 498.685 322.162  49
  -1   8 -25 59.2171 170.189  49
  -1   8 -23 496.261 212.173  49
   1   8 -23 394.501 337.478  62
   1   8 -23 541.281 426.280  57
   1  -8 -23 867.734 390.726  56
  -1   8 -23 386.249 251.150  57
  -1   8 -21 147.629 362.183  57
   1   8 -21 615.802 392.828  57
  -1  -8 -21 545.829 343.652  26
  -1   8 -21 183.879 246.963  49
   1   8 -21 997.078 491.722  62
   1  -8 -21 400.455 200.221  30
   1   8 -21 208.036 164.751  29
   1   8 -21 445.539 272.505  28
  -1  -8 -21-21.6676 254.307  30
  -1   8 -19 231.668 264.369  62
   1   8 -19 378.599 374.001  62
  -1   8 -19 591.179 321.561  57
   1   8 -19 570.442 377.289  57
   1  -8 -19 331.703 171.261  26
   1   8 -19 309.816 274.780  25
  -1   8 -19 104.327 204.180  25
   1  -8 -19 123.587 156.811  25
  -1  -8 -19 490.740 313.377  26
  -1  -8 -19 307.129 251.345  25
  -1   8 -19-195.541 396.661  49
  -1  -8 -19 229.290 255.091  22
   1  -8 -19-54.0565 259.832  22
  -1   8 -19 330.239 234.449  22
   1   8 -19 483.029 389.265  22
  -1  -8 -19 210.071 243.753  30
  -1   8 -19 426.024 277.055  29
   1   8 -19 314.969 270.131  29
  -1   8 -19 196.657 223.811  28
   1   8 -19 477.733 258.664  28
   1  -8 -19-15.8442 248.011  30
   1   8 -17 639.250 207.760  62
  -1   8 -17 558.507 389.454  57
   1   8 -17 658.114 391.623  57
   1   8 -17 254.739 241.742  25
   1  -8 -17 368.150 273.496  26
  -1   8 -17 767.792 398.617  25
   1  -8 -17 187.759 236.123  25
  -1  -8 -17 420.355 193.847  25
  -1  -8 -17 581.275 264.568  26
  -1  -8 -17 533.220 323.706  30
   1   8 -17 827.783 408.546  29
  -1   8 -17 287.269 184.012  28
   1   8 -17 699.748 321.816  28
   1  -8 -17 241.718 285.647  30
  -1   8 -17 528.767 281.602  29
  -1  -8 -17 369.402 245.949  12
  -1  -8 -17 287.396 194.951  10
   1   8 -17 330.956 203.856  22
  -1  -8 -17 57.2949 148.105  22
   1  -8 -17 664.589 379.412  22
  -1   8 -17 720.970 390.742  22
  -1  -8 -15 11925.9 1210.89  26
   1   8 -15 9435.67 1083.12  25
   1  -8 -15 9507.47 1116.80  25
  -1  -8 -15 10086.9 1082.74  25
  -1   8 -15 11713.3 1275.41  25
  -1   8 -15 10882.2 1109.12  29
  -1   8 -15 10985.5 1115.39  28
  -1  -8 -15 12174.3 1225.15  30
   1   8 -15 11129.2 1105.77  28
  -1   8 -15 9498.13 1122.83  30
   1   8 -15 11313.2 1130.30  29
   1   8 -15 9533.22 963.170  16
  -1  -8 -15 10408.7 1078.67  22
   1  -8 -15 10192.0 1087.49  22
   1   8 -15 9935.18 1070.09  22
  -1   8 -15 10932.1 1161.07  22
   1   8 -13 10044.4 1040.14  25
  -1   8 -13 11041.9 1104.10  25
   1  -8 -13 10587.3 1052.04  25
  -1  -8 -13 10410.6 1009.56  25
  -1   8 -13 13067.2 1093.70  29
   1   8 -13 10012.9 972.704  29
   1  -8 -13 10597.8 1031.28  30
   1   8 -13 11214.8 1017.94  28
  -1  -8 -13 14551.2 1205.83  30
  -1   8 -13 11248.8 1134.06  30
  -1   8 -13 12060.0 1042.52  28
   1   8 -13 10831.7 962.318  16
   1  -8 -13 10646.1 1011.67  22
  -1  -8 -13 12334.0 1037.60  22
  -1   8 -13 11423.2 1083.34  22
   1   8 -13 10314.4 1026.54  22
  -1   8 -11 19318.6 1367.28  25
   1  -8 -11 22663.1 1354.91  25
  -1  -8 -11 18820.4 1266.44  25
   1   8 -11 17361.0 1286.92  25
   1   8 -11 20916.4 1287.51  29
  -1   8 -11 17562.7 1179.13  28
   1  -8 -11 18735.1 1243.60  29
   1   8 -11 18854.6 1209.00  28
  -1   8 -11 17465.5 1347.97  30
  -1   8 -11 19573.6 1248.42  29
  -1  -8 -11 19586.0 1296.05  30
   1  -8 -11 18194.6 1213.50  28
   1  -8 -11 16787.0 2205.11   7
  -1   8 -11 18192.4 1171.39  16
   1  -8 -11 18845.6 1268.54  11
   1   8 -11 18296.0 1159.53  16
   1  -8 -11 16100.0 1200.09  22
  -1  -8 -11 17274.7 1150.49  22
   1   8 -11 18160.5 1295.12  22
  -1   8 -11 19887.0 1358.04  22
   1   8  -9 27729.8 1537.72  25
  -1  -8  -9 28139.4 1337.15  25
  -1   8  -9 29907.4 1611.74  25
   1  -8  -9 24978.5 1384.37  29
  -1   8  -9 28024.1 1403.51  29
  -1   8  -9 28885.9 1635.07  30
   1  -8  -9 25485.2 1393.41  28
  -1   8  -9 29129.5 1422.10  28
   1   8  -9 26992.0 1373.56  28
   1   8  -9 27572.6 1392.68  29
  -1  -8  -9 28311.6 1346.96  11
   1  -8  -9 26563.0 1389.75  11
   1   8  -9 27119.3 1316.32  16
   1  -8  -9 26331.2 2556.03   7
  -1  -8  -9 24616.7 2430.53   7
  -1   8  -9 27134.3 1323.79  16
   1   8  -9 29290.3 1530.91  22
  -1   8  -9 30464.0 1584.16  22
  -1  -8  -9 27253.3 1329.93  22
  -1   8  -7 5216.83 656.745  25
   1   8  -7 5042.42 592.028  25
   1   8  -7 5349.86 564.325  28
  -1   8  -7 4536.03 533.071  28
  -1   8  -7 4720.87 549.401  29
   1   8  -7 5805.39 607.523  29
  -1   8  -7 4949.99 640.281  30
   1   8  -7 4936.46 521.583  16
   1  -8  -7 4262.66 451.532   9
  -1  -8  -7 4305.80 443.807   9
   1  -8  -7 4081.83 506.825  11
   1  -8  -7 5083.76 1050.76   7
  -1  -8  -7 4431.58 499.121  11
  -1   8  -7 4759.67 521.267  16
  -1  -8  -7 4914.93 978.050   7
   1   8  -7 4839.84 565.511  22
  -1   8  -7 4971.15 624.177  22
   1   8  -5 12488.2 885.375  25
  -1   8  -5 13215.5 974.779  25
   1  -8  -5 10113.5 1344.58   2
  -1  -8  -5 13555.2 1508.58   7
   1  -8  -5 13492.9 1540.78   7
   1   8  -5 12372.8 779.083  16
  -1  -8  -5 10922.5 1291.72   2
  -1   8  -5 12747.6 800.863  16
  -1  -8  -5 9830.45 1207.98   1
   1  -8  -5 10507.4 1354.60   1
   1  -8  -5 12400.9 740.630   9
  -1   8  -5 13176.6 946.295  22
   1   8  -5 12824.5 951.657  19
   1   8  -5 11706.1 838.865  22
  -1   8  -5 13386.4 982.091  30
   1   8  -5 14722.8 915.280  28
   1   8  -5 15202.5 935.107  29
  -1   8  -3 13751.0 1446.32   5
   1  -8  -3 15232.3 1366.08   4
  -1  -8  -3 14624.5 1347.62   3
  -1  -8  -3 14124.5 1459.09   1
   1  -8  -3 13704.2 974.212   5
  -1   8  -3 14635.6 813.680  16
   1  -8  -3 12450.0 1471.15   2
   1  -8  -3 14651.9 1333.09   3
  -1  -8  -3 13450.5 1438.60   2
  -1  -8  -3 13679.0 1639.06   6
   1  -8  -3 14564.5 1645.90   6
  -1  -8  -3 15357.4 1486.44   7
   1   8  -3 14584.5 811.689  16
  -1  -8  -3 13784.0 1021.29   5
   1  -8  -3 12985.7 1492.61   1
  -1  -8  -3 13149.3 1281.90   4
   1   8  -3 13821.3 882.278  17
  -1   8  -3 13578.5 682.942  18
  -1   8  -3 15948.7 912.118  19
   1   8  -3 15513.2 929.477  19
   1   8  -3 15165.9 893.223  29
  -1   8  -3 15993.3 1019.91  30
   1  -8  -1 19961.9 1917.69   6
  -1  -8  -1 16404.8 1614.49   1
   1  -8  -1 18566.0 858.037   8
   1  -8  -1 17773.1 1713.79   1
   1   8  -1 18175.3 875.987  16
  -1  -8  -1 19229.0 1661.08   3
  -1  -8  -1 17734.0 1365.13   5
  -1  -8  -1 16248.1 1620.30   2
  -1  -8  -1 18064.0 1618.48   4
   1  -8  -1 17288.2 1348.12   5
   1  -8  -1 17164.8 1705.50   2
  -1   8  -1 17788.7 1487.50   5
   1  -8  -1 17599.8 1589.68   4
  -1   8  -1 16914.5 843.472  16
  -1  -8  -1 18289.2 1819.58   6
   1  -8  -1 17745.8 1595.16   3
  -1   8  -1 17680.7 948.818  17
  -1   8  -1 19891.6 984.363  19
   1   8  -1 18107.8 966.377  19
  -1   8  -1 14174.6 676.688  18
   1   8  -1 17240.0 954.440  17
  -1  -8   1 17794.2 1853.37   6
  -1  -8   1 17312.8 1673.44   3
   1  -8   1 16860.8 1685.07   1
   1  -8   1 16874.9 1706.80   2
  -1  -8   1 16549.0 704.466  10
  -1   8   1 17322.4 825.324  16
  -1  -8   1 16031.3 1641.98   1
   1  -8   1 17392.2 808.588  15
   1  -8   1 16467.0 1656.88   3
  -1   8   1 17838.4 1311.04   5
   1  -8   1 17368.4 1545.83   5
   1  -8   1 16682.5 1664.19   4
   1   8   1 17477.5 839.158  16
  -1  -8   1 17483.9 1730.25   2
  -1  -8   1 17794.5 1699.14   4
   1  -8   1 19187.2 1898.90   6
   1  -8   1 18145.8 842.153   8
  -1  -8   1 16840.6 1560.19   5
  -1   8   1 18593.5 960.395  17
   1   8   1 18501.7 969.860  17
  -1   8   1 18821.4 964.966  19
   1   8   1 19960.9 963.141  19
  -1   8   1 16735.1 750.571  18
   1   8   3 13775.2 842.867  17
  -1  -8   3 14205.1 1543.39   5
   1  -8   3 12308.7 1472.39   5
   1  -8   3 14219.7 754.453  15
  -1  -8   3 13025.2 602.125  10
  -1   8   3 12463.5 675.928  16
   1  -8   3 14258.4 748.043  14
   1  -8   3 15252.9 790.751   8
  -1  -8   3 15322.5 855.135  15
   1   8   3 13553.2 722.340  16
  -1   8   3 13406.6 834.796  17
   1   8   3 13223.6 678.576  18
   1  -8   3 16276.4 804.626  20
  -1   8   3 13829.7 851.826  19
  -1   8   3 14786.0 767.421  18
   1   8   3 14659.6 837.572  19
  -1  -8   3 14022.6 964.101  31
  -1  -8   3 14126.6 972.472  33
  -1  -8   5 13489.0 770.440   8
   1  -8   5 12811.6 743.103  14
   1   8   5 13362.0 834.250  17
  -1  -8   5 12997.6 772.499  14
  -1   8   5 13418.9 821.609  17
   1  -8   5 12975.7 758.158   8
  -1  -8   5 13649.0 847.035  15
  -1   8   5 12365.5 744.944  18
  -1   8   5 12476.2 821.964  19
   1   8   5 12890.1 835.547  19
   1  -8   5 15254.6 823.847  20
   1   8   5 10564.0 701.320  18
  -1  -8   5 13612.6 836.313  20
   1  -8   5 15471.6 929.278  32
  -1  -8   5 15318.7 1007.54  32
  -1  -8   5 13700.1 964.379  31
  -1  -8   5 15076.6 1027.11  33
  -1  -8   7 5057.32 517.435  14
   1  -8   7 4779.24 500.095  14
  -1   8   7 4829.92 514.802  17
   1   8   7 4513.65 507.066  17
  -1  -8   7 4573.99 465.093   8
   1   8   7 4454.11 493.145  18
  -1   8   7 4761.93 550.526  19
  -1  -8   7 5573.73 545.298  20
   1   8   7 5146.49 562.018  19
   1  -8   7 4880.40 493.421  20
  -1   8   7 4643.95 497.458  18
  -1  -8   7 5797.55 653.892  31
  -1  -8   7 6079.55 658.026  32
   1  -8   7 5210.37 596.393  32
  -1   8   9 29551.7 1347.58  17
  -1  -8   9 28735.3 1311.73  14
  -1  -8   9 26610.2 1210.31   8
   1   8   9 29444.6 1354.44  17
  -1  -8   9 28137.0 1470.99  31
   1  -8   9 29232.1 1459.54  32
  -1  -8   9 29700.9 1538.74  32
   1  -8   9 32481.3 1449.02  35
   1  -8   9 28111.3 1275.92  20
   1   8   9 27410.9 1302.74  18
  -1   8   9 28698.8 1344.13  18
  -1   8   9 30819.4 1471.66  19
  -1  -8   9 31195.4 1361.64  20
   1   8   9 26840.4 1398.15  19
   1   8  11 18131.3 1136.40  17
  -1   8  11 19009.1 1163.98  17
   1  -8  11 20374.0 1152.75  23
   1  -8  11 18753.3 1103.60  24
  -1  -8  11 20433.1 1361.63  32
  -1  -8  11 17808.0 1239.44  31
   1  -8  11 20635.6 1327.82  32
   1  -8  11 20715.1 1259.52  35
  -1  -8  11 21686.5 1306.82  35
   1  -8  11 19172.2 1149.88  20
  -1  -8  11 19616.0 1180.35  20
  -1   8  11 20000.1 1228.19  18
  -1  -8  13 12550.9 1164.38  32
  -1  -8  13 11969.1 1095.81  31
  -1  -8  13 12924.3 1079.12  35
   1  -8  13 14688.8 1145.06  35
   1  -8  13 11662.6 1002.51  20
  -1  -8  13 11403.2 989.439  20
  -1   8  13 11331.1 1021.38  18
   1   8  13 12439.4 1019.11  17
  -1   8  13 12615.6 1059.43  17
   1  -8  15 10990.5 1159.70  34
   1   8  15 12075.9 1132.55  17
  -1   8  15 11700.9 1105.42  17
   1  -8  15 14730.2 1253.42  35
  -1  -8  15 11117.2 1131.47  35
   1  -8  15 11904.3 1079.11  20
  -1  -8  15 11110.6 1083.73  20
   1  -8  17 678.869 247.190  20
  -1  -8  17 484.996 226.537  20
  -1   8  17 844.491 313.721  67
  -1   8  17 501.528 249.477  63
   1  -8  17 1022.96 454.471  66
   1   8  17 832.433 306.968  67
   1  -8  17 644.581 251.801  53
  -1  -8  17 806.699 381.431  54
   1  -8  17 773.989 392.783  54
   1   8  17 654.455 335.592  17
  -1   8  17 567.316 282.615  17
   1   8  17 785.607 380.665  45
   1  -8  17 1062.69 437.458  45
  -1  -8  17 689.983 325.418  45
   1   8  17 927.788 393.351  42
   1  -8  17 859.512 330.416  35
   1  -8  17 505.076 277.255  34
  -1  -8  17 507.913 317.389  34
   1  -8  19 486.096 312.679  20
  -1   8  19 310.481 193.743  17
   1   8  19 221.353 151.745  17
   1   8  19 672.582 419.193  67
  -1   8  19 728.013 464.957  67
   1  -8  19 750.729 399.354  66
  -1  -8  19 467.868 320.970  66
   1   8  19 489.651 222.090  45
  -1  -8  19 180.699 223.326  45
   1  -8  19 937.409 426.707  45
  -1  -8  19 767.431 410.231  54
   1  -8  19 429.277 303.754  53
   1   8  19 577.457 330.792  42
  -1   8  19 283.163 224.225  42
   1  -8  19 615.698 327.656  34
  -1  -8  19 390.934 272.262  34
  -1   8  21 436.748 249.640  67
   1  -8  21 1450.58 589.481  66
  -1  -8  21 911.296 371.529  66
   1   8  21 787.110 334.722  67
   1  -8  21 1169.44 519.917  45
   1   8  21 939.818 554.400  45
  -1  -8  21 846.939 365.157  45
   1  -8  21 469.393 328.088  53
  -1   8  21 399.042 250.808  42
   1   8  21 891.448 303.109  42
   1  -8  21 363.397 253.401  34
  -1  -8  21 627.532 339.624  34
   1   8  23 1076.43 392.669  42
  -1   8  23 529.153 271.493  42
  -1   8  23 1096.91 520.363  67
   1  -8  23 698.778 396.862  66
  -1  -8  23 444.712 225.188  66
  -1  -8  23 511.968 293.494  45
   1  -8  23 710.812 338.124  45
   1   8  23 873.567 396.466  45
   1   8  25 939.811 328.600  42
  -1   8  25 698.896 253.600  42
  -1  -8  25 856.352 328.104  45
   1   8  25 603.979 326.150  45
   1  -8  25 855.300 376.758  45
  -1   8  27 748.351 264.385  42
   1   8  27 668.964 218.932  42
  -1  -8  27 623.312 236.157  45
   1  -8  27 703.046 288.596  45
   1  -9 -26 2553.85 556.571  37
  -1  -9 -26 2772.70 533.655  37
  -1   9 -26 2378.44 472.280  39
   1   9 -26 2012.24 425.004  39
  -1   9 -26 2217.65 537.825  57
   1   9 -26 2466.00 510.426  57
   1  -9 -26 2433.91 558.306  49
  -1  -9 -26 1475.44 416.876  49
  -1   9 -24 2773.97 646.601  57
   1   9 -24 2808.25 608.816  57
   1  -9 -24 3116.93 674.237  56
  -1   9 -24 2435.79 527.754  39
   1   9 -24 1914.88 487.189  39
   1   9 -24 2853.12 576.905  62
  -1  -9 -24 2156.14 669.459  49
   1  -9 -22 1802.42 563.230  56
   1   9 -22 2182.67 806.446  57
  -1   9 -22 2661.31 648.823  57
  -1   9 -22 2035.35 556.892  39
   1   9 -22 1996.58 565.474  62
   1   9 -20 2667.10 617.035  57
  -1   9 -20 2416.92 596.950  57
   1  -9 -20 2662.48 700.753  26
  -1  -9 -20 2668.10 666.635  26
  -1   9 -20 3168.87 654.565  62
   1   9 -20 2306.92 593.090  62
   1  -9 -20 2387.68 660.091  30
   1   9 -20 2492.56 632.144  28
   1   9 -20 1735.39 509.301  29
  -1  -9 -20 2579.54 684.836  30
  -1   9 -18 5480.52 930.000  62
   1   9 -18 6348.71 999.671  62
   1   9 -18 6761.03 1085.99  57
  -1   9 -18 4735.03 940.304  57
   1   9 -18 5192.74 868.799  28
  -1  -9 -18 4836.39 938.101  30
   1   9 -18 5585.52 897.643  29
   1  -9 -18 5800.37 992.462  30
  -1   9 -18 5312.12 846.796  28
  -1   9 -18 4903.83 829.986  29
  -1  -9 -18 5088.22 866.719  25
  -1   9 -18 5286.20 928.140  25
   1  -9 -18 6008.53 996.254  26
  -1  -9 -18 4977.16 878.310  26
   1  -9 -18 5919.73 962.918  25
  -1  -9 -18 4594.20 772.581  12
  -1  -9 -18 4949.36 852.795  22
  -1   9 -18 4822.45 867.058  22
   1  -9 -18 5559.70 905.003  22
  -1   9 -16 6969.85 1143.24  57
   1  -9 -16 7155.90 1005.14  25
  -1  -9 -16 6872.46 945.807  25
  -1  -9 -16 7702.41 1014.94  26
   1   9 -16 5370.32 913.005  25
  -1   9 -16 7000.99 1032.46  25
  -1  -9 -16 9035.94 1096.96  30
   1   9 -16 6757.65 914.813  29
   1   9 -16 7622.41 973.829  28
   1  -9 -16 7333.15 989.461  30
  -1   9 -16 7010.97 886.980  28
  -1   9 -16 7185.77 936.767  29
  -1  -9 -16 6489.52 875.624  10
   1   9 -16 5960.00 921.040  22
  -1   9 -16 6716.73 982.112  22
   1  -9 -16 8592.21 1077.77  22
  -1  -9 -16 7874.29 985.347  22
  -1  -9 -14 19893.1 1487.81  25
   1   9 -14 17400.7 1468.54  25
  -1   9 -14 18429.6 1584.70  25
  -1  -9 -14 20403.9 1542.53  26
   1  -9 -14 19315.7 1469.05  25
  -1   9 -14 17188.6 1367.41  29
  -1  -9 -14 20859.4 1598.62  30
   1  -9 -14 20555.6 1590.03  30
  -1   9 -14 18793.3 1426.00  28
   1   9 -14 18850.0 1442.32  28
   1   9 -14 17034.6 1368.51  29
   1   9 -14 18294.6 1353.37  16
  -1   9 -14 18126.0 1517.44  22
  -1  -9 -14 18561.7 1395.45  22
   1   9 -14 18646.2 1482.12  22
   1  -9 -14 20182.4 1461.70  22
   1   9 -12 26694.0 1732.84  25
  -1   9 -12 27530.6 1806.05  25
   1  -9 -12 29034.9 1682.04  25
  -1  -9 -12 27293.0 1543.06  25
  -1  -9 -12 27443.4 1672.32  30
  -1   9 -12 26464.2 1573.82  28
   1   9 -12 24878.5 1497.09  29
  -1   9 -12 26521.9 1581.17  29
  -1   9 -12 25999.2 1783.77  30
   1   9 -12 26824.7 1556.10  28
  -1   9 -12 27109.4 1547.95  16
   1   9 -12 26983.0 1539.79  16
   1  -9 -12 26684.8 1681.00  22
   1   9 -12 28063.6 1731.41  22
  -1  -9 -12 27090.2 1548.87  22
  -1   9 -12 26889.0 1737.58  22
  -1   9 -10 21048.1 1489.30  25
  -1  -9 -10 20751.7 1266.35  25
   1   9 -10 21216.8 1440.66  25
   1  -9 -10 23355.6 1375.07  25
   1   9 -10 21159.7 1326.44  29
  -1  -9 -10 22147.6 1404.65  30
   1  -9 -10 19823.5 1300.08  29
  -1   9 -10 19886.7 1264.99  28
  -1   9 -10 21077.1 1521.41  30
  -1   9 -10 19925.6 1265.54  29
   1   9 -10 22665.1 1366.44  28
   1  -9 -10 19372.2 1297.10  28
  -1   9 -10 20885.3 1264.22  16
   1   9 -10 21913.2 1276.45  16
  -1  -9 -10 19463.7 2350.11   7
   1  -9 -10 20279.8 2488.72   7
  -1  -9 -10 22321.6 1301.78  11
   1  -9 -10 21474.3 1367.48  11
  -1   9 -10 22308.2 1492.33  22
   1   9 -10 22712.9 1452.78  22
   1  -9 -10 19602.9 1300.35  22
  -1  -9 -10 21914.1 1323.51  22
   1   9  -8 49593.0 2105.70  25
  -1  -9  -8 56968.6 1921.93  25
  -1   9  -8 54082.1 2241.44  25
  -1   9  -8 50305.5 1880.05  29
  -1   9  -8 44668.0 1757.64  28
  -1   9  -8 50971.0 2202.01  30
   1   9  -8 48872.1 1870.67  28
   1   9  -8 52803.2 1961.23  29
  -1  -9  -8 54762.2 1900.21  11
   1  -9  -8 52581.6 3686.59   7
   1  -9  -8 53670.7 2015.90  11
  -1  -9  -8 49860.0 3447.78   7
  -1  -9  -8 49122.2 1667.08   9
  -1   9  -8 52029.7 1844.37  16
   1  -9  -8 48026.7 1712.13   9
   1   9  -8 52397.8 1847.75  16
  -1  -9  -8 45233.2 1712.65  22
  -1   9  -8 52800.0 2153.00  22
   1   9  -8 51544.8 2072.10  22
  -1   9  -6 22147.2 1382.63  25
   1   9  -6 21441.1 1284.98  25
  -1  -9  -6 23522.0 2415.97   6
  -1   9  -6 23604.1 1166.76  16
  -1  -9  -6 23993.2 2216.19   7
   1  -9  -6 21654.6 1026.07  13
   1   9  -6 23063.1 1153.84  16
  -1  -9  -6 23256.6 1189.46  11
   1  -9  -6 23641.4 2284.07   7
   1  -9  -6 23606.3 1136.02   9
   1   9  -6 27068.8 1363.38  19
  -1   9  -6 21812.5 1333.22  22
  -1   9  -6 29241.1 1413.29  19
   1   9  -6 20207.8 1213.70  22
  -1   9  -6 22412.0 1374.78  30
   1   9  -6 25334.8 1274.35  29
   1   9  -6 22310.2 1199.17  28
  -1  -9  -4 32345.1 2435.72   7
   1  -9  -4 31383.2 1249.43   9
   1  -9  -4 29596.3 2584.84   6
  -1  -9  -4 29251.1 2552.03   6
   1   9  -4 30088.7 1251.36  16
  -1  -9  -4 24090.3 2105.89   2
  -1   9  -4 30002.4 1268.47  16
  -1  -9  -4 23862.1 2077.50   1
  -1   9  -4 31933.1 1373.83  19
   1   9  -4 30658.2 1382.05  19
  -1   9  -4 26360.4 1381.93  30
  -1  -9  -2 6680.89 1062.28   4
   1  -9  -2 8738.26 1194.54   4
   1  -9  -2 7591.47 1289.76   6
  -1  -9  -2 7564.31 1110.60   3
   1  -9  -2 7732.72 1116.00   3
   1  -9  -2 8913.21 615.201   8
  -1   9  -2 7538.44 1119.50   5
  -1  -9  -2 7012.00 1226.53   6
  -1   9  -2 7414.89 609.466  16
   1   9  -2 8697.49 654.447  16
  -1   9  -2 7238.37 647.487  17
  -1   9  -2 7753.33 664.292  19
   1   9  -2 7212.83 669.690  19
   1   9  -2 8382.25 713.815  17
   1  -9   0 14258.4 1632.59   4
   1  -9   0 16455.7 841.068   8
   1  -9   0 14295.6 1615.50   3
  -1   9   0 13812.2 1371.48   5
  -1  -9   0 13936.2 1459.90   5
   1  -9   0 13748.0 788.719  15
  -1  -9   0 13985.4 1762.68   6
   1  -9   0 13242.5 1383.62   5
  -1   9   0 15165.6 837.764  16
   1   9   0 15547.4 843.124  16
   1  -9   0 15634.0 1850.11   6
  -1   9   0 14484.4 879.681  17
   1   9   0 15233.9 904.374  19
   1   9   0 16133.1 947.597  17
  -1   9   0 14613.2 897.348  19
  -1   9   0 12514.2 672.041  18
  -1  -9   2 8333.35 659.301  15
  -1   9   2 7181.47 561.812  16
  -1  -9   2 8214.38 515.593  10
   1  -9   2 8529.43 591.918  14
   1  -9   2 7356.90 1266.65   6
  -1  -9   2 7470.68 1156.94   5
   1  -9   2 6429.39 1082.21   5
   1  -9   2 7717.90 577.287   8
  -1  -9   2 7268.87 1296.90   6
   1  -9   2 7875.98 580.803  15
   1   9   2 7911.34 588.748  16
  -1   9   2 8534.88 689.195  17
  -1   9   2 7414.44 636.906  19
   1   9   2 8278.12 682.349  17
  -1   9   2 7655.76 561.122  18
   1  -9   2 7615.45 620.193  20
   1   9   2 8928.16 682.468  19
  -1  -9   2 8360.51 782.789  31
   1  -9   2 8532.17 684.468  32
  -1  -9   2 8561.78 793.167  33
  -1   9   4 26995.0 1246.35  17
   1  -9   4 30000.4 1174.39  14
  -1  -9   4 30573.2 1214.81   8
   1   9   4 27315.3 1269.09  17
   1  -9   4 30118.6 1192.77   8
  -1  -9   4 31822.8 1332.46  15
   1  -9   4 29169.5 1167.04  20
  -1   9   4 28779.0 1159.91  18
  -1   9   4 27719.3 1290.29  19
   1   9   4 31049.3 1320.69  19
  -1  -9   4 25850.5 1370.50  31
   1  -9   4 27269.3 1279.50  32
  -1  -9   4 30165.5 1470.14  32
  -1  -9   4 26083.1 1411.34  33
   1  -9   6 22767.4 1103.79   8
  -1  -9   6 24322.1 1146.05  14
  -1   9   6 23001.9 1191.53  17
   1   9   6 23876.2 1229.03  17
   1  -9   6 23247.6 1076.52  14
  -1  -9   6 23804.2 1122.46   8
  -1  -9   6 22350.4 1120.03  20
  -1   9   6 21789.2 1203.27  19
   1  -9   6 22922.8 1085.10  20
   1   9   6 24074.0 1241.27  19
  -1   9   6 21928.1 1089.78  18
   1   9   6 21397.1 1063.88  18
  -1  -9   6 21635.1 1303.86  31
   1  -9   6 24088.9 1256.22  32
  -1  -9   6 22857.5 1311.24  32
  -1  -9   8 52458.1 1767.62   8
  -1  -9   8 54360.5 1831.06  14
   1  -9   8 55383.5 1797.01  14
  -1   9   8 56618.9 1951.54  17
   1   9   8 55001.6 1914.06  17
  -1  -9   8 48307.7 2017.99  31
   1  -9   8 52419.7 1978.92  32
  -1  -9   8 55684.7 2143.89  32
   1  -9   8 50245.0 1857.92  35
   1   9   8 50649.1 1777.07  18
  -1  -9   8 57594.4 1899.12  20
  -1   9   8 52377.8 1991.21  19
   1   9   8 53895.0 1974.75  19
  -1   9   8 51624.5 1808.13  18
   1  -9   8 52232.2 1734.36  20
  -1  -9  10 22990.9 1269.36  14
  -1   9  10 23719.5 1341.18  17
   1   9  10 21885.4 1290.21  17
   1  -9  10 20278.2 1159.12  24
   1  -9  10 20355.6 1156.55  23
   1  -9  10 21000.5 1349.89  32
  -1  -9  10 23046.5 1462.25  32
  -1  -9  10 20737.1 1362.00  31
   1  -9  10 23609.9 1343.43  35
   1   9  10 20085.3 1328.08  19
   1  -9  10 22184.7 1217.61  20
  -1   9  10 21729.1 1369.19  19
  -1  -9  10 21609.5 1256.16  20
  -1   9  10 19965.2 1212.48  18
  -1   9  12 28591.0 1623.54  17
   1   9  12 31141.5 1642.79  17
   1  -9  12 28380.8 1453.63  23
   1  -9  12 28333.8 1455.34  24
  -1  -9  12 31345.1 1819.26  32
   1  -9  12 28128.0 1691.92  32
   1  -9  12 31052.3 1661.56  35
  -1  -9  12 33266.0 1737.45  35
  -1  -9  12 29483.7 1596.39  20
   1  -9  12 28385.4 1515.83  20
  -1   9  12 30825.4 1647.84  18
  -1  -9  14 21680.7 1650.91  32
   1  -9  14 21827.0 1478.39  35
  -1  -9  14 22363.5 1520.20  35
   1  -9  14 19099.2 1363.38  20
  -1  -9  14 21422.6 1425.89  20
  -1   9  14 20832.9 1448.84  17
   1   9  14 21456.5 1489.07  17
   1  -9  16 7951.99 1031.98  34
   1   9  16 8578.50 1028.62  17
  -1   9  16 8178.65 993.818  17
  -1  -9  16 8152.35 966.648  35
   1  -9  16 7838.32 973.058  35
   1  -9  16 7250.49 902.683  20
  -1  -9  16 7128.56 924.282  20
  -1  -9  18 4888.14 775.969  20
   1  -9  18 5936.60 861.093  20
  -1   9  18 6316.45 921.453  17
   1   9  18 6186.19 916.100  17
   1  -9  18 7414.17 1137.16  66
  -1   9  18 6957.45 1102.42  67
   1   9  18 6955.86 1144.77  67
   1  -9  18 6384.49 949.621  45
  -1  -9  18 6466.55 988.362  45
   1   9  18 6421.45 1067.83  45
   1  -9  18 6377.22 992.895  54
  -1  -9  18 5700.02 922.521  54
   1  -9  18 5892.91 947.235  53
  -1   9  18 5996.78 779.130  42
   1   9  18 5916.39 793.628  42
   1  -9  18 6352.66 949.507  35
  -1  -9  18 6073.31 995.913  34
   1  -9  18 5561.68 929.499  34
  -1   9  20 2658.07 663.539  67
   1  -9  20 3119.81 662.765  66
  -1  -9  20 2977.87 733.930  66
  -1  -9  20 2871.45 710.657  45
   1   9  20 2922.59 657.210  45
   1  -9  20 3318.95 626.830  45
  -1  -9  20 2905.51 711.506  54
   1  -9  20 2814.31 641.778  53
   1   9  20 3039.61 607.906  42
  -1   9  20 2774.21 627.311  42
  -1  -9  20 2558.00 664.472  34
   1  -9  20 2509.79 646.877  34
   1  -9  22 1600.49 475.036  53
  -1   9  22 2029.47 524.253  42
   1   9  22 2549.39 504.631  42
   1  -9  22 1428.85 379.099  66
  -1  -9  22 1942.72 565.027  66
  -1  -9  22 1566.54 386.152  45
   1  -9  22 2014.67 509.371  45
   1   9  22 1729.72 490.986  45
   1   9  24 3208.47 547.727  42
  -1   9  24 2643.37 500.130  42
  -1  -9  24 2268.23 577.045  66
   1  -9  24 2459.71 613.698  66
   1  -9  24 2614.47 559.577  45
  -1  -9  24 3274.74 580.904  45
   1   9  24 2534.74 570.153  45
  -1   9  26 2362.22 440.400  42
   1   9  26 2453.61 441.224  42
  -1  -9  26 3033.00 541.694  45
   1  -9  26 2586.00 486.493  45
   1 -10 -27 3742.10 564.224  37
  -1 -10 -27 3555.06 536.432  37
  -1  10 -27 2662.60 405.283  39
   1  10 -25 4599.29 617.711  39
  -1 -10 -25 6756.91 880.054  37
  -1  10 -25 5002.37 660.529  39
   1  10 -25 4513.92 677.275  57
  -1  10 -25 5117.69 718.982  57
  -1 -10 -25 5154.65 777.227  49
   1  10 -23 5223.89 796.489  62
  -1  10 -23 5381.05 872.932  57
   1 -10 -23 5372.32 884.803  56
   1  10 -23 4921.67 792.714  57
   1  10 -23 4273.64 721.431  39
  -1  10 -23 5081.95 739.376  39
   1  10 -21 17738.5 1543.42  62
  -1  10 -21 16466.6 1453.92  62
  -1  10 -21 17431.8 1429.39  39
  -1  10 -21 17639.3 1614.94  57
   1  10 -21 18041.3 1652.95  57
  -1  10 -19 15578.3 1618.07  22
  -1 -10 -19 20750.1 1762.25  22
   1 -10 -19 22222.3 1890.67  22
  -1  10 -19 20758.6 1774.34  62
   1  10 -19 20216.2 1708.96  62
  -1  10 -19 21146.8 1831.73  57
   1  10 -19 19886.2 1787.24  57
  -1 -10 -19 16947.3 1636.70  25
   1 -10 -19 22651.7 1982.19  26
   1 -10 -19 21968.3 1923.44  25
  -1 -10 -19 23526.6 1961.34  26
  -1  10 -19 15269.0 1653.74  25
  -1  10 -19 21047.9 1638.81  39
   1 -10 -19 21037.7 1957.71  30
   1  10 -19 20375.9 1711.17  28
  -1 -10 -19 21252.8 1923.22  30
   1  10 -19 18594.4 1650.18  29
   1  10 -17 45430.5 2555.83  62
  -1  10 -17 41464.4 2500.35  62
  -1  10 -17 41296.2 2580.58  57
   1  10 -17 40978.4 2631.90  57
  -1 -10 -17 45187.6 2672.57  26
   1 -10 -17 41804.8 2830.61  26
  -1  10 -17 39206.8 2568.54  25
   1 -10 -17 48631.8 2697.04  25
  -1 -10 -17 39866.6 2362.86  25
   1 -10 -17 50297.2 2834.90  30
   1  10 -17 43607.9 2466.13  29
  -1 -10 -17 49552.7 2815.31  30
   1  10 -17 43942.6 2460.77  28
  -1 -10 -17 47592.7 2498.35  12
  -1 -10 -17 46325.4 2496.44  22
   1 -10 -17 54704.1 2805.64  22
  -1  10 -17 44243.9 2649.89  22
  -1 -10 -15 33787.8 2301.01  26
  -1 -10 -15 34395.4 2069.37  25
  -1  10 -15 34899.7 2296.64  25
   1 -10 -15 38143.6 2207.92  25
   1  10 -15 34447.1 2015.47  29
   1 -10 -15 37274.4 2286.80  30
   1  10 -15 33498.5 1985.15  28
  -1 -10 -15 38408.2 2290.51  30
   1  10 -15 34527.4 1996.24  16
  -1 -10 -15 35166.0 2018.50  22
  -1  10 -15 34535.9 2243.66  22
   1 -10 -15 39871.6 2212.43  22
  -1 -10 -13 45921.0 2196.69  25
   1 -10 -13 48517.5 2316.08  25
  -1  10 -13 44688.0 2500.71  25
   1  10 -13 41204.6 2075.61  29
  -1  10 -13 44242.1 2139.80  29
  -1  10 -13 38360.0 1985.45  28
  -1 -10 -13 48318.8 2343.16  30
   1  10 -13 37969.2 1986.43  28
   1 -10 -13 48821.0 2410.24  30
   1  10 -13 47454.2 2196.40  16
  -1 -10 -13 44401.7 2144.68  22
   1 -10 -13 46407.5 2313.37  22
  -1  10 -13 46077.3 2455.56  22
   1 -10 -11 67464.4 2564.17  25
  -1  10 -11 62984.3 2766.25  25
  -1 -10 -11 57630.6 2296.83  25
  -1 -10 -11 59230.7 2414.93  30
   1  10 -11 53157.6 2247.18  29
   1  10 -11 56478.2 2303.05  28
   1  10 -11 63200.6 2384.42  16
   1 -10 -11 66036.3 2639.25  11
  -1  10 -11 61291.3 2331.79  16
  -1  10 -11 63664.0 2710.96  22
  -1 -10 -11 58970.9 2311.53  22
   1 -10 -11 65668.2 2469.88  22
  -1  10  -9 67663.3 2751.05  25
  -1 -10  -9 63484.0 2248.16  25
   1  10  -9 63766.1 2359.44  29
   1  10  -9 68284.8 2411.15  28
   1 -10  -9 59266.7 2404.75  29
   1 -10  -9 58922.0 2382.04  28
   1 -10  -9 64201.4 2179.15   9
  -1 -10  -9 66698.2 4417.32   7
   1 -10  -9 68191.1 4583.95   7
  -1  10  -9 68417.2 2291.61  16
   1  10  -9 69981.7 2314.32  16
  -1 -10  -9 70384.6 2364.13  11
   1 -10  -9 71547.9 2577.22  11
  -1 -10  -9 67987.4 2209.89  22
  -1  10  -9 70225.6 2736.64  22
   1  10  -9 84061.1 2718.44  19
  -1  10  -7 105307. 3233.67  25
   1 -10  -7 110335. 3011.61  11
  -1 -10  -7 114986. 2708.49   9
   1 -10  -7 121011. 5677.58   7
   1 -10  -7 111568. 2712.93   9
  -1 -10  -7 113324. 2832.41  11
  -1  10  -7 109697. 2727.71  16
  -1 -10  -7 109640. 5324.08   7
   1  10  -7 115177. 2788.63  16
  -1  10  -7 132991. 3310.39  19
  -1  10  -7 106266. 3173.15  22
   1  10  -7 120063. 3218.31  19
  -1  10  -7 102996. 3155.52  30
   1  10  -7 103433. 2810.67  29
   1  10  -7 106664. 2907.70  28
  -1 -10  -5 84463.2 4891.89   6
   1 -10  -5 91632.4 5039.72   6
   1 -10  -5 97245.3 2433.10   9
  -1 -10  -5 98540.7 4691.16   7
  -1  10  -5 94423.3 2437.66  16
   1  10  -5 98013.6 2450.46  16
   1 -10  -5 105942. 4989.08   7
  -1  10  -5 102302. 2707.19  19
   1  10  -5 102170. 2653.39  19
  -1  10  -5 82455.2 2637.67  30
  -1 -10  -3 130496. 5784.59   6
   1 -10  -3 151715. 2804.32   8
  -1 -10  -3 146845. 5478.10   7
  -1  10  -3 146816. 2912.49  16
   1 -10  -3 138665. 5953.21   6
   1  10  -3 143581. 2878.79  16
   1  10  -3 133010. 3013.29  17
   1  10  -3 146885. 3010.31  19
  -1  10  -3 143077. 3008.68  19
   1  10  -1 117885. 2524.57  16
   1 -10  -1 120474. 5526.43   6
  -1 -10  -1 114209. 5342.03   6
  -1  10  -1 120668. 2556.98  16
   1 -10  -1 123241. 2531.56   8
   1  10  -1 124388. 2674.55  19
  -1  10  -1 114965. 2618.41  17
   1  10  -1 120377. 2735.22  17
  -1  10  -1 117993. 2643.21  19
   1  10   1 122320. 2517.05  16
   1 -10   1 121060. 2420.08  14
  -1 -10   1 118202. 5516.06   6
   1 -10   1 118331. 2490.65   8
  -1 -10   1 120188. 2639.02  15
  -1  10   1 112956. 2414.01  16
   1 -10   1 94455.4 4252.03   5
   1 -10   1 115495. 2380.21  15
   1 -10   1 113289. 5410.84   6
  -1 -10   1 115376. 2171.26  10
  -1  10   1 127396. 2731.25  19
  -1  10   1 121439. 2683.35  17
   1  10   1 122706. 2732.30  17
   1  10   1 124764. 2669.10  19
   1 -10   1 95628.4 2456.27  32
   1 -10   3 145326. 2693.55  14
  -1 -10   3 150990. 2835.73   8
  -1 -10   3 142486. 2949.71  15
   1 -10   3 143286. 2704.12  15
   1 -10   3 142362. 2764.50   8
   1 -10   3 148269. 2850.30  20
  -1  10   3 144577. 2611.29  18
  -1  10   3 146195. 3014.87  17
   1  10   3 153770. 3054.82  19
  -1  10   3 139852. 2998.37  19
   1  10   3 141660. 2983.84  17
  -1 -10   3 115099. 3070.54  33
  -1 -10   3 117950. 3112.90  31
   1 -10   3 127708. 2879.50  32
  -1 -10   3 132549. 3186.91  32
   1 -10   5 90759.3 2227.43  14
  -1  10   5 88978.0 2434.55  17
  -1 -10   5 94683.1 2297.57  14
  -1 -10   5 97744.5 2549.26  15
   1  10   5 89520.3 2445.99  17
  -1 -10   5 95876.7 2360.08   8
   1 -10   5 94346.9 2335.84   8
  -1  10   5 91612.3 2526.13  19
  -1 -10   5 86585.2 2338.72  20
   1 -10   5 91542.2 2260.10  20
   1  10   5 99610.7 2578.99  19
  -1  10   5 89792.1 2230.68  18
   1 -10   5 86362.2 2456.31  32
  -1 -10   5 91242.6 2707.47  32
  -1 -10   5 85923.0 2691.08  31
  -1 -10   5 83839.2 2675.66  33
  -1  10   7 111947. 2861.62  17
  -1 -10   7 114494. 2708.43   8
  -1 -10   7 114087. 2692.95  14
   1 -10   7 117299. 2723.72   8
   1  10   7 116944. 2908.59  17
   1 -10   7 116612. 2640.78  14
  -1  10   7 110793. 2954.05  19
  -1  10   7 111438. 2670.13  18
   1  10   7 95132.0 2412.11  18
  -1 -10   7 123918. 2839.40  20
   1  10   7 113411. 2971.31  19
   1 -10   7 119460. 2691.48  20
   1 -10   7 103438. 2822.09  32
  -1 -10   7 113180. 3139.20  32
  -1 -10   7 103913. 3000.34  31
  -1  10   9 74937.6 2459.97  17
  -1 -10   9 67429.7 2202.82   8
   1 -10   9 73090.2 2260.66  14
  -1 -10   9 71056.8 2274.62  14
   1  10   9 71778.0 2388.52  17
   1 -10   9 66973.1 2394.79  32
  -1 -10   9 70640.3 2601.16  32
   1 -10   9 70890.3 2341.98  35
  -1 -10   9 71226.5 2270.09  20
  -1  10   9 67107.7 2236.12  18
  -1  10   9 68835.5 2486.46  19
   1 -10   9 74537.3 2249.71  20
   1  10   9 69588.0 2484.83  19
   1  10   9 68770.7 2249.77  18
  -1 -10  11 65839.4 2352.50  14
  -1  10  11 67621.1 2487.62  17
   1  10  11 66505.9 2437.63  17
   1 -10  11 58867.6 2192.45  24
   1 -10  11 57341.7 2142.26  23
   1 -10  11 61097.2 2453.82  32
  -1 -10  11 64929.6 2641.11  32
   1 -10  11 70716.5 2486.07  35
  -1 -10  11 65977.3 2475.41  35
  -1 -10  11 65010.4 2343.58  20
   1 -10  11 64007.2 2271.59  20
   1  10  11 62211.4 2527.22  19
  -1  10  11 65746.3 2591.72  19
  -1  10  11 66171.7 2405.76  18
  -1  10  13 54229.4 2368.05  17
   1  10  13 56086.7 2405.27  17
   1 -10  13 43470.8 1930.77  23
   1 -10  13 41688.4 1892.63  24
  -1 -10  13 43010.0 2275.58  32
   1 -10  13 49995.7 2166.14  20
  -1 -10  13 51422.6 2258.58  20
  -1  10  13 49151.4 2248.47  18
   1 -10  13 49780.0 2238.12  35
  -1 -10  13 48246.0 2252.76  35
   1  10  15 42614.1 2291.37  17
  -1  10  15 43376.5 2310.18  17
  -1 -10  15 39003.4 2141.60  35
   1 -10  15 38129.4 2106.66  35
  -1 -10  15 39375.4 2128.89  20
   1 -10  15 39815.3 2101.21  20
   1 -10  17 45202.5 2368.43  20
  -1 -10  17 45249.9 2411.80  20
  -1  10  17 54125.1 2773.38  17
   1  10  17 54809.5 2810.28  17
  -1  10  17 47484.2 2892.84  67
   1 -10  17 48679.5 2626.68  45
  -1 -10  17 46929.6 2636.32  45
   1  10  17 48988.3 2830.50  45
   1 -10  17 49221.3 2811.24  54
  -1 -10  17 49503.3 2841.91  54
  -1 -10  17 45823.0 2477.60  35
   1  10  17 47272.6 2231.33  42
   1 -10  17 48390.2 2568.48  35
  -1  10  17 45192.1 2205.80  42
   1 -10  17 47083.2 2643.16  34
   1 -10  19 26539.2 2099.59  66
  -1  10  19 25363.0 2097.98  67
  -1 -10  19 24772.7 2105.24  66
   1 -10  19 24897.9 1874.73  45
   1  10  19 24827.1 2030.62  45
  -1 -10  19 25203.8 1896.75  45
  -1 -10  19 21878.9 1902.18  53
  -1 -10  19 24940.8 1989.57  54
   1 -10  19 24672.6 1993.16  53
   1 -10  19 20476.6 1728.10  35
   1  10  19 23964.2 1572.82  42
  -1  10  19 19503.0 1547.72  42
   1 -10  19 21558.9 1875.40  34
  -1 -10  19 21990.3 1962.25  34
   1 -10  21 20586.0 1754.48  53
   1  10  21 23546.4 1502.02  42
  -1  10  21 20041.0 1462.95  42
  -1 -10  21 21921.8 1933.13  66
   1 -10  21 21788.2 1882.11  66
  -1 -10  21 21423.5 1750.95  45
   1 -10  21 21146.4 1670.93  45
   1  10  21 20176.9 1776.48  45
   1 -10  23 5194.60 820.743  53
   1  10  23 6571.74 818.040  42
  -1  10  23 6590.40 795.107  42
   1 -10  23 6134.30 936.168  66
  -1 -10  23 4873.78 832.845  66
   1  10  23 5399.29 863.047  45
   1 -10  23 7673.80 973.406  45
  -1 -10  23 6250.78 879.352  45
   1  10  25 6848.44 698.896  42
  -1  10  25 6672.25 741.627  42
  -1 -10  25 4610.64 730.315  66
  -1 -10  25 5677.62 731.293  45
   1 -10  25 6652.47 815.317  45
  -1 -10  27 3220.52 469.133  45
  -1  11 -26 475.819 236.216  39
   1  11 -26 393.780 207.636  39
  -1 -11 -26 590.723 299.527  37
   1 -11 -26-60.4060 176.309  37
   1 -11 -26-20.5184 183.412  49
  -1  11 -24-395.469 318.833  57
   1  11 -24 99.0148 215.917  57
   1  11 -24 137.277 159.135  39
  -1  11 -24 232.133 231.332  39
   1  11 -24 618.513 241.326  62
  -1 -11 -24-55.0339 281.799  49
  -1  11 -22 232.368 248.259  62
   1  11 -22-34.4939 247.096  62
   1  11 -22 73.1076 212.659  57
  -1  11 -22-165.785 316.406  57
   1  11 -22 11.1440 295.566  39
  -1  11 -22 346.493 317.561  39
   1  11 -20 237.922 274.568  62
  -1  11 -20 103.593 253.900  62
   1  11 -20-235.600 252.536  39
  -1  11 -20-48.9773 214.561  39
  -1  11 -20-266.061 441.742  57
   1  11 -20 100.398 235.725  57
  -1 -11 -18 73.7855 155.663  22
  -1  11 -18 387.202 261.368  22
   1 -11 -18 119.379 175.378  22
  -1  11 -18 244.537 353.635  62
   1  11 -18 246.544 367.966  62
  -1  11 -18-15.7463 244.595  57
   1  11 -18 104.925 358.842  57
  -1 -11 -18 153.625 246.095  25
   1 -11 -18 573.469 330.974  26
  -1 -11 -18 106.024 167.933  26
   1 -11 -18 137.323 231.134  25
  -1  11 -18 18.9520 203.532  25
  -1  11 -18 21.6961 255.317  39
   1  11 -18 219.018 247.725  39
   1 -11 -18 54.7714 204.585  30
  -1 -11 -18 70.9981 247.014  30
  -1  11 -16 204.200 232.606  22
   1  11 -16-137.744 252.945  19
  -1 -11 -16 27.6813 169.361  22
   1 -11 -16 195.334 216.447  22
   1  11 -16-92.7218 236.299  62
  -1  11 -16 391.252 365.962  62
  -1  11 -16-79.2144 352.121  57
   1  11 -16-131.083 233.243  57
   1 -11 -16-81.1811 336.217  26
   1 -11 -16-128.088 169.610  25
  -1  11 -16 351.771 338.551  25
  -1 -11 -16-55.7703 143.973  25
  -1 -11 -16-169.773 326.299  26
   1  11 -16-1.36393 159.369  29
   1 -11 -16 138.965 302.318  30
   1  11 -16-129.686 223.060  28
  -1 -11 -16-4.17300 189.053  30
  -1  11 -16-304.008 313.121  39
  -1 -11 -16-38.7499 118.656  12
  -1 -11 -14 543.384 393.345  26
  -1  11 -14 926.235 403.551  25
  -1 -11 -14 1081.00 326.318  25
   1 -11 -14 1075.43 376.693  25
  -1 -11 -14 1033.37 387.876  30
   1 -11 -14 760.843 381.671  30
   1  11 -14 662.171 326.613  28
   1  11 -14 818.443 369.915  29
   1  11 -14 713.605 248.330  16
  -1 -11 -14 814.130 318.393  22
   1  11 -14 478.328 390.530  19
  -1  11 -14 1545.48 479.228  22
   1 -11 -14 977.579 355.801  22
   1 -11 -12 6697.31 867.275  25
  -1  11 -12 5981.16 923.461  25
  -1 -11 -12 5757.63 760.836  25
   1  11 -12 5663.74 773.421  29
  -1 -11 -12 6264.99 840.232  30
   1  11 -12 6639.15 833.631  28
  -1  11 -12 5358.20 747.231  16
   1  11 -12 5729.15 774.507  16
   1 -11 -12 6249.34 834.092  22
   1  11 -12 2660.95 888.337  19
  -1 -11 -12 5408.93 767.548  22
  -1  11 -12 6816.43 942.992  22
  -1 -11 -10 6077.49 733.852  25
  -1  11 -10 6136.92 889.673  25
   1  11 -10 6929.52 803.202  29
  -1 -11 -10 6210.40 796.909  30
   1  11 -10 6079.24 761.579  28
   1  11 -10 5464.23 704.042  16
  -1 -11 -10 4539.88 652.957  11
   1 -11 -10 5346.79 775.595  11
  -1  11 -10 5203.56 698.299  16
  -1 -11 -10 4975.72 699.946  22
  -1  11 -10 5986.61 860.916  22
   1  11 -10 5962.20 807.136  19
  -1  11 -10 6366.60 868.013  19
  -1  11  -8 7693.44 934.923  25
  -1 -11  -8 6979.34 735.870  25
  -1 -11  -8 6922.04 1450.40   7
   1 -11  -8 5555.27 1300.08   7
  -1 -11  -8 6585.48 739.297  11
   1 -11  -8 6436.46 712.772   9
   1  11  -8 6637.67 723.403  16
  -1  11  -8 6542.42 733.063  16
   1 -11  -8 6699.58 803.522  11
  -1  11  -8 7613.95 825.188  19
  -1 -11  -8 6355.66 696.600  22
  -1  11  -8 6960.29 869.577  22
   1  11  -8 6532.64 852.205  19
   1  11  -8 7779.74 807.826  29
   1 -11  -6 1017.11 240.022   8
  -1 -11  -6 683.665 417.939   7
   1  11  -6 946.996 256.873  16
   1 -11  -6 952.644 231.745  13
  -1 -11  -6 759.343 238.750   9
   1 -11  -6 1079.11 277.761   9
  -1 -11  -6 872.834 268.752  11
   1 -11  -6 792.445 454.074   7
  -1  11  -6 955.088 281.463  16
  -1  11  -6 1324.81 341.626  19
   1  11  -6 978.672 333.196  19
   1  11  -4 1157.51 303.243  16
  -1 -11  -4 1145.64 545.946   7
   1 -11  -4 1340.27 284.934   8
  -1  11  -4 1188.73 307.036  16
   1 -11  -4 1333.74 299.029   9
  -1  11  -4 1156.40 287.378  19
   1  11  -4 887.224 286.082  19
   1 -11  -2 87.7081 235.803   6
   1 -11  -2 188.963 163.175   8
  -1  11  -2 216.360 153.741  16
  -1  11  -2 196.023 137.078  17
  -1 -11  -2 410.439 369.148   7
  -1 -11  -2 335.059 410.496   6
   1  11  -2 305.705 176.609  16
   1  11  -2 113.689 206.730  17
   1  11  -2 417.316 246.025  19
  -1  11  -2 153.214 210.523  19
   1 -11   0 12105.3 835.240   8
  -1 -11   0 11458.5 848.752  15
   1 -11   0 11153.5 790.556  14
  -1 -11   0 9729.81 1653.25   6
   1 -11   0 9758.65 1678.95   6
   1 -11   0 10901.1 772.721  15
   1  11   0 11081.4 801.533  16
  -1  11   0 10712.8 811.703  16
  -1 -11   0 10689.2 725.916  10
  -1  11   0 9368.33 825.434  17
  -1  11   0 11192.4 837.190  19
   1  11   0 11596.4 883.529  17
   1  11   0 11790.1 851.801  19
   1  11   2 242.587 147.699  16
   1  11   2 165.835 119.025  17
   1 -11   2 58.4861 95.1758  15
   1 -11   2-25.4909 117.835   8
  -1 -11   2 121.564 146.027  15
   1 -11   2 143.081 125.312  14
  -1  11   2 30.5108 124.728  17
   1  11   2 38.9255 147.378  19
  -1  11   2 102.673 155.666  19
   1 -11   2 593.590 291.714  20
  -1 -11   2 102.530 178.174  31
   1 -11   2 149.704 134.327  32
  -1 -11   4 1337.92 335.552  15
   1  11   4 1241.53 331.842  17
   1 -11   4 1361.67 320.949  14
  -1  11   4 906.218 269.340  17
   1 -11   4 1257.45 303.088   8
  -1 -11   4 1197.00 287.131  14
  -1 -11   4 1527.75 319.649   8
  -1  11   4 748.447 199.987  19
   1 -11   4 1268.49 294.352  20
  -1 -11   4 898.414 255.097  20
   1  11   4 1105.44 305.984  19
  -1 -11   4 429.852 174.619  32
  -1 -11   4 713.868 235.759  31
   1 -11   4 611.873 225.623  32
  -1 -11   4 625.070 237.004  33
   1 -11   6 1022.91 294.659  14
   1  11   6 973.047 304.869  17
  -1 -11   6 920.695 238.180  14
  -1 -11   6 851.231 268.747   8
  -1  11   6 882.376 269.713  17
   1 -11   6 1022.81 290.684   8
  -1 -11   6 1121.39 323.190  20
   1 -11   6 907.659 229.767  20
  -1  11   6 1079.12 270.728  18
   1  11   6 988.977 288.922  19
  -1  11   6 1103.44 334.144  19
   1 -11   6 1405.80 327.597  32
  -1 -11   6 1223.02 365.539  32
   1  11   8 7094.84 787.409  17
  -1 -11   8 5932.62 663.935   8
  -1 -11   8 7566.89 755.403  14
   1 -11   8 6004.10 658.587  14
  -1  11   8 6758.90 760.802  17
  -1 -11   8 8559.26 928.261  32
   1 -11   8 6285.20 743.240  32
   1 -11   8 8121.36 814.331  35
   1  11   8 7323.38 812.790  19
   1 -11   8 6684.15 719.978  20
  -1  11   8 7069.89 732.807  18
  -1  11   8 7394.19 789.702  19
  -1 -11   8 7862.35 756.551  20
   1  11  10 5715.56 731.433  17
  -1  11  10 5874.33 745.235  17
  -1 -11  10 6072.75 716.150  14
   1 -11  10 5860.64 718.812  24
   1 -11  10 5863.02 722.538  23
  -1 -11  10 6512.47 834.387  32
   1 -11  10 6489.56 814.910  32
   1 -11  10 6473.98 764.132  35
   1 -11  10 5463.71 650.170  20
  -1  11  10 5609.99 782.144  19
  -1 -11  10 6121.50 763.620  20
   1  11  10 5712.71 776.112  19
  -1  11  10 5856.56 717.410  18
  -1  11  12 6705.81 833.075  17
   1  11  12 6428.10 827.701  17
   1 -11  12 5761.87 730.124  23
   1 -11  12 6088.49 740.685  24
  -1 -11  12 6570.22 885.375  32
   1 -11  12 6145.74 840.506  32
  -1 -11  12 7413.41 884.204  35
   1 -11  12 7183.94 831.660  35
  -1 -11  12 6881.18 808.830  20
   1 -11  12 6611.38 827.321  20
  -1  11  12 6147.03 784.497  18
  -1  11  14 681.738 291.870  17
   1  11  14 643.468 281.400  17
   1 -11  14 1173.91 424.240  35
  -1 -11  14 1198.47 383.028  35
  -1 -11  14 1027.18 355.275  32
  -1 -11  14 986.364 394.079  20
   1 -11  14 1038.91 375.993  20
  -1 -11  16 51.9805 181.081  20
   1 -11  16 99.6634 196.011  20
  -1  11  16-154.729 292.469  17
   1  11  16 165.613 292.515  17
   1  11  16-271.332 335.402  68
  -1  11  16 11.6946 219.764  68
  -1  11  16-265.721 396.887  67
  -1 -11  16 50.1655 193.465  45
   1 -11  16 114.676 272.151  45
   1  11  16-750.947 527.390  45
  -1  11  16 92.2943 334.074  58
   1 -11  16 55.5933 190.344  54
  -1 -11  16-39.1112 265.897  54
  -1  11  16 10.0990 196.577  42
   1  11  16-38.6868 167.682  42
   1 -11  16-160.204 190.969  35
   1 -11  16-64.7348 176.540  34
  -1 -11  16 188.832 187.397  35
   1 -11  18-63.4302 220.820  66
   1 -11  18-85.4379 289.997  45
  -1 -11  18 199.467 208.532  45
   1  11  18 69.5174 309.306  45
  -1 -11  18-164.944 189.991  54
   1 -11  18-147.942 206.910  53
   1 -11  18-27.3082 258.939  54
   1  11  18 379.351 213.321  42
   1 -11  18 341.050 336.960  35
  -1  11  18-21.0452 188.139  42
   1 -11  18 149.117 234.197  34
  -1 -11  18 177.512 246.352  34
   1 -11  20 92.8105 243.635  53
  -1 -11  20 531.510 392.679  54
  -1 -11  20-118.658 254.906  53
   1  11  20-196.886 309.781  42
  -1  11  20 30.9294 200.507  42
   1 -11  20-184.448 240.392  66
  -1 -11  20-105.072 383.165  66
   1  11  20 344.727 342.790  45
  -1 -11  20 120.594 203.856  45
   1 -11  20-291.791 276.386  45
   1 -11  22-9.16324 185.751  53
   1  11  22 377.612 261.795  42
  -1  11  22 58.7075 163.996  42
  -1 -11  22-258.210 278.550  66
   1 -11  22-16.7847 222.167  66
  -1 -11  22-192.428 286.189  45
   1 -11  22 209.206 264.885  45
   1  11  24 691.721 277.290  42
  -1  11  24 182.824 221.911  42
  -1 -11  24 42.0709 186.996  66
   1 -11  24 176.434 239.714  66
  -1 -11  24 61.7648 172.386  45
   1 -11  24 443.157 279.040  45
   1  11  26 79.3591 153.095  42
  -1  11  26 355.414 142.826  42
  -1 -11  26-15.2500 185.050  45
   1 -11  26 291.923 162.064  45
  -1 -12 -25 4358.76 655.803  37
   1  12 -25 3460.27 489.113  39
  -1  12 -25 3566.21 486.538  39
   1  12 -25 3324.92 446.329  62
   1 -12 -25 2728.15 491.964  49
   1  12 -23 8323.97 872.555  62
  -1  12 -23 7013.98 913.813  57
   1  12 -23 8643.64 1014.00  57
   1  12 -23 6631.16 784.633  39
  -1  12 -23 7304.48 823.023  39
   1  12 -21 12797.4 1224.60  62
  -1  12 -21 11545.0 1158.26  62
  -1  12 -21 12412.6 1326.34  57
   1  12 -21 11351.4 1271.35  57
   1  12 -21 10498.9 1068.89  39
  -1  12 -21 10596.0 1094.06  39
   1  12 -19 20063.1 1636.16  62
  -1  12 -19 19676.6 1593.39  62
   1  12 -19 16827.7 1439.15  39
  -1  12 -19 16740.8 1432.73  39
   1  12 -19 17898.5 1697.54  57
  -1  12 -19 18355.5 1715.21  57
   1 -12 -17 22501.0 1861.05  22
  -1  12 -17 23204.7 1825.43  62
   1  12 -17 25308.7 1910.76  62
   1  12 -17 22224.2 1936.61  57
  -1  12 -17 24374.8 2019.74  57
  -1 -12 -17 23279.4 2018.29  26
   1 -12 -17 15547.1 1840.17  26
   1 -12 -17 20957.4 1843.27  25
   1  12 -17 20154.1 1637.48  39
  -1  12 -17 20751.0 1653.81  39
  -1 -12 -17 20614.7 1862.22  30
   1 -12 -17 21618.2 1956.40  30
  -1  12 -15 30891.4 2308.36  19
  -1 -12 -15 30763.4 1978.66  22
   1  12 -15 19463.4 1915.04  19
   1 -12 -15 36029.3 2266.01  22
  -1  12 -15 27837.7 2201.99  22
  -1  12 -15 37325.4 2266.63  62
   1  12 -15 30975.8 2086.05  62
  -1  12 -15 33970.3 2445.22  57
   1  12 -15 36250.7 2559.53  57
  -1  12 -15 28567.8 2271.65  25
  -1 -12 -15 37454.8 2509.22  26
   1 -12 -15 35078.3 2222.90  25
  -1 -12 -15 37594.8 2353.80  30
   1 -12 -15 36992.6 2387.17  30
  -1  12 -15 35507.7 2230.07  39
   1  12 -15 33428.0 2166.21  39
   1  12 -15 30124.8 1979.65  16
  -1 -12 -15 36840.9 2183.23  12
  -1 -12 -13 29208.4 2182.04  26
   1 -12 -13 33347.0 2125.24  25
  -1 -12 -13 28282.0 1857.83  25
  -1  12 -13 29186.8 2188.91  25
   1 -12 -13 31846.8 2226.56  30
  -1 -12 -13 30923.4 2071.54  30
   1  12 -13 30865.6 1898.47  16
  -1  12 -13 37301.7 2290.95  19
  -1 -12 -13 31140.2 1875.12  22
  -1  12 -13 30725.6 2181.38  22
   1  12 -13 32293.5 2068.80  19
   1 -12 -13 30007.4 2106.54  22
  -1  12 -11 36030.5 2320.88  25
   1 -12 -11 43103.9 2237.06  25
  -1 -12 -11 34048.7 2005.64  25
  -1 -12 -11 42151.5 2253.20  30
   1  12 -11 40386.6 2064.98  16
  -1  12 -11 36856.0 1970.78  16
   1 -12 -11 39302.2 2249.93  11
  -1  12 -11 45083.2 2419.72  19
   1 -12 -11 43519.4 2180.16  22
  -1 -12 -11 34946.7 1909.15  22
   1  12 -11 42189.0 2242.36  19
  -1  12 -11 36144.5 2256.93  22
  -1  12  -9 60175.2 2355.54  16
   1 -12  -9 50897.7 2213.59   9
   1  12  -9 60513.8 2364.67  16
  -1 -12  -9 58199.3 2396.27  11
   1 -12  -9 61276.1 2650.07  11
  -1 -12  -9 54450.4 2234.40  25
  -1 -12  -9 56517.2 2210.92  22
   1  12  -9 62015.3 2568.18  19
  -1  12  -9 69567.6 2823.84  19
  -1 -12  -7 40292.9 3653.98   7
  -1 -12  -7 45561.7 2017.66  11
  -1 -12  -7 46335.1 1992.92   9
   1 -12  -7 43090.3 3803.50   7
  -1  12  -7 47527.7 2010.51  16
   1 -12  -7 44267.7 1975.17   9
   1 -12  -7 45716.2 2196.15  11
   1  12  -7 46571.5 1982.54  16
   1  12  -7 52092.8 2171.93  19
  -1  12  -7 51433.5 2239.95  19
  -1 -12  -5 103231. 5533.90   7
   1 -12  -5 112045. 2831.98   8
   1 -12  -5 112617. 3055.88   9
  -1  12  -5 105764. 2885.92  16
   1 -12  -5 114881. 5929.64   7
   1  12  -5 105330. 2863.72  16
  -1  12  -5 113118. 3103.41  19
   1  12  -5 115085. 3090.50  19
  -1 -12  -3 75783.4 4563.18   7
   1 -12  -3 83608.9 2428.91   8
   1  12  -3 79045.6 2404.28  16
  -1  12  -3 75427.4 2346.20  16
  -1  12  -3 82583.9 2505.28  19
   1  12  -3 84240.9 2489.69  19
   1  12  -3 76413.3 2497.64  17
   1  12  -1 91756.1 2522.05  16
  -1  12  -1 88168.6 2465.03  16
   1 -12  -1 83472.9 2319.00  15
  -1 -12  -1 82983.1 2214.40  10
   1 -12  -1 93741.0 2545.25   8
  -1  12  -1 84239.0 2487.87  17
  -1  12  -1 93330.5 2583.24  19
   1  12  -1 93088.3 2533.18  19
   1  12  -1 93126.3 2618.29  17
   1 -12   1 90152.2 2492.28   8
   1 -12   1 86771.6 2319.87  15
  -1 -12   1 91042.5 2564.80  15
   1  12   1 87534.4 2403.90  16
   1 -12   1 97238.2 2470.00  14
  -1  12   1 82768.1 2349.24  16
   1  12   1 94984.2 2583.13  19
   1 -12   1 84519.7 2465.43  20
   1  12   1 94779.3 2631.64  17
  -1  12   1 91105.4 2525.00  17
  -1  12   1 93386.9 2578.57  19
  -1 -12   1 85966.0 2826.56  33
  -1 -12   1 82913.3 2867.07  31
   1 -12   3 77924.5 2340.68   8
  -1 -12   3 79512.2 2438.72  15
  -1 -12   3 80930.4 2424.24   8
   1 -12   3 76662.9 2238.95  14
   1 -12   3 78971.0 2271.05  15
   1  12   3 85474.6 2537.67  19
  -1  12   3 84342.2 2502.90  17
   1  12   3 85176.9 2519.95  17
  -1  12   3 84971.2 2542.95  19
   1 -12   3 90938.4 2471.68  20
  -1 -12   3 81775.5 2756.25  32
   1 -12   5 108234. 2842.43   8
  -1 -12   5 110495. 2909.98   8
  -1 -12   5 111202. 3032.16  15
   1 -12   5 108295. 2745.25  14
  -1 -12   5 108601. 2800.85  14
   1 -12   5 119207. 2863.82  20
  -1 -12   5 124047. 3022.77  20
  -1  12   5 112262. 2988.29  17
   1  12   5 114025. 3034.41  17
  -1  12   5 109984. 3081.87  19
   1  12   5 111165. 3068.63  19
  -1 -12   5 113099. 3338.19  32
   1 -12   5 112939. 3107.67  32
   1 -12   7 43435.0 1863.52   8
  -1 -12   7 45923.3 1909.19  14
  -1 -12   7 43756.1 1892.82   8
   1 -12   7 46630.4 1851.61  14
  -1  12   7 43529.8 1968.85  17
   1  12   7 44708.7 2011.11  17
   1  12   7 52188.2 2203.39  19
   1 -12   7 44446.0 1809.04  20
  -1 -12   7 46385.6 1909.28  20
  -1  12   7 45991.7 2123.18  19
   1 -12   7 47121.6 2084.16  32
  -1 -12   7 51789.8 2331.38  32
  -1 -12   9 55012.4 2245.92   8
  -1 -12   9 61968.7 2362.84  14
  -1  12   9 59572.8 2443.39  17
   1 -12   9 63076.4 2304.52  14
   1  12   9 58971.5 2438.33  17
   1 -12   9 57775.9 2404.89  32
  -1 -12   9 65216.4 2729.70  32
   1 -12   9 67017.9 2474.83  35
  -1  12   9 61321.3 2587.37  19
  -1 -12   9 62129.3 2330.25  20
  -1  12   9 62471.6 2332.66  18
   1  12   9 67345.6 2642.26  19
   1 -12   9 64398.4 2305.98  20
   1  12  11 38381.3 2106.73  17
  -1 -12  11 40310.8 2013.27  14
  -1  12  11 37832.9 2080.53  17
   1 -12  11 41793.2 1980.70  24
   1 -12  11 38551.4 1898.05  23
   1 -12  11 38229.1 2072.17  32
  -1 -12  11 43003.5 2319.55  32
   1 -12  11 45277.3 2140.26  35
  -1 -12  11 44793.8 2206.84  35
   1  12  11 42796.2 2264.28  19
  -1  12  11 34128.5 1874.87  18
  -1 -12  11 43166.8 2081.74  20
  -1  12  11 38977.6 2200.14  19
   1 -12  11 38320.2 1877.24  20
   1  12  13 34268.0 2097.02  17
  -1  12  13 33511.2 2082.17  17
  -1 -12  13 35112.7 2225.42  32
   1 -12  13 30663.9 1759.36  24
   1 -12  13 30687.7 1751.35  23
  -1 -12  13 37337.3 2093.51  35
   1 -12  13 37118.4 2031.84  35
   1 -12  13 31068.0 1842.28  20
  -1 -12  13 35777.9 2016.74  20
   1  12  15 41793.1 2539.71  68
  -1  12  15 42530.5 2626.55  68
  -1 -12  15 40959.4 2600.55  54
  -1  12  15 38453.4 2282.10  58
   1 -12  15 36158.9 2387.30  54
   1  12  15 37320.1 2300.63  17
  -1  12  15 35779.7 2279.32  17
  -1 -12  15 40627.2 2485.75  45
   1 -12  15 41040.9 2459.25  45
   1 -12  15 39752.9 2238.61  35
  -1 -12  15 40983.4 2317.49  35
   1  12  15 35350.5 1891.66  42
  -1  12  15 29396.4 1915.31  42
   1 -12  15 35679.1 2121.99  20
  -1 -12  15 34213.3 2125.36  20
   1  12  17 27062.2 2067.92  68
  -1  12  17 26577.4 2056.05  68
   1 -12  17 26453.4 1957.61  45
  -1 -12  17 27692.2 2047.96  45
  -1 -12  17 26382.0 2070.69  54
   1 -12  17 25932.8 1990.58  54
   1  12  17 26545.5 1606.42  42
  -1 -12  17 23173.3 1828.51  35
   1 -12  17 24413.7 1856.52  35
  -1  12  17 22464.1 1560.56  42
   1 -12  17 19553.3 1738.69  34
  -1 -12  19 22175.9 1861.54  54
  -1 -12  19 19851.3 1776.47  53
   1 -12  19 21119.5 1788.35  53
  -1  12  19 20746.3 1458.84  42
   1  12  19 19512.7 1448.18  42
   1 -12  19 15394.4 1506.32  35
   1 -12  19 22098.2 1882.03  66
   1 -12  19 19963.2 1653.71  45
  -1 -12  19 20248.5 1720.02  45
  -1 -12  21 12390.0 1326.02  53
   1 -12  21 13056.9 1345.09  53
   1  12  21 14643.0 1148.48  42
  -1  12  21 15238.8 1143.32  42
  -1 -12  21 12611.3 1422.05  66
   1 -12  21 15120.1 1504.12  66
  -1 -12  21 14982.0 1434.34  45
   1 -12  21 12587.9 1261.59  45
   1 -12  23 7561.12 942.098  53
  -1  12  23 9832.43 907.666  42
   1  12  23 11182.7 954.553  42
   1 -12  23 9405.16 1119.08  66
  -1 -12  23 8623.74 1067.45  66
   1 -12  23 9514.93 996.133  45
  -1 -12  23 10090.0 1078.31  45
   1  12  25 4712.16 544.329  42
  -1  12  25 5533.74 577.624  42
  -1 -12  25 3024.66 508.439  66
   1 -12  25 4693.17 603.729  45
  -1 -12  25 4102.45 597.414  45
  -1  13 -24 4656.64 594.631  39
   1  13 -24 3652.96 493.135  39
   1  13 -24 3428.48 480.409  62
   1 -13 -24 3361.66 553.447  49
  -1  13 -22 10749.5 993.979  62
   1  13 -22 11101.6 1059.60  62
   1  13 -22 11050.4 1151.80  57
   1  13 -22 10583.0 970.117  39
  -1  13 -22 10823.1 992.358  39
   1  13 -20 13544.0 1285.46  62
  -1  13 -20 14370.7 1310.82  62
  -1  13 -20 12343.0 1345.75  57
   1  13 -20 11824.8 1311.15  57
   1  13 -20 12152.8 1153.10  39
  -1  13 -20 11964.3 1141.03  39
   1  13 -18 16133.7 1466.49  62
  -1  13 -18 16951.3 1503.51  62
  -1  13 -18 17271.4 1473.67  39
   1  13 -18 15694.2 1414.58  39
  -1  13 -18 16111.0 1597.48  57
   1  13 -18 14255.1 1516.93  57
   1 -13 -16 16255.2 1570.55  22
  -1  13 -16 18044.4 1515.67  62
   1  13 -16 16794.1 1556.87  62
   1  13 -16 15400.2 1649.34  57
  -1  13 -16 16030.0 1649.17  57
   1 -13 -16 12014.9 1707.00  26
   1 -13 -16 16806.6 1604.87  25
  -1 -13 -16 19130.7 1770.68  26
  -1  13 -16 16248.8 1480.36  39
   1  13 -16 15454.5 1448.95  39
  -1 -13 -16 16450.8 1650.19  30
   1 -13 -16 16799.1 1710.66  30
   1 -13 -14 16891.1 1560.68  22
   1  13 -14 16577.6 1543.19  19
  -1  13 -14 17796.7 1639.88  19
  -1  13 -14 18458.4 1595.66  62
   1  13 -14 17446.7 1552.63  62
   1  13 -14 17567.1 1798.67  57
  -1  13 -14 17893.2 1842.33  57
  -1 -13 -14 20193.7 1797.82  26
   1 -13 -14 18284.4 1628.48  25
  -1 -13 -14 18733.3 1662.74  30
   1 -13 -14 18201.3 1772.10  30
   1  13 -14 15060.0 1515.02  39
   1  13 -14 16679.3 1329.76  41
  -1  13 -14 17217.5 1565.61  39
   1  13 -14 16424.0 1460.11  16
  -1 -13 -14 18581.2 1578.83  12
   1 -13 -12 19266.4 1598.11  25
  -1 -13 -12 17961.1 1563.83  30
   1 -13 -12 16914.3 1579.10  11
  -1 -13 -12 19206.2 1531.98  10
   1  13 -12 19109.0 1504.84  16
   1  13 -12 18777.7 1548.65  19
   1 -13 -12 17048.8 1461.81  22
  -1  13 -12 20717.1 1696.31  19
   1 -13 -10 11001.7 1109.19  25
  -1  13 -10 10922.7 1088.81  16
   1 -13 -10 9922.20 1139.76  11
   1  13 -10 10888.6 1081.17  16
  -1  13 -10 12169.1 1209.84  19
   1 -13 -10 10710.8 1093.10  22
   1  13 -10 9944.18 1180.29  19
  -1 -13 -10 9569.84 1151.53  30
   1  13  -8 24904.4 1553.39  16
   1 -13  -8 23002.7 1665.80  11
   1 -13  -8 20341.5 1460.40   9
  -1  13  -8 24076.1 1537.72  16
  -1  13  -8 26927.9 1737.18  19
   1  13  -8 25319.6 1645.75  19
   1  13  -6 49204.1 2117.07  16
  -1 -13  -6 48074.7 2166.59   9
  -1 -13  -6 48196.9 2142.24  11
   1 -13  -6 45610.5 1943.60   8
  -1  13  -6 46875.0 2056.48  16
   1 -13  -6 48806.8 2181.07   9
   1  13  -6 47348.6 2175.73  19
  -1  13  -6 50883.5 2238.42  19
   1 -13  -4 65761.4 4710.03   7
  -1 -13  -4 65577.8 4659.15   7
   1  13  -4 68847.6 2388.78  16
  -1  13  -4 64806.3 2342.92  16
   1 -13  -4 68433.3 2495.07   9
   1 -13  -4 66365.0 2322.21   8
  -1  13  -4 67216.0 2437.70  19
   1  13  -4 69027.0 2384.28  19
   1 -13  -2 66745.2 2312.35   8
   1 -13  -2 62376.8 2101.04  14
  -1 -13  -2 65168.4 2139.48  10
  -1  13  -2 59277.4 2180.05  16
  -1 -13  -2 61994.0 4355.32   7
   1  13  -2 64317.0 2243.98  16
   1  13  -2 60733.0 2260.72  17
   1  13  -2 63771.5 2218.10  19
  -1  13  -2 58202.6 2178.25  17
  -1  13  -2 60305.7 2208.78  19
  -1 -13   0 73745.3 2410.88  15
  -1  13   0 69877.0 2297.21  16
  -1 -13   0 82701.6 2557.91   8
   1  13   0 75289.2 2388.76  16
   1 -13   0 74902.9 2318.85  14
   1 -13   0 79134.3 2503.00   8
  -1  13   0 76579.3 2448.41  19
   1 -13   0 66109.2 2261.11  20
  -1  13   0 75461.4 2444.14  17
   1  13   0 80309.9 2484.55  19
   1  13   0 76659.6 2449.11  17
   1 -13   2 65523.7 2184.07  14
  -1 -13   2 66510.6 2314.04   8
  -1 -13   2 62726.7 2264.87  15
   1 -13   2 64283.3 2252.44   8
   1  13   2 64442.8 2264.23  19
   1  13   2 63131.6 2238.24  17
   1 -13   2 62997.1 2274.43  20
  -1  13   2 61937.4 2186.48  17
  -1  13   2 65638.4 2315.71  19
  -1 -13   2 62057.9 2497.54  32
   1 -13   4 64267.9 2312.71   8
   1 -13   4 69705.5 2306.28  14
  -1 -13   4 70122.7 2331.41  14
  -1 -13   4 65910.4 2362.35   8
  -1 -13   4 65523.4 2381.19  15
  -1  13   4 67245.7 2354.56  17
   1  13   4 70276.0 2440.34  17
  -1  13   4 69209.3 2451.99  19
   1 -13   4 72741.0 2333.16  20
  -1 -13   4 65033.3 2371.91  20
   1  13   4 75230.8 2539.73  19
  -1 -13   4 69492.7 2703.00  32
   1 -13   6 48290.6 2045.91   8
   1 -13   6 49865.3 2004.46  14
  -1 -13   6 49923.6 2047.61  14
  -1 -13   6 45713.4 2021.06   8
  -1 -13   6 47915.2 2068.71  20
   1  13   6 49637.1 2150.03  17
   1 -13   6 48780.1 1991.69  20
  -1  13   6 49774.4 2125.32  17
   1  13   6 53007.2 2237.14  19
  -1  13   6 47781.4 2194.38  19
  -1 -13   6 52298.3 2388.07  32
   1 -13   8 23813.6 1448.17  14
  -1 -13   8 25487.4 1531.35  14
   1  13   8 23765.1 1575.57  17
  -1 -13   8 21791.4 1450.24   8
   1 -13   8 22625.7 1538.30  32
  -1 -13   8 25281.9 1712.70  32
   1 -13   8 23332.0 1486.10  35
  -1  13   8 24585.9 1637.24  19
   1 -13   8 24481.0 1463.54  20
   1  13   8 27997.2 1715.16  19
  -1 -13   8 24505.0 1485.49  20
  -1  13   8 22895.2 1532.11  17
   1  13  10 10939.6 1145.41  17
  -1 -13  10 10593.9 1058.39  14
  -1  13  10 9584.51 1033.34  17
   1 -13  10 10497.0 1017.37  24
   1 -13  10 9935.75 986.080  23
  -1 -13  10 12145.9 1245.61  32
   1 -13  10 10952.0 1096.40  32
   1 -13  10 12074.6 1126.04  35
  -1 -13  10 11578.0 1171.23  35
   1  13  10 11385.2 1191.62  19
  -1  13  10 10934.1 1166.13  19
  -1 -13  10 11424.8 1071.95  20
   1 -13  10 11692.1 1060.78  20
   1  13  12 18376.1 1559.38  17
  -1  13  12 15866.9 1456.75  17
  -1 -13  12 18834.9 1643.21  32
   1 -13  12 15984.7 1445.66  32
   1 -13  12 16131.4 1359.30  24
   1 -13  12 16398.9 1387.38  23
  -1 -13  12 18430.3 1532.07  35
   1 -13  12 20046.8 1502.93  35
  -1  13  12 20088.6 1704.29  19
  -1 -13  12 20009.6 1520.53  20
   1 -13  12 19553.9 1447.05  20
  -1  13  12 16843.5 1403.85  18
   1 -13  14 16406.9 1444.15  20
  -1 -13  14 16835.1 1539.68  20
   1  13  14 18112.6 1630.95  17
  -1  13  14 15677.4 1506.97  17
   1  13  14 23862.1 1882.74  68
  -1  13  14 21428.0 1852.17  68
   1 -13  14 18126.8 1635.24  45
  -1  13  14 18754.2 1560.29  58
   1  13  14 18386.9 1572.94  58
  -1 -13  14 19742.1 1789.63  54
  -1 -13  14 19898.0 1609.78  35
   1  13  14 18607.7 1372.57  42
   1 -13  14 19728.7 1588.86  35
  -1  13  14 19256.9 1420.58  42
  -1 -13  14 17453.2 1674.52  32
   1  13  16 21202.1 1804.01  68
  -1  13  16 20347.4 1781.04  68
   1 -13  16 18881.7 1663.47  45
  -1 -13  16 18979.6 1682.81  45
  -1  13  16 16825.4 1537.09  58
   1 -13  16 18392.1 1688.51  54
  -1 -13  16 19327.6 1790.89  54
   1 -13  16 17808.4 1570.40  35
  -1  13  16 17340.6 1420.17  42
  -1 -13  16 18319.7 1613.75  35
   1  13  16 20835.4 1428.81  42
   1 -13  16 15109.6 1520.34  34
  -1 -13  18 19535.4 1753.72  54
   1 -13  18 17468.7 1640.93  53
   1 -13  18 18959.2 1671.79  54
   1 -13  18 15894.6 1531.57  35
   1  13  18 19725.1 1372.09  42
  -1 -13  18 14288.0 1461.27  35
  -1  13  18 19407.3 1355.49  42
  -1  13  18 18872.4 1706.70  68
   1 -13  18 18398.9 1699.24  66
   1  13  18 18417.6 1616.60  68
   1 -13  18 17917.0 1561.09  45
  -1 -13  18 18224.8 1641.51  45
  -1 -13  20 13680.2 1408.84  53
   1 -13  20 13413.4 1395.61  53
  -1 -13  20 15734.1 1491.08  54
   1  13  20 16466.3 1224.33  42
  -1  13  20 16698.7 1220.14  42
  -1 -13  20 14238.1 1487.84  66
   1 -13  20 14647.2 1479.70  66
  -1 -13  20 14604.4 1391.51  45
   1 -13  20 14841.9 1363.20  45
   1 -13  22 12046.0 1207.19  53
  -1 -13  22 9605.24 1100.50  53
  -1  13  22 13942.7 1062.70  42
   1  13  22 14375.6 1074.98  42
  -1 -13  22 11270.6 1228.92  66
   1 -13  22 13347.8 1329.09  66
   1 -13  22 12350.7 1166.21  45
  -1 -13  22 12577.9 1198.79  45
  -1  13  24 5367.74 624.325  42
   1  13  24 5403.14 581.108  42
   1 -13  24 3643.83 625.191  66
  -1 -13  24 3795.92 646.962  66
   1 -13  24 4516.22 617.733  45
  -1 -13  24 4743.54 662.983  45
   1  14 -23 3187.06 492.555  62
  -1  14 -23 3170.73 493.824  62
   1  14 -23 3472.90 488.932  39
  -1  14 -23 3385.31 503.869  39
  -1  14 -21 7661.95 880.810  62
   1  14 -21 5927.19 820.944  62
   1  14 -21 5817.67 842.023  57
  -1  14 -21 6766.26 820.688  39
   1  14 -21 6485.37 790.448  39
   1  14 -19 10098.5 1098.65  62
  -1  14 -19 9748.35 1054.30  62
  -1  14 -19 7634.95 1022.72  57
   1  14 -19 7832.17 1039.38  57
   1  14 -19 9702.62 1004.84  39
  -1  14 -19 9469.47 1045.34  39
   1  14 -17 10517.5 1242.99  62
  -1  14 -17 13138.0 1302.36  62
  -1  14 -17 10973.7 1214.81  39
   1  14 -17 10414.5 1191.21  39
  -1  14 -17 9931.87 1273.49  57
   1  14 -17 11866.8 1423.60  57
   1 -14 -15 11450.9 1292.14  22
  -1  14 -15 12353.3 1274.75  62
   1  14 -15 10059.0 1169.34  62
  -1  14 -15 10058.5 1317.67  57
   1  14 -15 11426.8 1444.93  57
   1 -14 -15 12185.2 1522.90  26
   1 -14 -15 10855.4 1309.45  25
  -1 -14 -15 12609.7 1485.57  26
  -1  14 -15 11576.1 1250.24  39
   1  14 -15 10522.3 1067.41  41
   1  14 -15 11297.9 1268.84  39
   1 -14 -15 10825.0 1418.97  30
  -1 -14 -15 10750.5 1313.54  30
  -1  14 -13 19177.5 1704.85  19
   1 -14 -13 16409.6 1524.39  22
   1  14 -13 17186.3 1552.32  19
  -1  14 -13 14406.3 1390.01  62
   1  14 -13 15142.4 1465.86  62
   1  14 -13 12633.2 1537.41  57
  -1  14 -13 13196.4 1567.81  57
  -1 -14 -13 21845.8 1839.42  26
   1 -14 -13 17467.2 1547.29  25
  -1 -14 -13 17828.6 1611.27  30
   1 -14 -13 17296.8 1636.24  30
   1  14 -13 12856.5 1409.41  39
   1  14 -13 14902.8 1277.74  41
  -1  14 -13 15145.5 1529.45  39
  -1  14 -13 11992.2 1225.03  41
  -1 -14 -13 21369.2 1711.18  12
   1  14 -13 18904.6 1582.92  16
   1  14 -11 25360.3 1761.30  16
   1 -14 -11 25608.8 1937.57  11
  -1  14 -11 21524.1 1709.73  62
   1  14 -11 22330.1 1767.12  62
   1 -14 -11 23570.6 1755.83  25
  -1  14 -11 19331.1 1735.00  39
   1  14 -11 19126.2 1396.72  41
  -1  14 -11 28743.6 1979.20  19
   1  14 -11 23156.9 1758.51  19
   1 -14 -11 26152.0 1821.54  22
  -1  14  -9 46368.4 2409.15  19
   1  14  -9 42943.9 2242.05  19
  -1  14  -9 43081.3 2192.12  16
   1  14  -9 43177.0 2194.43  16
   1 -14  -9 42874.2 2421.93  11
  -1 -14  -9 45327.9 2295.32  10
  -1  14  -7 62555.5 2688.68  19
   1  14  -7 59233.0 2543.82  19
   1 -14  -7 63931.4 2822.96  11
  -1  14  -7 60020.3 2511.93  16
   1  14  -7 61081.1 2517.42  16
  -1 -14  -7 53713.0 2440.74   9
   1 -14  -7 56088.0 2562.77   9
  -1 -14  -7 63462.2 2577.66  10
   1  14  -5 35874.1 1887.58  19
  -1  14  -5 39196.0 1997.26  19
   1 -14  -5 37394.7 1864.39   8
  -1  14  -5 38048.3 1927.77  16
  -1 -14  -5 38720.2 1902.13  10
   1  14  -5 36558.2 1885.25  16
   1 -14  -5 35653.4 1967.71   9
   1  14  -3 48592.1 2075.01  19
  -1  14  -3 49412.0 2126.17  19
   1 -14  -3 51881.5 2193.24   8
   1 -14  -3 49827.2 1988.54  14
  -1 -14  -3 48568.2 2024.05  10
   1 -14  -3 50005.6 2255.13   9
   1  14  -3 47148.2 2066.94  16
  -1  14  -3 44377.3 2011.84  16
  -1  14  -1 44908.0 1962.76  19
   1  14  -1 39893.8 1892.53  17
  -1  14  -1 39445.8 1866.59  17
   1  14  -1 43964.0 1931.97  19
  -1 -14  -1 40084.4 1871.87  15
   1 -14  -1 45359.5 2042.63   8
   1 -14  -1 45690.8 1913.32  14
  -1  14  -1 41203.2 1886.52  16
  -1 -14  -1 39019.4 3631.16   7
   1  14  -1 39373.6 1836.00  16
  -1 -14  -1 45661.4 2046.42   8
  -1  14   1 38039.5 1795.17  17
   1  14   1 43543.4 1942.43  19
  -1  14   1 43308.6 1940.50  19
   1 -14   1 45099.9 1948.09  20
   1  14   1 40319.2 1870.66  17
  -1 -14   1 43310.4 1990.13   8
  -1 -14   1 41477.5 1908.50  15
   1 -14   1 43929.3 1903.23  14
   1 -14   1 44910.8 2021.61   8
  -1 -14   3 40928.3 2138.68  32
   1  14   3 47779.9 2080.04  19
   1  14   3 49025.1 2073.17  17
   1 -14   3 50622.8 2058.62  20
  -1  14   3 47652.5 2090.55  19
  -1 -14   3 49053.2 2159.31  20
  -1  14   3 44637.7 1987.96  17
   1 -14   3 47381.0 2077.59   8
  -1 -14   3 50105.8 2094.51  14
  -1 -14   3 48433.3 2131.89   8
   1 -14   3 51432.4 2082.69  14
  -1 -14   3 47467.1 2096.09  15
  -1 -14   5 31436.3 1907.83  32
  -1  14   5 35755.2 1919.16  19
   1 -14   5 38961.7 1829.07  20
  -1 -14   5 36640.8 1837.10  20
  -1  14   5 36877.3 1849.83  17
   1  14   5 38444.6 1904.75  17
   1  14   5 37989.7 1950.16  19
   1 -14   5 36676.0 1871.33   8
  -1 -14   5 37556.2 1849.68  14
   1 -14   5 37251.5 1821.89  14
  -1 -14   5 35570.7 1862.27   8
  -1 -14   7 57448.9 2658.83  32
   1 -14   7 59505.1 2362.36  14
  -1 -14   7 60854.2 2436.00  14
  -1 -14   7 53347.7 2358.42   8
   1 -14   7 58400.8 2561.41  35
   1  14   7 64174.2 2592.54  17
  -1 -14   7 58810.6 2394.21  20
   1 -14   7 60924.7 2381.66  20
   1  14   7 64673.8 2690.67  19
  -1  14   7 57686.8 2492.06  17
  -1  14   7 62722.1 2691.19  19
  -1 -14   9 40006.4 2280.94  32
  -1 -14   9 32521.6 1927.54   8
  -1 -14   9 42694.9 2132.51  14
   1 -14   9 39490.3 2038.53  23
   1 -14   9 36847.5 1987.65  24
   1 -14   9 37891.1 2071.50  35
  -1  14   9 44382.5 2399.41  19
   1 -14   9 42735.1 2061.10  20
  -1  14   9 43033.6 2234.45  17
   1  14   9 43946.8 2360.50  19
   1  14   9 44129.1 2262.06  17
  -1 -14   9 43553.4 2138.25  20
  -1 -14  11 24610.7 1675.30  20
  -1  14  11 26865.3 1986.31  19
   1 -14  11 27762.5 1738.18  20
   1  14  11 27582.9 1970.73  19
   1  14  11 25710.2 1823.55  17
  -1  14  11 25249.5 1820.42  17
  -1  14  11 24427.3 1844.90  68
  -1  14  11 21728.9 1660.32  58
  -1  14  11 18462.4 1561.67  51
   1  14  11 18315.1 1634.92  58
   1 -14  11 23110.7 1760.65  24
   1 -14  11 24596.1 1768.26  23
  -1 -14  11 24288.6 1763.72  35
   1 -14  11 24209.0 1684.65  35
  -1 -14  11 22753.6 1832.90  32
  -1 -14  13 17583.9 1542.95  20
   1 -14  13 17810.8 1487.91  20
  -1  14  13 17598.2 1587.17  17
   1  14  13 18872.6 1655.06  17
   1  14  13 16968.3 1622.35  68
  -1  14  13 15744.0 1612.66  68
   1  14  13 13195.7 1406.28  58
   1  14  13 14217.6 1449.05  51
  -1 -14  13 14862.5 1575.66  54
  -1  14  13 15209.5 1546.05  51
  -1  14  13 16740.8 1471.78  58
  -1 -14  13 11455.4 1320.18  24
   1 -14  13 17364.0 1396.72  23
  -1 -14  13 12756.9 1331.79  23
   1 -14  13 17022.9 1408.52  24
   1 -14  13 15085.3 1501.71  45
   1 -14  13 19486.4 1549.95  35
   1  14  13 16981.2 1337.97  42
  -1 -14  13 18458.5 1555.14  35
  -1  14  13 13986.1 1301.02  42
  -1 -14  13 15659.5 1595.15  32
  -1  14  15 10938.0 1209.00  58
  -1 -14  15 12434.7 1433.42  54
   1 -14  15 13347.5 1355.27  35
  -1 -14  15 12027.2 1311.33  35
   1  14  15 11784.5 1129.60  42
  -1  14  15 9358.82 1088.31  42
   1  14  15 12191.1 1390.70  68
  -1  14  15 11005.1 1365.11  68
   1 -14  15 12279.7 1323.77  45
  -1 -14  15 11902.1 1317.59  45
  -1 -14  17 12037.3 1362.63  54
  -1  14  17 13877.6 1153.34  42
   1  14  17 13859.8 1153.43  42
  -1 -14  17 11207.1 1284.00  35
   1 -14  17 11138.1 1273.76  35
  -1  14  17 12780.8 1427.93  68
   1  14  17 12767.6 1377.58  68
   1 -14  17 12013.1 1260.07  45
  -1 -14  17 12870.4 1362.34  45
  -1 -14  19 10006.4 1226.61  53
   1 -14  19 10254.9 1194.91  53
  -1 -14  19 10238.3 1205.12  54
  -1  14  19 10953.2 1039.59  42
   1  14  19 11967.5 1052.84  42
  -1 -14  19 9775.39 1245.96  66
  -1  14  19 9412.00 1134.37  68
   1 -14  19 10503.6 1242.68  66
  -1 -14  19 11139.8 1264.36  45
   1 -14  19 10732.9 1163.52  45
  -1 -14  21 5663.84 847.583  53
   1 -14  21 7635.45 996.088  53
  -1  14  21 8894.89 876.908  42
   1  14  21 8819.95 856.421  42
   1 -14  21 7550.83 1022.39  66
  -1 -14  21 7623.67 1050.10  66
  -1 -14  21 8156.82 997.899  45
   1 -14  21 7701.39 935.342  45
   1 -14  23 3077.59 560.712  53
   1  14  23 4705.10 582.329  42
  -1  14  23 4564.43 574.760  42
   1 -14  23 3637.79 625.777  66
  -1 -14  23 3382.30 625.626  66
   1 -14  23 3654.74 561.852  45
  -1 -14  23 4080.28 643.542  45
  -1  15 -22-378.026 298.493  62
   1  15 -22-98.4629 201.624  62
  -1  15 -22-1.42124 232.882  39
   1  15 -22 126.600 123.048  39
   1  15 -20 1487.86 466.098  62
  -1  15 -20 835.043 361.158  62
  -1  15 -20 994.083 281.506  39
   1  15 -20 622.751 208.420  39
  -1  15 -18 542.764 221.118  62
   1  15 -18 842.273 396.940  62
  -1  15 -18 747.038 336.073  39
   1  15 -18 955.896 291.062  39
   1  15 -16 189.148 306.832  57
   1  15 -16 187.855 208.270  41
  -1  15 -16 966.343 505.743  39
   1  15 -16 98.2258 192.296  39
   1  15 -16 136.359 274.648  62
   1  15 -14 1056.55 487.127  62
  -1  15 -14 456.260 376.791  62
   1  15 -14 834.545 425.664  57
  -1 -15 -14 904.559 421.089  26
   1  15 -14 947.011 410.277  39
  -1  15 -14 1225.17 404.246  39
   1  15 -14 833.621 306.127  41
   1 -15 -14 789.134 431.997  30
   1 -15 -12 3930.31 735.434  22
  -1  15 -12 4680.22 799.700  19
   1  15 -12 3957.62 733.263  19
   1  15 -12 4050.89 728.850  16
  -1 -15 -12 4979.20 831.826  12
  -1  15 -12 3723.04 709.363  62
   1  15 -12 3669.98 753.204  62
   1 -15 -12 3933.94 750.541  25
  -1 -15 -12 2000.27 792.746  26
  -1  15 -12 3817.92 729.601  38
  -1  15 -12 4124.72 893.394  39
  -1  15 -12 2485.10 678.857  41
   1  15 -12 4217.40 762.478  38
   1  15 -12 3912.64 651.659  41
   1 -15 -12 4164.12 836.533  30
   1  15 -10 2942.53 613.168  16
   1 -15 -10 3410.78 685.816  11
   1  15 -10 2746.56 681.639  62
  -1  15 -10 2452.25 617.609  62
   1 -15 -10 2676.60 545.830  25
   1  15 -10 2894.25 585.754  41
   1  15 -10 2711.74 590.089  38
  -1  15 -10 2776.20 734.097  39
  -1  15 -10 3074.68 646.441  38
  -1  15 -10 1652.92 494.816  41
   1 -15 -10 2718.29 559.710  22
   1  15 -10 3560.86 736.058  19
  -1  15 -10 3722.22 695.122  19
   1 -15  -8 259.852 251.027  11
  -1  15  -8-74.3859 125.099  16
  -1 -15  -8 257.748 204.161  10
   1 -15  -8 172.663 124.650   9
   1  15  -8 150.813 178.342  16
   1  15  -8 182.467 162.489  19
  -1  15  -8 225.207 219.458  19
   1  15  -6 134.505 120.345  16
  -1 -15  -6 141.336 95.7867   8
   1 -15  -6 132.949 116.251  11
  -1 -15  -6 141.503 104.095   9
  -1  15  -6 121.302 139.605  16
  -1 -15  -6 151.311 138.970  10
   1 -15  -6 248.415 160.915   9
  -1  15  -6 396.739 277.013  19
   1  15  -6 269.579 188.903  19
   1  15  -4 90.6837 96.5841  16
  -1 -15  -4 25.3617 100.889   8
   1 -15  -4 125.316 99.6291   9
  -1 -15  -4 99.6206 106.553  10
   1 -15  -4 43.9110 106.711   8
  -1  15  -4 50.0524 102.728  16
  -1  15  -4 152.028 243.777  19
   1  15  -4 342.968 248.104  19
  -1  15  -2 1068.53 343.841  16
   1 -15  -2 1317.33 362.508  14
   1 -15  -2 1177.14 347.260   8
   1  15  -2 1287.87 420.406  17
  -1 -15  -2 1148.80 339.734   8
   1  15  -2 1552.77 391.281  16
  -1 -15  -2 1208.96 330.890  15
   1 -15  -2 1092.95 358.293   9
  -1  15  -2 1281.79 368.446  19
   1  15  -2 1121.94 298.691  19
  -1 -15   0 288.601 194.656   8
   1  15   0 344.057 179.878  16
   1  15   0 172.697 137.331  17
   1 -15   0 407.048 228.530   8
  -1  15   0 372.103 244.606  17
   1 -15   0 305.800 189.279  14
  -1 -15   0 189.577 104.669  15
  -1  15   0 343.138 187.823  19
   1  15   0 205.456 187.191  19
   1 -15   0 465.719 172.419  20
  -1 -15   0 43.1472 114.535  32
  -1 -15   2 1091.75 333.057   8
   1 -15   2 1413.29 361.645   8
   1  15   2 1130.96 354.641  17
  -1 -15   2 1066.63 325.176  15
  -1  15   2 917.911 330.453  17
  -1 -15   2 1495.47 390.225  14
   1 -15   2 1137.35 355.772  14
   1 -15   2 1418.41 382.451  20
  -1 -15   2 596.097 377.501  20
   1  15   2 1574.56 428.789  19
  -1  15   2 1152.53 333.923  19
  -1 -15   2 1380.26 416.025  32
  -1 -15   4 173.625 140.382  15
   1 -15   4 84.3016 118.884   8
  -1 -15   4-48.5523 101.512   8
   1  15   4 369.188 223.467  17
  -1 -15   4 188.675 166.725  14
   1 -15   4 65.9719 150.859  14
  -1  15   4 64.5976 134.226  17
  -1 -15   4 128.918 134.752  20
   1  15   4 242.188 191.995  19
   1 -15   4 157.142 123.396  20
  -1  15   4 46.0110 171.460  19
  -1 -15   4 276.987 184.488  32
  -1 -15   6 206.238 161.579   8
  -1 -15   6 181.700 105.469  14
   1  15   6 100.716 177.815  17
   1 -15   6 261.379 180.355   8
   1 -15   6 126.695 114.840  14
  -1  15   6 62.9629 174.378  17
   1 -15   6 119.836 118.936  20
  -1 -15   6 324.317 224.557  20
  -1  15   6 193.155 240.950  19
   1  15   6 239.320 199.382  19
  -1 -15   6 627.163 290.450  32
  -1  15   8 173.645 209.020  17
   1  15   8-3.26399 183.690  17
   1 -15   8-171.657 149.967  14
  -1 -15   8 189.518 179.326  14
   1 -15   8-76.4718 260.041  35
  -1 -15   8 170.385 223.540  32
  -1 -15   8-175.929 219.215  20
  -1  15   8-265.968 280.574  19
   1 -15   8 150.477 167.981  20
   1  15   8 47.3697 226.082  19
   1 -15  10 3090.45 576.831  20
  -1  15  10 3727.07 747.354  19
   1  15  10 4126.46 753.647  19
  -1 -15  10 3993.51 691.179  20
   1  15  10 3462.64 696.578  68
  -1  15  10 2773.15 737.207  68
   1  15  10 2420.92 607.647  51
  -1  15  10 2234.17 565.947  58
   1  15  10 2315.49 639.523  58
  -1  15  10 3102.62 711.810  51
  -1 -15  10 3113.95 612.949  14
  -1  15  10 3933.12 695.480  17
   1  15  10 3786.61 713.421  17
   1 -15  10 3226.05 666.221  23
   1 -15  10 3108.32 612.443  24
   1  15  10 2515.02 499.721  42
   1 -15  10 2637.39 590.166  35
  -1 -15  10 2385.83 581.458  32
  -1 -15  10 2356.37 577.996  35
  -1  15  12 4668.70 861.964  19
   1 -15  12 4228.60 735.747  20
  -1 -15  12 4682.26 790.901  20
  -1 -15  12 2606.71 653.838  23
  -1  15  12 3958.47 744.278  17
   1  15  12 4418.78 791.177  17
   1  15  12 4101.88 731.894  68
  -1  15  12 3571.44 810.830  68
  -1  15  12 3545.77 641.313  51
   1  15  12 3565.16 752.187  51
  -1  15  12 3896.46 753.412  58
   1  15  12 3289.28 780.702  58
   1 -15  12 3915.29 713.169  24
  -1 -15  12 1943.33 605.221  24
   1 -15  12 3438.38 674.511  23
  -1  15  12 3238.24 637.906  42
   1 -15  12 4715.18 779.033  35
   1  15  12 4409.68 700.259  42
  -1 -15  12 3895.30 821.287  32
  -1 -15  12 4484.32 776.449  35
   1 -15  14 969.299 341.366  23
   1  15  14 1173.88 474.893  68
  -1  15  14 1179.20 474.437  68
  -1 -15  14 1015.47 437.148  54
  -1  15  14 632.551 289.633  58
   1 -15  14 784.996 324.131  24
  -1 -15  14 1194.00 474.186  45
   1 -15  14 1045.88 352.880  45
  -1  15  14 602.201 259.783  42
   1  15  14 1044.60 354.235  42
  -1 -15  14 960.287 450.824  32
  -1 -15  14 1058.20 396.699  35
   1 -15  14 1113.88 365.017  35
   1  15  16 302.330 317.121  68
  -1  15  16 279.576 352.411  68
   1 -15  16 97.5505 203.886  45
  -1 -15  16-150.419 304.854  45
  -1 -15  16-69.6117 282.897  54
   1  15  16-274.973 278.246  42
  -1  15  16 453.645 247.779  42
  -1 -15  16 280.014 264.468  35
   1 -15  16-44.2338 300.569  35
   1 -15  18 1222.67 450.989  53
  -1 -15  18 1081.73 379.236  54
   1  15  18 1218.77 372.980  42
  -1  15  18 1456.21 420.157  42
  -1  15  18 984.742 472.144  68
   1 -15  18 1284.29 497.013  66
   1  15  18 979.567 322.967  68
  -1 -15  18 830.491 397.672  45
   1 -15  18 876.665 370.626  45
   1 -15  20 1163.11 429.727  53
  -1 -15  20 1063.92 375.933  53
   1  15  20 1027.22 325.717  42
  -1  15  20 1178.16 323.234  42
  -1  15  20 800.531 319.357  68
  -1 -15  20 1261.03 441.342  66
   1 -15  20 921.225 363.907  66
   1 -15  20 843.817 347.933  45
  -1 -15  20 1616.32 587.871  45
  -1 -15  22 244.772 247.057  53
   1 -15  22-190.652 252.661  53
   1 -15  22-180.484 253.633  45
  -1 -15  22 456.370 264.644  45
  -1  15  22 62.6431 213.621  42
   1  15  22 32.5293 146.333  42
  -1 -15  22-155.044 203.057  66
   1 -15  22-15.4953 198.199  66
   1  15  24 251.582 135.024  42
  -1  15  24 248.938 152.393  42
   1 -15  24 143.849 160.045  66
   1  16 -21 7515.87 712.997  39
  -1  16 -21 8161.21 775.109  39
   1  16 -21 8990.88 842.856  62
  -1  16 -21 9186.06 849.492  62
  -1  16 -19 12864.8 1111.53  39
   1  16 -19 12195.7 1051.34  39
   1  16 -19 13992.8 1242.65  62
  -1  16 -19 13966.6 1189.07  62
  -1  16 -17 14382.2 1256.09  39
   1  16 -17 13017.7 1180.18  39
   1  16 -17 17034.4 1449.26  62
  -1  16 -17 17781.0 1415.38  62
  -1  16 -15 19836.4 1580.73  39
   1  16 -15 19476.8 1415.94  41
  -1  16 -15 18594.3 1505.42  62
   1  16 -15 23562.7 1698.01  62
   1  16 -13 22498.1 1740.28  62
  -1  16 -13 20521.0 1578.69  62
  -1 -16 -13 17380.3 1743.77  26
   1  16 -13 18551.9 1404.87  41
   1  16 -13 21145.3 1624.20  38
  -1  16 -13 19104.7 1577.47  38
  -1  16 -13 17127.0 1555.23  39
   1 -16 -13 17521.6 1692.47  30
  -1  16 -11 22180.6 1800.17  19
   1  16 -11 18485.0 1644.83  19
   1  16 -11 20469.2 1668.12  16
   1  16 -11 25039.3 1846.48  62
  -1  16 -11 21873.6 1689.99  62
  -1  16 -11 20862.4 1744.02  39
   1  16 -11 20421.1 1520.67  41
   1  16 -11 22870.4 1740.40  38
  -1  16 -11 22557.6 1767.05  38
   1 -16 -11 17996.4 1713.13  30
  -1 -16  -9 40171.6 2254.39  12
   1  16  -9 41371.4 2325.20  16
   1 -16  -9 35498.3 2330.41  11
   1  16  -9 47603.2 2654.38  62
  -1  16  -9 46292.3 2533.01  62
  -1  16  -9 28893.4 1984.11  41
   1  16  -9 46574.6 2462.26  38
   1  16  -9 38112.9 1988.34  41
  -1  16  -9 40181.5 2424.80  39
  -1  16  -9 45785.7 2519.90  38
   1  16  -9 37110.3 2270.65  19
  -1  16  -9 44340.9 2523.85  19
   1 -16  -7 33159.9 2193.95  11
  -1  16  -7 33925.1 2048.89  16
  -1 -16  -7 30993.4 1985.60  10
   1  16  -7 34348.4 2062.69  16
  -1  16  -7 39264.8 2360.66  62
   1  16  -7 36623.1 2352.96  62
  -1  16  -7 35365.8 2171.35  38
  -1  16  -7 24544.2 1732.70  41
   1  16  -7 35778.9 2125.39  38
   1  16  -7 30345.1 1830.63  41
  -1  16  -7 38586.6 2239.63  19
   1  16  -7 35005.5 2083.03  19
  -1 -16  -5 47543.9 2513.33   9
   1 -16  -5 45594.1 2327.36   8
  -1 -16  -5 50055.2 2399.12  10
  -1  16  -5 54506.8 2532.85  16
   1  16  -5 56251.2 2567.84  16
   1  16  -5 58364.0 2568.99  19
  -1  16  -5 58437.0 2633.88  19
  -1 -16  -3 43067.8 2288.28   8
   1 -16  -3 40832.7 2204.28   8
   1 -16  -3 41391.4 2323.14   9
  -1  16  -3 38329.6 2079.92  16
   1  16  -3 39083.4 2066.61  16
   1  16  -3 45963.6 2206.06  19
  -1  16  -3 45124.6 2225.39  19
  -1 -16  -1 63153.4 2596.13  14
   1 -16  -1 60844.1 2480.04  14
  -1 -16  -1 54992.6 2398.40  15
   1  16  -1 54828.7 2419.62  16
   1 -16  -1 59053.0 2637.70   8
  -1 -16  -1 59359.9 2652.67   8
   1 -16  -1 59986.4 2744.59   9
  -1  16  -1 64314.7 2582.65  19
   1  16  -1 59330.3 2517.97  17
   1  16  -1 60254.6 2521.03  19
   1 -16   1 61213.1 2518.84  14
  -1 -16   1 63622.4 2610.61  14
   1 -16   1 57882.3 2606.99   8
  -1 -16   1 57176.3 2576.44   8
  -1 -16   1 56018.9 2433.64  15
  -1  16   1 52201.0 2324.72  17
   1  16   1 61892.5 2543.57  19
  -1 -16   1 47676.7 2523.10  20
  -1  16   1 61085.9 2535.29  19
   1 -16   1 60628.9 2588.63  20
   1  16   1 56773.9 2420.82  17
   1 -16   3 37906.1 2095.68   8
  -1 -16   3 38833.1 2143.45   8
   1 -16   3 44375.3 2170.74  14
  -1 -16   3 44224.6 2197.58  14
  -1 -16   3 38645.0 2075.01  15
  -1  16   3 39262.7 2028.04  17
   1  16   3 44216.4 2194.72  19
  -1 -16   3 42312.4 2289.88  20
  -1  16   3 45149.4 2223.29  19
   1 -16   3 45323.6 2183.59  20
   1  16   3 42719.1 2105.33  17
   1 -16   5 55873.8 2487.43  14
  -1 -16   5 56167.9 2498.25  14
  -1 -16   5 54048.0 2691.41  32
  -1 -16   5 56218.9 2549.10  20
   1 -16   5 61423.5 2563.18  20
   1  16   5 60882.5 2667.72  19
  -1  16   5 60697.1 2665.29  19
   1  16   5 58220.6 2533.58  17
  -1  16   5 54980.3 2433.04  17
   1  16   7 39677.8 2246.32  19
  -1  16   7 32222.0 1921.96  17
  -1 -16   7 37450.5 2085.12  20
   1 -16   7 38143.6 2072.25  20
   1  16   7 36546.4 2077.53  17
  -1  16   7 37679.3 2211.38  19
   1 -16   7 35311.0 2003.71  14
  -1 -16   7 35562.0 2037.06  14
  -1  16   7 42198.5 2466.24  68
   1  16   7 45030.1 2606.47  68
  -1  16   7 32224.9 2034.91  51
   1  16   7 32312.6 2042.00  51
  -1  16   7 43106.9 2655.24  48
   1  16   7 38173.0 2408.57  48
   1 -16   7 39694.9 2210.04  35
  -1 -16   7 35441.4 2218.22  32
   1  16   9 45154.7 2524.58  19
   1 -16   9 41918.7 2264.54  20
  -1  16   9 45997.3 2580.09  19
  -1 -16   9 43807.7 2305.93  20
  -1  16   9 40511.0 2248.42  17
   1  16   9 45434.1 2401.83  17
  -1 -16   9 40403.3 2233.11  14
  -1  16   9 47636.1 2631.89  68
   1  16   9 49350.8 2588.40  68
   1  16   9 39504.5 2328.13  51
  -1  16   9 43047.4 2409.43  51
   1  16   9 41169.1 2527.75  58
  -1  16   9 43569.6 2470.57  58
   1 -16   9 37582.5 2333.57  24
   1 -16   9 37078.9 2267.18  23
   1  16   9 47366.7 2775.49  48
  -1  16   9 42994.8 2604.69  48
   1 -16   9 46486.7 2386.25  35
  -1 -16   9 44346.6 2419.70  35
  -1 -16   9 42092.0 2477.12  32
  -1 -16  11 21934.6 1693.33  20
   1 -16  11 20012.1 1592.13  20
  -1  16  11 21568.5 1857.53  19
   1  16  11 20424.1 1684.91  17
   1  16  11 23189.5 1908.56  19
  -1  16  11 26311.9 1877.24  68
   1  16  11 28535.0 1980.27  68
   1  16  11 21005.5 1700.20  51
   1  16  11 22420.1 1866.26  58
  -1  16  11 24897.1 1875.57  58
  -1  16  11 19524.7 1580.33  51
  -1 -16  11 12717.6 1521.05  24
  -1 -16  11 12123.2 1459.97  23
   1 -16  11 20330.6 1578.37  23
   1 -16  11 21664.6 1649.56  24
   1  16  11 24470.5 1968.34  48
   1 -16  11 23649.4 1734.27  35
  -1 -16  11 24837.2 1853.60  35
   1  16  11 21876.3 1540.01  42
  -1 -16  11 20177.6 1758.35  32
   1  16  13 23471.8 1808.37  68
  -1  16  13 21255.5 1760.54  68
   1  16  13 19643.2 1682.31  51
  -1  16  13 19451.4 1628.91  51
  -1  16  13 18847.5 1587.42  58
  -1 -16  13 9879.92 1202.35  23
   1 -16  13 15201.6 1407.45  24
   1 -16  13 14845.4 1381.66  23
  -1 -16  13 8562.39 1222.89  24
   1 -16  13 18954.6 1646.14  45
  -1  16  13 17655.5 1404.29  42
   1 -16  13 21809.0 1703.72  35
   1  16  13 20300.7 1424.39  42
  -1 -16  13 20257.1 1701.14  35
  -1 -16  13 14782.7 1541.47  32
   1 -16  15 22533.0 1746.36  45
  -1 -16  15 23006.3 1802.15  45
   1  16  15 25949.6 1939.24  68
  -1  16  15 23560.6 1850.59  68
  -1 -16  15 19733.4 1682.47  35
   1  16  15 22299.6 1466.62  42
   1 -16  15 21266.7 1731.18  35
  -1  16  15 22414.1 1500.60  42
  -1 -16  15 22478.6 1826.12  54
  -1  16  15 21467.8 1684.23  58
  -1 -16  17 17563.8 1519.19  45
   1 -16  17 15271.7 1372.35  45
   1 -16  17 16427.7 1542.34  66
   1  16  17 18692.8 1545.34  68
  -1  16  17 17661.6 1564.15  68
  -1  16  17 16837.1 1266.40  42
   1  16  17 16243.2 1221.84  42
  -1 -16  17 17300.4 1539.86  54
  -1 -16  19 14501.2 1284.18  45
   1 -16  19 14736.4 1272.57  45
   1 -16  19 15309.7 1407.47  66
  -1  16  19 16309.8 1381.46  68
  -1 -16  19 15266.2 1445.07  66
   1  16  19 15775.6 1293.23  68
  -1  16  19 16626.7 1173.03  42
   1  16  19 16808.8 1157.19  42
   1 -16  19 14484.0 1347.34  53
  -1 -16  19 16323.4 1383.28  54
  -1 -16  19 13820.4 1343.98  53
   1 -16  21 9137.49 898.544  45
  -1 -16  21 9586.08 933.629  45
   1 -16  21 9653.23 1011.16  66
  -1 -16  21 9365.14 1023.46  66
   1  16  21 10589.0 854.674  42
  -1  16  21 10784.4 883.949  42
  -1 -16  21 9021.86 950.819  53
   1 -16  21 8626.56 939.497  53
  -1  16  23 5888.36 547.995  42
   1  16  23 6248.51 554.233  42
  -1 -16  23 5856.19 619.725  45
   1 -16  23 4755.82 599.669  66
  -1 -16  23 5177.04 635.657  66
   1  17 -22 2284.67 378.800  62
  -1  17 -20 1312.12 375.803  39
   1  17 -20 1128.60 323.119  62
  -1  17 -20 922.730 330.954  62
  -1  17 -18 2863.09 562.575  39
   1  17 -18 2433.68 516.440  62
  -1  17 -18 3043.89 572.007  62
  -1  17 -16 7313.45 867.418  39
  -1  17 -16 8066.38 942.091  62
   1  17 -16 8541.42 966.130  62
   1  17 -14 11383.4 1199.36  38
  -1  17 -14 12534.5 1253.89  39
  -1  17 -14 11981.0 1268.97  38
   1  17 -14 11126.3 1067.08  41
   1  17 -14 13481.2 1327.37  62
  -1  17 -14 11763.4 1190.23  62
   1  17 -12 19948.7 1503.13  41
  -1  17 -12 23862.5 1763.65  38
  -1  17 -12 23273.2 1751.61  39
   1  17 -12 25690.1 1791.68  38
  -1  17 -12 21155.5 1638.89  62
   1  17 -12 27770.2 1958.48  62
   1  17 -10 11991.3 1296.16  16
   1  17 -10 15918.3 1396.51  38
  -1  17 -10 13797.2 1417.16  39
   1  17 -10 12115.9 1194.80  41
  -1  17 -10 14005.8 1348.53  38
  -1  17 -10 13474.2 1374.82  19
   1  17 -10 11278.5 1233.81  19
   1  17 -10 16128.0 1506.77  62
  -1  17 -10 14130.4 1396.64  62
   1  17  -8 6550.27 940.018  16
  -1  17  -8 7509.89 1021.21  62
   1  17  -8 8118.39 1072.96  62
  -1  17  -8 8428.91 1062.23  38
   1  17  -8 7566.01 1004.08  38
  -1  17  -8 6394.42 971.874  39
   1  17  -8 5614.08 828.762  41
  -1  17  -8 6476.41 934.782  19
   1  17  -8 6388.99 916.284  19
   1 -17  -6 9744.89 1197.99  11
   1  17  -6 10588.1 1178.74  16
  -1  17  -6 10768.3 1233.74  48
   1  17  -6 11285.9 1328.05  48
  -1  17  -6 12688.3 1392.38  62
   1  17  -6 12018.4 1348.26  62
   1  17  -6 10419.7 1108.52  41
  -1  17  -6 11900.2 1236.52  38
   1  17  -6 12316.1 1228.97  38
   1  17  -6 12016.1 1236.17  19
  -1  17  -6 11960.3 1245.30  19
   1 -17  -4 12904.6 1273.88  13
  -1  17  -4 12667.3 1236.39  16
   1  17  -4 13552.1 1301.03  16
  -1  17  -4 12789.3 1354.05  48
   1  17  -4 13504.2 1424.12  48
  -1  17  -4 11384.1 1444.24  62
   1  17  -4 14461.4 1449.79  62
   1  17  -4 14830.7 1348.21  38
  -1  17  -4 12995.8 1304.49  38
   1  17  -4 9874.29 1132.72  41
   1  17  -4 13978.8 1267.59  19
  -1  17  -4 15002.6 1337.11  19
  -1  17  -2 23143.3 1821.04  48
  -1  17  -2 27258.7 1750.89  19
   1  17  -2 26121.0 1707.37  19
  -1 -17  -2 23644.2 1650.66  14
   1  17  -2 22453.4 1636.79  16
   1 -17   0 33405.1 1930.24  14
  -1 -17   0 34380.7 2007.48  14
   1  17   0 29753.1 1853.10  17
  -1  17   0 31726.5 1870.61  19
   1  17   0 34497.9 1985.39  19
  -1 -17   2 26940.5 1798.07  14
   1 -17   2 24525.7 1693.27  14
  -1  17   2 25281.2 1697.29  19
   1 -17   2 25082.8 1697.40  20
   1  17   2 23124.5 1621.77  17
  -1  17   2 20328.8 1515.05  17
  -1 -17   2 24689.8 1784.15  20
   1  17   2 25910.7 1742.85  19
  -1  17   2 21518.4 1740.88  48
   1  17   2 22797.7 1885.97  48
   1  17   4 16481.0 1544.36  68
  -1  17   4 14563.2 1472.92  68
  -1  17   4 15011.8 1526.59  48
   1  17   4 12998.7 1343.43  48
  -1 -17   4 13902.2 1383.92  20
  -1  17   4 12856.6 1180.73  17
   1  17   4 15116.3 1353.36  19
  -1  17   4 14229.6 1319.44  19
   1 -17   4 14965.4 1300.82  20
   1  17   4 14007.0 1280.01  17
   1 -17   4 14507.2 1307.11  14
  -1 -17   4 13723.0 1285.97  14
   1 -17   6 10556.6 1140.18  14
  -1 -17   6 10886.8 1164.53  14
  -1  17   6 13358.6 1398.52  68
   1  17   6 12878.0 1339.62  68
  -1  17   6 12068.4 1325.83  58
  -1  17   6 12316.5 1384.73  48
   1  17   6 13475.1 1447.88  48
   1 -17   6 12723.7 1307.93  35
   1  17   6 10730.5 1130.70  17
   1  17   6 12191.2 1251.88  19
  -1  17   6 12532.6 1273.07  19
  -1 -17   6 12740.2 1283.88  20
   1 -17   6 11237.1 1175.74  20
  -1 -17   8 6753.88 932.942  14
  -1  17   8 8142.51 1080.98  68
   1  17   8 9117.15 1141.06  68
   1  17   8 6367.27 987.369  58
  -1  17   8 7288.31 997.391  58
  -1  17   8 6431.89 936.584  51
   1  17   8 9757.32 1255.34  51
   1 -17   8 4251.92 890.415  24
   1 -17   8 4732.62 891.647  23
   1  17   8 7630.86 1041.71  48
  -1  17   8 7028.44 1089.65  48
   1 -17   8 6953.94 990.438  35
  -1 -17   8 7308.96 934.418  20
   1  17   8 6546.72 916.495  17
   1 -17   8 7083.99 945.671  20
  -1  17   8 6818.15 995.000  19
   1  17   8 7329.46 1006.21  19
   1  17  10 15818.2 1436.35  68
  -1  17  10 12917.7 1367.68  68
   1  17  10 12422.4 1271.62  51
   1  17  10 12249.7 1415.78  58
  -1  17  10 13735.6 1405.30  58
  -1  17  10 12497.7 1270.59  51
   1 -17  10 9956.24 1216.73  24
   1 -17  10 10106.2 1227.48  23
   1  17  10 13574.0 1440.43  48
  -1 -17  10 11466.1 1313.33  35
   1 -17  10 13478.5 1332.48  35
   1 -17  10 11712.1 1242.41  20
  -1  17  10 13095.2 1432.82  19
   1  17  10 14103.0 1427.24  19
   1  17  10 13199.6 1325.02  17
  -1 -17  10 12793.5 1279.47  20
   1  17  12 23822.4 1888.37  48
  -1  17  12 24035.3 1826.05  68
   1  17  12 24931.4 1870.16  68
  -1 -17  12 22160.1 1793.69  35
   1  17  12 22745.5 1520.37  42
   1 -17  12 24465.1 1787.07  35
   1  17  12 22335.7 1734.65  51
  -1  17  12 22143.6 1744.40  51
  -1  17  12 24488.3 1798.18  58
   1 -17  14 10939.9 1186.42  45
  -1 -17  14 14847.7 1476.43  45
   1  17  14 13116.1 1387.37  68
  -1  17  14 13620.8 1399.99  68
   1  17  14 12429.9 1086.19  42
   1 -17  14 11557.9 1244.08  35
  -1 -17  14 11769.2 1280.43  35
  -1  17  14 13639.8 1160.60  42
  -1  17  14 12026.7 1275.46  58
  -1 -17  16 7929.60 1020.37  45
   1 -17  16 7575.98 981.047  45
   1  17  16 8359.32 852.582  42
  -1  17  16 8484.59 873.779  42
  -1  17  16 7962.13 1062.17  68
   1  17  16 8819.35 1083.30  68
  -1 -17  18 2780.22 593.746  45
   1 -17  18 2195.76 514.845  45
   1  17  18 3306.46 618.224  68
  -1 -17  18 2911.76 652.313  66
   1 -17  18 3118.24 659.494  66
  -1  17  18 2726.68 566.513  68
  -1  17  18 3079.54 512.587  42
   1  17  18 3384.10 548.669  42
  -1 -17  18 2475.56 520.519  54
   1 -17  18 2739.65 589.097  53
   1 -17  20 1393.58 425.418  45
  -1 -17  20 983.092 320.964  45
  -1  17  20 1452.52 364.764  68
   1 -17  20 1402.36 456.691  66
  -1 -17  20 1220.77 409.081  66
   1  17  20 1407.52 408.218  68
   1  17  20 1591.94 361.186  42
  -1  17  20 1011.34 323.712  42
   1 -17  20 1035.37 326.468  53
  -1 -17  20 1286.35 379.249  53
  -1 -17  22 2512.48 405.465  45
   1 -17  22 2156.23 407.930  66
  -1 -17  22 2231.98 436.934  66
   1 -17  22 2189.28 397.829  53
   1  17  22 3217.42 399.726  42
  -1  17  22 2972.71 420.009  42
   1  18 -21 267.824 172.447  62
  -1  18 -21 414.900 197.154  62
  -1  18 -19 1097.03 286.751  39
  -1  18 -19 1213.15 344.584  62
   1  18 -19 1046.09 357.921  62
  -1  18 -17 2893.41 527.347  39
  -1  18 -17 3257.54 620.048  62
   1  18 -17 2703.37 523.643  62
  -1  18 -15 2486.12 532.629  39
   1  18 -15 2220.01 503.199  62
  -1  18 -15 2203.86 536.844  62
   1  18 -13 3350.84 726.296  38
  -1  18 -13 3878.97 700.745  39
  -1  18 -13 3227.70 767.327  38
  -1  18 -13 3751.74 704.336  62
   1  18 -13 3380.18 732.378  62
  -1  18 -11 8078.49 1029.77  39
   1  18 -11 8281.82 1041.39  38
  -1  18 -11 7950.97 1032.65  38
   1  18 -11 6735.93 861.191  41
   1  18 -11 7723.33 1024.54  62
  -1  18 -11 7918.21 970.664  62
   1  18  -9 6979.26 908.401  41
  -1  18  -9 8180.90 1031.46  38
   1  18  -9 8490.23 1026.53  38
  -1  18  -9 7803.95 955.985  62
   1  18  -9 7810.37 1115.26  62
   1  18  -7 9242.34 1140.16  16
   1  18  -7 7441.35 1039.09  48
   1  18  -7 7928.39 1158.69  62
  -1  18  -7 8213.29 1139.18  62
   1  18  -7 6211.82 897.778  41
  -1  18  -7 8161.20 1067.19  38
   1  18  -7 9227.71 1074.75  38
   1  18  -7 8371.16 1033.15  19
  -1  18  -7 9974.53 1175.85  19
   1  18  -5 9474.73 1121.64  16
  -1  18  -5 8026.06 1061.47  48
   1  18  -5 7917.14 1079.70  48
  -1  18  -5 8655.97 1154.91  62
   1  18  -5 7342.23 1042.33  62
   1  18  -5 5912.05 927.994  41
   1  18  -5 8816.36 1044.72  38
  -1  18  -5 9951.04 1126.97  38
   1  18  -5 10401.9 1162.83  19
  -1  18  -5 10669.1 1220.13  19
  -1 -18  -3 6620.99 898.983  14
   1  18  -3 6078.33 879.680  16
   1 -18  -3 7599.23 1023.23  13
  -1  18  -3 5495.33 910.275  48
   1  18  -3 6170.74 1218.12  48
   1  18  -3 5155.73 918.788  62
  -1  18  -3 6236.83 1085.01  62
  -1  18  -3 6894.69 1013.08  38
   1  18  -3 6322.77 900.195  38
  -1  18  -3 8413.54 1032.93  19
   1  18  -3 8384.24 997.316  19
   1  18  -1 12075.3 1334.97  48
  -1  18  -1 12438.0 1343.86  48
  -1  18  -1 15908.9 1392.29  19
   1  18  -1 15795.9 1387.04  19
  -1 -18  -1 8975.97 1167.26  20
  -1  18  -1 12759.5 1376.82  38
   1  18  -1 12984.0 1303.79  38
  -1 -18  -1 15088.6 1371.36  14
  -1  18   1 12914.1 1401.86  48
   1  18   1 12732.5 1333.81  48
  -1 -18   1 10789.0 1333.68  20
  -1  18   1 15645.6 1389.08  19
   1  18   1 14569.0 1343.36  19
   1  18   1 12733.0 1292.82  17
  -1  18   1 12228.1 1351.15  38
   1  18   1 12232.6 1325.45  38
  -1 -18   1 14950.1 1392.83  14
   1 -18   1 14820.8 1345.02  14
  -1  18   3 5474.51 902.177  68
   1  18   3 6223.22 988.283  68
   1  18   3 6166.71 923.357  48
  -1  18   3 6632.32 1063.52  48
  -1 -18   3 7017.41 999.101  20
   1  18   3 6166.97 864.025  17
  -1  18   3 8072.99 1040.74  19
   1 -18   3 7975.96 1012.23  20
   1  18   3 7170.20 943.873  19
  -1 -18   3 7591.23 996.284  14
   1 -18   3 8545.69 1051.61  14
   1 -18   5 10631.4 1201.48  14
  -1 -18   5 10252.6 1168.01  14
  -1  18   5 8407.77 1105.31  68
   1  18   5 8255.66 1110.32  68
   1 -18   5 5551.21 1046.67  24
   1 -18   5 6555.87 1150.86  23
   1  18   5 8303.85 1130.84  48
  -1  18   5 9171.42 1192.48  48
   1 -18   5 10302.9 1228.37  35
   1  18   5 9265.28 1091.05  17
   1  18   5 11035.0 1199.27  19
  -1 -18   5 9671.43 1124.67  20
   1 -18   5 10194.0 1161.12  20
  -1  18   5 11973.8 1259.68  19
  -1  18   7 7887.80 1097.20  68
   1  18   7 8864.42 1188.96  68
  -1  18   7 7698.04 1023.76  51
  -1  18   7 7086.71 987.255  58
   1  18   7 7685.81 978.245  51
   1 -18   7 7637.44 1076.39  24
   1 -18   7 7843.08 1067.05  23
   1  18   7 7990.39 1146.13  48
  -1  18   7 8772.55 1155.71  48
   1 -18   7 9308.25 1155.97  35
   1  18   7 9980.80 1198.21  19
  -1  18   7 9727.47 1169.54  19
   1  18   7 9258.27 1099.34  17
   1 -18   7 9454.06 1118.84  20
  -1 -18   7 9239.63 1111.31  20
   1  18   9 6438.47 1055.48  58
   1  18   9 6855.29 946.696  51
  -1  18   9 8278.24 1086.27  58
  -1  18   9 7993.21 1016.17  51
   1 -18   9 7368.80 1059.82  23
   1 -18   9 7540.31 1052.54  24
   1  18   9 7650.66 1105.75  48
  -1  18   9 8811.04 1161.63  48
  -1 -18   9 8069.48 1075.11  35
   1 -18   9 7674.37 1029.64  35
   1  18   9 7197.88 1021.39  68
  -1  18   9 7027.95 1030.97  68
   1  18  11 8181.17 1092.86  48
  -1  18  11 8655.36 1104.26  58
  -1  18  11 7211.03 920.045  51
   1  18  11 6911.93 921.861  51
   1 -18  11 9410.84 1124.34  35
  -1 -18  11 7573.18 1043.70  35
   1  18  11 7486.07 967.806  68
  -1  18  11 8328.86 1066.84  68
  -1  18  13 3569.33 687.055  68
   1  18  13 3518.06 700.155  68
  -1 -18  13 4128.73 744.934  45
  -1  18  13 3755.41 745.659  58
   1  18  13 3819.76 595.648  42
  -1 -18  13 3728.50 726.833  35
   1 -18  13 4028.36 713.803  35
   1 -18  15 2602.94 650.237  45
  -1 -18  15 1791.93 448.328  45
  -1  18  15 3296.11 549.983  42
   1  18  15 2511.58 510.900  42
  -1  18  15 2353.72 562.064  68
   1  18  15 2639.25 590.994  68
   1 -18  17 3058.17 563.121  45
  -1 -18  17 3609.60 670.075  45
   1  18  17 2514.24 602.507  68
   1 -18  17 3134.87 643.514  66
  -1  18  17 3768.76 654.300  68
   1  18  17 3385.80 504.332  42
  -1  18  17 3300.83 544.390  42
   1 -18  17 3225.75 625.461  53
   1 -18  19 916.112 259.206  45
  -1 -18  19 1112.20 338.251  45
   1 -18  19 1364.26 403.150  66
  -1 -18  19 1085.35 363.314  66
  -1  18  19 1184.40 318.580  68
   1  18  19 1360.91 369.462  68
  -1 -18  19 1008.39 345.153  53
   1 -18  19 1288.37 386.993  53
   1  18  19 1185.01 331.044  42
  -1  18  19 1538.57 338.800  42
   1 -18  21 426.150 189.750  66
  -1 -18  21 509.473 212.045  66
   1 -18  21 182.282 121.155  53
   1  18  21 634.610 198.831  42
   1  19 -20 13.1599 122.799  62
  -1  19 -20-193.785 179.393  62
   1  19 -18-39.1792 213.952  62
  -1  19 -18-30.4951 216.776  62
  -1  19 -18-27.5089 121.771  39
  -1  19 -16-111.473 207.866  62
   1  19 -16 20.4504 221.606  62
  -1  19 -16 118.337 173.317  39
   1  19 -14-156.124 239.166  62
  -1  19 -14-216.483 320.460  62
  -1  19 -14-19.2936 154.368  38
   1  19 -14 57.4357 153.726  38
  -1  19 -14 52.7288 225.701  39
  -1  19 -12 277.906 225.856  62
   1  19 -12 92.8549 394.832  62
  -1  19 -12 243.914 194.829  38
  -1  19 -12-143.547 203.540  39
   1  19 -12 399.190 233.001  38
   1  19 -10 20.9536 361.512  62
  -1  19 -10-0.50452 365.446  62
  -1  19 -10 178.737 195.234  38
   1  19 -10 307.638 322.630  38
  -1  19  -8 283.229 292.175  62
   1  19  -8 156.522 254.709  62
  -1  19  -8 202.028 181.764  38
   1  19  -8 377.021 242.323  38
   1  19  -6 287.386 210.293  48
  -1  19  -6 508.964 304.768  38
   1  19  -6 554.625 323.491  38
  -1  19  -6 67.1464 274.626  62
   1  19  -6 192.567 330.044  62
   1  19  -4-256.567 468.667  62
  -1  19  -4-44.5529 347.366  62
   1  19  -4 61.4462 123.923  16
  -1  19  -4 257.653 334.083  38
   1  19  -4 2.29854 196.166  38
  -1  19  -4 101.028 158.869  19
   1  19  -4-165.746 277.552  19
   1  19  -4 236.656 297.589  48
  -1  19  -4 357.311 408.029  48
  -1  19  -2 38.9132 241.255  38
   1  19  -2 513.367 305.674  38
   1  19  -2 76.7013 136.626  19
  -1  19  -2 179.248 160.144  19
  -1  19  -2 86.5751 228.077  48
   1  19  -2 698.021 403.000  48
   1 -19   0 723.317 558.140  24
   1  19   0 4514.75 916.941  48
  -1  19   0 4913.04 841.206  48
  -1  19   0 3857.07 761.149  38
   1  19   0 4731.79 821.099  38
  -1  19   0 3549.51 665.852  19
   1 -19   0 559.701 538.214  23
   1  19   0 3671.98 697.326  19
  -1 -19   0 2311.20 574.348  20
  -1  19   2 164.225 267.877  19
  -1 -19   2-35.6873 132.136  20
   1 -19   2 99.1114 226.275  23
   1  19   2 37.4595 190.705  19
   1  19   2 953.039 501.583  68
   1 -19   2 88.3649 250.380  24
   1  19   2 351.695 264.375  17
  -1  19   2 211.631 228.198  48
   1  19   2 1.44243 322.986  48
  -1  19   2 84.5844 282.201  38
   1  19   2 159.192 183.018  38
   1 -19   2-70.2349 288.632  35
   1  19   4-60.6822 254.935  17
   1  19   4-193.968 292.283  68
  -1  19   4 320.123 365.443  68
   1 -19   4 268.175 276.094  24
  -1  19   4 5.51463 213.346  48
   1  19   4 27.0237 244.521  48
   1 -19   4-274.840 131.829  20
  -1  19   4 83.5067 200.715  19
   1 -19   4 216.831 241.709  23
  -1 -19   4 246.303 140.245  20
   1  19   4 65.8294 217.122  19
   1 -19   4 141.186 188.080  35
   1  19   6 1438.17 563.146  68
  -1  19   6 640.270 384.708  68
   1  19   6 496.696 273.656  51
  -1  19   6 690.450 315.177  51
   1 -19   6 255.122 264.211  24
  -1  19   6 443.714 295.963  48
   1  19   6 1510.25 484.124  48
   1 -19   6-8.76472 216.211  23
   1 -19   6 122.574 254.104  35
   1  19   8-145.898 260.293  48
  -1  19   8 473.802 299.459  48
   1  19   8-111.092 286.312  51
  -1  19   8 158.195 253.365  58
  -1  19   8 272.115 299.114  51
   1  19   8 141.493 271.067  68
  -1  19   8 211.104 295.420  68
   1 -19   8-136.319 215.141  35
  -1 -19   8 12.7392 159.669  35
  -1  19  10 241.771 282.473  48
   1  19  10-56.9973 283.590  48
  -1  19  10-394.186 380.435  58
  -1  19  10-82.2503 288.558  51
   1  19  10 383.532 356.043  51
  -1  19  10 255.307 255.034  68
   1  19  10 135.379 467.291  68
  -1 -19  10 338.060 217.265  35
   1 -19  10 464.460 304.514  35
  -1 -19  12 806.714 425.865  45
   1  19  12 141.149 195.749  48
  -1  19  12 73.0464 386.375  51
   1  19  12 64.1456 338.456  51
  -1  19  12 78.9714 305.678  58
  -1  19  12 577.382 386.047  68
   1  19  12 271.365 252.561  68
  -1 -19  12 180.006 218.751  35
   1 -19  12 60.2973 233.809  35
   1  19  14 116.530 200.286  42
  -1  19  14 451.833 262.811  68
   1  19  14 47.7644 292.497  68
  -1 -19  14-205.000 182.494  45
  -1  19  16-162.209 190.180  42
   1  19  16 59.7170 151.136  42
   1 -19  16 156.307 233.190  66
   1  19  16 116.160 243.157  68
  -1  19  16 72.0968 225.841  68
  -1 -19  16 91.5196 155.491  45
   1 -19  18 52.9307 174.483  53
  -1 -19  18-253.225 227.056  53
   1  19  18 189.470 184.474  42
  -1  19  18-217.424 235.084  42
  -1  19  18-85.4599 219.134  68
   1 -19  18 60.2245 139.030  66
   1  19  18 97.7336 172.168  68
  -1 -19  18-238.293 229.521  66
  -1 -19  18 213.323 211.318  45
   1 -19  20-139.650 164.341  66
  -1 -19  20 207.776 178.948  66
   1 -19  20 39.4047 91.3988  53
   1  20 -19 4695.26 516.778  62
   1  20 -17 6041.31 679.492  62
  -1  20 -17 5647.26 706.994  62
   1  20 -15 8426.74 828.704  38
   1  20 -15 8950.66 938.027  62
  -1  20 -15 8316.38 890.556  62
   1  20 -13 9025.57 969.786  38
  -1  20 -13 8064.31 966.188  38
  -1  20 -13 9481.49 1030.60  62
   1  20 -13 10095.6 1051.50  62
   1  20 -11 15774.2 1381.31  38
  -1  20 -11 15327.0 1382.75  38
   1  20 -11 18618.6 1500.93  62
  -1  20 -11 16105.5 1405.11  62
   1  20  -9 30977.7 1898.48  38
  -1  20  -9 26886.8 1834.45  38
   1  20  -9 30339.2 1967.13  62
  -1  20  -9 29199.3 2068.05  62
   1  20  -7 20194.9 1537.27  38
  -1  20  -7 17144.5 1522.54  38
  -1  20  -7 18658.0 1774.67  62
   1  20  -7 22949.8 1831.18  62
  -1  20  -5 16075.9 1411.04  38
   1  20  -5 16939.8 1475.78  38
  -1  20  -5 11881.4 1645.00  62
   1  20  -5 14518.5 1664.16  62
   1  20  -5 16695.2 1541.53  48
  -1  20  -3 17736.4 1486.39  38
   1  20  -3 18239.8 1582.35  38
  -1  20  -3 17502.1 1548.29  48
   1  20  -3 17831.7 1602.76  48
  -1  20  -1 23670.6 1763.65  38
   1  20  -1 23971.3 1808.94  38
   1  20  -1 24847.2 1917.10  48
  -1  20  -1 23557.6 1900.71  48
  -1  20   1 21846.4 1759.33  38
   1  20   1 24893.4 1838.92  38
   1 -20   1 9701.03 1400.37  23
  -1  20   1 24488.7 1832.93  48
   1  20   1 26417.6 1922.56  48
  -1  20   3 20227.9 1701.48  48
   1  20   3 17764.3 1567.30  48
   1  20   3 19800.2 1675.94  68
  -1  20   5 19510.2 1654.80  48
   1  20   5 18198.5 1591.97  48
   1  20   5 15791.4 1324.47  51
  -1  20   5 16947.9 1339.46  51
   1 -20   5 13279.3 1507.27  35
  -1 -20   5 10758.7 1403.62  35
  -1  20   5 18675.0 1576.70  68
   1  20   5 19691.7 1651.46  68
   1  20   7 22045.5 1736.58  48
  -1  20   7 23094.2 1782.51  48
  -1  20   7 19830.2 1470.95  51
   1  20   7 21175.5 1504.41  51
  -1 -20   7 18301.5 1672.42  35
  -1  20   7 23886.5 1755.88  68
   1  20   7 23788.4 1743.62  68
  -1  20   9 30424.7 2008.50  48
   1  20   9 29664.0 2010.76  48
  -1  20   9 29391.0 1762.33  51
   1  20   9 27284.7 1693.05  51
  -1  20   9 30263.7 1947.52  58
   1 -20   9 26581.4 1939.75  35
   1  20   9 29221.5 1925.96  68
  -1  20   9 33453.8 2080.97  68
   1  20  11 16352.3 1451.34  48
  -1  20  11 16491.5 1311.78  51
  -1  20  11 16524.4 1420.60  58
   1  20  11 14422.7 1227.89  51
  -1  20  11 17962.6 1415.02  68
   1  20  11 18790.6 1468.92  68
  -1  20  13 9983.10 1095.00  68
   1  20  13 9783.98 1088.22  68
  -1 -20  13 9136.61 1023.40  45
  -1 -20  15 8389.95 926.886  45
   1  20  15 8899.76 781.601  42
   1  20  15 10766.6 1035.32  68
   1 -20  15 9770.52 1074.44  66
  -1  20  15 10370.0 1038.83  68
  -1 -20  17 4623.55 585.681  45
  -1 -20  17 5490.97 705.854  53
   1 -20  17 5548.81 695.056  53
  -1  20  17 6477.28 748.856  68
   1  20  17 7222.06 778.537  68
   1 -20  17 6117.33 767.174  66
  -1 -20  17 5519.69 747.610  66
   1  20  17 5656.71 567.541  42
  -1 -20  19 5023.52 604.002  66
   1 -20  19 5327.46 590.301  53
   1  21 -16 537.779 264.697  62
  -1  21 -14 882.958 362.738  62
   1  21 -14 352.530 243.439  62
  -1  21 -14 756.038 269.414  38
   1  21 -14 453.698 209.469  38
  -1  21 -12 2097.83 533.733  62
   1  21 -12 2654.05 559.215  62
   1  21 -12 3015.60 606.090  38
  -1  21 -12 3359.29 608.756  38
   1  21 -10 3383.63 703.920  62
  -1  21 -10 2860.41 619.342  62
  -1  21 -10 3971.20 726.314  38
   1  21 -10 3515.79 612.072  38
  -1  21  -8 1666.41 597.728  62
   1  21  -8 2816.53 701.594  62
  -1  21  -8 3345.38 668.969  38
   1  21  -8 2966.64 606.432  38
   1  21  -6 1616.73 532.788  62
  -1  21  -6 3168.94 614.816  38
   1  21  -6 3164.93 548.636  38
   1  21  -4 4590.59 771.510  38
  -1  21  -4 3878.28 726.686  38
   1  21  -4 3770.33 762.851  48
  -1  21  -2 1845.36 485.670  38
   1  21  -2 1991.71 480.469  38
  -1  21  -2 2056.44 511.489  48
   1  21  -2 2178.24 574.116  48
  -1  21   0 894.404 303.323  38
   1  21   0 860.477 343.671  38
   1  21   0 750.575 293.081  48
  -1  21   0 734.357 425.414  48
  -1  21   2 2569.36 576.022  38
  -1  21   2 2013.72 556.285  48
   1  21   2 2628.85 562.735  48
  -1  21   4 3357.22 674.071  48
   1  21   4 3500.37 691.170  48
   1  21   4 3020.03 605.610  51
  -1  21   4 3083.02 570.791  51
  -1  21   4 3220.36 692.311  68
   1  21   4 3503.68 738.933  68
  -1 -21   4 1149.25 539.700  35
   1 -21   4 1450.87 564.884  35
  -1  21   6 2531.69 587.727  48
   1  21   6 2214.11 619.932  48
   1  21   6 2678.38 544.371  51
  -1  21   6 2839.88 579.285  51
   1  21   6 2812.00 620.504  68
  -1  21   6 2332.18 578.981  68
  -1 -21   6 1616.40 605.615  35
   1 -21   6 1456.12 553.841  35
  -1  21   8 2734.32 566.930  48
   1  21   8 3241.59 618.293  48
  -1  21   8 3135.73 538.853  51
   1  21   8 2527.38 519.685  51
  -1  21   8 2220.42 508.943  58
   1  21   8 3299.80 659.640  68
  -1  21   8 2995.93 620.047  68
  -1  21  10 3019.29 620.944  48
   1  21  10 3941.44 671.057  48
  -1  21  10 3920.96 650.417  51
   1  21  10 3441.28 579.957  51
   1  21  10 4114.23 677.918  68
  -1  21  10 3744.28 673.378  68
   1  21  12 2991.79 580.343  48
  -1 -21  12 2688.30 546.372  45
   1  21  12 3580.14 663.409  68
  -1  21  12 2722.76 596.878  68
  -1 -21  14 409.137 205.177  45
   1  21  14 224.605 197.798  68
  -1  21  14 529.063 217.630  68
   1 -21  14 488.085 246.444  66
  -1 -21  16 285.782 166.396  45
   1 -21  16 289.659 173.845  66
  -1 -21  16 301.094 186.664  66
   1  21  16 186.118 219.543  68
  -1  21  16 324.899 191.086  68
  -1 -21  16 347.394 202.927  53
   1 -21  16 51.1491 154.580  53
   1  22 -13 331.856 181.415  62
   1  22 -13 591.920 248.849  38
  -1  22 -13 569.240 258.956  38
   1  22 -11 483.718 312.629  62
  -1  22 -11 1827.07 462.098  38
   1  22 -11 1761.28 455.141  38
  -1  22  -9 1062.02 388.025  38
   1  22  -9 1196.90 314.889  38
   1  22  -7 1217.53 360.554  38
  -1  22  -7 1694.29 444.179  38
  -1  22  -5 2349.03 522.725  38
   1  22  -5 2129.81 507.135  38
   1  22  -3 3083.21 619.870  38
  -1  22  -3 2571.07 570.936  38
   1  22  -3 2369.83 564.279  48
   1  22  -1 2955.22 634.375  38
  -1  22  -1 3284.00 771.646  38
   1  22  -1 4196.18 796.722  48
  -1  22  -1 3819.86 717.989  48
  -1  22   1 4037.02 667.511  38
   1  22   1 3704.53 686.295  38
   1  22   1 3003.26 610.196  48
  -1  22   1 3404.55 677.471  48
  -1  22   3 2174.53 559.177  48
   1  22   3 2010.68 584.876  48
   1  22   3 1698.75 440.558  51
  -1  22   3 1863.68 478.399  51
   1  22   3 1269.23 466.566  68
   1  22   5 2113.18 497.615  48
  -1  22   5 2134.45 506.854  48
   1  22   5 1883.29 481.225  51
  -1  22   5 1868.96 458.526  51
  -1  22   5 1433.11 457.988  68
   1  22   5 1179.70 402.589  68
  -1  22   7 1366.72 448.192  48
   1  22   7 1753.00 494.102  48
  -1  22   7 1365.86 430.794  51
   1  22   7 1574.56 471.776  51
  -1  22   7 1188.84 393.319  68
   1  22   7 1172.80 412.272  68
   1  22   9 800.000 348.504  48
  -1  22   9 551.674 226.740  48
   1  22   9 666.012 220.426  51
  -1  22   9 774.592 340.211  51
  -1  22   9 1186.78 414.067  68
   1  22   9 379.579 222.931  68
   1  22  11 1267.21 370.107  48
  -1  22  11 1183.39 449.013  68
   1  22  11 1153.19 424.853  68
   1 -22  13 129.311 151.702  66
  -1  22  13 515.843 284.598  68
   1  22  13 296.537 265.582  68
   1  22  15 977.393 237.139  68
   1 -22  15 1106.05 327.282  66
  -1  22  15 917.993 330.599  68
  -1 -22  15 556.279 243.116  66
   1 -22  15 1049.01 307.400  53
  -1  23 -12 4109.17 531.043  38
   1  23 -12 4567.75 591.606  38
   1  23 -10 7006.15 777.609  38
  -1  23 -10 6631.57 762.181  38
  -1  23  -8 5106.46 679.122  38
   1  23  -8 6109.16 715.927  38
   1  23  -6 7008.05 865.505  38
  -1  23  -6 6932.58 831.620  38
   1  23  -4 7809.82 890.970  38
  -1  23  -4 6059.59 837.551  38
   1  23  -2 3748.10 661.210  38
  -1  23  -2 2453.01 574.786  38
   1  23  -2 3395.36 620.956  48
   1  23   0 1451.87 423.247  38
  -1  23   0 722.663 318.152  38
   1  23   0 1343.60 421.281  48
   1  23   2 3908.28 683.130  48
  -1  23   2 2649.61 565.769  48
  -1  23   2 3004.84 531.322  51
   1  23   2 3123.78 547.073  51
   1  23   4 7502.90 920.700  48
  -1  23   4 6992.11 885.403  48
   1  23   4 6964.26 766.876  51
  -1  23   4 6461.82 773.504  51
  -1  23   6 6757.50 864.711  48
   1  23   6 7464.14 894.857  48
  -1  23   6 6424.71 706.285  51
   1  23   6 6450.76 754.846  51
   1  23   6 7140.93 935.355  68
  -1  23   6 6400.84 780.705  68
  -1  23   8 4635.82 664.554  48
   1  23   8 4731.93 684.315  48
  -1  23   8 4698.49 627.206  51
   1  23   8 4378.32 588.909  51
   1  23   8 6330.66 821.455  68
  -1  23   8 5821.85 770.638  68
   1  23  10 6162.03 757.165  48
  -1  23  10 5563.50 690.555  48
  -1  23  10 7997.82 879.742  68
   1  23  10 8175.17 910.256  68
   1  23  12 4288.31 592.073  68
  -1  23  12 5128.47 649.081  68
  -1  23  14 1249.67 300.208  68
   1 -23  14 1139.46 274.978  53
  -1  24 -11 16934.5 1010.39  38
   1  24 -11 17943.7 1033.13  38
  -1  24  -9 21257.6 1223.77  38
   1  24  -9 21828.9 1256.89  38
   1  24  -7 26261.9 1438.28  38
  -1  24  -7 24707.2 1400.60  38
   1  24  -5 30793.0 1641.89  38
  -1  24  -5 29785.9 1640.05  38
  -1  24  -3 34150.2 1762.00  38
   1  24  -3 29834.5 1662.23  38
   1  24  -1 36334.3 1815.02  38
  -1  24  -1 35621.6 1841.55  38
  -1  24   1 34344.3 1744.25  38
   1  24   1 38703.0 1941.14  48
  -1  24   1 36568.7 1726.19  51
   1  24   1 34511.5 1652.84  51
   1  24   3 33072.6 1776.65  48
   1  24   3 29556.6 1491.50  51
  -1  24   3 31276.9 1576.19  51
   1  24   5 32251.2 1743.96  48
  -1  24   5 31049.3 1530.10  51
   1  24   5 28538.8 1430.87  51
   1  24   7 26496.8 1524.20  48
  -1  24   7 26040.5 1341.75  51
  -1  24   7 23368.0 1407.10  68
  -1  24   9 24276.8 1392.32  68
   1  24   9 19520.4 1255.53  48
  -1  24  11 18824.4 1134.54  68
   1  25  -8 1359.53 308.712  38
  -1  25  -8 1674.12 366.019  38
   1  25  -6 3190.08 486.676  38
  -1  25  -6 2656.52 438.366  38
   1  25  -4 3239.58 512.343  38
  -1  25  -4 3611.89 534.778  38
  -1  25  -2 6408.10 696.014  38
   1  25  -2 6274.42 694.223  38
   1  25  -2 5884.63 629.607  51
  -1  25  -2 5835.66 655.382  51
   1  25   0 6054.83 654.671  38
  -1  25   0 6109.54 673.380  38
  -1  25   0 6323.48 658.095  51
   1  25   0 5646.01 605.873  51
   1  25   2 5617.90 598.063  51
  -1  25   2 6233.53 645.685  51
   1  25   4 2781.54 454.516  51
  -1  25   4 2734.36 426.835  51
   1  25   6 2042.89 347.576  51
  -1  25   6 2625.37 428.427  51
   1  25   6 2518.66 443.513  48
  -1  26  -3 422.760 142.569  51
   1  26  -1 2210.88 345.596  51
  -1  26  -1 2184.17 344.190  51
  -1  26   1 1954.17 321.159  51
  -1  26   3 484.368 181.125  51
   2   0 -28 3352.09 606.158  57
  -2   0 -28 2325.60 483.376  49
   2   0 -28 1849.44 496.147  49
   2   0 -26 5422.79 785.938  37
  -2   0 -26 5282.25 792.745  37
   2   0 -26 5436.10 828.007  56
   2   0 -26 5996.09 902.818  57
  -2   0 -26 5866.81 909.528  49
   2   0 -26 5333.69 825.767  49
   2   0 -24 5639.88 882.158  37
  -2   0 -24 5978.89 923.824  37
   2   0 -24 6533.76 1032.17  56
  -2   0 -24 6107.09 977.708  57
   2   0 -24 6464.60 993.163  57
   2   0 -24 7399.14 1071.83  49
  -2   0 -24 6656.72 1016.66  49
   2   0 -22 4713.67 1007.63  56
  -2   0 -22 3026.59 674.148  57
  -2   0 -22 2399.42 712.110  56
   2   0 -22 4483.50 1004.03  57
  -2   0 -22 2956.21 677.624  49
  -2   0 -22 3946.28 812.001  37
  -2   0 -22 2187.03 676.381  30
   2   0 -22 1647.95 520.439  30
   2   0 -20 13056.4 1471.77  30
   2   0 -20 15082.2 1379.27  29
  -2   0 -20 14082.2 1573.62  30
   2   0 -20 14459.2 1344.19  28
  -2   0 -20 16231.1 1648.54  56
   2   0 -20 15898.3 1600.47  56
   2   0 -20 15714.0 1575.14  57
  -2   0 -20 14251.5 1553.54  57
  -2   0 -20 16491.4 1618.36  49
  -2   0 -20 15618.2 1609.14  37
  -2   0 -20 12551.3 1428.00  26
   2   0 -20 15294.3 1491.74  25
  -2   0 -20 14960.8 1479.28  25
   2   0 -20 16406.0 1513.42  22
  -2   0 -20 15831.4 1493.17  22
  -2   0 -18 26769.9 1933.58  26
   2   0 -18 26315.0 1820.13  25
  -2   0 -18 27662.9 1904.32  25
   2   0 -18 28255.7 1841.18  22
  -2   0 -18 28829.3 1908.29  22
   2   0 -18 25932.2 1713.01  28
   2   0 -18 28262.7 1793.57  29
   2   0 -18 26167.8 1897.29  30
  -2   0 -18 26005.5 1937.21  30
   2   0 -16 20429.4 1523.45  25
  -2   0 -16 18785.8 1497.91  26
  -2   0 -16 19490.0 1454.94  25
  -2   0 -16 20713.7 1432.02  22
   2   0 -16 21143.9 1508.48  22
  -2   0 -16 18276.1 1488.36  30
   2   0 -16 17302.1 1440.26  30
   2   0 -16 20347.7 1449.42  28
   2   0 -16 21185.5 1468.73  29
   2   0 -14 29458.3 1592.69  26
  -2   0 -14 31630.3 1764.27  26
   2   0 -14 31566.7 1609.02  25
  -2   0 -14 30743.4 1628.73  25
   2   0 -14 30998.5 1570.18  28
   2   0 -14 31680.2 1592.85  29
   2   0 -14 30680.3 1690.77  30
  -2   0 -14 31152.9 1760.46  30
   2   0 -14 33088.4 1615.86  22
  -2   0 -14 31155.4 1610.64  22
  -2   0 -12 38018.0 1427.41  12
  -2   0 -12 41464.9 1845.60  26
  -2   0 -12 38500.7 1639.32  25
   2   0 -12 39164.9 1621.57  25
   2   0 -12 39443.6 1585.99  28
   2   0 -12 36808.7 1539.25  29
  -2   0 -12 36307.1 1486.75  28
  -2   0 -12 35368.7 1464.88  29
  -2   0 -12 39540.1 1735.81  30
   2   0 -12 40090.5 1715.79  30
  -2   0 -12 39648.8 1618.01  22
   2   0 -12 38086.2 1557.67  22
  -2   0 -10 191706. 5352.20   5
  -2   0 -10 199291. 2679.06  10
  -2   0 -10 205348. 2976.82  12
  -2   0 -10 204697. 3653.88  26
  -2   0 -10 212269. 3412.16  25
   2   0 -10 209630. 3351.44  25
   2   0 -10 203646. 3324.90  29
  -2   0 -10 168948. 2916.26  29
   2   0 -10 201164. 3474.51  30
   2   0 -10 187390. 3185.21  28
  -2   0 -10 184817. 3440.77  30
  -2   0 -10 176808. 2954.29  28
  -2   0 -10 195873. 3209.32  22
   2   0 -10 207725. 3298.71  22
  -2   0  -8 134072. 3842.70   5
  -2   0  -8 135635. 1955.21  10
  -2   0  -8 134713. 2154.84  12
   2   0  -8 124612. 2332.91  25
  -2   0  -8 140527. 2524.51  25
  -2   0  -8 138157. 2721.80  26
  -2   0  -8 126178. 2349.81  22
   2   0  -8 130582. 2341.48  22
   2   0  -8 128468. 2356.40  28
  -2   0  -8 129992. 2582.58  30
   2   0  -8 132572. 2524.61  30
   2   0  -8 129992. 2391.80  29
  -2   0  -6 210858. 4178.94   5
  -2   0  -6 204591. 2362.66  12
  -2   0  -6 209537. 2149.61  10
   2   0  -4 115071. 2443.30   4
   2   0  -4 104730. 1870.38   7
  -2   0  -4 112850. 2722.24   5
  -2   0  -4 105223. 1352.23  10
  -2   0  -4 99837.1 1455.22  12
   2   0  -4 112483. 2402.12   3
   2   0  -2 46198.9 1414.07   3
  -2   0  -2 45529.8 1133.21   1
  -2   0  -2 47074.3 1552.29   5
   2   0  -2 46201.2 1410.31   4
  -2   0  -2 46967.9 1163.18   2
   2   0   0 10548.7 682.691   2
   2   0   0 12153.3 411.604   6
   2   0   0 10756.0 687.311   1
  -2   0   0 10476.4 656.829   1
  -2   0   0 10251.8 633.106   4
  -2   0   0 10951.5 650.820   3
  -2   0   0 10868.2 670.650   2
   2   0   2 45531.9 1159.13   1
  -2   0   2 48807.5 1678.25   1
  -2   0   2 44647.4 1365.44   3
   2   0   2 45223.6 1168.17   2
  -2   0   2 48768.4 1684.89   2
  -2   0   2 44860.4 1368.71   4
  -2   0   4 119170. 3114.78   2
   2   0   4 112499. 1627.11   2
   2   0   4 113043. 1611.81   1
   2   0   4 117528. 2907.80   5
  -2   0   4 115101. 2390.49   4
  -2   0   4 117322. 2413.04   3
   2   0   6 221873. 2345.43   2
  -2   0   6 216474. 4108.09   5
   2   0   6 223492. 2330.93   1
  -2   0   6 230168. 5035.17   2
  -2   0   6 221673. 3737.74   3
   2   0   6 219621. 4622.33   5
  -2   0   6 235913. 5082.01   1
  -2   0   6 225822. 3781.28   4
   2   0   6 206164. 2301.49  20
  -2   0   6 203421. 2523.09  18
  -2   0   8 150923. 4739.64   2
  -2   0   8 143569. 3419.11   3
   2   0   8 138746. 2015.26   2
  -2   0   8 143413. 3427.98   4
   2   0   8 135757. 4128.96   5
   2   0   8 139715. 2005.43   1
   2   0   8 143979. 2298.53   1
  -2   0   8 150611. 4721.23   1
   2   0   8 140780. 2275.86   2
  -2   0   8 133553. 3753.95   5
  -2   0   8 134181. 2350.45  18
  -2   0   8 141741. 2483.54  21
   2   0   8 141013. 2152.72  20
  -2   0   8 134610. 2549.22  31
   2   0   8 128925. 2392.01  34
  -2   0  10 211012. 6450.44   2
  -2   0  10 171205. 4907.68   5
  -2   0  10 206892. 6361.79   1
   2   0  10 169782. 5336.16   5
  -2   0  10 220099. 3437.50  18
  -2   0  10 216053. 3520.33  21
   2   0  10 215100. 3023.81  20
   2   0  10 194771. 3270.91  31
  -2   0  10 198130. 3409.55  31
   2   0  10 205682. 3338.18  34
   2   0  12 40809.5 1667.54  35
   2   0  12 43155.4 1524.10  20
   2   0  12 40840.8 1662.69  34
  -2   0  12 43212.9 1749.16  31
  -2   0  12 39012.8 1672.37  34
   2   0  14 31935.4 1604.57  35
  -2   0  14 34477.0 1739.32  34
  -2   0  14 33086.1 1718.20  31
   2   0  14 32002.8 1637.46  34
   2   0  14 34883.5 1528.77  20
  -2   0  16 20986.0 1499.29  34
  -2   0  16 22796.6 1571.00  31
   2   0  16 19266.4 1394.55  34
   2   0  16 21656.0 1342.60  20
   2   0  18 30065.7 1906.93  17
   2   0  18 29595.9 1716.21  20
  -2   0  18 30620.8 1975.79  34
  -2   0  18 31353.2 2004.95  31
   2   0  20 18273.9 1732.38  67
  -2   0  20 19870.9 1850.86  67
   2   0  20 15826.1 1517.14  17
   2   0  20 16970.7 1487.70  45
  -2   0  20 17102.4 1591.02  45
  -2   0  20 17212.7 1564.50  34
  -2   0  22 2778.56 724.664  67
   2   0  22 3143.62 684.076  67
  -2   0  22 3234.56 687.110  45
   2   0  22 3334.65 674.832  45
   2   0  24 7576.53 1057.99  67
  -2   0  24 9108.92 1172.86  67
  -2   0  24 7433.37 969.584  45
   2   0  24 8055.15 986.453  45
  -2   0  26 8331.56 1038.16  67
  -2   0  26 6579.28 844.394  45
   2   0  26 8552.40 953.099  45
  -2   0  28 2804.21 587.369  67
   2   0  28 2638.79 445.643  45
  -2   0  28 2658.38 469.837  45
  -2   1 -29 1886.10 406.555  49
  -2  -1 -29 1567.43 389.862  49
  -2  -1 -27 4523.15 736.759  49
   2  -1 -27 3443.46 676.432  49
   2   1 -27 2162.65 552.891  49
  -2   1 -27 3686.44 649.445  49
   2  -1 -27 2784.02 572.891  57
   2   1 -27 3499.96 662.345  57
  -2  -1 -27 3443.51 634.696  37
   2  -1 -27 2816.14 531.844  37
  -2   1 -27 3247.72 600.314  37
  -2  -1 -25 5822.36 918.339  49
   2  -1 -25 6527.66 990.865  49
  -2   1 -25 6719.44 966.595  49
   2   1 -25 6692.82 1031.09  49
   2  -1 -25 7144.17 1021.25  56
   2  -1 -25 6730.54 994.797  57
   2   1 -25 6653.97 971.699  57
   2   1 -25 6498.97 944.938  56
  -2   1 -25 5449.72 858.193  57
  -2  -1 -25 6012.64 892.278  37
   2  -1 -25 5951.88 889.760  37
  -2   1 -25 5947.42 875.125  37
   2   1 -23 6640.38 1068.63  49
  -2  -1 -23 9512.43 1159.75  49
  -2   1 -23 6990.78 1062.14  49
  -2   1 -23 7907.28 1113.43  37
  -2  -1 -23 7538.54 1088.64  37
   2  -1 -23 7584.96 1122.22  56
   2   1 -23 7794.97 1105.06  57
   2  -1 -23 7525.79 1104.09  57
  -2   1 -23 7836.10 1110.47  57
  -2  -1 -23 7172.83 1073.70  56
   2   1 -23 8189.44 1128.66  56
   2  -1 -21 19706.4 1828.74  30
  -2   1 -21 20539.5 1897.50  30
   2   1 -21 21033.3 1702.06  28
  -2  -1 -21 20595.8 1907.58  30
   2   1 -21 20032.9 1663.52  29
   2   1 -21 16025.5 1648.22  30
   2   1 -21 24775.2 2002.84  56
  -2   1 -21 22670.3 1957.03  57
  -2  -1 -21 24426.8 2047.59  56
   2  -1 -21 26313.7 2095.02  57
  -2   1 -21 22429.9 1935.73  56
   2  -1 -21 26353.5 2072.05  56
   2   1 -21 24349.5 1981.55  57
  -2  -1 -21 18307.1 1787.93  26
   2  -1 -21 21757.7 1839.51  25
  -2   1 -21 21163.1 1833.60  25
   2   1 -21 21715.4 1823.10  25
  -2  -1 -21 20561.6 1797.64  25
  -2   1 -21 24658.3 1968.93  49
  -2  -1 -21 21465.9 1820.74  49
  -2  -1 -21 22683.7 1917.17  37
  -2   1 -21 23994.8 1963.61  37
  -2   1 -21 22301.2 1823.54  22
   2  -1 -21 21830.7 1786.73  22
   2   1 -21 21986.4 1790.19  22
  -2  -1 -21 21714.5 1799.30  22
   2   1 -19 22558.7 1688.88  28
   2   1 -19 21710.8 1646.71  29
   2  -1 -19 21517.3 1616.70  29
   2  -1 -19 20474.2 1574.55  28
   2  -1 -19 22387.8 1842.60  30
   2   1 -19 19442.5 1702.09  30
  -2   1 -19 21275.8 1856.15  30
  -2  -1 -19 21817.3 1881.28  30
  -2  -1 -19 20486.2 1819.31  56
  -2   1 -19 21310.1 1861.08  56
   2   1 -19 22329.2 1886.50  56
   2  -1 -19 22620.9 1919.75  56
   2  -1 -19 21822.3 1915.60  57
   2   1 -19 23232.4 1930.07  57
  -2   1 -19 22012.4 1857.24  49
  -2   1 -19 22558.8 1934.28  37
   2  -1 -19 23175.2 1771.45  25
   2   1 -19 21858.7 1724.88  25
  -2  -1 -19 21208.0 1786.94  26
  -2   1 -19 23630.0 1823.89  25
  -2  -1 -19 21729.6 1736.04  25
  -2  -1 -19 23914.0 1783.20  22
   2  -1 -19 23476.3 1744.20  22
   2   1 -19 22039.9 1685.09  22
  -2   1 -19 23651.6 1773.57  22
  -2  -1 -17 33839.0 2032.45  25
  -2   1 -17 30608.1 1987.08  26
  -2  -1 -17 32005.9 2058.32  26
   2  -1 -17 32885.8 1940.15  25
  -2   1 -17 30469.8 1899.95  25
   2   1 -17 32216.2 1918.05  25
   2   1 -17 31127.2 1840.66  22
  -2   1 -17 33304.6 1955.03  22
  -2  -1 -17 33483.0 1966.12  22
   2  -1 -17 33613.1 1927.28  22
   2  -1 -17 34619.7 1924.38  29
   2   1 -17 33689.5 1903.54  29
  -2  -1 -17 33059.4 2092.72  30
  -2   1 -17 32584.8 2110.10  30
   2  -1 -17 34556.1 2097.57  30
   2   1 -17 34261.3 1902.14  28
   2   1 -17 30621.6 1945.69  30
   2  -1 -17 34111.9 1902.23  28
  -2  -1 -15 42386.2 2013.85  25
  -2   1 -15 40776.2 1982.42  25
   2  -1 -15 39955.8 1996.43  26
   2   1 -15 38576.8 1892.14  25
  -2   1 -15 38794.1 2054.73  26
   2  -1 -15 41266.5 1954.34  25
  -2  -1 -15 43484.5 2146.91  26
  -2   1 -15 40226.7 2127.11  30
   2   1 -15 41458.6 1929.35  28
   2   1 -15 42646.3 1963.35  29
   2  -1 -15 40819.6 1913.61  28
   2   1 -15 38077.6 1976.00  30
   2  -1 -15 41851.4 1937.34  29
  -2  -1 -15 40044.0 2104.37  30
   2  -1 -15 40718.5 2054.19  30
  -2  -1 -15 41332.7 1965.44  22
   2  -1 -15 41797.4 1932.62  22
   2   1 -15 40439.4 1907.38  22
  -2   1 -15 40400.6 1921.04  22
  -2  -1 -13 60111.0 1936.60  12
  -2  -1 -13 65629.1 2251.30  25
  -2   1 -13 56399.4 2256.91  26
   2   1 -13 58161.9 2105.57  25
  -2   1 -13 58337.5 2161.44  25
  -2  -1 -13 62597.8 2334.57  26
   2  -1 -13 58863.5 2105.31  25
  -2  -1 -13 55926.9 2221.13  30
   2   1 -13 56926.4 2174.10  30
   2   1 -13 60762.8 2100.41  28
  -2   1 -13 56069.2 1957.99  28
   2  -1 -13 59450.1 2090.27  29
  -2   1 -13 55596.2 2238.80  30
   2   1 -13 59303.6 2081.23  29
   2  -1 -13 60057.2 2090.58  28
   2  -1 -13 60541.4 2262.45  30
  -2   1 -13 57944.6 1996.97  29
  -2  -1 -13 59288.5 2120.00  22
   2   1 -13 61747.0 2126.71  22
  -2   1 -13 59930.2 2114.02  22
   2  -1 -13 62295.7 2125.79  22
  -2  -1 -11 40075.8 1320.39  10
  -2   1 -11 37703.5 1313.44  12
  -2  -1 -11 42017.1 1453.44  12
  -2  -1 -11 41816.6 1618.09  25
   2   1 -11 36654.7 1528.81  26
   2  -1 -11 42161.4 1613.56  25
   2   1 -11 41211.0 1588.31  25
  -2  -1 -11 40036.6 1698.64  26
  -2   1 -11 38948.0 1568.06  25
  -2   1 -11 39144.7 1706.42  26
   2  -1 -11 42571.6 1696.27  30
  -2   1 -11 37912.2 1471.43  29
   2   1 -11 38553.4 1636.82  30
   2   1 -11 39680.5 1540.89  28
   2   1 -11 40573.5 1545.73  29
  -2   1 -11 39051.5 1488.52  28
  -2   1 -11 38404.6 1696.25  30
   2  -1 -11 43123.4 1607.75  29
   2  -1 -11 39539.7 1546.97  28
  -2  -1 -11 40556.7 1662.81  30
  -2  -1 -11 43653.8 1597.04  22
   2  -1 -11 41804.1 1563.35  22
   2   1 -11 38863.2 1511.65  22
  -2   1 -11 39886.3 1543.41  22
   2   1  -9 77209.3 1609.58  16
  -2   1  -9 82944.4 1745.90  12
  -2   1  -9 88131.8 3543.92   5
  -2  -1  -9 90405.2 1909.95  12
  -2  -1  -9 87322.4 3203.89   5
  -2   1  -9 81415.6 1509.85  10
  -2  -1  -9 91318.8 1782.30  10
  -2  -1  -9 94045.5 2350.94  26
  -2   1  -9 83621.4 2066.62  25
  -2  -1  -9 86563.0 2079.13  25
  -2   1  -9 88258.4 2295.28  26
   2   1  -9 91964.5 2131.67  25
   2  -1  -9 89657.6 2086.66  25
  -2  -1  -9 83207.5 2180.30  30
  -2   1  -9 85439.3 2262.58  30
   2   1  -9 84695.5 2145.14  30
   2   1  -9 81895.3 2010.19  29
   2  -1  -9 83444.8 2018.36  29
   2  -1  -9 84068.1 2012.30  28
   2   1  -9 74771.2 1918.89  28
   2  -1  -9 87441.6 2194.68  30
  -2  -1  -9 84620.2 2011.28  22
  -2   1  -9 87268.1 2050.96  22
   2  -1  -9 90145.3 2037.18  22
   2   1  -9 86467.6 2016.15  22
  -2   1  -7 77413.4 1294.44  10
  -2  -1  -7 82356.3 1507.93  10
  -2  -1  -7 79501.1 2650.57   5
  -2   1  -7 79355.6 2902.57   5
  -2  -1  -7 80972.9 1617.57  12
  -2   1  -7 74618.7 1478.61  12
   2  -1  -7 80512.4 1782.92  25
  -2  -1  -7 79416.5 1783.69  25
   2   1  -7 78843.4 1763.82  25
  -2  -1  -7 76635.4 1886.53  26
  -2   1  -7 71937.1 1729.12  25
   2   1  -7 74189.7 1686.41  22
  -2  -1  -7 75129.2 1696.49  22
  -2   1  -7 76888.9 1749.58  22
   2  -1  -7 79841.4 1739.17  22
   2   1  -7 84342.7 1822.73  29
  -2   1  -7 81203.3 1997.39  30
  -2  -1  -7 82538.9 1948.55  30
   2   1  -7 74469.4 1710.10  28
   2  -1  -5 45116.5 1407.04   4
  -2  -1  -5 43477.1 1051.26  12
   2   1  -5 42775.6 1736.21   3
   2   1  -5 43530.5 1741.94   4
  -2  -1  -5 46772.9 1765.54   5
   2  -1  -5 45239.6 1600.24   7
  -2   1  -5 44470.2 1891.35   5
  -2   1  -5 40183.3 966.970  12
   2  -1  -5 45650.8 2064.30   2
   2  -1  -5 43277.2 1370.95   3
   2  -1  -5 45697.4 2060.64   1
  -2  -1  -5 44385.5 993.844  10
  -2   1  -5 40792.3 833.111  10
   2   1  -3 294288. 4167.06   4
   2  -1  -3 297637. 4557.41   2
   2   1  -3 293223. 4134.31   3
  -2  -1  -3 293709. 2124.70   1
  -2   1  -3 293822. 3268.33   2
  -2   1  -3 292711. 3227.58   1
   2  -1  -3 282518. 4428.99   1
  -2  -1  -3 293802. 3971.37   5
   2  -1  -3 274765. 2255.82  11
  -2   1  -3 287817. 4241.61   5
   2  -1  -3 298315. 3387.91   3
  -2  -1  -3 291272. 2139.11   2
   2  -1  -3 296072. 3379.60   4
  -2  -1  -3 284501. 2250.28  10
   2  -1  -1 195426. 2668.26   4
  -2  -1  -1 194316. 2662.78   1
  -2   1  -1 197300. 2798.79   1
  -2  -1  -1 198774. 2909.89   3
   2  -1  -1 195623. 2674.20   3
  -2   1  -1 194259. 2788.60   2
  -2  -1  -1 197890. 2699.11   2
  -2  -1  -1 205509. 2961.47   4
  -2  -1  -1 211457. 2642.45   6
  -2   1  -1 187035. 3028.96   5
  -2  -1   1 188360. 2984.11   4
   2  -1   1 189739. 2899.46   2
  -2  -1   1 190396. 3217.97   2
  -2  -1   1 184201. 2943.70   3
  -2  -1   1 204316. 3324.45   1
  -2   1   1 185294. 3000.82   1
  -2   1   1 184960. 3019.46   2
   2  -1   1 190112. 2864.06   1
  -2  -1   3 292372. 4064.58   3
  -2   1   3 308521. 3297.63   4
   2  -1   3 303026. 3503.41   2
  -2   1   3 292567. 4397.23   2
  -2  -1   3 299034. 4791.74   2
   2   1   3 300293. 3789.31   4
  -2   1   3 308137. 3310.99   3
   2   1   3 288792. 3734.54   3
   2  -1   3 303699. 3462.39   1
  -2  -1   3 302137. 4140.83   4
   2  -1   3 307340. 4648.75   5
  -2  -1   3 293940. 4731.19   1
  -2   1   3 291607. 4357.92   1
  -2   1   5 49356.5 2101.35   2
  -2  -1   5 46959.7 1824.75   3
   2  -1   5 46482.5 1427.19   2
  -2  -1   5 44067.3 578.199   8
  -2   1   5 45583.8 1365.60   3
   2   1   5 46182.7 1853.64   5
   2  -1   5 47772.1 2107.64   5
  -2   1   5 44898.6 1350.16   4
   2   1   5 43994.4 1590.00   4
  -2  -1   5 46784.4 1830.32   4
  -2  -1   5 45620.6 1896.18   5
   2  -1   5 46491.7 1408.33   1
  -2   1   5 46606.6 1636.63   5
  -2  -1   5 44113.3 2139.16   2
  -2  -1   5 46364.8 2179.50   1
  -2   1   5 46809.2 2032.83   1
   2   1   5 44808.5 1609.07   3
  -2   1   5 42740.2 1074.20  18
  -2  -1   7 86483.3 2806.98   3
  -2   1   7 83814.9 2072.33   3
   2  -1   7 80097.1 2029.34   1
   2   1   7 79721.9 2806.59   5
   2  -1   7 82754.7 3168.80   5
  -2  -1   7 80755.5 3344.06   1
  -2   1   7 87313.2 3214.62   1
  -2  -1   7 79648.2 2883.05   5
  -2  -1   7 82081.6 3378.72   2
  -2   1   7 87561.8 3244.98   2
   2  -1   7 80757.2 2062.26   2
  -2  -1   7 85383.9 2819.30   4
  -2   1   7 79599.2 2483.71   5
  -2   1   7 84062.3 2069.27   4
  -2   1   7 78969.0 1699.73  18
  -2  -1   7 82738.3 1791.42  21
   2   1   7 81073.7 1563.13  20
  -2  -1   7 80703.1 1704.05  18
  -2   1   7 80119.0 1782.02  21
   2  -1   7 78611.2 1531.77  20
   2   1   7 80844.6 1779.22  34
  -2  -1   7 79178.9 1886.09  31
  -2   1   7 78453.1 1831.72  31
  -2  -1   9 75875.5 3217.43   5
   2  -1   9 80867.3 3617.01   5
   2   1   9 81301.3 3254.70   5
  -2   1   9 92008.7 3845.06   1
  -2   1   9 96136.4 3948.45   2
  -2   1   9 79970.6 2916.80   5
  -2  -1   9 88975.8 3254.02   4
  -2  -1   9 91582.0 4107.88   2
  -2  -1   9 92112.2 4116.14   1
  -2  -1   9 88551.7 3228.62   3
  -2   1   9 91880.6 2059.43  18
   2  -1   9 98108.1 1912.22  20
   2   1   9 92900.9 1880.42  20
  -2  -1   9 89847.8 2084.46  21
  -2  -1   9 83958.0 1696.75  20
  -2   1   9 98776.5 2204.66  21
  -2  -1   9 88849.0 2045.31  18
   2  -1   9 88035.8 2078.73  31
   2   1   9 88150.4 2066.72  34
  -2   1   9 88194.2 2173.64  31
  -2  -1   9 83459.7 2138.56  31
   2  -1   9 92554.3 2170.22  34
  -2   1   9 92889.7 2215.63  34
  -2  -1   9 87208.6 2210.40  32
   2   1  11 41321.3 1607.63  35
   2  -1  11 42571.2 1608.89  35
  -2   1  11 43166.0 1599.78  18
   2   1  11 44748.7 1485.42  20
  -2  -1  11 41134.2 1574.16  21
   2  -1  11 44974.7 1463.57  20
   2  -1  11 42978.8 1622.82  31
   2  -1  11 44237.9 1646.21  34
  -2   1  11 45110.8 1711.16  34
  -2  -1  11 43078.4 1695.50  31
   2   1  11 42068.3 1574.42  34
  -2   1  11 40430.6 1615.09  31
   2  -1  13 61700.5 2148.44  35
   2   1  13 63236.6 2176.23  35
   2   1  13 67312.1 2047.22  20
   2  -1  13 67809.3 2039.32  20
  -2  -1  13 61808.5 2248.70  31
  -2   1  13 59108.6 2173.86  31
   2   1  13 60236.4 2097.87  34
   2  -1  13 64797.6 2229.82  34
  -2   1  13 68528.2 2333.61  34
  -2  -1  13 59729.6 2210.34  34
   2   1  15 44346.8 1974.94  17
   2  -1  15 42762.4 1984.82  35
  -2  -1  15 43990.5 2115.74  31
  -2   1  15 43353.5 2073.83  31
   2  -1  15 45436.5 2056.70  34
  -2   1  15 46511.0 2127.08  34
  -2  -1  15 46198.8 2124.34  34
   2   1  15 44614.3 1817.70  20
   2  -1  15 45534.2 1826.52  20
   2   1  17 35864.5 1948.23  17
   2  -1  17 37058.9 1829.01  20
   2   1  17 32022.5 1781.06  20
  -2   1  17 37353.8 2093.33  34
  -2  -1  17 37654.1 2112.16  31
  -2   1  17 37782.2 2119.80  31
  -2  -1  17 35718.4 2060.22  34
   2  -1  17 36958.5 2055.18  34
  -2  -1  19 26053.3 2125.38  67
   2   1  19 26465.2 2090.75  67
  -2   1  19 25982.1 2060.21  67
   2  -1  19 23159.5 1964.00  66
   2  -1  19 20153.1 1702.93  17
  -2   1  19 17772.7 1751.69  17
   2   1  19 26693.4 1772.91  17
  -2  -1  19 24846.1 1848.85  34
  -2  -1  19 22546.2 1828.78  31
  -2   1  19 25196.2 1857.07  34
  -2   1  19 24315.2 1858.53  45
   2  -1  19 24728.0 1794.86  45
  -2  -1  19 22319.6 1816.08  45
   2   1  19 24437.7 1823.22  45
   2   1  21 28681.7 2230.56  67
  -2  -1  21 33401.7 2428.58  67
   2  -1  21 29346.5 2197.47  67
  -2   1  21 31342.2 2187.51  63
  -2   1  21 30785.4 2251.66  67
  -2   1  21 20265.5 1687.32  17
  -2  -1  21 16890.7 1725.56  17
   2   1  21 26576.2 1847.91  17
   2  -1  21 22777.9 1738.88  17
  -2  -1  21 27917.0 1970.97  45
  -2   1  21 28155.6 2021.43  45
   2   1  21 28938.6 1963.61  45
   2  -1  21 26835.7 1874.09  45
  -2  -1  21 25572.2 1958.88  34
  -2  -1  23 8963.52 1191.06  67
   2  -1  23 8614.59 1135.95  67
   2   1  23 9677.41 1258.68  67
  -2   1  23 9249.77 1197.35  67
   2  -1  23 9402.11 1102.20  45
  -2  -1  23 8876.71 1078.48  45
  -2   1  23 8333.68 1049.72  45
   2   1  23 8808.45 1069.76  45
   2  -1  25 7169.48 984.461  67
   2   1  25 8171.08 1064.21  67
  -2   1  25 8435.82 1081.86  67
  -2  -1  25 8836.27 1126.91  67
  -2   1  25 7281.57 903.235  45
  -2  -1  25 7545.62 929.336  45
   2   1  25 7918.76 959.211  45
   2  -1  25 7239.65 901.714  45
  -2   1  27 4671.64 712.599  67
  -2  -1  27 4643.13 744.394  67
   2   1  27 4116.39 652.404  45
  -2   1  27 3684.43 592.281  45
   2  -1  27 4478.55 638.781  45
  -2  -1  27 3967.48 619.836  45
   2  -1  29 2339.96 425.612  45
  -2   2 -28 1534.97 404.810  49
  -2  -2 -28 1556.13 445.783  49
   2   2 -28 722.660 230.234  49
   2  -2 -28 1159.59 367.644  49
   2  -2 -28 1102.97 338.461  57
   2   2 -28 893.956 288.916  57
   2  -2 -28 1082.53 311.734  37
  -2  -2 -28 1732.16 414.731  37
  -2   2 -28 541.958 303.290  39
   2   2 -26 1955.42 527.821  49
  -2   2 -26 1935.51 488.718  49
  -2  -2 -26 1849.59 537.005  49
   2  -2 -26 2008.50 574.143  49
  -2   2 -26 1941.39 541.037  57
   2  -2 -26 1575.22 494.527  57
   2  -2 -26 1981.29 549.694  56
   2   2 -26 2065.48 514.761  57
  -2  -2 -26 2080.46 553.330  37
   2  -2 -26 1843.16 468.719  37
  -2   2 -26 1729.39 448.523  37
  -2  -2 -24 39.4069 332.666  49
   2   2 -24 316.751 275.922  49
  -2   2 -24 0.37733 305.765  49
  -2   2 -24-37.8969 357.360  37
  -2  -2 -24 107.161 290.580  37
  -2   2 -24-363.116 336.645  57
   2   2 -24 391.938 235.900  56
   2   2 -24 187.976 291.858  57
  -2  -2 -24 690.959 350.930  56
   2  -2 -24-34.5081 298.118  56
   2  -2 -24 1.58754 305.639  57
   2  -2 -22 2027.85 612.559  57
  -2  -2 -22 2208.31 643.827  56
   2   2 -22 2123.66 610.205  57
  -2   2 -22 2498.60 714.457  57
   2   2 -22 2529.25 740.868  56
   2  -2 -22 2573.96 607.542  56
  -2  -2 -22 1540.83 557.921  26
   2   2 -22 1244.67 395.524  28
  -2   2 -22 2317.05 705.479  49
  -2  -2 -22 1777.18 526.210  49
   2   2 -22 2121.62 708.129  49
  -2   2 -22 2354.59 659.341  37
  -2  -2 -22 2231.48 674.523  37
   2   2 -22 1715.23 524.411  29
   2  -2 -22 1268.13 449.911  30
  -2  -2 -22 2095.70 668.611  30
  -2   2 -22 1452.10 491.962  30
   2  -2 -20 747.148 420.927  30
   2   2 -20 468.787 258.920  29
  -2  -2 -20 437.257 344.415  30
  -2   2 -20 576.841 399.010  30
   2   2 -20 493.691 291.118  56
  -2   2 -20 744.252 439.695  57
  -2  -2 -20 1053.25 449.077  56
  -2   2 -20 842.124 421.535  56
   2  -2 -20 486.285 222.109  56
   2  -2 -20 599.174 370.420  57
   2   2 -20 892.508 389.229  57
  -2   2 -20 1046.63 524.775  49
  -2   2 -20 532.168 365.763  37
   2  -2 -20 420.075 236.281  25
   2  -2 -20 446.079 215.669  28
   2   2 -20 780.607 464.761  25
  -2  -2 -20 387.215 275.068  26
  -2   2 -20 528.874 241.175  25
  -2  -2 -20 833.452 434.024  25
   2   2 -20 834.171 371.169  28
   2  -2 -20 1008.23 385.716  22
  -2  -2 -20 803.790 381.930  22
   2   2 -20 615.229 323.225  22
  -2   2 -20 617.612 393.269  22
  -2  -2 -18 12605.8 1281.26  25
  -2   2 -18 11902.2 1237.83  25
   2  -2 -18 11820.6 1214.40  25
  -2  -2 -18 11650.8 1305.66  26
   2   2 -18 10649.7 1147.49  25
   2  -2 -18 12314.6 1219.62  22
  -2  -2 -18 11596.3 1203.65  22
  -2   2 -18 11933.0 1223.22  22
   2   2 -18 11378.2 1180.64  22
   2   2 -18 12081.5 1200.34  29
  -2   2 -18 12052.7 1333.74  30
   2  -2 -18 11308.1 1170.26  29
   2  -2 -18 10906.9 1129.07  28
  -2  -2 -18 11515.2 1324.33  30
   2   2 -18 10300.1 1163.09  30
   2  -2 -18 12203.0 1313.97  30
   2   2 -18 12327.1 1200.55  28
  -2   2 -16 10781.5 1132.89  26
  -2  -2 -16 11931.2 1129.20  25
   2  -2 -16 11218.8 1120.55  26
  -2  -2 -16 11839.1 1218.95  26
   2  -2 -16 11911.0 1112.89  25
  -2   2 -16 11938.8 1125.40  25
   2   2 -16 11734.3 1087.88  25
  -2   2 -16 11114.7 1158.59  30
   2   2 -16 10706.0 1121.48  30
   2  -2 -16 11661.0 1069.10  29
   2   2 -16 12279.9 1100.36  29
   2  -2 -16 11564.9 1072.51  28
   2  -2 -16 11608.4 1148.65  30
  -2  -2 -16 11072.0 1123.05  30
   2   2 -16 13018.8 1104.28  28
   2  -2 -16 12712.8 1136.50  22
   2   2 -16 11719.7 1083.20  22
  -2  -2 -16 12807.7 1144.17  22
  -2   2 -16 11718.2 1098.46  22
  -2  -2 -14 14067.7 1000.74  12
  -2  -2 -14 14408.4 1134.38  25
  -2   2 -14 13087.5 1151.81  26
   2  -2 -14 13925.7 1065.15  25
   2   2 -14 14549.9 1106.40  25
  -2   2 -14 13415.0 1100.46  25
  -2  -2 -14 16349.1 1258.35  26
   2   2 -14 13367.2 1046.69  29
  -2   2 -14 12971.7 1151.99  30
   2   2 -14 14163.9 1082.56  28
   2  -2 -14 13527.8 1127.89  30
   2  -2 -14 13278.7 1045.11  29
  -2  -2 -14 14027.5 1180.87  30
  -2   2 -14 13061.2 1001.31  28
   2   2 -14 13108.6 1122.08  30
   2  -2 -14 13454.7 1056.56  28
  -2   2 -14 13433.3 1010.51  29
  -2   2 -14 14224.8 1088.60  22
  -2  -2 -14 14607.1 1117.11  22
   2   2 -14 14286.3 1070.73  22
   2  -2 -14 14028.5 1044.60  22
  -2  -2 -12 28247.4 1204.90  10
  -2  -2 -12 28383.6 1271.35  12
   2  -2 -12 26831.9 1384.71  25
  -2   2 -12 27102.6 1521.40  26
  -2   2 -12 27281.0 1405.70  25
  -2  -2 -12 29304.7 1455.40  25
  -2  -2 -12 29594.8 1527.21  26
   2   2 -12 28008.5 1386.79  25
  -2   2 -12 27661.4 1367.97  28
  -2   2 -12 27860.9 1512.36  30
   2   2 -12 29373.9 1421.95  28
   2  -2 -12 27996.9 1379.07  28
  -2   2 -12 27773.0 1367.76  29
   2   2 -12 31175.9 1607.73  29
   2  -2 -12 29025.0 1397.80  29
   2   2 -12 28193.5 1503.41  30
   2  -2 -12 28928.7 1472.56  30
  -2  -2 -12 27615.2 1468.26  30
   2   2 -12 28635.0 1371.61  22
  -2   2 -12 25598.8 1348.61  22
  -2  -2 -12 30409.2 1445.81  22
   2  -2 -12 27274.5 1372.03  22
   2   2 -10 39570.9 1294.99  16
  -2   2 -10 41398.9 1707.50  26
  -2  -2 -10 44624.2 1579.15  25
   2   2 -10 42882.9 1554.13  25
   2  -2 -10 44615.4 1570.41  25
   2   2 -10 39820.8 1382.99  27
  -2  -2 -10 45571.6 1740.43  26
  -2   2 -10 42876.8 1561.43  25
  -2  -2 -10 43385.6 1686.94  30
   2  -2 -10 43654.3 1562.23  28
   2  -2 -10 47494.4 1731.77  30
  -2   2 -10 42540.6 1535.93  29
  -2   2 -10 44956.8 1789.14  30
   2   2 -10 43951.3 1569.38  29
   2   2 -10 42821.5 1546.02  28
   2  -2 -10 45405.8 1611.09  29
   2   2 -10 43538.4 1661.46  30
  -2   2 -10 42623.7 1532.99  28
   2  -2 -10 45844.4 1555.47  22
  -2  -2 -10 42700.2 1500.66  22
  -2   2 -10 42069.6 1517.92  22
   2   2 -10 43720.2 1536.25  22
   2   2  -8 37573.0 1135.85  16
  -2   2  -8 36334.9 1068.56  12
  -2  -2  -8 42392.9 1967.34   5
  -2   2  -8 39121.2 2276.88   5
  -2  -2  -8 44777.9 1521.07  26
  -2  -2  -8 39849.3 1352.92  25
  -2   2  -8 39275.0 1375.27  25
   2   2  -8 41390.4 1368.64  25
   2  -2  -8 41373.6 1365.96  25
  -2   2  -8 38587.1 1504.85  26
   2   2  -8 38118.2 1291.67  22
  -2   2  -8 38262.5 1314.11  22
   2  -2  -8 39378.2 1320.64  22
  -2  -2  -8 38762.8 1319.60  22
  -2  -2  -8 40530.5 1464.48  30
   2  -2  -8 38506.4 1318.77  28
   2   2  -8 38199.4 1321.63  29
  -2   2  -8 37511.1 1472.12  30
   2   2  -8 37947.1 1305.29  28
   2  -2  -8 40852.9 1358.82  29
   2  -2  -6 320.763 173.058   7
   2  -2  -6 616.020 311.107   1
  -2   2  -6 570.752 131.942  12
  -2  -2  -6 448.521 184.990   5
  -2   2  -6 283.833 215.038   5
   2  -2  -6 231.111 228.417   2
  -2  -2  -4 6295.59 376.142  10
   2   2  -4 6353.64 710.655   3
   2   2  -4 5964.75 683.284   4
   2  -2  -4 6504.50 475.985   3
  -2  -2  -4 6083.41 591.196   5
   2  -2  -4 6191.37 732.287   1
   2  -2  -4 6370.97 471.692   4
  -2   2  -4 6305.70 709.104   5
   2  -2  -4 5460.69 680.847   2
  -2   2  -2 151280. 3063.48   5
   2  -2  -2 158038. 2363.63   3
  -2  -2  -2 157943. 2774.04   3
  -2  -2  -2 165587. 2830.19   4
   2  -2  -2 160125. 2372.57   4
  -2   2  -2 154124. 2749.52   2
  -2   2  -2 148267. 2278.01   6
  -2   2  -2 155332. 2718.92   1
  -2  -2   0 43741.4 1156.48   7
   2  -2   0 46004.2 1541.95   5
  -2  -2   0 45773.6 1559.95   3
   2   2   0 47880.4 1726.78   6
  -2  -2   0 46467.8 1570.61   4
  -2   2   0 45248.3 1515.78   5
  -2   2   0 44934.1 1510.54   1
   2   2   0 40701.1 1213.97   7
  -2   2   0 46625.9 1554.06   2
  -2  -2   0 50626.3 1670.02   6
   2  -2   0 44311.5 784.201   9
  -2  -2   2 157409. 3113.60   3
  -2   2   2 146391. 3003.02   1
   2   2   2 155442. 2842.97   3
   2  -2   2 156208. 2930.01   2
  -2  -2   2 159414. 3139.61   4
   2   2   2 159037. 2871.74   4
   2  -2   2 163062. 2952.79   1
  -2   2   2 151585. 3077.44   2
  -2   2   4 6232.87 703.589   2
   2  -2   4 6005.55 604.619   2
   2   2   4 6263.35 587.795   3
  -2  -2   4 6668.98 727.831   3
  -2   2   4 5963.78 681.414   1
  -2  -2   4 6369.82 709.739   5
  -2  -2   4 6558.37 722.531   4
   2   2   4 6022.35 575.809   4
   2  -2   4 5485.49 568.258   1
  -2   2   6 634.683 194.050  18
   2   2   6 413.148 126.492  20
   2   2   6 437.064 136.097  17
  -2  -2   6 512.233 264.235   4
   2  -2   6 380.581 299.759   5
   2   2   6 332.746 139.964   4
   2  -2   6 421.898 159.464   1
  -2   2   6 622.034 279.441   1
  -2  -2   6 436.593 120.103  14
  -2  -2   6 488.164 244.473   3
  -2  -2   6 422.693 82.5326   8
   2  -2   6 529.807 202.199   2
   2   2   6 559.709 207.376   3
  -2   2   6 399.382 228.344   2
  -2  -2   6 444.097 219.269   5
  -2   2   6 508.944 195.327   5
   2   2   8 38081.5 1708.96   4
  -2   2   8 43435.9 2401.58   1
   2  -2   8 37946.8 1725.43   1
  -2  -2   8 44201.8 2371.06   4
  -2  -2   8 41341.0 2691.95   2
  -2  -2   8 43144.1 2332.17   3
   2  -2   8 38071.8 1749.51   2
   2  -2   8 36745.4 2373.05   5
  -2   2   8 39579.6 1743.90   5
  -2  -2   8 38335.4 2279.79   5
  -2  -2   8 42161.2 2706.38   1
  -2   2   8 43611.4 2420.18   2
   2   2   8 37377.8 1940.79   5
   2   2   8 40626.5 1770.68   3
   2   2   8 40457.0 1232.96  17
   2  -2   8 38138.8 1124.61  24
   2  -2   8 35512.2 1084.33  23
  -2  -2   8 43288.8 1374.34  21
  -2   2   8 40754.9 1321.09  18
  -2  -2   8 42636.8 1319.86  18
   2   2   8 41774.7 1223.81  20
   2  -2   8 43950.8 1253.74  20
  -2  -2   8 42749.7 1167.93  20
  -2   2   8 42204.6 1396.33  21
   2  -2   8 41879.8 1441.84  34
  -2   2   8 48313.5 1517.45  31
  -2  -2   8 40553.5 1440.51  31
  -2  -2   8 39653.4 1429.48  32
  -2   2   8 44532.6 1443.74  34
   2   2  10 47514.6 1462.26  17
  -2  -2  10 36341.1 2906.10   2
  -2  -2  10 38638.5 2987.95   1
   2  -2  10 46857.7 1631.22  35
  -2  -2  10 46395.2 1360.97  20
  -2   2  10 48898.9 1601.14  18
  -2  -2  10 45871.4 1573.35  21
   2   2  10 48884.1 1451.48  20
   2  -2  10 47605.9 1462.99  20
  -2  -2  10 47364.7 1738.82  32
  -2  -2  10 45106.0 1690.67  31
   2  -2  10 48320.0 1675.15  34
   2  -2  10 44599.9 1572.10  31
  -2   2  10 45292.3 1657.54  31
  -2   2  10 48860.7 1702.80  34
   2   2  12 29243.3 1317.95  17
   2   2  12 27652.4 1416.08  35
   2  -2  12 30648.4 1465.61  35
  -2  -2  12 28443.5 1373.20  21
  -2   2  12 28530.5 1382.69  18
   2  -2  12 30829.5 1324.93  20
   2   2  12 32179.9 1327.50  20
  -2  -2  12 29920.1 1223.20  20
  -2   2  12 30213.0 1481.56  34
  -2   2  12 31357.8 1494.63  31
  -2  -2  12 28975.1 1469.89  31
   2  -2  12 30315.1 1423.52  31
   2  -2  12 30349.7 1466.02  34
   2   2  14 15632.1 1049.97  17
   2  -2  14 14835.4 1111.28  35
   2  -2  14 15947.9 1051.37  20
   2   2  14 16032.9 1063.73  20
  -2   2  14 16443.6 1199.78  34
   2  -2  14 15011.9 1136.35  34
  -2  -2  14 15336.0 1185.52  31
  -2  -2  14 15146.6 1159.13  34
  -2   2  14 14417.6 1138.04  31
   2  -2  14 15290.9 1123.38  31
  -2   2  16 11696.6 1184.04  17
   2   2  16 12543.9 1072.68  17
   2  -2  16 12435.9 1095.29  35
  -2  -2  16 12640.3 1154.73  34
   2  -2  16 13459.7 1183.54  34
  -2   2  16 13223.1 1181.35  34
  -2   2  16 11229.6 1103.40  31
  -2  -2  16 13107.5 1188.34  31
   2   2  16 12700.6 1034.14  20
   2  -2  16 13100.5 1052.53  20
  -2  -2  18 13007.7 1290.73  34
  -2  -2  18 12078.6 1266.59  31
   2  -2  18 13163.3 1276.52  34
   2  -2  18 12837.6 1138.42  20
  -2   2  18 11766.0 1254.77  17
   2   2  18 13402.6 1199.56  17
  -2   2  20 682.264 313.466  45
  -2  -2  20 1062.88 430.322  45
   2  -2  20 831.579 327.060  45
   2   2  20 988.570 328.040  45
   2  -2  20 941.835 449.431  66
  -2  -2  20 1029.13 456.214  67
  -2   2  20 1287.66 540.741  63
  -2   2  20 1759.83 564.119  67
   2   2  20 1397.09 592.203  67
   2  -2  20 872.710 428.296  67
   2   2  20 905.575 375.723  17
  -2   2  20 510.147 339.519  17
   2  -2  20 479.586 270.808  17
  -2  -2  20 947.994 424.270  34
  -2  -2  20 712.031 349.251  31
  -2   2  22 2756.57 706.667  67
  -2  -2  22 2940.97 744.010  67
  -2   2  22 2799.65 735.092  63
   2   2  22 2717.55 705.921  67
   2  -2  22 3230.57 755.021  67
  -2  -2  22 1944.81 556.690  34
  -2   2  22 2452.60 583.641  45
  -2  -2  22 2493.70 616.127  45
   2  -2  22 1578.72 423.634  45
   2   2  22 2580.45 615.010  45
  -2   2  24 188.528 134.725  42
   2  -2  24-228.421 357.511  67
  -2  -2  24-50.6919 398.636  67
   2   2  24 536.023 351.240  67
  -2   2  24 34.0867 281.141  67
  -2   2  24-77.5137 237.333  45
   2  -2  24 254.813 265.957  45
   2   2  24 142.292 207.585  45
  -2  -2  26 2616.80 578.961  67
  -2   2  26 3083.52 667.431  67
  -2  -2  26 3048.04 598.947  45
   2  -2  26 2855.53 562.113  45
   2   2  26 2962.90 588.282  45
  -2   2  26 2340.62 499.063  45
  -2   2  28 1642.53 386.359  67
  -2  -2  28 1516.33 394.762  67
  -2  -2  28 1543.70 353.763  45
   2   2  28 1557.71 368.270  45
   2  -2  28 1523.23 399.914  45
   2  -3 -27 2195.20 577.857  49
  -2  -3 -27 1276.87 378.870  49
  -2   3 -27 1502.50 312.942  49
   2   3 -27 1688.80 400.018  49
   2   3 -27 2323.31 527.389  57
   2  -3 -27 1589.21 462.174  56
  -2   3 -27 1590.51 408.895  57
   2  -3 -27 2724.63 514.540  57
   2  -3 -27 2596.41 554.057  37
  -2   3 -27 1787.89 468.901  39
  -2  -3 -27 2211.62 506.932  37
  -2   3 -25 5360.45 883.119  49
   2   3 -25 5661.77 918.225  49
  -2  -3 -25 5838.37 933.246  49
   2   3 -25 5984.51 922.659  57
  -2   3 -25 6044.77 896.997  57
   2  -3 -25 5741.68 924.412  57
   2  -3 -25 6181.41 957.827  56
  -2  -3 -25 5462.74 842.412  37
   2  -3 -25 5394.01 1044.55  37
  -2   3 -25 5246.81 818.583  37
   2   3 -23 6575.11 978.507  49
  -2   3 -23 6287.07 990.735  49
  -2  -3 -23 7606.24 1111.92  49
  -2   3 -23 6585.76 1026.23  37
  -2  -3 -23 6769.67 1002.86  37
  -2   3 -23 5778.48 962.601  57
   2   3 -23 6235.76 1015.64  56
   2   3 -23 6816.27 1027.82  57
   2  -3 -23 6117.68 982.323  57
  -2  -3 -23 6100.86 996.985  56
   2  -3 -23 7103.22 1120.20  56
   2   3 -21 21025.3 1700.26  29
  -2  -3 -21 18797.3 1826.88  30
   2   3 -21 19307.7 1623.56  28
   2  -3 -21 20138.4 1853.45  30
  -2   3 -21 18707.3 1802.72  30
   2   3 -21 22430.6 1870.63  56
   2  -3 -21 24093.3 2000.26  57
   2  -3 -21 24703.5 2034.54  56
   2   3 -21 22177.9 1903.13  57
  -2  -3 -21 21836.3 1874.22  56
  -2   3 -21 21684.8 1881.45  57
   2  -3 -21 20276.9 1790.83  25
  -2   3 -21 20467.7 1813.57  25
  -2  -3 -21 19690.4 1809.70  25
  -2  -3 -21 18858.2 1793.72  26
   2   3 -21 17677.4 1660.00  25
   2   3 -21 21829.6 1943.19  49
  -2   3 -21 23351.5 1873.63  49
  -2   3 -21 21387.4 1863.21  37
  -2  -3 -21 20574.4 1776.48  22
   2  -3 -21 21357.4 1813.68  22
   2   3 -21 18564.9 1649.81  22
  -2   3 -21 21404.0 1804.94  22
  -2  -3 -19 13158.6 1331.78  22
   2  -3 -19 12980.6 1319.00  22
   2   3 -19 12345.2 1286.40  22
  -2   3 -19 12535.3 1311.45  22
   2   3 -19 13438.1 1422.17  62
   2   3 -19 14327.8 1498.44  56
  -2   3 -19 12761.6 1483.32  57
   2   3 -19 12921.5 1424.92  57
  -2   3 -19 13547.0 1522.62  56
  -2  -3 -19 11870.4 1442.11  56
  -2   3 -19 12215.8 1426.80  49
  -2   3 -19 11756.1 1395.99  37
   2   3 -19 11994.6 1285.10  25
   2  -3 -19 13474.2 1385.19  25
   2  -3 -19 12037.1 1318.97  26
  -2   3 -19 12228.0 1349.18  25
  -2  -3 -19 13823.9 1418.01  25
  -2  -3 -19 12731.3 1389.95  26
   2  -3 -19 13017.1 1406.24  30
   2   3 -19 12587.6 1258.01  28
  -2   3 -19 12065.5 1369.55  30
  -2  -3 -19 12002.4 1400.06  30
   2  -3 -19 12171.2 1217.30  28
   2   3 -19 13000.1 1270.34  29
   2  -3 -19 12226.9 1233.30  29
   2  -3 -17 21246.0 1579.13  25
  -2   3 -17 21200.5 1633.39  25
  -2  -3 -17 22293.3 1637.35  25
   2  -3 -17 21057.3 1602.06  26
   2   3 -17 20925.5 1551.06  25
  -2  -3 -17 21255.9 1672.21  26
   2  -3 -17 20624.2 1492.69  28
   2   3 -17 22495.6 1569.95  29
  -2  -3 -17 21309.4 1678.22  30
   2  -3 -17 22193.2 1676.10  30
  -2   3 -17 21177.0 1689.53  30
   2  -3 -17 20044.3 1461.49  29
   2   3 -17 22007.6 1547.63  28
   2   3 -17 19502.1 1565.26  30
  -2   3 -17 20233.6 1544.82  22
  -2  -3 -17 21191.4 1575.38  22
   2  -3 -17 21880.9 1574.38  22
   2   3 -17 20768.1 1525.37  22
   2  -3 -15 34586.6 1793.19  25
  -2  -3 -15 34805.4 1846.86  25
   2   3 -15 31777.3 1749.62  25
  -2   3 -15 31419.1 1799.55  25
  -2  -3 -15 35399.2 1949.67  26
  -2   3 -15 27938.6 1736.33  26
  -2   3 -15 33358.4 1947.61  30
[truncated: 2,200,654 more chars]
