# Supplementary material for: Anionic T‐Shaped Platinum(0) Pincer Complexes and Platinum(I) Intermediates in Radical Reactions With Alkyl Halides
Source: Angew Chem Int Ed Engl. 2026 Jun 3;65(30):e3980943. doi: 10.1002/anie.3980943 (PMC13383245; doi:10.1002/anie.3980943)
Supplement: Supplementary file 2 — Supporting File 2: anie73022‐sup‐0002‐cif.zip. [file ANIE-65-e3980943-s001.zip › anie73022-sup-0002-cif/ga_vk58.cif]

data_ga_vk58
_audit_creation_date               2025-11-03
_audit_creation_method
;
Olex2 1.5
(compiled 2025.07.13 svn.rb7424aed for OlexSys, GUI svn.r7314)
;
_shelx_SHELXL_version_number       '2018/3'
_audit_contact_author_address      ?
_audit_contact_author_email        ?
_audit_contact_author_name         ''
_audit_contact_author_phone        ?
_publ_contact_author_id_orcid      ?
_publ_section_references
;
Dolomanov, O.V., Bourhis, L.J., Gildea, R.J, Howard, J.A.K. & Puschmann, H.
 (2009), J. Appl. Cryst. 42, 339-341.

Sheldrick, G.M. (2015). Acta Cryst. A71, 3-8.

Sheldrick, G.M. (2015). Acta Cryst. C71, 3-8.
;
_chemical_name_common              ?
_chemical_name_systematic          ?
_chemical_formula_moiety           '0.8(C44 H73 N P2 Pt)'
_chemical_formula_sum              'C35.20 H58.40 N0.80 P1.60 Pt0.80'
_chemical_formula_weight           698.45
_chemical_melting_point            ?
_chemical_oxdiff_formula           C44H73NP2Pt
_chemical_oxdiff_usercomment       vjk365
loop_
  _atom_type_symbol
  _atom_type_description
  _atom_type_scat_dispersion_real
  _atom_type_scat_dispersion_imag
  _atom_type_scat_source
 'C' 'C' 0.0181 0.0091 'International Tables Vol C Tables 4.2.6.8 and 6.1.1.4'
 'H' 'H' 0.0000 0.0000 'International Tables Vol C Tables 4.2.6.8 and 6.1.1.4'
 'N' 'N' 0.0311 0.0180 'International Tables Vol C Tables 4.2.6.8 and 6.1.1.4'
 'P' 'P' 0.2955 0.4335 'International Tables Vol C Tables 4.2.6.8 and 6.1.1.4'
 'Pt' 'Pt' -4.5932 6.9264
 'International Tables Vol C Tables 4.2.6.8 and 6.1.1.4'

_shelx_space_group_comment
;
The symmetry employed for this shelxl refinement is uniquely defined
by the following loop, which should always be used as a source of
symmetry information in preference to the above space-group names.
They are only intended as comments.
;
_space_group_crystal_system        'monoclinic'
_space_group_IT_number             14
_space_group_name_H-M_alt          'P 1 21/c 1'
_space_group_name_Hall             '-P 2ybc'
loop_
  _space_group_symop_operation_xyz
 'x, y, z'
 '-x, y+1/2, -z+1/2'
 '-x, -y, -z'
 'x, -y-1/2, z-1/2'

_cell_length_a                     12.63430(10)
_cell_length_b                     15.42100(10)
_cell_length_c                     22.00250(10)
_cell_angle_alpha                  90
_cell_angle_beta                   105.9370(10)
_cell_angle_gamma                  90
_cell_volume                       4122.06(5)
_cell_formula_units_Z              5
_cell_measurement_reflns_used      46231
_cell_measurement_temperature      110(15)
_cell_measurement_theta_max        71.3440
_cell_measurement_theta_min        4.1810
_shelx_estimated_absorpt_T_max     0.559
_shelx_estimated_absorpt_T_min     0.428
_exptl_absorpt_coefficient_mu      7.311
_exptl_absorpt_correction_T_max    0.633
_exptl_absorpt_correction_T_min    0.440
_exptl_absorpt_correction_type     gaussian
_exptl_absorpt_process_details
;
CrysAlisPro 1.171.44.85a (Rigaku Oxford Diffraction, 2024)
Numerical absorption correction based on gaussian integration over
a multifaceted crystal model
Empirical absorption correction using spherical harmonics,
implemented in SCALE3 ABSPACK scaling algorithm.
;
_exptl_absorpt_special_details     ?
_exptl_crystal_colour              colourless
_exptl_crystal_colour_primary      colourless
_exptl_crystal_density_diffrn      1.407
_exptl_crystal_density_meas        ?
_exptl_crystal_density_method      ?
_exptl_crystal_description         block
_exptl_crystal_F_000               1808
loop_
  _exptl_crystal_face_index_h
  _exptl_crystal_face_index_k
  _exptl_crystal_face_index_l
  _exptl_crystal_face_perp_dist
 4 4 -12 0.0493
 -5 -8 0 0.0495
 -4 -4 12 0.0556
 5 8 -1 0.0519
 0 -9 6 0.0744
 8 1 2 0.0458
 -7 -4 0 0.0573
 -5 5 -5 0.0496
 -1 9 -6 0.0364
 2 9 -5 0.0431
 5 0 9 0.0580
 -6 7 2 0.0431
 -4 9 1 0.0452
 6 -7 -5 0.0416
 8 1 -6 0.0559
 -7 1 10 0.0386
 -5 -3 -8 0.0702
 2 7 -11 0.0336

_exptl_crystal_size_max            0.14
_exptl_crystal_size_mid            0.11
_exptl_crystal_size_min            0.09
loop_
  _exptl_oxdiff_crystal_face_indexfrac_h
  _exptl_oxdiff_crystal_face_indexfrac_k
  _exptl_oxdiff_crystal_face_indexfrac_l
  _exptl_oxdiff_crystal_face_x
  _exptl_oxdiff_crystal_face_y
  _exptl_oxdiff_crystal_face_z
 4.4362 3.7715 -12.4447 0.7029 0.2099 0.6796
 -4.6743 -8.0774 0.1143 0.2170 0.0624 -0.9742
 -4.4434 -3.7896 12.4271 -0.7012 -0.2095 -0.6815
 4.7639 8.0611 -0.6585 -0.1812 -0.0517 0.9821
 0.4858 -8.9881 5.7666 -0.0191 -0.7232 -0.6904
 7.5238 0.7935 1.7569 -0.0200 -0.7927 0.6093
 -7.3782 -3.5275 -0.0035 0.0142 0.5729 -0.8195
 -5.2805 5.3880 -4.9510 0.0257 0.9983 0.0523
 -0.8519 8.8707 -5.8028 0.0199 0.7559 0.6544
 2.2739 9.1732 -5.0559 0.0115 0.4246 0.9053
 4.6096 0.0516 9.1577 -0.4976 -0.8133 0.3015
 -6.0295 6.7646 2.1342 -0.4763 0.8764 0.0707
 -3.5309 9.0071 0.6786 -0.4293 0.7906 0.4366
 5.7516 -6.9728 -4.8290 0.6468 -0.7567 -0.0947
 8.0527 1.0031 -6.0298 0.4637 -0.5414 0.7013
 -7.0915 0.5841 10.2320 -0.7677 0.3650 -0.5266
 -4.9680 -2.7354 -7.8884 0.5121 0.6658 -0.5427
 1.7112 6.7531 -10.5445 0.4323 0.5668 0.7013

_exptl_transmission_factor_max     ?
_exptl_transmission_factor_min     ?
_diffrn_reflns_av_R_equivalents    0.0330
_diffrn_reflns_av_unetI/netI       0.0143
_diffrn_reflns_Laue_measured_fraction_full  1.000
_diffrn_reflns_Laue_measured_fraction_max  0.997
_diffrn_reflns_limit_h_max         15
_diffrn_reflns_limit_h_min         -15
_diffrn_reflns_limit_k_max         18
_diffrn_reflns_limit_k_min         -18
_diffrn_reflns_limit_l_max         27
_diffrn_reflns_limit_l_min         -26
_diffrn_reflns_number              59833
_diffrn_reflns_point_group_measured_fraction_full  1.000
_diffrn_reflns_point_group_measured_fraction_max  0.997
_diffrn_reflns_theta_full          67.684
_diffrn_reflns_theta_max           71.303
_diffrn_reflns_theta_min           3.547
_diffrn_ambient_environment        N~2~
_diffrn_ambient_temperature        110(15)
_diffrn_detector                   'CCD plate'
_diffrn_detector_area_resol_mean   15.9241
_diffrn_detector_type              Eos
_diffrn_measured_fraction_theta_full  1.000
_diffrn_measured_fraction_theta_max  0.997
_diffrn_measurement_details
;
List of Runs (angles in degrees, time in seconds):

  # Type    Start    End  Width  t~exp~   \w     \q     \k     \f   Frames
--------------------------------------------------------------------------
  1  \w    -21.00  11.00   1.00    6.00    --    0.00 -57.00 -30.00   32
  2  \w     11.00  69.00   1.00    6.00    --    0.00  57.00 120.00   58
  3  \w    -20.00   7.00   1.00    6.00    --    0.00  57.00 -90.00   27
  4  \w    -69.00 -23.00   1.00    6.00    --    0.00 -57.00 -30.00   46
  5  \w    -20.00   8.00   1.00    6.00    --    0.00  57.00 120.00   28
  6  \w     37.00  69.00   1.00    6.00    --    0.00  57.00 -90.00   32
  7  \w    -34.00   2.00   1.00    6.00    --   14.00 119.00-109.53   36
  8  \w    -32.00  10.00   1.00    6.00    --   14.00 111.00 -12.97   42
  9  \w    -18.00   7.00   1.00    6.00    --   26.00 105.00  32.39   25
 10  \w     -2.00  23.00   1.00   16.00    --   38.00  95.00 -98.50   25
 11  \w      5.00  30.00   1.00   16.00    --   42.00  90.00 -61.29   25
 12  \w      6.00  33.00   1.00   16.00    --   42.00  88.00 155.28   27
 13  \w     13.00  38.00   1.00   16.00    --   46.00  83.00  43.72   25
 14  \w     13.00  38.00   1.00   16.00    --   46.00  83.00 124.26   25
 15  \w     15.00  40.00   1.00   16.00    --   46.00  81.00  90.12   25
 16  \w     18.00  43.00   1.00   16.00    --   50.00  81.00   0.14   25
 17  \w     17.00  42.00   1.00   16.00    --   50.00  82.00 -53.42   25
 18  \w     17.00  42.00   1.00   16.00    --   50.00  82.00 -97.00   25
 19  \w     17.00  42.00   1.00   16.00    --   50.00  82.00-148.36   25
 20  \w     24.00 103.00   1.00   16.00    --   54.49-125.00 -60.00   79
 21  \w      6.00  67.00   1.00   16.00    --   54.49 -99.00  90.00   61
 22  \w     -8.00  73.00   1.00   16.00    --   54.49 -57.00 120.00   81
 23  \w     75.00 119.00   1.00   16.00    --   54.49  77.00-180.00   44
 24  \w    -14.00  74.00   1.00   16.00    --   54.49 -57.00 -60.00   88
 25  \w     24.00  51.00   1.00   16.00    --   54.49  77.00-180.00   27
 26  \w     80.00 114.00   1.00   16.00    --   58.00  76.00 105.13   34
 27  \w     29.00  68.00   1.00   16.00    --   58.00  76.00 105.13   39
 28  \w     92.00 124.00   1.00   16.00    --   58.00  77.00  29.13   32
 29  \w     29.00 128.00   1.00   16.00    --   58.00  75.00-103.90   99
 30  \w     29.00 120.00   1.00   16.00    --   58.00  76.00 -36.58   91
 31  \w     29.00  54.00   1.00   16.00    --   58.00  77.00  29.13   25
 32  \w     28.00  77.00   1.00   16.00    --   58.00  77.00  58.88   49
 33  \w     98.00 125.00   1.00   16.00    --   58.00  77.00-155.76   27
 34  \w     64.00 128.00   1.00   16.00    --   58.00  75.00  10.25   64
 35  \w     29.00  55.00   1.00   16.00    --   58.00  76.00 -61.66   26
 36  \w     30.00  56.00   1.00   16.00    --   58.00  75.00  10.25   26
 37  \w     80.00 122.00   1.00   16.00    --   58.00  77.00 130.64   42
 38  \w     28.00  63.00   1.00   16.00    --   58.00  77.00-155.76   35
 39  \w     28.00  68.00   1.00   16.00    --   58.00  77.00 130.64   40
 40  \w     88.00 128.00   1.00   16.00    --   58.00  77.00  58.88   40
 41  \w     83.00 116.00   1.00   20.00    --  108.98  38.00 120.00   33
 42  \w     83.00 114.00   1.00   20.00    --  108.98  38.00   0.00   31
 43  \w     40.00 123.00   1.00   20.00    --  108.98 -50.00-180.00   83
 44  \w     83.00 111.00   1.00   20.00    --  108.98  38.00-180.00   28
 45  \w     53.00  84.00   1.00   20.00    --  108.98 -92.00 120.00   31
 46  \w     37.00 105.00   1.00   20.00    --  108.98 -92.00-180.00   68
 47  \w     54.00 112.00   1.00   20.00    --  108.98-111.00  60.00   58
 48  \w    116.00 177.00   1.00   20.00    --  108.98  77.00-180.00   61
 49  \w    113.00 168.00   1.00   20.00    --  108.98  77.00 120.00   55
 50  \w     79.00 104.00   1.00   20.00    --  108.98  77.00-180.00   25
 51  \w    115.00 157.00   1.00   20.00    --  108.98  77.00 -60.00   42
 52  \w     79.00 105.00   1.00   20.00    --  108.98  77.00 120.00   26
 53  \w     87.00 113.00   1.00   20.00    --  108.98-111.00 -60.00   26
 54  \w     79.00 111.00   1.00   20.00    --  108.98  77.00 -60.00   32
 55  \w     79.00 151.00   1.00   20.00    --  108.98  77.00  60.00   72
 56  \w    113.00 178.00   1.00   20.00    --  108.98  77.00 -90.00   65
 57  \w     79.00 106.00   1.00   20.00    --  108.98  77.00 -90.00   27
 58  \w     86.00 114.00   1.00   20.00    --  108.98  64.00-180.00   28
 59  \w     79.00 170.00   1.00   20.00    --  108.98  77.00 -30.00   91
 60  \w     79.00 152.00   1.00   20.00    --  108.98  77.00   0.00   73
 61  \w     86.00 112.00   1.00   20.00    --  108.98  64.00   0.00   26
 62  \w     83.00 110.00   1.00   20.00    --  108.98  38.00 150.00   27
 63  \w     79.00 105.00   1.00   20.00    --  108.98  77.00  30.00   26
 64  \w     84.00 109.00   1.00   20.00    --  108.98 -92.00  90.00   25
 65  \w     37.00  78.00   1.00   20.00    --  108.98 -92.00  90.00   41
 66  \w     79.00 173.00   1.00   20.00    --  108.98  77.00-120.00   94
 67  \w     64.00 139.00   1.00   20.00    --  108.98 -77.00-120.00   75
 68  \w    114.00 177.00   1.00   20.00    --  108.98  77.00  90.00   63
 69  \w     83.00 110.00   1.00   20.00    --  108.98  38.00 -60.00   27
 70  \w     79.00 104.00   1.00   20.00    --  108.98  77.00  90.00   25
 71  \w     89.00 115.00   1.00   20.00    --  108.98  50.00-150.00   26
 72  \w     83.00 111.00   1.00   20.00    --  108.98  38.00 -90.00   28
 73  \w     83.00 113.00   1.00   20.00    --  108.98  38.00 -30.00   30
 74  \w     86.00 111.00   1.00   20.00    --  108.98  64.00  60.00   25
 75  \w     86.00 167.00   1.00   20.00    --  108.98  64.00-150.00   81
 76  \w     86.00 165.00   1.00   20.00    --  108.98  64.00  30.00   79
 77  \w    109.00 172.00   1.00   20.00    --  108.98  77.00 150.00   63
 78  \w     79.00 105.00   1.00   20.00    --  108.98  77.00-150.00   26
 79  \w     79.00 105.00   1.00   20.00    --  108.98  77.00 150.00   26
;
_diffrn_measurement_device         'four-circle diffractometer'
_diffrn_measurement_device_type    'SuperNova, Dual, Cu at home/near, Eos'
_diffrn_measurement_method         '\w scans'
_diffrn_orient_matrix_type        
 'CrysAlisPro convention (1999,Acta A55,543-557)'
_diffrn_orient_matrix_UB_11        0.0157153000
_diffrn_orient_matrix_UB_12        -0.0368325000
_diffrn_orient_matrix_UB_13        -0.0620396000
_diffrn_orient_matrix_UB_21        -0.1018694000
_diffrn_orient_matrix_UB_22        0.0506930000
_diffrn_orient_matrix_UB_23        -0.0378205000
_diffrn_orient_matrix_UB_31        0.0738810000
_diffrn_orient_matrix_UB_32        0.0777850000
_diffrn_orient_matrix_UB_33        -0.0047017000
_diffrn_oxdiff_digest_od_ed
;

;
_diffrn_radiation_monochromator    mirror
_diffrn_radiation_probe            x-ray
_diffrn_radiation_type             'Cu K\a'
_diffrn_radiation_wavelength       1.54184
_diffrn_source                     'micro-focus sealed X-ray tube'
_diffrn_source_type                'SuperNova (Cu) X-ray Source'
_reflns_Friedel_coverage           0.000
_reflns_Friedel_fraction_full      .
_reflns_Friedel_fraction_max       .
_reflns_number_gt                  7866
_reflns_number_total               7978
_reflns_special_details
;
 Reflections were merged by SHELXL according to the crystal
 class for the calculation of statistics and refinement.
 
 _reflns_Friedel_fraction is defined as the number of unique
 Friedel pairs measured divided by the number that would be
 possible theoretically, ignoring centric projections and
 systematic absences.
;
_reflns_threshold_expression       'I > 2\s(I)'
_computing_cell_refinement         'CrysAlisPro 1.171.44.85a (Rigaku OD, 2024)'
_computing_data_collection        
 'CrysAlisPro system (CCD 43.144a 64-bit (release 23-01-2025))'
_computing_data_reduction          'CrysAlisPro 1.171.44.85a (Rigaku OD, 2024)'
_computing_molecular_graphics      'Olex2 1.5 (Dolomanov et al., 2009)'
_computing_publication_material    'Olex2 1.5 (Dolomanov et al., 2009)'
_computing_structure_refinement    'SHELXL 2018/3 (Sheldrick, 2015)'
_computing_structure_solution      'SHELXT 2018/2 (Sheldrick, 2018)'
_refine_diff_density_max           1.010
_refine_diff_density_min           -1.095
_refine_diff_density_rms           0.080
_refine_ls_extinction_coef         .
_refine_ls_extinction_method       none
_refine_ls_goodness_of_fit_ref     1.058
_refine_ls_hydrogen_treatment      constr
_refine_ls_matrix_type             full
_refine_ls_number_parameters       451
_refine_ls_number_reflns           7978
_refine_ls_number_restraints       0
_refine_ls_R_factor_all            0.0249
_refine_ls_R_factor_gt             0.0246
_refine_ls_restrained_S_all        1.058
_refine_ls_shift/su_max            0.003
_refine_ls_shift/su_mean           0.000
_refine_ls_structure_factor_coef   Fsqd
_refine_ls_weighting_details      
 'w=1/[\s^2^(Fo^2^)+(0.0342P)^2^+6.2433P] where P=(Fo^2^+2Fc^2^)/3'
_refine_ls_weighting_scheme        calc
_refine_ls_wR_factor_gt            0.0618
_refine_ls_wR_factor_ref           0.0621
_refine_special_details            ?
_olex2_refinement_description
;
1. Fixed Uiso
 At 1.2 times of:
  All C(H) groups, All C(H,H) groups
 At 1.5 times of:
  All C(H,H,H) groups
2.a Ternary CH refined with riding coordinates:
 C013(H013)
2.b Secondary CH2 refined with riding coordinates:
 C005(H00A,H00B), C006(H00C,H00D), C00M(H00K,H00M), C00T(H00T,H00U), C00U(H00V,
 H00W), C014(H01J,H01K), C01C(H3,HN)
2.c Aromatic/amide H refined with riding coordinates:
 C00B(H00E), C00D(H00F), C00G(H00G), C00L(H00L)
2.d Idealised Me refined as rotating group:
 C00K(H00H,H00I,H00J), C00P(H00N,H00O,H00P), C00R(H00Q,H00R,H00S), C00V(H00X,
 H00Y,H), C00W(H00Z,HA,HB), C00X(H00,HC,HD), C00Y(H1,HE,HF), C00Z(H2,HG,HH),
 C010(H01A,H01B,H01C), C011(H01D,H01E,H01F), C012(H01G,H01H,H01I), C015(H01L,
 H01M,H01N), C016(H01O,H01P,H01Q), C017(H01R,H01S,H01T), C018(H01U,H01V,H01W),
 C019(H01X,H01Y,HI), C01A(H01Z,HJ,HK), C01B(H01,HL,HM)
;
_atom_sites_solution_hydrogens     geom
_atom_sites_solution_primary       dual
_atom_sites_solution_secondary     ?
loop_
  _atom_site_label
  _atom_site_type_symbol
  _atom_site_fract_x
  _atom_site_fract_y
  _atom_site_fract_z
  _atom_site_U_iso_or_equiv
  _atom_site_adp_type
  _atom_site_occupancy
  _atom_site_site_symmetry_order
  _atom_site_calc_flag
  _atom_site_refinement_flags_posn
  _atom_site_refinement_flags_adp
  _atom_site_refinement_flags_occupancy
  _atom_site_disorder_assembly
  _atom_site_disorder_group
 Pt01 Pt 0.65450(2) 0.42113(2) 0.38690(2) 0.01655(5) Uani 1 1 d . . . . .
 P002 P 0.70198(5) 0.35941(4) 0.48732(3) 0.01712(12) Uani 1 1 d . . . . .
 P003 P 0.61436(5) 0.51693(4) 0.29989(3) 0.01803(12) Uani 1 1 d . . . . .
 N004 N 0.48277(17) 0.42173(13) 0.38690(10) 0.0184(4) Uani 1 1 d . . . . .
 C005 C 0.8172(2) 0.40164(19) 0.38486(13) 0.0246(5) Uani 1 1 d . . . . .
 H00A H 0.853237 0.459209 0.389214 0.029 Uiso 1 1 calc R U . . .
 H00B H 0.854408 0.367936 0.423055 0.029 Uiso 1 1 calc R U . . .
 C006 C 0.5818(2) 0.36568(17) 0.51918(11) 0.0209(5) Uani 1 1 d . . . . .
 H00C H 0.600349 0.337720 0.561293 0.025 Uiso 1 1 calc R U . . .
 H00D H 0.564991 0.427376 0.524791 0.025 Uiso 1 1 calc R U . . .
 C007 C 0.4402(2) 0.35409(16) 0.41554(12) 0.0198(5) Uani 1 1 d . . . . .
 C008 C 0.3975(2) 0.43928(17) 0.33287(12) 0.0200(5) Uani 1 1 d . . . . .
 C009 C 0.4815(2) 0.32285(17) 0.47733(12) 0.0219(5) Uani 1 1 d . . . . .
 C00A C 0.8047(2) 0.42635(17) 0.54845(13) 0.0248(6) Uani 1 1 d . . . . .
 C00B C 0.2137(2) 0.39058(18) 0.27385(12) 0.0226(5) Uani 1 1 d . . . . .
 H00E H 0.154822 0.350463 0.268510 0.027 Uiso 1 1 calc R U . . .
 C00C C 0.3899(2) 0.50897(17) 0.29128(12) 0.0225(5) Uani 1 1 d . . . . .
 C00D C 0.2800(2) 0.25879(18) 0.40019(12) 0.0237(5) Uani 1 1 d . . . . .
 H00F H 0.211867 0.237955 0.374049 0.028 Uiso 1 1 calc R U . . .
 C00E C 0.3080(2) 0.38124(17) 0.32446(12) 0.0211(5) Uani 1 1 d . . . . .
 C00F C 0.2060(2) 0.45831(18) 0.23139(12) 0.0228(5) Uani 1 1 d . . . . .
 C00G C 0.2941(2) 0.51731(18) 0.24176(12) 0.0248(5) Uani 1 1 d . . . . .
 H00G H 0.287993 0.565052 0.213721 0.030 Uiso 1 1 calc R U . . .
 C00H C 0.3364(2) 0.32453(17) 0.37846(12) 0.0216(5) Uani 1 1 d . . . . .
 C00I C 0.5794(2) 0.47533(19) 0.21478(12) 0.0271(6) Uani 1 1 d . . . . .
 C00J C 0.7107(2) 0.61418(18) 0.31177(14) 0.0287(6) Uani 1 1 d . . . . .
 C00K C 0.6604(3) 0.19497(18) 0.43578(14) 0.0308(6) Uani 1 1 d . . . . .
 H00H H 0.583993 0.199596 0.437634 0.046 Uiso 1 1 calc R U . . .
 H00I H 0.680515 0.133669 0.435108 0.046 Uiso 1 1 calc R U . . .
 H00J H 0.667968 0.223522 0.397404 0.046 Uiso 1 1 calc R U . . .
 C00L C 0.4232(2) 0.25881(18) 0.49804(12) 0.0243(5) Uani 1 1 d . . . . .
 H00L H 0.451524 0.237291 0.539815 0.029 Uiso 1 1 calc R U . . .
 C00M C 0.4844(2) 0.57115(16) 0.30199(14) 0.0235(5) Uani 1 1 d . . . . .
 H00K H 0.494891 0.599593 0.343569 0.028 Uiso 1 1 calc R U . . .
 H00M H 0.466516 0.616765 0.269090 0.028 Uiso 1 1 calc R U . . .
 C00N C 0.7370(2) 0.23916(18) 0.49426(13) 0.0262(5) Uani 1 1 d . . . . .
 C00O C 0.2623(2) 0.15108(19) 0.48357(13) 0.0300(6) Uani 1 1 d . . . . .
 C00P C 0.1125(2) 0.5350(2) 0.12777(13) 0.0315(6) Uani 1 1 d . . . . .
 H00N H 0.044964 0.536591 0.092794 0.047 Uiso 1 1 calc R U . . .
 H00O H 0.174886 0.519660 0.111473 0.047 Uiso 1 1 calc R U . . .
 H00P H 0.125334 0.592075 0.147996 0.047 Uiso 1 1 calc R U . . .
 C00Q C 0.3237(2) 0.22384(18) 0.46024(12) 0.0240(5) Uani 1 1 d . . . . .
 C00R C 0.5094(3) 0.5394(2) 0.16710(13) 0.0343(6) Uani 1 1 d . . . . .
 H00Q H 0.442005 0.552786 0.179035 0.051 Uiso 1 1 calc R U . . .
 H00R H 0.490206 0.513463 0.124809 0.051 Uiso 1 1 calc R U . . .
 H00S H 0.551342 0.592814 0.166972 0.051 Uiso 1 1 calc R U . . .
 C00S C 0.1005(2) 0.46693(19) 0.17638(13) 0.0276(6) Uani 1 1 d . . . . .
 C00T C 0.9637(2) 0.3332(2) 0.33934(16) 0.0347(7) Uani 1 1 d . . . . .
 H00T H 1.005009 0.383311 0.329465 0.042 Uiso 1 1 calc R U . . .
 H00U H 0.997184 0.315889 0.383812 0.042 Uiso 1 1 calc R U . . .
 C00U C 0.7840(2) 0.2713(2) 0.30654(14) 0.0323(6) Uani 1 1 d . . . . .
 H00V H 0.705068 0.280363 0.284864 0.039 Uiso 1 1 calc R U . . .
 H00W H 0.790671 0.230839 0.342319 0.039 Uiso 1 1 calc R U . . .
 C00V C 0.1452(2) 0.1807(2) 0.48213(15) 0.0351(7) Uani 1 1 d . . . . .
 H00X H 0.149427 0.232856 0.508178 0.053 Uiso 1 1 calc R U . . .
 H00Y H 0.107923 0.134448 0.498810 0.053 Uiso 1 1 calc R U . . .
 H H 0.103683 0.193761 0.438504 0.053 Uiso 1 1 calc R U . . .
 C00W C 0.7157(3) 0.19645(19) 0.55331(14) 0.0348(7) Uani 1 1 d . . . . .
 H00Z H 0.760904 0.224977 0.591438 0.052 Uiso 1 1 calc R U . . .
 HA H 0.734936 0.134804 0.554322 0.052 Uiso 1 1 calc R U . . .
 HB H 0.637727 0.202483 0.551620 0.052 Uiso 1 1 calc R U . . .
 C00X C 0.8567(3) 0.2200(2) 0.49579(16) 0.0379(7) Uani 1 1 d . . . . .
 H00 H 0.872038 0.244025 0.457876 0.057 Uiso 1 1 calc R U . . .
 HC H 0.868430 0.157108 0.496997 0.057 Uiso 1 1 calc R U . . .
 HD H 0.906061 0.246495 0.533485 0.057 Uiso 1 1 calc R U . . .
 C00Y C 0.5121(3) 0.3902(2) 0.21307(15) 0.0416(8) Uani 1 1 d . . . . .
 H1 H 0.549315 0.353108 0.248708 0.062 Uiso 1 1 calc R U . . .
 HE H 0.506555 0.359477 0.173315 0.062 Uiso 1 1 calc R U . . .
 HF H 0.438139 0.404445 0.216100 0.062 Uiso 1 1 calc R U . . .
 C00Z C 0.0049(2) 0.4932(2) 0.20271(15) 0.0378(7) Uani 1 1 d . . . . .
 H2 H 0.020909 0.549514 0.223934 0.057 Uiso 1 1 calc R U . . .
 HG H -0.004734 0.449470 0.233050 0.057 Uiso 1 1 calc R U . . .
 HH H -0.062808 0.497560 0.167983 0.057 Uiso 1 1 calc R U . . .
 C010 C 0.3198(3) 0.1235(2) 0.55102(15) 0.0410(8) Uani 1 1 d . . . . .
 H01A H 0.394496 0.103736 0.553380 0.062 Uiso 1 1 calc R U . . .
 H01B H 0.278429 0.076151 0.563528 0.062 Uiso 1 1 calc R U . . .
 H01C H 0.323345 0.172868 0.579567 0.062 Uiso 1 1 calc R U . . .
 C011 C 0.7521(3) 0.5169(2) 0.54588(17) 0.0461(8) Uani 1 1 d . . . . .
 H01D H 0.728817 0.537000 0.501974 0.069 Uiso 1 1 calc R U . . .
 H01E H 0.806066 0.557488 0.571293 0.069 Uiso 1 1 calc R U . . .
 H01F H 0.688061 0.513660 0.562751 0.069 Uiso 1 1 calc R U . . .
 C012 C 0.8204(3) 0.5950(2) 0.2958(2) 0.0463(8) Uani 1 1 d . . . . .
 H01G H 0.807550 0.593323 0.249860 0.069 Uiso 1 1 calc R U . . .
 H01H H 0.849342 0.538926 0.313932 0.069 Uiso 1 1 calc R U . . .
 H01I H 0.873869 0.640717 0.313664 0.069 Uiso 1 1 calc R U . . .
 C013 C 0.8413(2) 0.3571(2) 0.32904(14) 0.0327(6) Uani 1 1 d . . . . .
 H013 H 0.820836 0.398354 0.292621 0.039 Uiso 1 1 calc R U . . .
 C014 C 0.8458(3) 0.2372(2) 0.26069(14) 0.0352(7) Uani 1 1 d . . . . .
 H01J H 0.822149 0.267577 0.219548 0.042 Uiso 1 1 calc R U . . .
 H01K H 0.833841 0.174095 0.253572 0.042 Uiso 1 1 calc R U . . .
 C015 C 0.8229(3) 0.3924(3) 0.61608(13) 0.0421(8) Uani 1 1 d . . . . .
 H01L H 0.751557 0.381285 0.624080 0.063 Uiso 1 1 calc R U . . .
 H01M H 0.863415 0.435728 0.646145 0.063 Uiso 1 1 calc R U . . .
 H01N H 0.865442 0.338419 0.621213 0.063 Uiso 1 1 calc R U . . .
 C016 C 0.0733(3) 0.3804(2) 0.14146(15) 0.0391(7) Uani 1 1 d . . . . .
 H01O H 0.007731 0.387242 0.105627 0.059 Uiso 1 1 calc R U . . .
 H01P H 0.059188 0.336372 0.170413 0.059 Uiso 1 1 calc R U . . .
 H01Q H 0.135544 0.362126 0.125998 0.059 Uiso 1 1 calc R U . . .
 C017 C 0.2529(4) 0.0730(2) 0.4400(2) 0.0483(9) Uani 1 1 d . . . . .
 H01R H 0.216934 0.090537 0.396435 0.073 Uiso 1 1 calc R U . . .
 H01S H 0.209166 0.027752 0.452964 0.073 Uiso 1 1 calc R U . . .
 H01T H 0.326614 0.050602 0.442699 0.073 Uiso 1 1 calc R U . . .
 C018 C 0.6779(3) 0.4507(3) 0.19114(16) 0.0530(10) Uani 1 1 d . . . . .
 H01U H 0.725127 0.501529 0.192865 0.079 Uiso 1 1 calc R U . . .
 H01V H 0.652028 0.430028 0.147429 0.079 Uiso 1 1 calc R U . . .
 H01W H 0.719789 0.404629 0.217892 0.079 Uiso 1 1 calc R U . . .
 C019 C 0.9160(3) 0.4363(3) 0.53584(17) 0.0461(9) Uani 1 1 d . . . . .
 H01X H 0.950220 0.379177 0.536573 0.069 Uiso 1 1 calc R U . . .
 H01Y H 0.963185 0.473231 0.568510 0.069 Uiso 1 1 calc R U . . .
 HI H 0.906627 0.463068 0.494291 0.069 Uiso 1 1 calc R U . . .
 C01A C 0.6597(3) 0.6940(2) 0.2743(2) 0.0546(10) Uani 1 1 d . . . . .
 H01Z H 0.712462 0.742012 0.283802 0.082 Uiso 1 1 calc R U . . .
 HJ H 0.592954 0.710360 0.286026 0.082 Uiso 1 1 calc R U . . .
 HK H 0.640782 0.680933 0.229012 0.082 Uiso 1 1 calc R U . . .
 C01B C 0.7402(3) 0.6350(2) 0.38255(17) 0.0459(8) Uani 1 1 d . . . . .
 H01 H 0.779555 0.585786 0.406668 0.069 Uiso 1 1 calc R U . . .
 HL H 0.672672 0.645989 0.395013 0.069 Uiso 1 1 calc R U . . .
 HM H 0.787240 0.686623 0.391225 0.069 Uiso 1 1 calc R U . . .
 C01C C 0.9666(3) 0.2569(2) 0.29446(19) 0.0467(9) Uani 1 1 d . . . . .
 H3 H 1.007274 0.273210 0.263592 0.056 Uiso 1 1 calc R U . . .
 HN H 1.002738 0.205682 0.318611 0.056 Uiso 1 1 calc R U . . .

loop_
  _atom_site_aniso_label
  _atom_site_aniso_U_11
  _atom_site_aniso_U_22
  _atom_site_aniso_U_33
  _atom_site_aniso_U_23
  _atom_site_aniso_U_13
  _atom_site_aniso_U_12
 Pt01 0.01505(6) 0.01797(7) 0.01585(6) -0.00039(3) 0.00294(4) -0.00128(3)
 P002 0.0167(3) 0.0184(3) 0.0149(3) 0.0001(2) 0.0019(2) -0.0005(2)
 P003 0.0174(3) 0.0180(3) 0.0184(3) 0.0021(2) 0.0044(2) -0.0019(2)
 N004 0.0130(10) 0.0235(11) 0.0197(10) 0.0031(8) 0.0064(8) -0.0005(7)
 C005 0.0151(12) 0.0316(14) 0.0292(14) -0.0014(11) 0.0097(10) 0.0015(10)
 C006 0.0186(12) 0.0259(13) 0.0178(11) -0.0001(10) 0.0043(9) -0.0009(10)
 C007 0.0157(11) 0.0221(12) 0.0219(12) 0.0030(10) 0.0058(9) -0.0012(9)
 C008 0.0140(11) 0.0259(12) 0.0200(12) 0.0024(10) 0.0044(9) 0.0034(10)
 C009 0.0200(12) 0.0248(13) 0.0201(12) -0.0004(10) 0.0042(10) -0.0005(10)
 C00A 0.0238(13) 0.0282(14) 0.0204(13) -0.0029(10) 0.0029(11) -0.0065(10)
 C00B 0.0170(11) 0.0291(13) 0.0217(12) 0.0004(10) 0.0056(10) -0.0007(10)
 C00C 0.0202(12) 0.0238(13) 0.0255(13) 0.0020(10) 0.0096(10) 0.0034(10)
 C00D 0.0202(12) 0.0282(13) 0.0215(12) 0.0017(10) 0.0038(10) -0.0049(10)
 C00E 0.0182(12) 0.0255(13) 0.0201(12) 0.0013(10) 0.0059(9) 0.0001(10)
 C00F 0.0187(12) 0.0281(14) 0.0219(12) 0.0024(10) 0.0063(10) 0.0046(10)
 C00G 0.0230(13) 0.0274(14) 0.0250(13) 0.0078(10) 0.0084(10) 0.0059(10)
 C00H 0.0181(12) 0.0277(13) 0.0185(11) 0.0010(10) 0.0041(9) -0.0016(10)
 C00I 0.0318(14) 0.0305(14) 0.0185(12) 0.0007(10) 0.0062(10) 0.0048(11)
 C00J 0.0249(13) 0.0237(14) 0.0360(15) 0.0005(12) 0.0058(11) -0.0083(11)
 C00K 0.0393(16) 0.0228(13) 0.0309(14) -0.0044(11) 0.0106(12) -0.0023(12)
 C00L 0.0239(13) 0.0296(14) 0.0188(12) 0.0032(10) 0.0049(10) -0.0004(11)
 C00M 0.0235(13) 0.0197(13) 0.0285(14) 0.0035(10) 0.0095(11) 0.0034(10)
 C00N 0.0301(14) 0.0225(13) 0.0252(13) -0.0005(10) 0.0063(11) 0.0022(11)
 C00O 0.0307(14) 0.0305(15) 0.0276(14) 0.0064(11) 0.0062(11) -0.0064(12)
 C00P 0.0293(14) 0.0360(16) 0.0263(14) 0.0061(12) 0.0028(11) 0.0064(12)
 C00Q 0.0224(12) 0.0262(13) 0.0236(12) 0.0027(10) 0.0068(10) -0.0028(10)
 C00R 0.0411(17) 0.0366(16) 0.0216(13) 0.0052(12) 0.0023(12) 0.0051(13)
 C00S 0.0213(13) 0.0357(15) 0.0238(13) 0.0048(11) 0.0028(10) 0.0038(11)
 C00T 0.0307(15) 0.0341(16) 0.0446(17) -0.0019(13) 0.0194(13) 0.0012(12)
 C00U 0.0250(14) 0.0373(16) 0.0327(15) -0.0041(12) 0.0049(11) 0.0014(12)
 C00V 0.0293(15) 0.0434(18) 0.0330(15) 0.0079(13) 0.0094(12) -0.0054(13)
 C00W 0.0490(18) 0.0240(14) 0.0315(15) 0.0071(12) 0.0112(13) 0.0048(13)
 C00X 0.0326(16) 0.0314(16) 0.0491(18) 0.0053(14) 0.0100(14) 0.0109(12)
 C00Y 0.064(2) 0.0286(16) 0.0252(14) -0.0030(12) 0.0015(14) -0.0032(15)
 C00Z 0.0205(13) 0.055(2) 0.0357(16) 0.0104(14) 0.0043(12) 0.0080(13)
 C010 0.0371(17) 0.0440(19) 0.0385(17) 0.0181(14) 0.0044(13) -0.0106(14)
 C011 0.055(2) 0.0289(17) 0.0459(19) -0.0114(14) -0.0003(16) -0.0073(15)
 C012 0.0319(17) 0.0430(18) 0.067(2) -0.0022(17) 0.0186(17) -0.0143(14)
 C013 0.0315(15) 0.0369(16) 0.0312(15) -0.0008(12) 0.0112(12) 0.0070(12)
 C014 0.0448(18) 0.0333(16) 0.0288(14) 0.0003(12) 0.0120(13) 0.0078(13)
 C015 0.0397(17) 0.063(2) 0.0196(14) -0.0038(14) 0.0014(12) -0.0203(17)
 C016 0.0420(17) 0.0401(18) 0.0274(15) 0.0012(13) -0.0037(13) -0.0017(14)
 C017 0.061(2) 0.0324(18) 0.055(2) -0.0046(15) 0.0213(19) -0.0121(15)
 C018 0.049(2) 0.082(3) 0.0302(17) 0.0002(18) 0.0160(15) 0.022(2)
 C019 0.0270(16) 0.073(2) 0.0383(18) -0.0228(17) 0.0093(14) -0.0229(16)
 C01A 0.0418(19) 0.0293(17) 0.081(3) 0.0202(18) -0.0033(18) -0.0131(15)
 C01B 0.051(2) 0.0365(18) 0.049(2) -0.0135(15) 0.0103(16) -0.0134(15)
 C01C 0.0402(18) 0.0397(18) 0.071(2) -0.0137(17) 0.0342(18) -0.0069(15)

_geom_special_details
;
 All esds (except the esd in the dihedral angle between two l.s. planes)
 are estimated using the full covariance matrix.  The cell esds are taken
 into account individually in the estimation of esds in distances, angles
 and torsion angles; correlations between esds in cell parameters are only
 used when they are defined by crystal symmetry.  An approximate (isotropic)
 treatment of cell esds is used for estimating esds involving l.s. planes.
;
loop_
  _geom_bond_atom_site_label_1
  _geom_bond_atom_site_label_2
  _geom_bond_distance
  _geom_bond_site_symmetry_2
  _geom_bond_publ_flag
 Pt01 P002 2.3281(6) . ?
 Pt01 P003 2.3603(6) . ?
 Pt01 N004 2.170(2) . ?
 Pt01 C005 2.091(2) . ?
 P002 C006 1.841(2) . ?
 P002 C00A 1.897(3) . ?
 P002 C00N 1.903(3) . ?
 P003 C00I 1.913(3) . ?
 P003 C00J 1.904(3) . ?
 P003 C00M 1.855(3) . ?
 N004 C007 1.400(3) . ?
 N004 C008 1.394(3) . ?
 C005 H00A 0.9900 . ?
 C005 H00B 0.9900 . ?
 C005 C013 1.509(4) . ?
 C006 H00C 0.9900 . ?
 C006 H00D 0.9900 . ?
 C006 C009 1.500(3) . ?
 C007 C009 1.401(3) . ?
 C007 C00H 1.417(3) . ?
 C008 C00C 1.398(4) . ?
 C008 C00E 1.413(4) . ?
 C009 C00L 1.382(4) . ?
 C00A C011 1.540(4) . ?
 C00A C015 1.534(4) . ?
 C00A C019 1.514(4) . ?
 C00B H00E 0.9500 . ?
 C00B C00E 1.397(4) . ?
 C00B C00F 1.387(4) . ?
 C00C C00G 1.395(4) . ?
 C00C C00M 1.498(4) . ?
 C00D H00F 0.9500 . ?
 C00D C00H 1.397(4) . ?
 C00D C00Q 1.393(4) . ?
 C00E C00H 1.439(3) . ?
 C00F C00G 1.407(4) . ?
 C00F C00S 1.540(3) . ?
 C00G H00G 0.9500 . ?
 C00I C00R 1.532(4) . ?
 C00I C00Y 1.559(4) . ?
 C00I C018 1.522(4) . ?
 C00J C012 1.548(4) . ?
 C00J C01A 1.522(4) . ?
 C00J C01B 1.533(4) . ?
 C00K H00H 0.9800 . ?
 C00K H00I 0.9800 . ?
 C00K H00J 0.9800 . ?
 C00K C00N 1.541(4) . ?
 C00L H00L 0.9500 . ?
 C00L C00Q 1.410(4) . ?
 C00M H00K 0.9900 . ?
 C00M H00M 0.9900 . ?
 C00N C00W 1.545(4) . ?
 C00N C00X 1.531(4) . ?
 C00O C00Q 1.531(4) . ?
 C00O C00V 1.540(4) . ?
 C00O C010 1.523(4) . ?
 C00O C017 1.522(5) . ?
 C00P H00N 0.9800 . ?
 C00P H00O 0.9800 . ?
 C00P H00P 0.9800 . ?
 C00P C00S 1.535(4) . ?
 C00R H00Q 0.9800 . ?
 C00R H00R 0.9800 . ?
 C00R H00S 0.9800 . ?
 C00S C00Z 1.532(4) . ?
 C00S C016 1.531(4) . ?
 C00T H00T 0.9900 . ?
 C00T H00U 0.9900 . ?
 C00T C013 1.545(4) . ?
 C00T C01C 1.543(4) . ?
 C00U H00V 0.9900 . ?
 C00U H00W 0.9900 . ?
 C00U C013 1.523(4) . ?
 C00U C014 1.529(4) . ?
 C00V H00X 0.9800 . ?
 C00V H00Y 0.9800 . ?
 C00V H 0.9800 . ?
 C00W H00Z 0.9800 . ?
 C00W HA 0.9800 . ?
 C00W HB 0.9800 . ?
 C00X H00 0.9800 . ?
 C00X HC 0.9800 . ?
 C00X HD 0.9800 . ?
 C00Y H1 0.9800 . ?
 C00Y HE 0.9800 . ?
 C00Y HF 0.9800 . ?
 C00Z H2 0.9800 . ?
 C00Z HG 0.9800 . ?
 C00Z HH 0.9800 . ?
 C010 H01A 0.9800 . ?
 C010 H01B 0.9800 . ?
 C010 H01C 0.9800 . ?
 C011 H01D 0.9800 . ?
 C011 H01E 0.9800 . ?
 C011 H01F 0.9800 . ?
 C012 H01G 0.9800 . ?
 C012 H01H 0.9800 . ?
 C012 H01I 0.9800 . ?
 C013 H013 1.0000 . ?
 C014 H01J 0.9900 . ?
 C014 H01K 0.9900 . ?
 C014 C01C 1.534(5) . ?
 C015 H01L 0.9800 . ?
 C015 H01M 0.9800 . ?
 C015 H01N 0.9800 . ?
 C016 H01O 0.9800 . ?
 C016 H01P 0.9800 . ?
 C016 H01Q 0.9800 . ?
 C017 H01R 0.9800 . ?
 C017 H01S 0.9800 . ?
 C017 H01T 0.9800 . ?
 C018 H01U 0.9800 . ?
 C018 H01V 0.9800 . ?
 C018 H01W 0.9800 . ?
 C019 H01X 0.9800 . ?
 C019 H01Y 0.9800 . ?
 C019 HI 0.9800 . ?
 C01A H01Z 0.9800 . ?
 C01A HJ 0.9800 . ?
 C01A HK 0.9800 . ?
 C01B H01 0.9800 . ?
 C01B HL 0.9800 . ?
 C01B HM 0.9800 . ?
 C01C H3 0.9900 . ?
 C01C HN 0.9900 . ?

loop_
  _geom_angle_atom_site_label_1
  _geom_angle_atom_site_label_2
  _geom_angle_atom_site_label_3
  _geom_angle
  _geom_angle_site_symmetry_1
  _geom_angle_site_symmetry_3
  _geom_angle_publ_flag
 P002 Pt01 P003 165.38(2) . . ?
 N004 Pt01 P002 89.93(6) . . ?
 N004 Pt01 P003 90.30(6) . . ?
 C005 Pt01 P002 87.88(8) . . ?
 C005 Pt01 P003 93.80(8) . . ?
 C005 Pt01 N004 171.89(10) . . ?
 C006 P002 Pt01 108.39(8) . . ?
 C006 P002 C00A 100.16(12) . . ?
 C006 P002 C00N 102.63(12) . . ?
 C00A P002 Pt01 113.46(9) . . ?
 C00A P002 C00N 111.99(12) . . ?
 C00N P002 Pt01 117.92(9) . . ?
 C00I P003 Pt01 121.64(9) . . ?
 C00J P003 Pt01 113.25(9) . . ?
 C00J P003 C00I 111.43(13) . . ?
 C00M P003 Pt01 104.86(9) . . ?
 C00M P003 C00I 101.99(13) . . ?
 C00M P003 C00J 100.30(12) . . ?
 C007 N004 Pt01 120.28(16) . . ?
 C008 N004 Pt01 122.65(16) . . ?
 C008 N004 C007 103.1(2) . . ?
 Pt01 C005 H00A 107.3 . . ?
 Pt01 C005 H00B 107.3 . . ?
 H00A C005 H00B 106.9 . . ?
 C013 C005 Pt01 120.10(19) . . ?
 C013 C005 H00A 107.3 . . ?
 C013 C005 H00B 107.3 . . ?
 P002 C006 H00C 109.0 . . ?
 P002 C006 H00D 109.0 . . ?
 H00C C006 H00D 107.8 . . ?
 C009 C006 P002 112.89(17) . . ?
 C009 C006 H00C 109.0 . . ?
 C009 C006 H00D 109.0 . . ?
 N004 C007 C009 127.3(2) . . ?
 N004 C007 C00H 112.9(2) . . ?
 C009 C007 C00H 119.2(2) . . ?
 N004 C008 C00C 127.2(2) . . ?
 N004 C008 C00E 113.1(2) . . ?
 C00C C008 C00E 119.5(2) . . ?
 C007 C009 C006 118.1(2) . . ?
 C00L C009 C006 123.3(2) . . ?
 C00L C009 C007 118.4(2) . . ?
 C011 C00A P002 105.2(2) . . ?
 C015 C00A P002 113.1(2) . . ?
 C015 C00A C011 107.1(3) . . ?
 C019 C00A P002 114.5(2) . . ?
 C019 C00A C011 108.3(3) . . ?
 C019 C00A C015 108.2(3) . . ?
 C00E C00B H00E 119.9 . . ?
 C00F C00B H00E 119.9 . . ?
 C00F C00B C00E 120.1(2) . . ?
 C008 C00C C00M 118.7(2) . . ?
 C00G C00C C008 118.1(2) . . ?
 C00G C00C C00M 123.2(2) . . ?
 C00H C00D H00F 120.0 . . ?
 C00Q C00D H00F 120.0 . . ?
 C00Q C00D C00H 119.9(2) . . ?
 C008 C00E C00H 105.5(2) . . ?
 C00B C00E C008 121.0(2) . . ?
 C00B C00E C00H 133.2(2) . . ?
 C00B C00F C00G 118.1(2) . . ?
 C00B C00F C00S 118.7(2) . . ?
 C00G C00F C00S 123.1(2) . . ?
 C00C C00G C00F 123.1(2) . . ?
 C00C C00G H00G 118.5 . . ?
 C00F C00G H00G 118.5 . . ?
 C007 C00H C00E 105.1(2) . . ?
 C00D C00H C007 121.0(2) . . ?
 C00D C00H C00E 133.5(2) . . ?
 C00R C00I P003 112.9(2) . . ?
 C00R C00I C00Y 108.5(3) . . ?
 C00Y C00I P003 106.48(19) . . ?
 C018 C00I P003 115.3(2) . . ?
 C018 C00I C00R 107.4(3) . . ?
 C018 C00I C00Y 105.8(3) . . ?
 C012 C00J P003 113.4(2) . . ?
 C01A C00J P003 113.7(2) . . ?
 C01A C00J C012 107.7(3) . . ?
 C01A C00J C01B 109.2(3) . . ?
 C01B C00J P003 105.8(2) . . ?
 C01B C00J C012 106.7(3) . . ?
 H00H C00K H00I 109.5 . . ?
 H00H C00K H00J 109.5 . . ?
 H00I C00K H00J 109.5 . . ?
 C00N C00K H00H 109.5 . . ?
 C00N C00K H00I 109.5 . . ?
 C00N C00K H00J 109.5 . . ?
 C009 C00L H00L 118.4 . . ?
 C009 C00L C00Q 123.3(2) . . ?
 C00Q C00L H00L 118.4 . . ?
 P003 C00M H00K 109.1 . . ?
 P003 C00M H00M 109.1 . . ?
 C00C C00M P003 112.34(17) . . ?
 C00C C00M H00K 109.1 . . ?
 C00C C00M H00M 109.1 . . ?
 H00K C00M H00M 107.9 . . ?
 C00K C00N P002 106.56(18) . . ?
 C00K C00N C00W 107.4(2) . . ?
 C00W C00N P002 113.11(19) . . ?
 C00X C00N P002 113.4(2) . . ?
 C00X C00N C00K 108.8(2) . . ?
 C00X C00N C00W 107.3(2) . . ?
 C00Q C00O C00V 110.4(2) . . ?
 C010 C00O C00Q 112.4(2) . . ?
 C010 C00O C00V 107.5(2) . . ?
 C017 C00O C00Q 109.1(2) . . ?
 C017 C00O C00V 108.3(3) . . ?
 C017 C00O C010 109.0(3) . . ?
 H00N C00P H00O 109.5 . . ?
 H00N C00P H00P 109.5 . . ?
 H00O C00P H00P 109.5 . . ?
 C00S C00P H00N 109.5 . . ?
 C00S C00P H00O 109.5 . . ?
 C00S C00P H00P 109.5 . . ?
 C00D C00Q C00L 117.9(2) . . ?
 C00D C00Q C00O 119.7(2) . . ?
 C00L C00Q C00O 122.3(2) . . ?
 C00I C00R H00Q 109.5 . . ?
 C00I C00R H00R 109.5 . . ?
 C00I C00R H00S 109.5 . . ?
 H00Q C00R H00R 109.5 . . ?
 H00Q C00R H00S 109.5 . . ?
 H00R C00R H00S 109.5 . . ?
 C00P C00S C00F 112.2(2) . . ?
 C00Z C00S C00F 109.1(2) . . ?
 C00Z C00S C00P 108.8(2) . . ?
 C016 C00S C00F 110.2(2) . . ?
 C016 C00S C00P 107.3(2) . . ?
 C016 C00S C00Z 109.2(3) . . ?
 H00T C00T H00U 108.6 . . ?
 C013 C00T H00T 110.4 . . ?
 C013 C00T H00U 110.4 . . ?
 C01C C00T H00T 110.4 . . ?
 C01C C00T H00U 110.4 . . ?
 C01C C00T C013 106.7(3) . . ?
 H00V C00U H00W 109.1 . . ?
 C013 C00U H00V 111.1 . . ?
 C013 C00U H00W 111.1 . . ?
 C013 C00U C014 103.3(2) . . ?
 C014 C00U H00V 111.1 . . ?
 C014 C00U H00W 111.1 . . ?
 C00O C00V H00X 109.5 . . ?
 C00O C00V H00Y 109.5 . . ?
 C00O C00V H 109.5 . . ?
 H00X C00V H00Y 109.5 . . ?
 H00X C00V H 109.5 . . ?
 H00Y C00V H 109.5 . . ?
 C00N C00W H00Z 109.5 . . ?
 C00N C00W HA 109.5 . . ?
 C00N C00W HB 109.5 . . ?
 H00Z C00W HA 109.5 . . ?
 H00Z C00W HB 109.5 . . ?
 HA C00W HB 109.5 . . ?
 C00N C00X H00 109.5 . . ?
 C00N C00X HC 109.5 . . ?
 C00N C00X HD 109.5 . . ?
 H00 C00X HC 109.5 . . ?
 H00 C00X HD 109.5 . . ?
 HC C00X HD 109.5 . . ?
 C00I C00Y H1 109.5 . . ?
 C00I C00Y HE 109.5 . . ?
 C00I C00Y HF 109.5 . . ?
 H1 C00Y HE 109.5 . . ?
 H1 C00Y HF 109.5 . . ?
 HE C00Y HF 109.5 . . ?
 C00S C00Z H2 109.5 . . ?
 C00S C00Z HG 109.5 . . ?
 C00S C00Z HH 109.5 . . ?
 H2 C00Z HG 109.5 . . ?
 H2 C00Z HH 109.5 . . ?
 HG C00Z HH 109.5 . . ?
 C00O C010 H01A 109.5 . . ?
 C00O C010 H01B 109.5 . . ?
 C00O C010 H01C 109.5 . . ?
 H01A C010 H01B 109.5 . . ?
 H01A C010 H01C 109.5 . . ?
 H01B C010 H01C 109.5 . . ?
 C00A C011 H01D 109.5 . . ?
 C00A C011 H01E 109.5 . . ?
 C00A C011 H01F 109.5 . . ?
 H01D C011 H01E 109.5 . . ?
 H01D C011 H01F 109.5 . . ?
 H01E C011 H01F 109.5 . . ?
 C00J C012 H01G 109.5 . . ?
 C00J C012 H01H 109.5 . . ?
 C00J C012 H01I 109.5 . . ?
 H01G C012 H01H 109.5 . . ?
 H01G C012 H01I 109.5 . . ?
 H01H C012 H01I 109.5 . . ?
 C005 C013 C00T 114.0(2) . . ?
 C005 C013 C00U 118.4(3) . . ?
 C005 C013 H013 107.3 . . ?
 C00T C013 H013 107.3 . . ?
 C00U C013 C00T 102.0(2) . . ?
 C00U C013 H013 107.3 . . ?
 C00U C014 H01J 111.1 . . ?
 C00U C014 H01K 111.1 . . ?
 C00U C014 C01C 103.5(2) . . ?
 H01J C014 H01K 109.0 . . ?
 C01C C014 H01J 111.1 . . ?
 C01C C014 H01K 111.1 . . ?
 C00A C015 H01L 109.5 . . ?
 C00A C015 H01M 109.5 . . ?
 C00A C015 H01N 109.5 . . ?
 H01L C015 H01M 109.5 . . ?
 H01L C015 H01N 109.5 . . ?
 H01M C015 H01N 109.5 . . ?
 C00S C016 H01O 109.5 . . ?
 C00S C016 H01P 109.5 . . ?
 C00S C016 H01Q 109.5 . . ?
 H01O C016 H01P 109.5 . . ?
 H01O C016 H01Q 109.5 . . ?
 H01P C016 H01Q 109.5 . . ?
 C00O C017 H01R 109.5 . . ?
 C00O C017 H01S 109.5 . . ?
 C00O C017 H01T 109.5 . . ?
 H01R C017 H01S 109.5 . . ?
 H01R C017 H01T 109.5 . . ?
 H01S C017 H01T 109.5 . . ?
 C00I C018 H01U 109.5 . . ?
 C00I C018 H01V 109.5 . . ?
 C00I C018 H01W 109.5 . . ?
 H01U C018 H01V 109.5 . . ?
 H01U C018 H01W 109.5 . . ?
 H01V C018 H01W 109.5 . . ?
 C00A C019 H01X 109.5 . . ?
 C00A C019 H01Y 109.5 . . ?
 C00A C019 HI 109.5 . . ?
 H01X C019 H01Y 109.5 . . ?
 H01X C019 HI 109.5 . . ?
 H01Y C019 HI 109.5 . . ?
 C00J C01A H01Z 109.5 . . ?
 C00J C01A HJ 109.5 . . ?
 C00J C01A HK 109.5 . . ?
 H01Z C01A HJ 109.5 . . ?
 H01Z C01A HK 109.5 . . ?
 HJ C01A HK 109.5 . . ?
 C00J C01B H01 109.5 . . ?
 C00J C01B HL 109.5 . . ?
 C00J C01B HM 109.5 . . ?
 H01 C01B HL 109.5 . . ?
 H01 C01B HM 109.5 . . ?
 HL C01B HM 109.5 . . ?
 C00T C01C H3 110.7 . . ?
 C00T C01C HN 110.7 . . ?
 C014 C01C C00T 105.4(3) . . ?
 C014 C01C H3 110.7 . . ?
 C014 C01C HN 110.7 . . ?
 H3 C01C HN 108.8 . . ?

loop_
  _geom_torsion_atom_site_label_1
  _geom_torsion_atom_site_label_2
  _geom_torsion_atom_site_label_3
  _geom_torsion_atom_site_label_4
  _geom_torsion
  _geom_torsion_site_symmetry_1
  _geom_torsion_site_symmetry_2
  _geom_torsion_site_symmetry_3
  _geom_torsion_site_symmetry_4
  _geom_torsion_publ_flag
 Pt01 P002 C006 C009 56.7(2) . . . . ?
 Pt01 P002 C00A C011 55.1(2) . . . . ?
 Pt01 P002 C00A C015 171.7(2) . . . . ?
 Pt01 P002 C00A C019 -63.7(3) . . . . ?
 Pt01 P003 C00M C00C -64.4(2) . . . . ?
 Pt01 N004 C007 C009 53.0(3) . . . . ?
 Pt01 N004 C007 C00H -135.78(19) . . . . ?
 Pt01 N004 C008 C00C -49.6(3) . . . . ?
 Pt01 N004 C008 C00E 135.18(18) . . . . ?
 Pt01 C005 C013 C00T -169.9(2) . . . . ?
 Pt01 C005 C013 C00U -50.0(3) . . . . ?
 P002 C006 C009 C007 -59.8(3) . . . . ?
 P002 C006 C009 C00L 125.3(2) . . . . ?
 N004 C007 C009 C006 0.7(4) . . . . ?
 N004 C007 C009 C00L 175.9(2) . . . . ?
 N004 C007 C00H C00D -178.3(2) . . . . ?
 N004 C007 C00H C00E -3.9(3) . . . . ?
 N004 C008 C00C C00G -176.4(2) . . . . ?
 N004 C008 C00C C00M 3.4(4) . . . . ?
 N004 C008 C00E C00B 178.0(2) . . . . ?
 N004 C008 C00E C00H 2.4(3) . . . . ?
 C006 P002 C00A C011 -60.2(2) . . . . ?
 C006 P002 C00A C015 56.4(3) . . . . ?
 C006 P002 C00A C019 -179.0(2) . . . . ?
 C006 C009 C00L C00Q 174.4(3) . . . . ?
 C007 N004 C008 C00C 170.7(2) . . . . ?
 C007 N004 C008 C00E -4.6(3) . . . . ?
 C007 C009 C00L C00Q -0.5(4) . . . . ?
 C008 N004 C007 C009 -166.0(3) . . . . ?
 C008 N004 C007 C00H 5.2(3) . . . . ?
 C008 C00C C00G C00F -1.0(4) . . . . ?
 C008 C00C C00M P003 59.2(3) . . . . ?
 C008 C00E C00H C007 0.9(3) . . . . ?
 C008 C00E C00H C00D 174.3(3) . . . . ?
 C009 C007 C00H C00D -6.3(4) . . . . ?
 C009 C007 C00H C00E 168.1(2) . . . . ?
 C009 C00L C00Q C00D -3.1(4) . . . . ?
 C009 C00L C00Q C00O 178.2(3) . . . . ?
 C00A P002 C006 C009 175.81(19) . . . . ?
 C00B C00E C00H C007 -174.0(3) . . . . ?
 C00B C00E C00H C00D -0.6(5) . . . . ?
 C00B C00F C00G C00C 2.3(4) . . . . ?
 C00B C00F C00S C00P -170.3(2) . . . . ?
 C00B C00F C00S C00Z 69.1(3) . . . . ?
 C00B C00F C00S C016 -50.8(3) . . . . ?
 C00C C008 C00E C00B 2.4(4) . . . . ?
 C00C C008 C00E C00H -173.3(2) . . . . ?
 C00E C008 C00C C00G -1.4(4) . . . . ?
 C00E C008 C00C C00M 178.4(2) . . . . ?
 C00E C00B C00F C00G -1.3(4) . . . . ?
 C00E C00B C00F C00S -179.6(2) . . . . ?
 C00F C00B C00E C008 -1.0(4) . . . . ?
 C00F C00B C00E C00H 173.2(3) . . . . ?
 C00G C00C C00M P003 -121.0(2) . . . . ?
 C00G C00F C00S C00P 11.4(4) . . . . ?
 C00G C00F C00S C00Z -109.2(3) . . . . ?
 C00G C00F C00S C016 130.9(3) . . . . ?
 C00H C007 C009 C006 -170.0(2) . . . . ?
 C00H C007 C009 C00L 5.2(4) . . . . ?
 C00H C00D C00Q C00L 2.0(4) . . . . ?
 C00H C00D C00Q C00O -179.3(3) . . . . ?
 C00I P003 C00M C00C 63.2(2) . . . . ?
 C00J P003 C00M C00C 178.0(2) . . . . ?
 C00M C00C C00G C00F 179.3(2) . . . . ?
 C00N P002 C006 C009 -68.7(2) . . . . ?
 C00N P002 C00A C011 -168.3(2) . . . . ?
 C00N P002 C00A C015 -51.8(3) . . . . ?
 C00N P002 C00A C019 72.9(3) . . . . ?
 C00Q C00D C00H C007 2.7(4) . . . . ?
 C00Q C00D C00H C00E -169.9(3) . . . . ?
 C00S C00F C00G C00C -179.4(2) . . . . ?
 C00U C014 C01C C00T -24.5(3) . . . . ?
 C00V C00O C00Q C00D -57.7(3) . . . . ?
 C00V C00O C00Q C00L 121.0(3) . . . . ?
 C010 C00O C00Q C00D -177.7(3) . . . . ?
 C010 C00O C00Q C00L 0.9(4) . . . . ?
 C013 C00T C01C C014 -1.4(4) . . . . ?
 C013 C00U C014 C01C 42.0(3) . . . . ?
 C014 C00U C013 C005 -168.1(3) . . . . ?
 C014 C00U C013 C00T -42.2(3) . . . . ?
 C017 C00O C00Q C00D 61.2(4) . . . . ?
 C017 C00O C00Q C00L -120.1(3) . . . . ?
 C01C C00T C013 C005 155.6(3) . . . . ?
 C01C C00T C013 C00U 26.8(3) . . . . ?

_shelx_res_file
;
TITL ga_vk58_a.res in P2(1)/c
    ga_vk58.res
    created by SHELXL-2018/3 at 14:33:55 on 03-Nov-2025
REM Old TITL ga_vk58 in P2(1)/c
REM SHELXT solution in P2(1)/c: R1 0.048, Rweak 0.004, Alpha 0.056
REM <I/s> 1.535 for 324 systematic absences, Orientation as input
REM Formula found by SHELXT: C44 N P2 Pt
CELL 1.54184 12.6343 15.421 22.0025 90 105.937 90
ZERR 5 0.0001 0.0001 0.0001 0 0.001 0
LATT 1
SYMM -X,0.5+Y,0.5-Z
SFAC C H N P Pt
UNIT 176 292 4 8 4

L.S. 10
PLAN  10
SIZE 0.09 0.11 0.14
TEMP -163
CONF
BOND
list 4
fmap 2 53
ACTA
MORE -1
BOND $H
REM <olex2.extras>
REM <HklSrc "%.\\ga_vk58.hkl">
REM </olex2.extras>

WGHT    0.034200    6.243299
FVAR       0.23871
PT01  5    0.654503    0.421133    0.386895    11.00000    0.01505    0.01797 =
         0.01585   -0.00039    0.00294   -0.00128
P002  4    0.701976    0.359408    0.487316    11.00000    0.01670    0.01837 =
         0.01486    0.00005    0.00194   -0.00051
P003  4    0.614356    0.516931    0.299892    11.00000    0.01738    0.01804 =
         0.01837    0.00206    0.00439   -0.00193
N004  3    0.482773    0.421734    0.386902    11.00000    0.01296    0.02355 =
         0.01972    0.00307    0.00640   -0.00054
C005  1    0.817246    0.401643    0.384863    11.00000    0.01509    0.03155 =
         0.02923   -0.00145    0.00974    0.00147
AFIX  23
H00A  2    0.853237    0.459209    0.389214    11.00000   -1.20000
H00B  2    0.854408    0.367936    0.423055    11.00000   -1.20000
AFIX   0
C006  1    0.581819    0.365678    0.519181    11.00000    0.01857    0.02587 =
         0.01779   -0.00013    0.00427   -0.00093
AFIX  23
H00C  2    0.600349    0.337720    0.561293    11.00000   -1.20000
H00D  2    0.564991    0.427376    0.524791    11.00000   -1.20000
AFIX   0
C007  1    0.440238    0.354089    0.415537    11.00000    0.01570    0.02210 =
         0.02195    0.00297    0.00578   -0.00123
C008  1    0.397468    0.439282    0.332869    11.00000    0.01395    0.02586 =
         0.01999    0.00235    0.00440    0.00338
C009  1    0.481533    0.322846    0.477329    11.00000    0.02001    0.02485 =
         0.02007   -0.00039    0.00418   -0.00052
C00A  1    0.804689    0.426350    0.548448    11.00000    0.02376    0.02822 =
         0.02045   -0.00286    0.00294   -0.00648
C00B  1    0.213730    0.390583    0.273847    11.00000    0.01702    0.02912 =
         0.02173    0.00041    0.00561   -0.00068
AFIX  43
H00E  2    0.154822    0.350463    0.268510    11.00000   -1.20000
AFIX   0
C00C  1    0.389913    0.508974    0.291280    11.00000    0.02021    0.02378 =
         0.02547    0.00202    0.00960    0.00339
C00D  1    0.279965    0.258790    0.400187    11.00000    0.02021    0.02819 =
         0.02146    0.00165    0.00380   -0.00489
AFIX  43
H00F  2    0.211867    0.237955    0.374049    11.00000   -1.20000
AFIX   0
C00E  1    0.308044    0.381244    0.324462    11.00000    0.01820    0.02549 =
         0.02013    0.00130    0.00591    0.00006
C00F  1    0.205962    0.458309    0.231391    11.00000    0.01870    0.02814 =
         0.02192    0.00235    0.00627    0.00461
C00G  1    0.294066    0.517309    0.241758    11.00000    0.02301    0.02743 =
         0.02498    0.00785    0.00835    0.00595
AFIX  43
H00G  2    0.287993    0.565052    0.213721    11.00000   -1.20000
AFIX   0
C00H  1    0.336401    0.324526    0.378455    11.00000    0.01815    0.02770 =
         0.01852    0.00104    0.00406   -0.00161
C00I  1    0.579420    0.475334    0.214777    11.00000    0.03183    0.03046 =
         0.01851    0.00070    0.00620    0.00478
C00J  1    0.710742    0.614180    0.311766    11.00000    0.02491    0.02372 =
         0.03602    0.00049    0.00584   -0.00828
C00K  1    0.660406    0.194967    0.435782    11.00000    0.03930    0.02278 =
         0.03093   -0.00435    0.01060   -0.00231
AFIX 137
H00H  2    0.583993    0.199596    0.437634    11.00000   -1.50000
H00I  2    0.680515    0.133669    0.435108    11.00000   -1.50000
H00J  2    0.667968    0.223522    0.397404    11.00000   -1.50000
AFIX   0
C00L  1    0.423187    0.258813    0.498038    11.00000    0.02393    0.02957 =
         0.01877    0.00318    0.00489   -0.00043
AFIX  43
H00L  2    0.451524    0.237291    0.539815    11.00000   -1.20000
AFIX   0
C00M  1    0.484384    0.571151    0.301993    11.00000    0.02354    0.01973 =
         0.02854    0.00347    0.00945    0.00338
AFIX  23
H00K  2    0.494891    0.599593    0.343569    11.00000   -1.20000
H00M  2    0.466516    0.616765    0.269090    11.00000   -1.20000
AFIX   0
C00N  1    0.737027    0.239165    0.494264    11.00000    0.03009    0.02254 =
         0.02520   -0.00049    0.00634    0.00224
C00O  1    0.262254    0.151082    0.483571    11.00000    0.03072    0.03052 =
         0.02755    0.00642    0.00616   -0.00636
C00P  1    0.112512    0.534965    0.127765    11.00000    0.02926    0.03604 =
         0.02629    0.00613    0.00284    0.00638
AFIX 137
H00N  2    0.044964    0.536591    0.092794    11.00000   -1.50000
H00O  2    0.174886    0.519660    0.111473    11.00000   -1.50000
H00P  2    0.125334    0.592075    0.147996    11.00000   -1.50000
AFIX   0
C00Q  1    0.323688    0.223841    0.460238    11.00000    0.02237    0.02622 =
         0.02365    0.00274    0.00676   -0.00280
C00R  1    0.509437    0.539369    0.167102    11.00000    0.04106    0.03656 =
         0.02160    0.00524    0.00233    0.00511
AFIX 137
H00Q  2    0.442005    0.552786    0.179035    11.00000   -1.50000
H00R  2    0.490206    0.513463    0.124809    11.00000   -1.50000
H00S  2    0.551342    0.592814    0.166972    11.00000   -1.50000
AFIX   0
C00S  1    0.100529    0.466930    0.176380    11.00000    0.02130    0.03571 =
         0.02376    0.00478    0.00282    0.00384
C00T  1    0.963684    0.333166    0.339341    11.00000    0.03069    0.03406 =
         0.04464   -0.00191    0.01940    0.00121
AFIX  23
H00T  2    1.005009    0.383311    0.329465    11.00000   -1.20000
H00U  2    0.997184    0.315889    0.383812    11.00000   -1.20000
AFIX   0
C00U  1    0.783994    0.271324    0.306541    11.00000    0.02505    0.03728 =
         0.03272   -0.00410    0.00489    0.00144
AFIX  23
H00V  2    0.705068    0.280363    0.284864    11.00000   -1.20000
H00W  2    0.790671    0.230839    0.342319    11.00000   -1.20000
AFIX   0
C00V  1    0.145175    0.180733    0.482135    11.00000    0.02933    0.04344 =
         0.03295    0.00793    0.00937   -0.00536
AFIX 137
H00X  2    0.149427    0.232856    0.508178    11.00000   -1.50000
H00Y  2    0.107923    0.134448    0.498810    11.00000   -1.50000
H     2    0.103683    0.193761    0.438504    11.00000   -1.50000
AFIX   0
C00W  1    0.715699    0.196453    0.553308    11.00000    0.04904    0.02397 =
         0.03145    0.00707    0.01119    0.00477
AFIX 137
H00Z  2    0.760904    0.224977    0.591438    11.00000   -1.50000
HA    2    0.734936    0.134804    0.554322    11.00000   -1.50000
HB    2    0.637727    0.202483    0.551620    11.00000   -1.50000
AFIX   0
C00X  1    0.856658    0.219970    0.495793    11.00000    0.03258    0.03140 =
         0.04914    0.00530    0.01002    0.01088
AFIX 137
H00   2    0.872038    0.244025    0.457876    11.00000   -1.50000
HC    2    0.868430    0.157108    0.496997    11.00000   -1.50000
HD    2    0.906061    0.246495    0.533485    11.00000   -1.50000
AFIX   0
C00Y  1    0.512105    0.390182    0.213066    11.00000    0.06438    0.02865 =
         0.02523   -0.00297    0.00150   -0.00321
AFIX 137
H1    2    0.549315    0.353108    0.248708    11.00000   -1.50000
HE    2    0.506555    0.359477    0.173315    11.00000   -1.50000
HF    2    0.438139    0.404445    0.216100    11.00000   -1.50000
AFIX   0
C00Z  1    0.004861    0.493237    0.202707    11.00000    0.02053    0.05504 =
         0.03574    0.01038    0.00431    0.00804
AFIX 137
H2    2    0.020909    0.549514    0.223934    11.00000   -1.50000
HG    2   -0.004734    0.449470    0.233050    11.00000   -1.50000
HH    2   -0.062808    0.497560    0.167983    11.00000   -1.50000
AFIX   0
C010  1    0.319756    0.123501    0.551023    11.00000    0.03707    0.04396 =
         0.03855    0.01808    0.00440   -0.01059
AFIX 137
H01A  2    0.394496    0.103736    0.553380    11.00000   -1.50000
H01B  2    0.278429    0.076151    0.563528    11.00000   -1.50000
H01C  2    0.323345    0.172868    0.579567    11.00000   -1.50000
AFIX   0
C011  1    0.752131    0.516851    0.545884    11.00000    0.05512    0.02892 =
         0.04594   -0.01143   -0.00032   -0.00726
AFIX 137
H01D  2    0.728817    0.537000    0.501974    11.00000   -1.50000
H01E  2    0.806066    0.557488    0.571293    11.00000   -1.50000
H01F  2    0.688061    0.513660    0.562751    11.00000   -1.50000
AFIX   0
C012  1    0.820443    0.595029    0.295844    11.00000    0.03186    0.04301 =
         0.06688   -0.00223    0.01856   -0.01428
AFIX 137
H01G  2    0.807550    0.593323    0.249860    11.00000   -1.50000
H01H  2    0.849342    0.538926    0.313932    11.00000   -1.50000
H01I  2    0.873869    0.640717    0.313664    11.00000   -1.50000
AFIX   0
C013  1    0.841255    0.357087    0.329037    11.00000    0.03155    0.03688 =
         0.03118   -0.00076    0.01118    0.00702
AFIX  13
H013  2    0.820836    0.398354    0.292621    11.00000   -1.20000
AFIX   0
C014  1    0.845794    0.237159    0.260687    11.00000    0.04475    0.03329 =
         0.02883    0.00032    0.01202    0.00782
AFIX  23
H01J  2    0.822149    0.267577    0.219548    11.00000   -1.20000
H01K  2    0.833841    0.174095    0.253572    11.00000   -1.20000
AFIX   0
C015  1    0.822922    0.392378    0.616078    11.00000    0.03966    0.06325 =
         0.01955   -0.00383    0.00145   -0.02025
AFIX 137
H01L  2    0.751557    0.381285    0.624080    11.00000   -1.50000
H01M  2    0.863415    0.435728    0.646145    11.00000   -1.50000
H01N  2    0.865442    0.338419    0.621213    11.00000   -1.50000
AFIX   0
C016  1    0.073297    0.380377    0.141462    11.00000    0.04202    0.04006 =
         0.02743    0.00121   -0.00374   -0.00167
AFIX 137
H01O  2    0.007731    0.387242    0.105627    11.00000   -1.50000
H01P  2    0.059188    0.336372    0.170413    11.00000   -1.50000
H01Q  2    0.135544    0.362126    0.125998    11.00000   -1.50000
AFIX   0
C017  1    0.252910    0.073043    0.440040    11.00000    0.06114    0.03240 =
         0.05471   -0.00461    0.02133   -0.01214
AFIX 137
H01R  2    0.216934    0.090537    0.396435    11.00000   -1.50000
H01S  2    0.209166    0.027752    0.452964    11.00000   -1.50000
H01T  2    0.326614    0.050602    0.442699    11.00000   -1.50000
AFIX   0
C018  1    0.677857    0.450685    0.191135    11.00000    0.04931    0.08243 =
         0.03020    0.00021    0.01604    0.02166
AFIX 137
H01U  2    0.725127    0.501529    0.192865    11.00000   -1.50000
H01V  2    0.652028    0.430028    0.147429    11.00000   -1.50000
H01W  2    0.719789    0.404629    0.217892    11.00000   -1.50000
AFIX   0
C019  1    0.915996    0.436337    0.535844    11.00000    0.02703    0.07306 =
         0.03829   -0.02281    0.00933   -0.02288
AFIX 137
H01X  2    0.950220    0.379177    0.536573    11.00000   -1.50000
H01Y  2    0.963185    0.473231    0.568510    11.00000   -1.50000
HI    2    0.906627    0.463068    0.494291    11.00000   -1.50000
AFIX   0
C01A  1    0.659688    0.693978    0.274316    11.00000    0.04181    0.02928 =
         0.08069    0.02016   -0.00332   -0.01307
AFIX 137
H01Z  2    0.712462    0.742012    0.283802    11.00000   -1.50000
HJ    2    0.592954    0.710360    0.286026    11.00000   -1.50000
HK    2    0.640782    0.680933    0.229012    11.00000   -1.50000
AFIX   0
C01B  1    0.740209    0.635024    0.382549    11.00000    0.05058    0.03645 =
         0.04869   -0.01354    0.01034   -0.01343
AFIX 137
H01   2    0.779555    0.585786    0.406668    11.00000   -1.50000
HL    2    0.672672    0.645989    0.395013    11.00000   -1.50000
HM    2    0.787240    0.686623    0.391225    11.00000   -1.50000
AFIX   0
C01C  1    0.966630    0.256855    0.294460    11.00000    0.04024    0.03969 =
         0.07144   -0.01374    0.03424   -0.00690
AFIX  23
H3    2    1.007274    0.273210    0.263592    11.00000   -1.20000
HN    2    1.002738    0.205682    0.318611    11.00000   -1.20000
AFIX   0
HKLF 4


REM  ga_vk58_a.res in P2(1)/c
REM wR2 = 0.0621, GooF = S = 1.058, Restrained GooF = 1.058 for all data
REM R1 = 0.0246 for 7866 Fo > 4sig(Fo) and 0.0249 for all 7978 data
REM 451 parameters refined using 0 restraints

END

WGHT      0.0342      6.2441

REM Highest difference peak  1.010,  deepest hole -1.095,  1-sigma level  0.080
Q1    1   0.6370  0.4611  0.3988  11.00000  0.05    1.01
Q2    1   0.7985  0.5215  0.5195  11.00000  0.05    0.99
Q3    1   0.8511  0.3197  0.3629  11.00000  0.05    0.57
Q4    1   0.6970  0.5026  0.1879  11.00000  0.05    0.52
Q5    1   0.6769  0.6782  0.3686  11.00000  0.05    0.50
Q6    1   0.3943  0.0585  0.4974  11.00000  0.05    0.49
Q7    1   0.9382  0.3873  0.5601  11.00000  0.05    0.42
Q8    1   0.5206  0.4578  0.4177  11.00000  0.05    0.38
Q9    1   0.9579  0.3937  0.5181  11.00000  0.05    0.37
Q10   1   0.7792  0.5158  0.4191  11.00000  0.05    0.36
;
_shelx_res_checksum                8069
_shelx_hkl_file
;
   0   0   2   11.41    0.98
   0   0  -2   13.17    1.01
   0   0   2   11.72    0.94
   0   0   3    1.47    0.56
   0   0   3    1.30    0.60
   0   0  -3    0.73    0.18
   0   0   4  326.94    9.27
   0   0   4  330.30    9.00
   0   0  -4  328.80    6.72
   0   0   5    0.29    0.68
   0   0   5    0.17    0.64
   0   0  -5    0.45    0.24
   0   0  -6   12.87    1.33
   0   0   6   15.17    2.03
   0   0   7    1.32    0.66
   0   0   7    0.68    0.64
   0   0  -7    0.97    0.63
   0   0   7    0.27    0.63
   0   0  -7    0.77    0.65
   0   0   7   -0.57    0.85
   0   0   8 1774.92   37.02
   0   0   8 1820.14   36.76
   0   0   8 1903.93   37.46
   0   0  -8 1797.95   37.48
   0   0  -8 1920.82   37.46
   0   0   8 1731.99   36.96
   0   0   8 1798.35   42.49
   0   0   9    0.40    0.74
   0   0   9    0.98    0.69
   0   0   9    1.23    0.67
   0   0  -9    0.22    0.67
   0   0  -9    1.74    0.94
   0   0   9    1.33    1.15
   0   0   9    1.57    0.81
   0   0 -10 4004.68   77.83
   0   0 -10 4025.37   78.14
   0   0  10 3987.92   77.67
   0   0  10 3918.31   77.28
   0   0  10 3926.73   76.91
   0   0 -11    1.35    1.21
   0   0  11    0.31    0.71
   0   0  11    2.06    0.85
   0   0 -12 1954.38   42.44
   0   0  12 1862.61   41.23
   0   0  12 1998.62   42.13
   0   0 -13    0.47    1.02
   0   0  13    0.78    1.07
   0   0 -14 1346.59   33.82
   0   0  14 1434.52   33.69
   0   0 -15    1.55    1.21
   0   0  15    0.02    1.04
   0   0 -16  576.37   19.52
   0   0  16  606.01   19.39
   0   0 -17   -1.89    1.51
   0   0  17    1.01    1.24
   0   0  17    0.48    1.29
   0   0  17    0.94    1.19
   0   0  17   -0.39    1.10
   0   0  17    0.42    1.06
   0   0 -17    0.34    1.56
   0   0 -17    2.72    1.79
   0   0  18 1747.69   41.77
   0   0 -18 1757.50   44.66
   0   0  18 1739.40   43.11
   0   0  18 1726.76   40.71
   0   0 -18 1789.33   43.39
   0   0  18 1743.41   41.72
   0   0 -18 1593.55   42.33
   0   0 -18 1691.77   43.66
   0   0 -19    2.23    1.83
   0   0  19   -0.49    1.12
   0   0 -19   -0.04    1.48
   0   0  19   -1.36    1.29
   0   0  19    1.60    1.41
   0   0 -19   -0.78    1.83
   0   0  19    1.20    1.22
   0   0 -19    2.68    1.77
   0   0  19    1.02    1.40
   0   0  20    4.98    1.64
   0   0  20    3.38    1.52
   0   0  20    2.43    1.52
   0   0 -20    2.81    1.77
   0   0 -20    6.04    2.03
   0   0  21    2.74    1.49
   0   0  21    3.90    2.66
   0   0 -21    0.14    1.62
   0   0  21    0.55    1.23
   0   0 -21    0.43    1.31
   0   0  22 1254.03   30.08
   0   0  22 1246.58   30.40
   0   0 -22 1098.69   30.50
   0   0 -22 1281.06   30.54
   0   0  22 1157.36   29.94
   0   0  23    0.60    0.99
   0   0 -23    1.47    1.17
   0   0  23    0.62    1.21
   0   0 -23   -0.25    1.48
   0   0  24    6.98    1.63
   0   0 -24    5.01    1.48
   0   0  24    4.21    1.23
   0   0 -24    8.33    1.69
   0   0  25    0.28    0.75
   0   0 -25    1.54    1.07
   0   0  25    0.71    0.83
   0   1   0    1.44    0.28
   0   1   1 4740.48   91.99
   0   1  -1 5250.41   91.96
   0  -1  -1 4385.76   91.56
   0  -1   1 5582.48   91.97
   0   1  -1 5047.97   92.28
   0  -1   2 2886.47   53.88
   0  -1  -2 2826.90   53.33
   0   1   2 2821.53   53.47
   0   1  -2 2862.38   53.81
   0   1  -2 2787.91   54.26
   0  -1  -3 1312.14   26.61
   0   1  -3 1246.72   27.06
   0  -1   3 1311.18   27.63
   0  -1  -3 1339.72   27.70
   0   1   3 1402.12   26.83
   0  -1  -4  309.46    9.28
   0  -1   4  302.85    9.31
   0   1   4  323.94    8.74
   0  -1  -4  302.67    8.50
   0   1  -4  314.13    9.24
   0  -1  -4  292.23    7.62
   0   1  -5 1747.35   36.29
   0  -1  -5 1769.02   37.95
   0  -1   5 1816.88   37.61
   0  -1  -5 1946.38   35.26
   0  -1   5 1783.64   39.27
   0  -1   5 1792.03   39.08
   0   1   5 1933.34   38.38
   0  -1  -5 1854.26   39.13
   0   1   6  656.75   15.04
   0   1   6  642.30   14.83
   0  -1   6  647.86   14.97
   0  -1  -6  641.24   15.32
   0   1   6  634.29   14.60
   0   1  -6  640.37   14.99
   0  -1  -6  651.43   17.80
   0  -1   6  678.24   18.34
   0  -1   6  644.10   17.83
   0  -1   6  642.68   16.37
   0  -1  -6  653.75   13.08
   0   1   6  675.51   17.27
   0  -1   7  282.71    8.04
   0   1   7  282.65    8.22
   0   1   7  276.27    8.30
   0  -1   7  273.18    8.20
   0  -1  -7  284.57    8.64
   0   1   7  278.83   10.43
   0  -1   7  274.48   10.79
   0  -1   7  283.39   11.28
   0  -1   7  286.62    9.68
   0  -1  -7  272.43    7.76
   0   1   7  275.76    8.00
   0   1  -7  276.69    8.31
   0   1  -7  281.95    8.29
   0  -1  -8   24.63    2.29
   0   1   8   27.38    2.17
   0  -1  -8   23.16    1.95
   0   1  -8   24.78    2.20
   0   1  -8   26.24    2.29
   0  -1   8   24.16    3.13
   0  -1   8   27.12    2.84
   0  -1   8   23.80    3.42
   0   1   8   23.97    3.08
   0   1  -8   20.91    3.09
   0  -1   8   22.99    1.89
   0  -1   8   27.16    2.29
   0   1   8   25.70    2.21
   0   1   8   24.57    2.15
   0  -1   8   25.58    2.10
   0  -1  -8   24.75    2.08
   0  -1  -9 3423.19   66.55
   0   1   9 3378.10   66.73
   0  -1  -9 3390.11   67.19
   0   1  -9 3389.29   67.12
   0   1  -9 3600.73   67.29
   0  -1   9 3225.11   74.51
   0  -1   9 2932.63   72.21
   0   1   9 3293.57   72.99
   0   1  -9 3127.45   73.53
   0   1   9 3556.25   67.18
   0   1   9 3516.04   66.93
   0  -1   9 3223.46   65.92
   0  -1   9 3603.81   66.76
   0  -1   9 3597.21   67.08
   0  -1  -9 3344.48   66.55
   0  -1  10  439.69   12.54
   0  -1  10  412.11   11.81
   0   1  10  447.43   12.53
   0  -1  10  460.61   12.39
   0   1  10  448.83   12.78
   0  -1 -10  430.15   12.28
   0   1 -10  451.41   12.89
   0   1 -10  448.09   12.90
   0  -1 -10  438.70   12.84
   0   1  10  414.21   12.34
   0   1  11  190.56    7.54
   0  -1  11  188.41    7.33
   0   1  11  187.32    7.66
   0  -1  11  188.12    7.66
   0   1 -11  186.78    7.78
   0  -1 -11  192.43    7.87
   0   1  11  174.59    7.35
   0   1  12  977.63   24.19
   0  -1  12 1014.82   24.06
   0   1  12 1014.11   24.63
   0  -1  12 1021.49   24.50
   0  -1 -12  946.98   24.62
   0   1 -12  973.34   24.75
   0  -1  13 3060.29   62.68
   0  -1  13 3045.58   63.27
   0  -1 -13 2926.54   63.61
   0   1 -13 2984.32   63.70
   0  -1  14   64.90    4.87
   0   1  14   62.76    4.92
   0  -1 -14   57.37    4.76
   0   1 -14   57.80    4.77
   0   1  15   86.02    6.09
   0  -1  15   79.14    5.71
   0  -1 -15   79.87    6.06
   0   1 -15   80.59    6.05
   0  -1  16  199.27    9.80
   0   1  16  201.24   10.03
   0  -1 -16  184.30    9.98
   0   1 -16  188.75    9.99
   0  -1 -17  549.03   19.51
   0   1 -17  537.41   19.39
   0   1 -17  557.66   19.82
   0   1  17  548.72   18.67
   0  -1 -17  563.78   19.84
   0  -1  17  571.34   18.61
   0  -1  17  583.81   19.38
   0   1  17  618.09   20.05
   0   1 -17  595.06   20.50
   0  -1  17  560.80   18.22
   0  -1 -17  568.35   18.61
   0  -1  17  593.71   18.87
   0   1  17  542.42   17.72
   0  -1  17  551.28   18.12
   0  -1 -17  530.00   17.77
   0   1 -17  585.40   20.19
   0  -1 -17  586.30   19.99
   0  -1  18  230.27   10.59
   0   1  18  208.08   11.14
   0  -1  18  209.08   10.88
   0   1 -18  191.35   11.21
   0  -1  18  211.78   10.01
   0   1  18  221.80   10.00
   0   1  18  242.11   10.90
   0   1 -18  207.36   11.10
   0  -1 -18  208.01   11.05
   0   1 -18  201.54   10.83
   0  -1  18  216.10   10.24
   0  -1 -18  224.78   11.38
   0  -1 -18  205.59   11.23
   0   1  18  206.82   11.15
   0   1 -18  199.47   11.27
   0  -1  19  471.56   16.30
   0  -1  19  439.72   17.41
   0   1 -19  407.11   17.80
   0   1  19  452.31   17.82
   0  -1  19  459.18   15.80
   0   1  19  464.48   15.59
   0  -1  19  479.22   16.18
   0  -1 -19  446.68   16.93
   0   1  19  471.49   16.42
   0   1 -19  463.57   17.13
   0   1 -19  426.68   16.66
   0  -1 -19  447.86   16.89
   0   1 -19  452.46   18.30
   0  -1 -19  442.02   18.04
   0   1  20  490.00   16.04
   0  -1  20  462.27   15.81
   0  -1  20  496.04   16.63
   0   1 -20  484.92   16.45
   0  -1  20  473.22   16.37
   0   1  20  480.93   16.68
   0   1 -20  459.28   17.20
   0  -1 -20  489.65   17.54
   0  -1 -20  465.66   17.29
   0  -1  21  478.70   15.62
   0   1  21  466.14   15.43
   0  -1  21  459.89   15.80
   0   1 -21  442.26   15.51
   0   1  21  469.71   16.04
   0  -1  21  502.86   16.10
   0  -1 -21  466.10   16.74
   0  -1 -21  444.07   16.54
   0   1 -21  442.81   16.38
   0   1 -22   22.18    3.03
   0  -1 -22   20.91    3.04
   0  -1 -22   14.59    2.79
   0  -1  22   18.72    2.68
   0   1  22   20.69    2.80
   0   1 -22   17.26    2.83
   0   1  22   23.00    3.03
   0  -1  22   19.98    2.83
   0  -1  22   19.37    2.73
   0   1 -23  557.78   16.67
   0  -1 -23  569.51   16.81
   0  -1 -23  521.00   17.06
   0   1  23  551.68   16.79
   0  -1  23  591.49   16.93
   0   1  23  573.42   16.54
   0  -1  23  568.45   16.54
   0  -1 -24   97.61    5.50
   0   1 -24   88.86    5.17
   0   1  24   74.66    4.71
   0  -1  24   82.14    5.02
   0   1 -24   67.55    4.76
   0  -1 -24   78.30    5.13
   0  -1  24   85.09    5.06
   0   1  24   83.38    4.95
   0  -1 -25  241.08    8.41
   0   1 -25  253.12    8.51
   0  -1  25  227.37    8.27
   0   1  25  246.38    8.41
   0  -1  25  229.40    8.20
   0   2   0 3004.00   58.34
   0   2   0 3056.87   59.00
   0  -2   0 3152.67   58.13
   0  -2   0 3060.02   59.30
   0   2   1 2648.15   50.48
   0   2  -1 2518.19   50.59
   0  -2  -1 2578.83   50.84
   0   2  -1 2577.23   49.91
   0  -2  -1 2513.33   48.78
   0   2   2 2442.50   48.41
   0  -2   2 2365.93   46.18
   0   2  -2 2414.34   48.69
   0  -2  -2 2482.63   47.87
   0   2  -3 2107.77   43.76
   0   2  -3 2173.60   43.85
   0   2   3 2060.74   43.32
   0   2   3 2161.26   42.66
   0  -2  -3 2154.82   42.30
   0  -2   3 2237.47   43.40
   0   2  -4 2072.25   47.51
   0   2   4 2404.73   46.34
   0  -2   4 2459.34   48.17
   0  -2  -4 2219.12   44.46
   0  -2  -4 2510.78   48.22
   0   2   5 1075.28   23.39
   0  -2   5 1129.39   23.64
   0  -2   5 1175.87   27.47
   0   2   5 1221.23   26.01
   0  -2  -5 1102.01   23.73
   0  -2  -5 1196.84   25.35
   0  -2  -5 1185.52   27.44
   0   2  -5 1149.68   26.19
   0   2   6  237.54    7.18
   0  -2   6  239.86    7.10
   0   2   6  233.49    7.18
   0  -2   6  235.35    7.17
   0  -2  -6  226.32    7.39
   0   2  -6  237.98    7.22
   0   2   6  239.73    6.97
   0   2  -6  235.62    7.23
   0  -2   6  225.87    9.62
   0  -2  -6  219.61    9.51
   0   2   6  252.60    9.11
   0  -2  -6  238.48    7.25
   0   2  -6  255.99    9.37
   0  -2  -6  240.05    8.44
   0   2   7 2291.87   46.35
   0  -2   7 2422.76   46.29
   0   2   7 2372.92   46.55
   0  -2  -7 2212.35   46.17
   0  -2   7 2431.92   46.60
   0  -2  -7 2342.63   46.96
   0   2  -7 2248.91   46.30
   0   2  -7 2299.62   46.49
   0   2   7 2274.86   45.97
   0  -2   7 2194.43   51.30
   0   2  -7 2379.39   50.59
   0   2   7 2367.66   50.21
   0  -2  -7 2422.83   45.85
   0  -2  -7 2196.77   51.41
   0  -2   7 2298.68   52.49
   0  -2   7 2375.34   48.48
   0  -2  -7 2292.41   48.84
   0  -2   8    9.66    1.42
   0  -2   8    9.46    1.44
   0   2   8    9.33    1.46
   0   2   8   13.63    1.62
   0  -2  -8    8.85    1.33
   0  -2  -8    9.16    1.50
   0   2  -8    6.25    1.24
   0  -2  -8    9.01    1.15
   0   2  -8    9.18    1.45
   0   2   8   12.19    1.48
   0  -2  -8    8.49    1.97
   0  -2   8    8.98    2.26
   0   2   8    8.57    1.87
   0  -2   8    8.95    1.59
   0  -2   8    7.36    1.80
   0   2  -8   13.25    2.31
   0  -2  -9   33.75    2.67
   0  -2   9   40.61    3.01
   0   2   9   31.62    2.64
   0   2   9   40.55    3.00
   0  -2   9   33.71    2.65
   0  -2  -9   36.45    3.03
   0  -2   9   35.87    2.41
   0   2  -9   35.87    2.95
   0   2   9   36.28    2.77
   0   2  -9   37.65    2.96
   0   2  10  407.44   12.21
   0   2 -10  414.25   12.66
   0  -2  10  437.36   11.48
   0  -2  10  463.03   12.78
   0  -2 -10  395.37   12.09
   0   2  10  440.89   12.77
   0  -2  10  436.27   12.33
   0   2  10  433.59   12.55
   0  -2 -11 1272.26   29.71
   0   2  11 1385.09   30.62
   0  -2  11 1327.22   30.28
   0  -2  11 1321.60   29.77
   0   2  11 1379.87   30.34
   0  -2 -11 1332.21   30.80
   0   2  11 1287.09   30.16
   0   2 -11 1318.16   30.53
   0  -2  12 1214.97   28.43
   0  -2  12 1171.47   27.80
   0   2  12 1188.51   28.22
   0   2  12 1243.18   28.75
   0   2 -12 1178.39   28.74
   0  -2 -12 1163.49   28.68
   0   2  12 1176.23   28.24
   0  -2  13  207.56    8.91
   0  -2  13  210.62    8.67
   0   2  13  207.84    9.01
   0   2 -13  202.13    9.10
   0  -2 -13  191.79    9.05
   0  -2  14  559.04   16.98
   0   2 -14  590.76   18.46
   0  -2  14  563.08   17.51
   0   2  14  616.15   18.15
   0   2 -14  553.88   17.91
   0  -2 -14  531.33   17.63
   0   2 -15  700.45   21.63
   0  -2  15  679.80   20.04
   0   2  15  723.65   21.29
   0  -2  15  686.12   20.64
   0   2 -15  677.17   21.23
   0  -2 -15  685.57   21.25
   0   2  16   51.40    4.86
   0  -2  16   44.84    4.55
   0   2 -16   41.14    4.69
   0  -2 -16   45.14    4.80
   0   2 -16   46.30    4.86
   0   2 -17  259.46   12.36
   0   2  17  275.70   12.41
   0   2 -17  267.86   12.91
   0  -2 -17  303.94   13.56
   0  -2  17  295.86   12.06
   0   2 -17  295.46   13.50
   0  -2 -17  309.36   13.75
   0  -2  17  325.57   13.52
   0   2  17  358.38   14.38
   0   2 -17  304.99   13.80
   0   2  17  272.77   11.90
   0  -2  17  294.10   12.25
   0  -2  17  340.96   13.03
   0  -2 -17  301.96   12.54
   0   2  17  310.31   12.51
   0  -2 -17  276.39   11.83
   0   2 -17  320.04   13.99
   0  -2 -17  312.68   13.76
   0  -2  18  216.87   10.03
   0  -2 -18  202.66   10.80
   0   2  18  201.37   10.32
   0  -2 -18  203.45   10.79
   0   2 -18  198.21   10.66
   0  -2  18  223.48   10.31
   0   2 -18  197.59   11.24
   0  -2  18  208.93   11.03
   0   2  18  213.67   11.31
   0  -2  18  203.77    9.89
   0   2  18  211.73    9.99
   0   2  18  191.97    9.57
   0  -2 -18  207.96   10.15
   0  -2 -18  187.27    9.46
   0   2 -18  216.37   10.22
   0  -2 -18  197.83   11.15
   0  -2  19  975.32   26.30
   0   2  19  931.32   28.80
   0  -2  19  954.37   28.43
   0   2  19  924.43   25.66
   0   2  19  969.96   25.80
   0  -2  19  968.89   26.02
   0   2 -19  919.41   25.92
   0   2  19  976.05   27.01
   0   2 -19  910.10   27.25
   0  -2 -19 1000.79   27.85
   0  -2 -19  936.00   27.54
   0  -2  19  985.28   26.02
   0   2  20    0.46    1.43
   0  -2  20    1.38    1.25
   0  -2  20   -0.11    1.38
   0  -2 -20   -0.54    1.56
   0   2 -20    2.82    1.59
   0   2  20    1.47    1.33
   0  -2  20    0.45    1.11
   0  -2 -20    2.55    1.51
   0  -2  21  271.79   10.96
   0   2  21  266.44   10.96
   0  -2  21  261.81   11.00
   0   2 -21  267.80   11.12
   0  -2 -21  256.10   11.73
   0  -2  21  279.88   11.23
   0   2  21  261.13   11.25
   0   2 -21  221.49   11.01
   0  -2 -21  276.37   12.10
   0  -2  22  430.86   14.19
   0   2  22  438.70   14.30
   0  -2  22  432.13   14.38
   0   2 -22  425.77   14.36
   0  -2 -22  422.09   15.14
   0   2 -22  385.53   14.56
   0  -2 -22  412.78   14.97
   0   2  22  408.66   14.43
   0  -2  22  410.51   14.17
   0  -2  23   74.23    4.93
   0   2  23   73.54    4.93
   0  -2  23   67.47    4.85
   0   2 -23   73.25    4.98
   0  -2 -23   80.35    5.33
   0  -2  23   71.68    4.92
   0   2 -23   67.75    5.08
   0  -2 -23   67.52    5.17
   0   2 -24    2.11    1.27
   0  -2 -24    3.26    1.38
   0  -2 -24    0.79    1.08
   0  -2  24    2.31    1.22
   0  -2  24    1.98    0.91
   0   2  24    1.87    1.22
   0   2 -25  168.90    6.71
   0  -2 -25  165.97    6.73
   0   2  25  162.52    6.58
   0  -2  25  157.17    6.44
   0  -2  25  156.66    6.66
   0  -3   0    3.37    0.55
   0  -3   0    2.30    1.08
   0   3   0    0.67    0.80
   0  -3   0    2.09    0.80
   0  -3   1   25.01    1.34
   0  -3  -1   22.75    1.31
   0  -3  -1   28.66    2.66
   0  -3  -1   26.94    1.82
   0  -3   1   23.68    1.39
   0  -3  -1   27.97    1.63
   0  -3   1   26.68    2.57
   0   3  -1   24.97    2.38
   0   3   1   26.03    2.29
   0   3   2 2056.79   40.39
   0  -3  -2 1861.17   37.52
   0  -3   2 2037.55   39.39
   0  -3   2 1951.27   37.15
   0  -3  -2 1816.72   40.72
   0   3  -2 1972.73   40.28
   0   3  -2 1893.96   40.55
   0   3  -3  999.74   24.65
   0  -3   3 1025.52   21.26
   0   3   3 1082.64   24.44
   0   3  -3 1061.80   24.61
   0  -3  -3 1085.08   23.75
   0  -3   3 1058.46   24.38
   0   3   4 1041.33   24.67
   0  -3  -4 1052.46   23.13
   0   3  -4 1001.91   25.14
   0   3  -4  986.26   24.92
   0  -3   4  991.69   21.05
   0  -3  -5   54.25    4.38
   0  -3   5   45.03    4.03
   0   3   5   52.85    4.13
   0  -3  -5   56.14    2.93
   0   3   5   49.53    2.68
   0  -3  -5   52.53    3.03
   0   3   5   51.36    2.82
   0  -3   5   55.23    2.89
   0  -3   5   52.15    2.78
   0   3  -5   55.07    3.04
   0  -3  -6 6755.44  124.85
   0   3   6 6764.36  127.81
   0  -3   6 6336.26  129.97
   0  -3  -6 6639.96  124.28
   0  -3  -6 6945.28  126.57
   0  -3  -6 6658.42  130.31
   0   3  -6 6396.86  124.22
   0   3   6 6745.98  123.89
   0   3  -6 6580.25  124.23
   0  -3  -6 6156.16  124.46
   0   3   6 6462.67  124.12
   0  -3   6 6714.83  124.01
   0  -3   6 7260.48  124.41
   0   3   6 6664.96  124.15
   0   3  -6 6939.23  124.85
   0  -3  -7  183.13    6.78
   0  -3   7  162.00    9.22
   0  -3  -7  161.12    9.09
   0   3   7  175.70    8.28
   0  -3  -7  175.89    6.53
   0  -3  -7  169.21    7.49
   0   3  -7  184.88    6.59
   0   3  -7  185.08    6.53
   0   3   7  173.79    6.15
   0   3   7  183.08    6.42
   0  -3  -7  169.48    6.43
   0  -3   7  181.79    6.33
   0   3   7  184.24    6.49
   0  -3   7  179.24    6.34
   0   3  -7  194.34    6.91
   0  -3  -8  511.06   14.07
   0  -3  -8  515.19   13.84
   0  -3  -8  449.62   15.09
   0  -3   8  533.29   12.88
   0   3   8  471.77   16.60
   0   3  -8  497.83   13.55
   0   3   8  514.06   13.29
   0   3   8  530.77   13.72
   0   3  -8  540.84   14.01
   0  -3  -8  482.64   13.50
   0  -3   8  534.88   13.43
   0  -3   8  516.26   13.47
   0   3   8  492.41   13.34
   0  -3  -9  159.43    6.90
   0  -3   9  158.01    5.90
   0   3  -9  148.22    6.45
   0   3   9  153.74    6.26
   0   3  -9  171.84    6.99
   0  -3   9  170.60    6.45
   0  -3  -9  145.52    6.30
   0   3   9  157.53    6.48
   0  -3   9  152.28    6.32
   0   3   9  153.38    6.40
   0  -3 -10  754.83   20.04
   0  -3  10  756.43   18.33
   0   3 -10  719.19   19.47
   0   3  10  764.26   19.19
   0  -3 -10  733.15   19.16
   0  -3  10  777.49   19.11
   0   3  10  748.12   19.25
   0  -3  10  799.17   19.43
   0   3  10  769.84   19.50
   0  -3 -11   71.55    4.89
   0   3 -11   78.01    4.99
   0  -3  11   70.24    4.59
   0   3  11   75.63    4.72
   0   3  11   75.57    4.72
   0  -3  11   67.49    4.38
   0  -3  11   69.70    4.03
   0   3  11   72.69    4.58
   0   3 -11   71.78    4.77
   0   3  12  938.47   24.00
   0  -3  12  928.74   23.43
   0  -3  12  967.02   23.93
   0   3 -12  948.11   24.61
   0   3  12  970.97   24.10
   0   3  12  931.52   23.79
   0  -3 -12  931.84   24.43
   0   3 -12  917.72   24.14
   0   3  13  121.51    6.76
   0   3 -13  123.64    7.17
   0  -3  13  122.45    6.53
   0  -3  13  130.94    6.97
   0   3  13  120.23    6.70
   0  -3 -13  122.59    7.11
   0   3 -13  124.69    7.05
   0   3 -14   83.25    6.07
   0  -3  14   92.48    6.06
   0   3  14   93.74    6.23
   0  -3  14   86.65    5.68
   0  -3 -14   86.87    6.12
   0   3 -14   82.36    6.04
   0   3 -15   91.12    6.57
   0  -3  15   87.24    6.19
   0  -3  15   91.13    6.13
   0   3  15   93.31    6.51
   0   3 -15   96.69    6.80
   0  -3 -15   84.29    6.37
   0  -3  16 1795.28   42.78
   0   3  16 1893.10   44.44
   0  -3  16 1831.98   43.61
   0   3 -16 1731.83   44.13
   0  -3 -16 1814.63   44.33
   0   3 -17   51.96    5.24
   0  -3  17   51.91    4.62
   0  -3 -17   60.59    5.59
   0   3  17   55.48    5.54
   0  -3  17   51.50    5.19
   0   3 -17   54.48    5.57
   0  -3 -17   49.73    4.78
   0  -3  17   51.49    4.61
   0   3  17   53.98    5.01
   0  -3  17   54.45    4.81
   0   3  17   45.75    4.58
   0  -3 -17   49.90    4.71
   0   3 -17   51.60    4.84
   0  -3 -17   56.32    5.60
   0  -3 -18  242.81   11.91
   0  -3 -18  230.24   11.49
   0  -3  18  237.93   10.37
   0   3 -18  234.41   11.60
   0  -3  18  225.65   10.34
   0  -3  18  236.27   11.96
   0   3 -18  206.80   11.67
   0   3  18  227.60   12.09
   0  -3  18  222.48   10.44
   0  -3 -18  231.33   10.83
   0   3  18  225.63   10.32
   0   3  18  244.39   10.95
   0   3 -18  230.37   10.65
   0  -3 -18  214.88   10.21
   0  -3 -18  227.99   12.37
   0  -3  19  105.13    6.71
   0  -3  19   98.40    7.65
   0   3 -19   83.67    7.36
   0   3  19   94.54    7.66
   0  -3 -19  103.10    6.85
   0   3  19   99.79    6.55
   0   3  19  104.47    6.79
   0  -3  19  108.02    6.69
   0  -3 -19   91.52    6.26
   0   3 -19  101.06    6.66
   0  -3 -19  107.11    7.59
   0  -3 -19  105.08    7.42
   0  -3  19   99.64    6.44
   0   3 -19   96.31    7.19
   0  -3  20 1411.12   34.63
   0   3  20 1325.66   34.10
   0   3  20 1494.53   35.28
   0  -3 -20 1406.92   36.29
   0   3 -20 1327.61   35.73
   0  -3 -20 1443.22   36.68
   0  -3  20 1438.50   34.53
   0   3 -20 1431.81   35.01
   0  -3  20 1490.92   35.05
   0  -3  21   26.32    3.28
   0   3  21   25.82    3.34
   0   3  21   24.33    3.07
   0  -3  21   27.12    3.36
   0   3 -21   24.17    3.56
   0  -3  21   24.09    3.08
   0  -3 -21   22.68    3.23
   0   3 -21   24.12    3.21
   0  -3 -21   25.44    3.50
   0   3  22   10.49    1.95
   0   3  22   11.85    2.32
   0  -3  22    9.97    1.98
   0  -3  22    7.23    1.80
   0  -3 -22   12.06    2.31
   0   3 -22   10.41    2.44
   0  -3  22   10.59    2.06
   0   3 -22   10.32    2.11
   0  -3 -22   10.59    2.34
   0  -3  23   16.91    2.39
   0   3  23   17.74    2.64
   0  -3  23   20.60    2.64
   0   3 -23   14.25    2.44
   0  -3 -23   17.21    2.60
   0  -3  23   23.32    2.91
   0   3 -23   22.92    2.86
   0  -3 -23   18.72    2.61
   0  -3 -23   18.47    2.75
   0   3  24  387.44   12.10
   0  -3  24  364.27   11.71
   0  -3  24  383.43   12.17
   0  -3 -24  410.17   12.56
   0   3 -24  411.23   12.34
   0   3  25   15.32    1.92
   0   3 -25   14.41    1.86
   0  -3 -25   14.00    1.88
   0  -3  25   12.60    1.87
   0   4   0  689.84   15.51
   0   4   0  732.62   15.82
   0  -4   0  781.17   17.66
   0  -4   0  749.05   20.06
   0  -4   0  692.64   14.60
   0  -4   0  701.85   15.23
   0   4   0  782.05   19.44
   0   4   1  987.68   21.03
   0   4  -1  954.66   21.03
   0   4   1 1041.64   21.51
   0  -4  -1 1036.25   21.24
   0  -4   1  966.17   20.33
   0  -4  -1 1117.96   22.81
   0   4   1 1068.39   24.79
   0  -4   1 1002.91   20.74
   0  -4   1 1019.63   22.83
   0   4  -1 1028.97   24.85
   0  -4  -1 1036.12   25.76
   0   4  -1 1003.86   21.46
   0  -4   1 1061.30   25.92
   0  -4  -1 1020.22   20.65
   0   4   2  772.99   17.81
   0   4   2  812.11   20.70
   0   4  -2  787.67   21.08
   0  -4   2  806.41   21.89
   0  -4  -2  769.22   21.57
   0  -4   2  792.09   16.91
   0  -4  -2  800.24   17.55
   0  -4   2  809.59   19.22
   0  -4  -3 1169.62   25.75
   0   4   3 1154.94   25.17
   0  -4   3 1140.58   24.89
   0   4  -3 1227.85   29.62
   0  -4   3 1200.06   24.57
   0   4   3 1289.36   28.91
   0  -4   3 1227.73   30.24
   0   4  -3 1268.79   29.17
   0  -4  -3 1238.02   28.51
   0  -4  -3 1296.19   25.21
   0  -4   4 1911.24   38.36
   0   4   4 1868.26   38.59
   0   4  -4 1988.10   38.97
   0  -4   4 1753.70   37.93
   0  -4  -4 1895.47   39.18
   0  -4  -4 2045.60   39.22
   0   4   4 1880.11   38.20
   0  -4   4 1927.12   37.93
   0   4  -4 1950.59   43.74
   0  -4   4 2145.08   43.51
   0   4   4 2063.36   43.03
   0  -4  -4 2051.64   41.82
   0   4  -4 1883.65   38.08
   0  -4   4 1922.49   44.27
   0   4   5  329.91    9.51
   0   4  -5  340.01    9.71
   0  -4   5  337.62    9.24
   0  -4   5  327.42    9.23
   0  -4  -5  326.98    9.88
   0   4   5  340.06    9.24
   0  -4  -5  357.02    9.95
   0  -4   5  347.13    9.07
   0  -4   5  332.37   12.34
   0  -4  -5  352.43   11.30
   0   4   5  353.33   12.67
   0  -4  -6   10.01    1.45
   0   4   6    8.17    1.27
   0  -4   6    8.49    1.23
   0  -4   6    9.94    1.31
   0   4   6    7.37    1.20
   0   4   6    8.71    1.37
   0   4  -6    8.77    1.36
   0  -4   6    9.65    1.27
   0   4   6    8.41    1.88
   0  -4  -6    9.45    1.41
   0  -4  -6    9.35    2.30
   0   4  -7 3920.95   72.50
   0  -4   7 3620.05   71.38
   0  -4   7 3665.74   71.58
   0   4   7 3648.11   71.76
   0   4   7 3742.31   71.88
   0  -4  -7 3808.10   72.64
   0   4   7 3640.15   71.42
   0  -4  -7 3557.39   72.31
   0  -4   7 3936.00   71.32
   0   4   7 3410.19   77.90
   0  -4  -7 3397.02   73.99
   0  -4  -7 3701.66   72.14
   0  -4  -8  853.58   21.48
   0   4   8  878.56   21.13
   0   4  -8  869.64   21.55
   0  -4   8  910.96   21.09
   0  -4   8  934.00   21.32
   0   4   8  895.03   21.38
   0  -4  -8  912.88   22.05
   0   4   8  900.66   21.02
   0  -4  -8  920.37   21.86
   0  -4   8  961.68   20.84
   0  -4   9   69.00    4.07
   0   4   9   74.03    4.30
   0   4   9   67.01    4.14
   0   4  -9   68.19    4.36
   0  -4   9   66.24    4.05
   0  -4  -9   64.22    4.11
   0  -4  -9   70.66    4.50
   0   4   9   62.07    3.91
   0  -4   9   69.82    3.88
   0  -4  -9   63.27    4.28
   0   4  10   38.96    3.31
   0  -4 -10   40.38    3.40
   0   4 -10   42.04    3.62
   0   4  10   39.95    3.33
   0  -4  10   39.48    3.19
   0  -4  10   44.30    3.36
   0  -4 -10   43.93    3.70
   0   4  10   41.55    3.36
   0  -4  10   39.37    2.99
   0  -4  11 1643.44   37.01
   0   4 -11 1763.99   38.34
   0   4  11 1655.59   37.30
   0   4  11 1684.78   37.65
   0  -4  11 1719.75   37.04
   0  -4 -11 1630.73   38.15
   0   4  11 1682.06   37.23
   0  -4  11 1622.50   36.14
   0   4  12   19.04    2.60
   0   4 -12   14.98    2.41
   0  -4  12   18.50    2.48
   0  -4  12   18.77    2.45
   0  -4 -12   15.61    2.57
   0  -4  12   16.00    2.08
   0   4  12   24.45    2.84
   0  -4  13  116.82    6.67
   0   4  13  119.88    6.96
   0  -4  13  119.21    6.58
   0   4 -13  123.95    7.24
   0  -4 -13  115.11    7.12
   0   4  13  109.54    6.61
   0  -4  14  308.03   11.86
   0   4  14  313.80   12.52
   0   4 -14  299.83   12.59
   0  -4  14  309.91   12.17
   0  -4 -14  282.28   12.34
   0   4  14  304.43   12.22
   0  -4  15 1101.40   28.67
   0   4  15 1075.18   29.57
   0   4 -15 1080.80   29.85
   0  -4  15 1080.51   29.10
   0  -4 -15 1069.21   29.91
   0  -4  16   12.87    2.55
   0   4 -16   11.01    2.58
   0   4  16   15.09    2.58
   0  -4 -16   11.56    2.51
   0   4  16   15.48    2.71
   0  -4  16   13.18    2.57
   0   4 -16   12.02    2.62
   0  -4  16   20.11    3.23
   0   4  16   17.26    3.05
   0  -4 -16    9.94    2.10
   0   4 -16   15.40    2.82
   0  -4 -16   13.39    2.75
   0   4 -17  351.61   14.87
   0  -4  17  364.62   13.63
   0  -4  17  360.80   14.69
   0  -4  17  375.54   15.25
   0   4 -17  349.56   15.45
   0   4  17  380.35   15.73
   0  -4  17  344.02   13.48
   0   4  17  397.05   14.65
   0  -4 -17  374.38   14.36
   0  -4  17  353.24   13.43
   0   4  17  374.70   13.96
   0   4 -17  346.70   13.82
   0  -4 -17  368.15   14.04
   0  -4 -17  372.86   15.76
   0  -4 -18  345.22   14.28
   0   4 -18  313.97   13.89
   0  -4  18  326.73   12.75
   0  -4  18  350.15   13.01
   0   4 -18  297.18   14.56
   0  -4  18  346.99   15.03
   0   4  18  299.66   14.44
   0   4  18  328.90   13.01
   0  -4  18  326.16   12.87
   0  -4 -18  342.74   13.53
   0   4  18  354.35   13.63
   0   4 -18  353.58   13.51
   0  -4 -18  337.81   13.19
   0  -4 -18  331.81   15.19
   0   4  19  923.72   25.00
   0  -4 -19  913.31   25.60
   0   4  19  963.46   25.87
   0  -4  19  904.11   25.02
   0  -4 -19  938.69   26.89
   0   4 -19  847.25   26.02
   0  -4 -19  919.45   26.96
   0  -4  19  896.13   24.90
   0   4 -19  901.06   25.18
   0  -4 -19  904.86   25.20
   0  -4  19  937.77   25.06
   0   4  20  200.31    9.32
   0  -4  20  206.01    9.49
   0  -4 -20  205.88    9.83
   0   4  20  206.24    9.74
   0   4 -20  176.13    9.60
   0  -4 -20  195.33   10.24
   0  -4 -20  208.30   10.42
   0  -4  20  182.35    9.04
   0   4 -20  188.02    9.30
   0  -4 -20  184.79    9.11
   0  -4  20  182.10    9.03
   0   4  21  227.32    9.94
   0   4  21  219.61    9.47
   0  -4  21  207.48    9.35
   0  -4  21  233.10    9.81
   0   4 -21  197.30    9.81
   0  -4 -21  242.07   10.95
   0  -4 -21  209.10   10.25
   0   4 -21  218.40    9.77
   0  -4  21  211.17    9.48
   0  -4  22  121.40    6.54
   0   4  22  128.17    6.64
   0   4  22  128.55    7.02
   0  -4  22  132.86    6.88
   0  -4 -22  137.53    7.70
   0  -4 -22  122.74    7.24
   0  -4  22  127.71    6.91
   0   4 -22  111.97    6.81
   0   4 -22  120.78    6.76
   0  -4  22  128.89    6.89
   0  -4  23  121.01    6.17
   0   4  23  125.22    6.36
   0   4  23  142.58    6.96
   0  -4 -23  152.75    7.68
   0  -4 -23  134.78    7.15
   0   4 -23  108.57    6.32
   0  -4  23  121.05    6.36
   0  -4  23  138.75    6.68
   0   4 -23  140.12    6.82
   0  -4  23  135.95    6.72
   0   4  24   73.78    4.49
   0  -4 -24   64.40    4.35
   0  -4  24   67.56    4.32
   0  -4 -24   73.40    4.63
   0   4 -24   82.99    4.72
   0   4  25  438.31   12.34
   0  -4 -25  443.37   12.51
   0   4 -25  466.61   12.55
   0  -4  25  455.47   12.46
   0  -5   0    1.93    0.75
   0   5   0    0.64    0.61
   0   5   0    2.42    0.85
   0  -5   0    1.72    1.33
   0  -5   0    1.59    0.59
   0   5   0    2.10    0.74
   0  -5   0    1.65    1.06
   0  -5   0    1.64    0.61
   0   5   1 3536.72   66.88
   0   5   1 3398.81   67.23
   0   5  -1 3543.95   67.08
   0  -5  -1 3421.50   67.05
   0  -5   1 3473.70   65.90
   0   5  -1 3533.99   67.43
   0  -5  -1 3507.21   67.66
   0  -5  -1 3464.40   74.07
   0  -5   1 3587.10   69.73
   0   5   1 3373.84   66.82
   0  -5   1 3403.87   66.42
   0   5  -1 3488.62   72.76
   0  -5   1 3423.99   73.95
   0  -5  -1 3593.04   67.24
   0   5   1 3595.44   72.70
   0  -5  -1 3577.04   66.43
   0   5   2 1683.55   36.45
   0  -5   2 1733.24   36.23
   0   5  -2 1858.66   37.26
   0  -5  -2 1846.32   37.56
   0   5   2 1875.00   37.27
   0  -5  -2 1773.26   36.76
   0   5  -2 1817.87   36.60
   0   5   2 1783.83   36.47
   0   5   2 1901.81   41.90
   0  -5  -2 1842.68   37.33
   0   5  -2 1738.77   42.11
   0   5   2 1756.74   36.20
   0  -5   2 1929.82   39.66
   0  -5  -2 1927.37   37.07
   0  -5  -2 1771.58   43.28
   0  -5   2 1767.07   43.11
   0  -5  -2 1992.82   38.36
   0  -5   2 1835.73   36.24
   0   5  -3  467.46   11.99
   0  -5   3  463.05   11.60
   0   5   3  465.43   11.90
   0  -5  -3  460.89   12.46
   0   5   3  450.93   11.47
   0   5  -3  462.80   11.58
   0  -5  -3  438.13   11.71
   0  -5   3  431.67   16.49
   0  -5  -3  497.50   12.31
   0   5  -3  450.61   16.03
   0   5   3  471.35   15.43
   0  -5   3  453.49   11.27
   0  -5  -3  440.85   15.22
   0  -5  -3  474.99   12.29
   0   5   3  412.13   10.91
   0   5  -4  425.95   11.51
   0   5   4  432.54   11.52
   0  -5   4  391.88   10.78
   0  -5   4  435.55   11.23
   0  -5  -4  431.51   12.04
   0   5   4  419.07   11.04
   0  -5  -4  444.51   11.95
   0   5  -4  435.80   11.14
   0   5   4  462.68   15.39
   0   5  -4  417.91   15.94
   0  -5   4  395.45   16.02
   0  -5  -4  423.04   11.80
   0  -5  -4  444.23   11.20
   0  -5   4  436.25   10.98
   0  -5   4  438.63   15.75
   0  -5  -4  448.49   14.70
   0  -5   5 1507.06   30.14
   0   5  -5 1358.16   30.05
   0   5   5 1485.90   30.52
   0  -5  -5 1394.15   31.06
   0   5  -5 1485.82   29.92
   0   5   5 1430.37   29.87
   0  -5  -5 1478.56   31.06
   0   5   5 1475.09   35.71
   0  -5   5 1542.62   29.93
   0  -5  -5 1436.42   33.81
   0  -5   5 1461.10   36.08
   0   5  -6 2432.30   53.15
   0   5  -6 2795.78   54.33
   0  -5   6 2742.35   53.52
   0   5   6 2866.02   54.20
   0  -5   6 2504.48   52.95
   0  -5  -6 2649.40   54.71
   0  -5  -6 2770.14   54.67
   0   5   6 2630.62   53.32
   0   5  -6 2803.11   53.42
   0  -5   6 2901.14   53.46
   0  -5   6 2567.27   59.92
   0   5   6 2709.64   60.03
   0  -5   7  261.47    8.55
   0   5   7  245.02    8.63
   0  -5   7  269.32    8.71
   0   5  -7  265.87    9.17
   0   5   7  279.78    9.11
   0  -5  -7  278.73    9.49
   0   5   7  269.76    8.80
   0  -5  -7  273.64    9.47
   0  -5   7  281.93    8.64
   0  -5  -7  295.90    9.53
   0   5   8  410.44   12.43
   0   5   8  442.90   12.67
   0  -5   8  406.56   12.07
   0  -5   8  406.63   12.04
   0   5  -8  433.15   12.99
   0  -5  -8  447.86   13.37
   0   5   8  417.81   12.35
   0  -5  -8  438.46   13.08
   0  -5   8  466.78   12.37
   0   5   9 1612.41   35.58
   0   5   9 1610.53   35.44
   0  -5   9 1503.56   34.67
   0  -5   9 1603.78   34.95
   0   5  -9 1630.83   36.07
   0  -5  -9 1572.55   35.91
   0  -5  -9 1651.94   36.54
   0   5   9 1635.66   35.32
   0  -5  -9 1634.43   36.15
   0  -5   9 1641.23   34.73
   0   5  10  432.70   13.68
   0   5 -10  437.06   13.91
   0  -5  10  437.83   13.22
   0  -5 -10  407.00   13.62
   0   5  10  446.61   13.61
   0  -5  10  433.43   13.18
   0  -5 -10  429.77   14.26
   0   5  10  433.49   13.31
   0  -5  10  445.18   13.00
   0  -5 -10  427.20   13.99
   0   5  11   31.24    3.20
   0  -5  11   34.30    3.23
   0   5 -11   30.32    3.30
   0  -5  11   31.42    3.08
   0  -5 -11   35.58    3.69
   0   5  11   27.11    2.91
   0  -5  11   28.99    2.93
   0   5  12  167.92    8.25
   0  -5  12  169.48    7.98
   0  -5  12  184.53    8.23
   0   5 -12  174.34    8.57
   0  -5 -12  166.67    8.63
   0   5  12  167.25    8.13
   0  -5  12  167.28    7.71
   0  -5 -13 1022.76   28.15
   0   5  13 1042.01   27.25
   0   5  13 1041.77   27.45
   0  -5  13 1011.54   26.76
   0  -5  13 1014.82   26.55
   0   5 -13 1064.20   27.94
   0   5  14  358.65   14.15
   0  -5 -14  384.12   15.12
   0   5  14  380.31   14.63
   0   5 -14  399.70   15.11
   0  -5  14  422.11   14.69
   0  -5  14  388.70   14.15
   0   5  15  305.70   13.15
   0  -5 -15  309.76   13.85
   0   5 -15  328.41   13.93
   0  -5  15  311.96   13.03
   0  -5  15  320.57   12.94
   0   5  15  311.08   13.43
   0   5  16 1053.46   29.94
   0  -5  16 1071.40   29.59
   0  -5  16 1075.72   29.11
   0   5 -16 1062.39   30.21
   0  -5  16 1044.00   27.83
   0   5 -16  891.35   27.84
   0   5 -16  972.62   28.87
   0  -5 -16 1100.28   28.91
   0   5  16 1066.12   28.82
   0   5  16 1023.61   27.83
   0   5 -16 1000.33   27.93
   0  -5 -16 1042.66   28.32
   0  -5 -16 1117.88   31.02
   0   5 -17 1323.23   35.59
   0   5 -17 1344.82   35.58
   0  -5  17 1480.92   34.76
   0   5  17 1383.34   34.18
   0   5  17 1441.14   35.38
   0  -5  17 1408.40   33.80
   0  -5 -17 1376.05   34.80
   0  -5  17 1265.15   35.16
   0   5  17 1237.30   36.01
   0  -5  17 1328.75   36.15
   0   5 -17 1354.10   37.12
   0   5 -17 1363.55   34.40
   0  -5 -17 1401.77   34.78
   0  -5 -17 1363.20   37.45
   0  -5  18    4.28    1.54
   0  -5  18    2.97    1.56
   0   5 -18    2.06    1.81
   0   5  18    0.83    1.42
   0  -5 -18    1.36    1.15
   0   5  18   -1.00    1.47
   0  -5  18    1.28    1.02
   0   5 -18    1.01    1.56
   0  -5 -18    0.12    1.33
   0  -5  18    0.42    1.34
   0   5 -18    1.60    1.32
   0   5  19  138.23    7.70
   0   5  19  148.14    8.32
   0  -5 -19  144.96    8.18
   0  -5 -19  153.41    8.88
   0   5 -19  128.90    8.14
   0  -5  19  148.03    8.01
   0  -5 -19  135.02    7.82
   0   5 -19  144.61    7.93
   0  -5  19  137.36    7.53
   0   5  20  253.27   10.69
   0   5  20  252.56   11.01
   0  -5 -20  269.40   11.37
   0  -5  20  249.67   10.71
   0  -5 -20  262.09   11.88
   0  -5 -20  274.15   12.06
   0   5 -20  229.30   10.96
   0  -5 -20  255.63   10.94
   0   5 -20  254.09   10.91
   0  -5  20  258.10   10.58
   0   5  21  315.50   11.66
   0   5  21  318.45   12.15
   0  -5 -21  331.70   12.39
   0  -5 -21  308.64   12.59
   0  -5 -21  316.12   12.68
   0  -5  21  325.89   11.99
   0   5 -21  279.77   11.90
   0   5 -21  314.77   11.88
   0  -5  21  302.86   11.52
   0   5  22    0.36    1.20
   0   5  22    1.76    1.13
   0  -5  22    0.88    1.15
   0  -5  22    0.58    1.13
   0  -5 -22    1.12    1.21
   0  -5  22    1.76    0.98
   0   5 -22    1.22    1.24
   0   5 -22    3.50    1.53
   0  -5 -22    0.66    1.16
   0   5  23  224.60    8.71
   0   5  23  227.35    9.04
   0  -5  23  246.68    9.41
   0  -5  23  217.43    8.84
   0  -5 -23  216.10    9.21
   0  -5 -23  243.75    9.85
   0   5 -23  242.66    9.12
   0  -5  23  236.52    9.03
   0   5  24  231.06    7.98
   0   5  24  242.05    8.55
   0   5 -24  263.90    8.79
   0  -5 -24  241.99    8.95
   0  -5  24  254.56    8.74
   0  -5 -24  202.13    8.10
   0  -5  24  206.59    7.90
   0   5 -25   43.13    2.92
   0  -5 -25   39.83    2.81
   0  -5  25   41.20    2.82
   0   6   0 3081.72   60.29
   0   6   0 3171.43   60.05
   0  -6   0 3033.09   60.20
   0   6   0 2994.14   67.09
   0  -6   0 3170.42   60.39
   0  -6   0 3092.80   59.63
   0  -6   0 3181.54   63.70
   0   6   0 2930.23   60.11
   0  -6   0 2874.07   68.81
   0  -6   1   41.94    2.56
   0  -6  -1   45.84    3.24
   0   6  -1   52.90    3.07
   0   6   1   51.32    3.18
   0  -6   1   45.83    2.97
   0  -6  -1   45.79    2.98
   0   6  -1   47.86    2.89
   0   6   1   49.12    2.97
   0   6   1   46.25    2.94
   0  -6   1   45.32    5.22
   0  -6   1   48.81    2.84
   0   6  -1   46.97    4.90
   0  -6   1   48.34    3.86
   0  -6  -1   49.30    3.29
   0  -6  -1   43.70    5.20
   0  -6  -1   50.97    3.19
   0   6  -1   43.13    3.03
   0  -6   1   49.55    3.07
   0  -6   2   55.76    3.16
   0  -6  -2   57.04    3.67
   0  -6  -2   61.75    3.57
   0   6   2   57.35    3.50
   0   6  -2   59.20    3.36
   0   6   2   55.72    3.18
   0   6  -2   64.10    5.81
   0  -6   2   68.95    4.70
   0  -6  -2   57.39    3.48
   0   6   2   52.00    3.09
   0  -6   2   58.97    3.22
   0   6   2   57.27    5.33
   0  -6  -2   60.29    3.68
   0  -6  -2   50.55    5.63
   0  -6   3   32.78    2.41
   0   6  -3   32.37    2.62
   0  -6  -3   37.83    3.06
   0  -6  -3   34.80    2.66
   0   6  -3   34.66    2.56
   0   6   3   31.36    2.38
   0  -6  -3   27.66    3.79
   0  -6  -3   34.98    2.90
   0   6   3   30.26    2.26
   0   6   3   32.57    3.93
   0  -6   3   31.54    2.35
   0   6  -4 3324.69   64.18
   0  -6   4 3247.03   63.39
   0  -6  -4 3315.52   64.90
   0   6   4 3308.85   63.45
   0  -6  -4 3052.47   63.75
   0   6  -4 3264.97   63.37
   0  -6  -4 3009.41   69.28
   0  -6  -4 3328.51   64.79
   0   6   4 3168.75   70.55
   0  -6   4 3249.46   63.20
   0   6  -5  162.27    6.41
   0   6   5  162.68    6.54
   0  -6   5  158.22    6.17
   0  -6  -5  156.70    6.89
   0  -6  -5  152.67    6.68
   0   6  -5  165.24    6.16
   0   6   5  153.29    6.07
   0   6   5  139.51    8.81
   0  -6   5  163.66    6.08
   0   6   6  768.37   19.32
   0   6  -6  749.60   18.93
   0  -6   6  767.07   18.78
   0  -6  -6  759.04   19.95
   0  -6  -6  832.53   20.34
   0   6  -6  779.32   18.68
   0   6   6  770.12   18.85
   0  -6   6  823.13   18.91
   0   6  -7  192.94    7.35
   0  -6  -7  203.50    8.39
   0   6   7  195.56    7.51
   0  -6   7  200.41    7.56
   0   6   7  202.05    7.89
   0  -6  -7  216.49    8.20
   0  -6   7  200.81    7.39
   0  -6   8 1632.52   35.87
   0  -6  -8 1727.26   37.65
   0  -6  -8 1721.62   37.80
   0   6   8 1651.46   36.10
   0  -6   8 1655.92   35.80
   0  -6  -8 1740.08   37.34
   0  -6  -9   17.60    2.49
   0  -6   9   14.44    2.07
   0  -6   9   19.09    2.37
   0  -6  -9   21.55    2.79
   0   6   9   16.49    2.23
   0   6  -9   16.36    2.14
   0  -6   9   18.06    2.24
   0  -6  -9   16.57    2.29
   0  -6 -10  939.80   24.58
   0   6 -10  898.45   24.13
   0  -6  10 1006.94   23.66
   0  -6  10  907.67   23.19
   0  -6 -10  934.85   24.79
   0   6  10  911.63   23.44
   0   6 -10  905.43   23.07
   0  -6  10  921.99   23.19
   0  -6 -10  933.35   24.73
   0  -6  11   78.92    5.17
   0   6 -11   93.10    6.09
   0  -6  11   88.82    5.47
   0  -6 -11   96.11    6.44
   0   6  11   86.79    5.65
   0   6 -11   96.28    5.70
   0  -6  11   89.88    5.44
   0  -6  12  807.70   22.01
   0   6 -12  799.21   22.90
   0  -6  12  783.81   21.89
   0  -6 -12  815.24   23.85
   0   6  12  809.94   22.57
   0   6 -12  820.87   22.16
   0  -6  12  787.85   21.73
   0  -6  13    8.99    2.08
   0  -6  13    8.97    1.91
   0   6 -13   10.41    2.35
   0  -6 -13   10.82    2.41
   0   6  13   10.20    2.12
   0   6 -13    8.20    1.96
   0  -6  13    8.29    1.83
   0   6 -14 1463.85   37.10
   0  -6  14 1475.22   35.99
   0  -6  14 1345.67   35.37
   0   6 -14 1466.92   35.84
   0  -6 -14 1481.77   38.08
   0   6  14 1460.23   36.65
   0   6  15  146.40    8.87
   0   6 -15  160.29    8.89
   0  -6 -15  160.39    9.70
   0  -6  15  139.82    8.43
   0  -6  15  143.64    8.34
   0  -6  15  132.91    7.96
   0  -6 -15  130.19    8.33
   0   6 -15  123.75    7.98
   0   6 -15  134.93    8.56
   0   6  15  133.59    7.72
   0   6  15  130.66    8.02
   0  -6 -15  154.00    8.72
   0   6  15  117.12    7.29
   0   6 -15  136.65    8.02
   0  -6 -15  139.27    8.03
   0   6 -16  160.41    9.36
   0   6 -16  154.52    9.17
   0  -6  16  174.85    9.07
   0  -6 -16  161.16    9.30
   0  -6 -16  183.36    9.56
   0   6  16  166.95    8.72
   0   6  16  160.31    9.00
   0  -6  16  158.08    8.47
   0  -6  16  179.07    9.76
   0  -6  16  153.55    9.29
   0   6 -16  156.69    8.65
   0  -6 -16  179.74    9.40
   0  -6 -16  177.94   10.57
   0   6 -16  174.37    9.63
   0  -6  17   47.50    4.47
   0   6 -17   42.07    4.63
   0   6 -17   42.85    4.83
   0  -6  17   39.06    4.54
   0   6  17   39.63    4.31
   0   6  17   46.25    4.49
   0  -6  17   39.94    4.06
   0  -6 -17   43.05    4.40
   0   6 -17   41.52    4.39
   0  -6 -17   46.61    4.64
   0   6 -17   39.15    4.48
   0  -6 -17   47.53    5.39
   0  -6 -18 1534.52   36.97
   0   6  18 1496.97   36.86
   0   6  18 1487.54   35.85
   0   6 -18 1372.11   36.77
   0  -6  18 1540.92   36.34
   0   6 -18 1421.61   35.76
   0  -6 -18 1485.50   36.41
   0  -6  18 1436.37   35.36
   0   6  19   15.09    2.63
   0   6  19   15.13    2.49
   0  -6  19   14.66    2.54
   0  -6 -19   14.70    2.84
   0  -6  19   18.38    2.92
   0   6 -19   11.27    2.56
   0   6 -19   12.02    2.50
   0  -6 -19   13.71    2.63
   0  -6 -19   13.47    2.67
   0   6  20    3.91    1.57
   0   6  20    3.87    1.44
   0  -6 -20    2.90    1.35
   0  -6  20    4.51    1.59
   0  -6 -20    3.62    1.77
   0   6 -20    3.28    1.63
   0  -6  20    4.41    1.50
   0   6 -20    3.82    1.51
   0  -6 -20    1.96    1.19
   0  -6 -20    1.51    1.40
   0  -6 -21    0.38    1.15
   0  -6  21   -0.12    1.10
   0   6  21   -0.41    1.22
   0   6  21    0.03    1.12
   0  -6 -21    1.50    1.18
   0  -6  21   -0.89    1.17
   0   6 -21    2.86    1.49
   0  -6  21    1.93    1.54
   0   6 -21    2.56    1.55
   0  -6 -21    0.46    1.08
   0  -6 -21    0.84    1.32
   0   6  22  371.16   12.14
   0   6  22  351.66   12.18
   0  -6  22  366.07   12.36
   0  -6 -22  382.27   13.23
   0   6 -22  307.78   11.79
   0  -6  22  342.90   12.30
   0  -6 -22  341.13   12.54
   0   6 -22  351.08   12.06
   0  -6  22  370.46   12.11
   0   6  23   11.20    1.81
   0  -6  23   11.73    1.89
   0   6  23    9.13    1.62
   0  -6 -23   13.00    2.09
   0  -6  23   11.24    1.99
   0  -6  23    7.13    1.45
   0   6 -23   14.61    2.17
   0  -6 -23   12.07    2.12
   0   6  24   21.86    2.10
   0   6  24   23.52    2.27
   0  -6 -24   18.58    2.25
   0   6 -24   26.36    2.42
   0  -6  24   23.24    2.27
   0  -6 -24   25.14    2.53
   0  -6  24   23.03    2.20
   0  -7   0    1.67    0.79
   0   7   0    3.00    1.05
   0  -7   0    0.47    0.80
   0  -7   0    3.08    1.00
   0  -7   0    2.04    1.06
   0   7   0    4.59    1.27
   0  -7   0    6.69    1.37
   0   7   0    1.77    0.81
   0  -7   1  372.46   10.51
   0  -7  -1  402.47   11.97
   0  -7   1  392.25   11.29
   0   7   1  390.36   11.62
   0   7  -1  396.43   11.38
   0   7   1  382.55   11.06
   0   7  -1  409.87   11.18
   0  -7  -1  375.65   11.32
   0  -7   1  396.15   11.46
   0  -7   1  381.38   10.97
   0  -7  -1  397.44   11.70
   0  -7  -1  359.45   13.68
   0   7   1  397.10   11.33
   0  -7  -1  388.41   11.91
   0  -7   1  376.33   13.58
   0  -7   2  148.82    5.87
   0  -7  -2  163.29    6.99
   0   7  -2  160.33    6.42
   0   7   2  159.15    6.64
   0  -7   2  160.13    6.35
   0   7  -2  168.78    6.28
   0   7   2  158.28    6.25
   0  -7  -2  163.73    6.63
   0  -7  -2  146.70    6.48
   0  -7   2  154.29    8.06
   0  -7   2  162.52    6.44
   0  -7   2  156.85    6.14
   0  -7  -2  155.48    6.84
   0   7   2  137.23    5.92
   0  -7   3 1459.70   31.87
   0  -7  -3 1581.65   33.94
   0  -7  -3 1502.88   32.87
   0   7  -3 1484.31   31.91
   0   7   3 1506.16   32.30
   0   7  -3 1555.40   32.59
   0  -7   3 1483.75   32.10
   0  -7   3 1562.80   32.71
   0  -7  -3 1506.54   33.53
   0  -7   4  123.00    5.46
   0  -7  -4  123.10    6.25
   0   7  -4  123.80    5.64
   0   7   4  130.87    5.73
   0  -7  -4  121.22    5.81
   0  -7   4  127.37    5.55
   0  -7  -4  136.78    6.46
   0  -7   5 2952.53   58.68
   0  -7  -5 2920.49   60.34
   0   7  -5 2880.89   58.69
   0  -7  -5 2972.59   60.20
   0   7   5 2926.13   58.79
   0  -7   5 2900.85   58.47
   0  -7   6    5.03    1.22
   0  -7  -6    4.65    1.49
   0  -7  -6    3.81    1.20
   0   7   6    4.81    1.17
   0   7  -6    4.48    1.34
   0  -7   6    4.08    1.10
   0  -7   7  102.83    5.33
   0  -7  -7  103.25    6.03
   0  -7  -7   95.68    5.83
   0   7   7   93.14    5.12
   0   7  -7   93.59    5.06
   0  -7   7   97.05    5.22
   0  -7   8  651.70   17.95
   0  -7  -8  710.18   19.63
   0   7  -8  671.77   17.84
   0  -7  -8  688.99   19.64
   0   7   8  637.43   17.89
   0  -7  -8  686.19   19.23
   0  -7   8  674.96   18.09
   0  -7   9 1858.68   41.14
   0  -7  -9 1923.76   43.24
   0   7   9 1847.74   41.42
   0   7  -9 1829.62   40.97
   0  -7   9 1936.01   41.53
   0  -7  -9 1922.63   43.03
   0  -7  10   70.77    4.92
   0  -7 -10   69.36    5.36
   0  -7 -10   82.16    5.84
   0   7 -10   66.41    4.76
   0   7  10   67.91    4.92
   0  -7  10   75.38    5.07
   0  -7 -10   74.75    5.65
   0  -7  11   36.84    3.63
   0  -7 -11   38.62    4.22
   0   7  11   41.50    3.95
   0   7 -11   40.09    3.83
   0  -7  11   38.09    3.70
   0  -7 -11   39.75    4.22
   0  -7  12  153.92    8.04
   0  -7 -12  179.19    9.75
   0   7  12  162.59    8.56
   0   7 -12  153.06    7.98
   0  -7  12  148.28    7.98
   0  -7  13 1793.98   41.88
   0  -7  13 1681.76   41.46
   0  -7 -13 1856.47   44.76
   0   7 -13 1787.48   41.91
   0   7  13 1793.30   42.75
   0   7  14   55.87    5.32
   0  -7  14   53.63    4.90
   0   7 -14   62.25    5.35
   0  -7  14   57.94    5.19
   0   7 -14   48.55    5.12
   0   7  14   55.39    4.86
   0   7 -14   47.28    4.71
   0   7  14   49.48    4.57
   0  -7 -14   49.34    4.58
   0  -7 -14   57.30    5.81
   0   7 -15  268.65   12.15
   0  -7 -15  281.26   13.72
   0   7  15  247.65   12.26
   0  -7  15  285.55   12.50
   0  -7  15  250.81   11.17
   0   7 -15  256.02   12.14
   0   7 -15  243.78   11.81
   0  -7 -15  254.57   12.24
   0   7  15  252.29   11.06
   0   7  15  242.96   10.84
   0   7 -15  278.69   11.78
   0  -7 -15  250.20   11.26
   0   7 -16  108.43    7.62
   0  -7 -16  108.17    7.51
   0  -7  16  113.18    7.19
   0   7 -16   93.28    7.13
   0  -7 -16  115.01    7.46
   0   7  16  105.83    6.74
   0  -7  16  109.14    6.88
   0  -7  16  111.11    7.71
   0  -7 -16  107.24    7.15
   0   7  16  107.59    6.82
   0   7 -16  105.03    6.94
   0  -7 -16  111.14    8.57
   0   7 -16   98.94    7.33
   0  -7  17  606.22   21.53
   0   7 -17  657.33   20.24
   0  -7 -17  673.56   20.79
   0   7 -17  619.42   21.02
   0   7 -17  665.39   21.29
   0  -7  17  689.18   20.54
   0  -7  17  657.16   19.88
   0   7  17  675.24   19.99
   0  -7 -17  714.93   21.37
   0   7 -18    5.30    1.88
   0  -7 -18    0.17    1.36
   0  -7  18    1.47    1.31
   0   7 -18   -0.27    1.30
   0   7  18    1.28    1.19
   0   7  18    3.67    1.61
   0  -7  18   -0.24    1.40
   0  -7 -18    1.19    1.27
   0  -7  19  306.58   11.92
   0  -7 -19  305.53   12.24
   0   7 -19  305.71   11.95
   0  -7  19  319.05   12.24
   0   7 -19  289.19   12.25
   0   7  19  318.04   12.05
   0  -7 -19  310.53   12.45
   0   7  19  300.43   12.16
   0  -7  20   38.35    3.71
   0   7 -20   36.87    3.74
   0  -7 -20   36.73    3.72
   0  -7 -20   34.44    4.02
   0  -7  20   36.16    3.65
   0  -7 -20   40.61    4.15
   0   7 -20   34.96    3.78
   0   7  20   33.81    3.63
   0  -7 -20   34.07    3.69
   0   7  20   36.97    3.67
   0  -7  21  270.34   10.50
   0   7 -21  281.03   10.71
   0  -7  21  285.16   10.69
   0  -7 -21  307.83   11.11
   0  -7  21  284.89   10.87
   0  -7  21  286.18   11.00
   0  -7 -21  316.70   11.97
   0   7 -21  256.17   10.65
   0  -7 -21  307.88   11.87
   0   7  21  296.03   10.83
   0  -7 -21  293.09   11.13
   0   7  21  273.58   10.71
   0  -7 -22   23.07    2.85
   0   7  22   17.66    2.31
   0  -7  22   21.20    2.43
   0   7  22   18.95    2.34
   0   7 -22   19.62    2.50
   0  -7 -22   22.23    2.82
   0  -7  22   25.28    2.73
   0  -7  22   23.57    2.72
   0  -7  22   19.67    2.34
   0   7 -22   23.53    2.73
   0   7  23  292.06    9.50
   0   7 -23  303.22    9.74
   0  -7  23  294.86    9.77
   0  -7  23  286.27    9.68
   0  -7 -23  295.71   10.17
   0   7 -24   49.25    3.14
   0  -7 -24   47.39    3.21
   0  -8   0  129.67    6.37
   0   8   0  128.17    5.85
   0  -8   0  128.77    6.06
   0   8   0  126.88    6.15
   0  -8   0  118.90    5.97
   0  -8   0  131.88    6.51
   0  -8  -1  566.96   16.40
   0   8  -1  576.21   15.45
   0   8   1  591.75   16.26
   0  -8   1  561.73   15.73
   0   8  -1  587.13   16.01
   0   8   1  592.11   15.70
   0  -8  -1  585.38   16.04
   0  -8   1  604.17   16.07
   0  -8  -1  583.61   16.26
   0  -8  -1  562.67   16.49
   0  -8   2  137.66    6.01
   0  -8  -2  159.28    7.32
   0   8   2  157.98    7.09
   0  -8  -2  155.43    6.89
   0  -8   2  143.61    6.53
   0   8  -2  149.77    6.68
   0   8  -2  150.56    6.34
   0   8   2  154.28    6.56
   0  -8  -2  149.19    7.15
   0  -8  -2  147.28    6.95
   0  -8   2  149.96    6.67
   0  -8   2  147.87    6.41
   0  -8   3  662.79   17.24
   0  -8  -3  700.61   19.06
   0   8   3  663.42   17.66
   0   8  -3  696.61   17.55
   0  -8   3  670.08   17.73
   0  -8  -3  661.09   18.17
   0   8  -3  695.08   18.00
   0  -8   3  683.53   17.99
   0  -8   3  694.54   17.71
   0  -8  -3  677.31   18.85
   0  -8   4 2040.95   43.00
   0  -8  -4 2130.28   45.11
   0   8   4 2083.27   43.50
   0   8  -4 2039.42   43.45
   0  -8  -4 1963.08   43.83
   0  -8   4 2028.76   43.28
   0   8  -4 2041.07   42.90
   0  -8  -4 2029.09   44.85
   0  -8   4 2179.61   44.01
   0  -8   4 1943.70   42.89
   0  -8   5  443.20   13.08
   0  -8  -5  444.55   14.44
   0   8   5  435.93   13.25
   0   8  -5  418.13   12.99
   0  -8  -5  447.94   14.21
   0  -8   5  409.81   12.88
   0  -8   5  463.37   13.62
   0  -8   6  516.99   14.85
   0  -8  -6  504.90   16.06
   0   8   6  501.12   14.78
   0  -8  -6  507.29   15.89
   0   8  -6  494.12   14.63
   0  -8   6  500.97   14.67
   0  -8   7 1674.15   37.57
   0  -8  -7 1699.19   39.58
   0   8  -7 1631.34   37.32
   0  -8  -7 1804.43   39.85
   0   8   7 1627.07   37.47
   0  -8   7 1747.75   37.86
   0  -8   8  378.31   12.89
   0  -8  -8  420.87   14.42
   0   8  -8  374.32   12.68
   0   8   8  379.22   12.94
   0  -8  -8  411.39   14.55
   0  -8  -8  422.01   14.31
   0  -8   8  380.39   12.96
   0  -8   9    2.97    1.26
   0  -8  -9    1.02    0.97
   0  -8  -9    2.20    1.38
   0   8   9    2.72    1.22
   0   8  -9    1.36    1.02
   0  -8   9    2.38    0.98
   0  -8  -9    1.61    0.94
   0  -8  10    6.87    1.74
   0  -8 -10   11.75    2.51
   0   8  10    6.70    1.64
   0  -8  10    9.28    1.98
   0   8 -10    6.20    1.63
   0  -8 -10    9.32    2.28
   0  -8  11 1237.34   31.99
   0  -8 -11 1360.81   34.90
   0   8 -11 1351.46   32.44
   0   8  11 1282.51   32.80
   0  -8 -11 1296.57   34.62
   0  -8  11 1281.32   32.43
   0  -8  12  283.79   11.92
   0  -8  12  279.10   11.99
   0  -8 -12  290.04   13.44
   0  -8  12  299.35   12.22
   0   8  12  295.43   12.60
   0   8 -12  302.01   12.22
   0   8  13    4.30    1.71
   0  -8  13    4.55    1.55
   0  -8 -13    3.84    1.70
   0   8 -13    3.77    1.61
   0   8 -13    6.53    2.28
   0  -8  13    3.77    1.46
   0   8 -13    3.65    1.33
   0   8  13    7.01    1.81
   0   8  13    6.34    1.72
   0   8 -13    3.92    1.30
   0  -8 -13    4.46    1.54
   0  -8 -13    5.24    1.87
   0   8  14  683.44   22.49
   0  -8  14  661.70   21.21
   0   8 -14  700.86   21.65
   0  -8  14  724.84   21.94
   0  -8 -14  664.83   22.22
   0   8 -14  597.19   21.23
   0   8 -14  660.31   21.50
   0   8  14  673.39   20.72
   0   8 -14  669.73   20.64
   0   8  14  686.68   20.27
   0  -8 -14  621.76   20.10
   0  -8 -14  682.09   23.42
   0   8 -15  617.21   21.49
   0   8  15  606.95   22.01
   0   8 -15  673.21   21.78
   0  -8 -15  701.51   22.41
   0   8  15  694.59   20.68
   0  -8  15  707.35   20.89
   0  -8  15  690.86   22.11
   0   8  15  679.56   20.28
   0   8 -15  689.54   20.93
   0  -8 -15  655.21   23.50
   0  -8 -15  674.71   20.74
   0  -8  16   39.35    4.61
   0   8  16   37.50    3.92
   0   8 -16   41.62    4.25
   0   8 -16   36.70    4.34
   0  -8  16   35.52    4.00
   0  -8 -16   38.28    4.40
   0   8  16   37.84    4.02
   0  -8 -16   41.39    4.40
   0  -8  16   39.31    3.96
   0  -8  17  111.13    6.81
   0  -8 -17  109.71    7.06
   0   8 -17  110.10    6.95
   0   8 -17  103.74    7.21
   0  -8 -17  107.83    7.19
   0  -8  17  109.95    6.94
   0  -8 -17  120.29    7.44
   0   8  17  111.73    6.81
   0  -8  18  512.62   16.60
   0  -8 -18  520.68   17.17
   0   8 -18  523.62   16.89
   0  -8  18  501.55   16.69
   0   8 -18  507.47   17.37
   0  -8 -18  523.46   17.38
   0   8  18  505.87   16.43
   0  -8  19  149.51    7.66
   0  -8 -19  151.25    7.89
   0   8 -19  138.14    7.55
   0   8 -19  138.53    7.84
   0  -8  19  136.68    7.52
   0  -8 -19  155.35    8.10
   0   8  19  153.74    7.72
   0  -8  20   55.25    4.30
   0  -8  20   53.49    4.29
   0   8 -20   46.57    4.09
   0  -8 -20   55.31    4.42
   0  -8 -20   47.67    4.38
   0   8 -20   44.32    4.08
   0  -8  20   48.46    4.22
   0   8  20   52.36    4.28
   0  -8 -20   54.54    4.45
   0  -8  21  266.53    9.85
   0  -8  21  273.34    9.97
   0  -8 -21  260.93    9.80
   0   8 -21  256.79    9.79
   0  -8  21  262.99    9.97
   0  -8  21  244.93    9.66
   0  -8 -21  266.87   10.46
   0  -8 -21  241.80   10.21
   0   8  21  259.24    9.70
   0  -8 -21  249.97    9.80
   0  -8  22  271.90    9.51
   0   8  22  279.62    9.46
   0  -8  22  253.58    9.27
   0  -8 -22  258.37    9.61
   0  -8  22  265.40    9.57
   0  -8 -22  279.03   10.07
   0   8 -22  285.90    9.66
   0  -8  22  241.43    8.99
   0   8  23  198.44    7.15
   0   8 -23  199.86    7.32
   0  -8  23  193.29    7.31
   0  -8 -23  199.42    7.62
   0   9   0    1.29    0.98
   0  -9   0    0.89    0.96
   0   9   0    3.36    1.49
   0  -9   0    1.70    0.95
   0  -9   0    1.20    1.14
   0  -9   1  204.27    8.87
   0  -9  -1  198.01    8.89
   0  -9   1  218.12    8.76
   0   9  -1  211.41    8.79
   0   9   1  201.88    8.26
   0   9  -1  203.79    8.26
   0   9   1  207.38    8.87
   0  -9  -1  200.93    8.64
   0  -9   1  195.49    8.46
   0  -9   1  205.55    9.07
   0  -9  -1  199.47    9.07
   0  -9  -1  230.68    9.29
   0  -9  -2 2203.38   48.04
   0   9  -2 2141.33   46.81
   0   9   2 2195.99   46.44
   0   9   2 2198.25   47.53
   0   9  -2 2081.41   45.89
   0  -9  -2 2209.11   47.30
   0  -9   2 2246.92   46.95
   0  -9  -2 2102.33   47.80
   0  -9   2 2216.96   47.04
   0  -9   3   25.60    2.65
   0  -9  -3   21.64    2.92
   0   9  -3   22.77    2.57
   0  -9  -3   22.35    2.73
   0   9   3   24.82    2.83
   0   9  -3   23.63    2.83
   0  -9   3   27.08    2.92
   0  -9  -3   23.75    3.04
   0  -9   3   27.32    2.95
   0  -9   4   31.55    3.01
   0  -9  -4   33.26    3.65
   0  -9   4   33.11    3.26
   0   9  -4   31.65    3.22
   0  -9  -4   31.18    3.43
   0   9  -4   30.24    2.87
   0   9   4   26.50    2.89
   0  -9   4   32.35    3.35
   0  -9   4   29.11    2.99
   0  -9  -4   30.03    3.55
   0  -9   5  310.38   10.97
   0  -9  -5  329.64   12.49
   0  -9  -5  320.51   12.14
   0   9   5  311.64   11.28
   0   9  -5  289.64   11.05
   0  -9   5  312.41   11.20
   0  -9   5  326.38   11.70
   0  -9   5  312.51   11.20
   0  -9   6 1718.90   38.52
   0  -9  -6 1709.65   40.50
   0   9   6 1714.99   38.82
   0  -9   6 1700.45   38.65
   0   9  -6 1670.22   38.61
   0  -9  -6 1738.75   40.21
   0  -9   6 1673.54   38.62
   0  -9   6 1797.77   39.53
   0  -9   7  161.89    7.76
   0  -9  -7  158.09    8.61
   0  -9   7  157.97    7.74
   0   9  -7  166.09    7.97
   0  -9  -7  172.17    8.89
   0   9   7  164.85    7.97
   0  -9   7  160.35    7.97
   0  -9   7  153.39    7.67
   0  -9   8  918.81   24.63
   0  -9  -8  945.46   26.08
   0   9  -8  901.72   24.46
   0   9   8  903.17   24.67
   0  -9  -8  985.63   26.70
   0  -9   8  923.86   24.70
   0  -9  -8  944.19   25.99
   0  -9   8  983.30   25.50
   0  -9   8  958.98   24.99
   0  -9   9   37.40    3.82
   0  -9  -9   36.04    4.10
   0  -9   9   35.21    3.67
   0   9  -9   32.21    3.54
   0  -9  -9   38.24    4.51
   0   9   9   35.57    3.76
   0  -9   9   33.43    3.58
   0  -9   9   31.65    3.64
   0  -9  -9   33.30    3.87
   0  -9  10  723.69   21.60
   0  -9 -10  754.74   23.32
   0  -9  10  765.19   21.88
   0   9  10  756.30   22.12
   0   9 -10  681.74   20.98
   0  -9 -10  736.28   23.16
   0  -9  10  733.04   21.95
   0  -9  10  741.23   21.83
   0  -9  11   31.25    3.75
   0   9 -11   27.08    3.40
   0  -9 -11   25.83    3.75
   0  -9  11   28.49    3.62
   0  -9 -11   32.51    4.24
   0  -9  11   34.37    3.84
   0   9  11   25.85    3.45
   0   9 -12  696.67   20.97
   0   9  12  680.08   21.58
   0  -9  12  679.95   20.90
   0   9 -12  631.51   20.84
   0  -9  12  705.06   21.21
   0  -9  12  571.74   19.93
   0  -9 -12  615.50   22.05
   0   9  12  596.34   19.04
   0   9  12  646.31   20.37
   0   9  12  645.34   19.41
   0   9 -12  629.57   20.01
   0  -9 -12  716.35   23.04
   0  -9 -12  561.98   19.15
   0   9  13   17.50    3.07
   0  -9  13   13.36    2.57
   0   9 -13   19.06    3.10
   0  -9 -13   16.75    3.04
   0  -9  13   16.03    2.79
   0   9 -13   17.80    3.05
   0  -9  13   14.21    2.55
   0   9  13   17.74    2.81
   0   9  13   15.70    2.75
   0   9  13   16.82    2.75
   0   9 -13   18.75    3.17
   0  -9 -13   17.23    3.31
   0  -9 -13   14.22    2.41
   0   9 -14  730.65   22.94
   0   9  14  708.65   23.75
   0   9 -14  724.65   22.71
   0  -9 -14  766.95   23.48
   0   9  14  759.31   22.09
   0  -9  14  717.14   21.34
   0  -9  14  704.22   22.56
   0   9  14  702.16   21.03
   0   9 -14  729.01   21.68
   0  -9 -14  707.75   21.44
   0  -9 -14  712.37   24.76
   0  -9 -15   43.85    4.68
   0   9 -15   38.35    4.44
   0  -9  15   39.63    4.56
   0  -9  15   39.29    4.06
   0   9  15   41.96    4.20
   0   9  15   36.46    3.81
   0   9 -15   41.33    4.23
   0  -9 -15   31.08    4.59
   0  -9 -15   37.63    4.00
   0  -9 -16  749.14   23.02
   0   9 -16  778.09   23.21
   0  -9 -16  766.02   22.78
   0   9  16  785.74   22.35
   0  -9  16  727.17   21.79
   0   9 -16  767.13   22.26
   0   9  16  749.83   21.49
   0  -9  17   36.31    3.76
   0  -9 -17   29.23    3.66
   0   9 -17   29.61    3.56
   0  -9 -17   28.69    3.64
   0   9 -17   31.72    3.91
   0   9  17   32.31    3.68
   0  -9 -17   30.61    3.71
   0  -9 -18   11.48    2.49
   0   9 -18   11.29    2.55
   0   9 -18   10.39    2.30
   0  -9 -18    9.45    2.13
   0  -9  18   12.08    2.23
   0   9  18    7.08    1.71
   0   9 -19   25.73    3.20
   0  -9 -19   21.84    2.82
   0   9 -19   17.95    2.65
   0  -9 -19   21.23    2.95
   0   9  19   21.36    2.79
   0  -9  19   17.16    2.48
   0  -9  20  667.43   18.56
   0  -9  20  695.39   18.82
   0   9 -20  684.76   18.77
   0  -9 -20  699.66   18.86
   0  -9 -20  690.60   19.56
   0   9 -20  601.54   18.47
   0  -9  20  684.00   18.77
   0  -9 -20  677.20   18.93
   0   9  20  679.43   18.54
   0  -9 -21   16.87    2.33
   0  -9 -21   20.27    2.46
   0   9 -21   17.75    2.37
   0  -9  21   18.26    2.29
   0  -9  21   14.45    2.05
   0  -9 -21   16.34    2.44
   0  -9  21   15.56    2.08
   0  -9 -21   17.83    2.34
   0   9  21   21.72    2.45
   0  -9 -22    1.05    0.99
   0   9 -22    0.35    0.56
   0   9  22    2.46    1.03
   0   9 -22    4.14    1.20
   0  -9  22    2.45    0.99
   0  -9  22    4.08    1.18
   0  -9 -22    1.40    0.82
   0 -10   0   20.93    2.94
   0  10   0   15.92    2.40
   0 -10   0   15.89    2.39
   0 -10   0   13.50    2.37
   0  10   0   15.76    2.57
   0 -10   0   14.65    2.55
   0 -10   1  850.94   23.58
   0 -10  -1  857.98   23.90
   0 -10  -1  881.82   23.52
   0  10   1  903.56   22.89
   0  10  -1  862.95   23.54
   0  10  -1  837.40   22.34
   0 -10   1  890.51   23.39
   0  10   1  854.55   23.69
   0 -10   1  839.94   23.34
   0 -10  -1  846.72   24.21
   0 -10   1  827.67   24.00
   0 -10   2  169.64    8.44
   0 -10  -2  168.38    8.74
   0  10  -2  160.65    7.69
   0  10   2  176.21    8.10
   0  10  -2  161.85    8.19
   0 -10  -2  169.11    8.40
   0 -10   2  165.61    8.12
   0 -10   2  163.61    8.15
   0 -10  -2  161.86    8.67
   0 -10   2  167.90    8.77
   0 -10  -3 1282.79   32.43
   0  10  -3 1303.33   31.72
   0 -10   3 1329.48   31.35
   0  10   3 1295.03   31.07
   0 -10  -3 1263.62   31.68
   0  10  -3 1183.95   30.01
   0 -10   3 1289.75   31.56
   0 -10  -3 1260.68   32.48
   0 -10  -4  188.22    9.44
   0 -10  -4  176.16    9.03
   0  10   4  191.68    8.84
   0  10  -4  181.83    8.84
   0 -10   4  188.23    8.76
   0 -10   4  193.60    9.02
   0 -10   5  663.10   19.15
   0 -10  -5  675.05   21.05
   0  10  -5  664.20   19.87
   0 -10  -5  698.58   20.92
   0 -10   5  682.88   19.72
   0  10   5  659.52   19.68
   0 -10   5  702.28   20.37
   0 -10   6  289.88   11.45
   0 -10  -6  309.03   13.02
   0 -10   6  287.15   11.50
   0  10   6  306.85   11.99
   0 -10  -6  297.74   12.62
   0  10  -6  303.59   11.95
   0 -10   6  312.88   12.31
   0 -10   7 2011.30   45.40
   0 -10  -7 1974.51   47.35
   0 -10  -7 2004.75   47.30
   0  10  -7 1898.79   45.35
   0 -10   7 2073.25   45.80
   0  10   7 1986.51   45.64
   0 -10   7 2079.09   46.49
   0 -10   8   12.87    2.35
   0 -10  -8   15.23    2.78
   0  10   8   14.99    2.63
   0 -10  -8   12.32    2.51
   0 -10   8   14.47    2.46
   0 -10   8   12.74    2.46
   0 -10  -8   15.00    2.64
   0  10  -8   11.74    2.28
   0 -10   9   40.58    4.27
   0 -10   9   36.75    4.16
   0 -10  -9   37.41    4.42
   0 -10  -9   36.80    4.45
   0  10  -9   34.92    3.88
   0 -10   9   43.00    4.37
   0 -10  -9   40.37    4.62
   0  10   9   31.58    3.81
   0 -10  10   12.98    2.47
   0  10  10   11.03    2.38
   0  10 -10   12.78    2.55
   0 -10  10    9.99    2.27
   0 -10 -10   12.11    2.65
   0  10 -10   10.27    2.21
   0 -10  10    9.82    2.14
   0  10  10    7.65    1.59
   0  10  10   11.15    2.54
   0  10 -10    9.88    2.38
   0  10  10   10.28    2.29
   0 -10 -10   10.94    2.49
   0  10  11 1580.50   38.36
   0  10 -11 1442.63   36.75
   0 -10  11 1494.03   37.08
   0  10 -11 1482.19   37.24
   0 -10  11 1568.21   37.75
   0 -10 -11 1370.72   38.54
   0 -10  11 1288.84   36.37
   0  10  11 1429.30   35.44
   0  10  11 1437.60   36.53
   0  10 -11 1472.65   36.29
   0  10  11 1460.76   35.05
   0 -10 -11 1326.31   35.31
   0 -10 -11 1612.36   40.05
   0  10  12  442.09   17.15
   0  10 -12  438.83   16.43
   0 -10  12  440.86   16.58
   0 -10  12  449.09   16.81
   0  10 -12  447.34   16.59
   0  10  12  433.37   15.15
   0  10  12  437.91   16.00
   0  10  12  425.40   14.82
   0  10 -12  436.57   15.63
   0 -10 -12  396.79   15.12
   0 -10 -12  441.95   18.02
   0  10 -13   57.45    5.49
   0  10  13   51.64    5.39
   0 -10  13   55.65    5.45
   0 -10  13   58.67    5.55
   0  10 -13   54.76    5.26
   0 -10 -13   52.29    5.21
   0  10  13   58.01    5.23
   0  10  13   50.22    4.69
   0  10 -13   59.64    5.12
   0  10  13   55.75    4.72
   0 -10 -13   51.35    4.71
   0 -10 -13   46.46    5.52
   0 -10  14   18.17    3.14
   0 -10 -14   25.09    3.48
   0  10 -14   24.84    3.72
   0 -10  14   20.48    3.32
   0  10  14   25.20    3.36
   0  10  14   25.56    3.15
   0  10 -14   21.90    3.32
   0 -10 -14   23.80    3.11
   0 -10 -14   20.62    3.87
   0  10 -15 1044.38   29.03
   0 -10 -15 1096.71   29.57
   0  10  15 1137.66   28.82
   0 -10  15 1006.96   27.71
   0  10 -15 1075.78   28.47
   0  10  15 1107.23   28.03
   0 -10 -15 1036.73   27.80
   0  10 -16    7.49    2.08
   0 -10 -16    8.13    2.22
   0 -10  16    5.98    1.50
   0  10  16    6.44    1.81
   0 -10 -16    8.96    2.15
   0  10 -16    7.08    1.94
   0  10  16    7.31    1.76
   0  10 -17   91.65    6.29
   0 -10 -17  104.88    6.62
   0 -10 -17  114.09    6.91
   0  10  17  104.83    6.42
   0 -10  17  105.73    6.33
   0 -10 -17  102.24    6.53
   0  10 -17  104.38    6.54
   0  10  17   94.04    5.75
   0 -10  18   36.13    3.48
   0 -10 -18   41.80    3.87
   0  10 -18   42.00    3.95
   0  10 -18   32.55    3.50
   0 -10 -18   45.26    4.09
   0  10  18   41.03    3.81
   0 -10  19  302.67   11.06
   0 -10  19  337.22   11.52
   0  10 -19  326.02   11.44
   0 -10 -19  319.99   11.35
   0 -10  19  310.10   11.36
   0  10  19  337.39   11.45
   0 -10 -19  336.20   11.70
   0 -10 -20   10.76    1.97
   0 -10  20    9.23    1.70
   0 -10 -20    8.41    1.56
   0  10 -20   10.60    2.03
   0 -10  20   12.96    2.01
   0  10 -20   10.29    1.80
   0 -10  20   12.18    1.87
   0  10  20   12.25    1.97
   0 -10 -20    8.18    1.62
   0  10 -21  280.05    9.70
   0 -10 -21  335.20   10.40
   0  10  21  334.78   10.30
   0 -10 -21  319.31   10.59
   0 -10 -21  268.48    9.87
   0 -10  21  327.65   10.43
   0 -10  21  335.26   10.43
   0 -10 -21  334.17   10.22
   0  10 -21  352.77   10.61
   0  10  22   66.16    3.57
   0  10 -22   67.50    3.70
   0 -10  22   67.09    3.71
   0 -10 -22   65.61    3.76
   0 -11   0   -0.71    1.25
   0 -11   0    0.26    0.84
   0  11   0    1.64    1.21
   0  11   0    1.60    1.41
   0 -11   0    0.65    1.18
   0 -11   1  402.11   15.05
   0 -11  -1  389.27   15.05
   0 -11   1  404.60   14.70
   0  11  -1  379.78   13.80
   0  11  -1  406.26   14.98
   0 -11  -1  389.24   14.65
   0  11   1  393.17   13.96
   0  11   1  401.93   15.11
   0 -11   1  406.41   15.02
   0 -11  -1  389.50   15.29
   0 -11   1  387.57   15.17
   0 -11  -2 1849.41   43.54
   0 -11   2 1835.01   42.78
   0  11   2 1766.71   41.34
   0  11  -2 1881.24   42.96
   0 -11   2 1902.55   42.66
   0 -11  -2 1757.19   42.31
   0  11  -2 1627.04   40.47
   0 -11  -2 1746.67   43.28
   0 -11   2 1787.82   43.37
   0 -11   2 1749.74   42.21
   0 -11   3  630.40   19.77
   0 -11  -3  630.54   20.30
   0  11   3  606.19   18.88
   0 -11   3  604.47   19.15
   0  11  -3  614.40   19.51
   0 -11  -3  588.54   20.10
   0 -11   3  572.13   19.82
   0 -11   3  604.50   19.39
   0 -11   4    5.34    2.00
   0 -11  -4    4.38    1.61
   0  11   4    7.40    1.81
   0 -11   4    4.97    1.39
   0 -11  -4    8.98    2.24
   0 -11   4   10.93    2.26
   0  11  -4    6.03    2.01
   0 -11   4    7.96    2.17
   0 -11  -5  642.14   21.36
   0 -11   5  665.82   20.37
   0 -11  -5  645.50   20.97
   0  11  -5  639.68   20.40
   0  11   5  667.42   20.45
   0 -11   5  644.58   20.58
   0 -11   6  280.75   11.93
   0 -11  -6  294.29   13.43
   0  11   6  314.55   12.89
   0 -11   6  317.10   12.79
   0  11  -6  326.15   13.22
   0 -11  -6  335.98   13.89
   0 -11   6  310.37   13.08
   0 -11  -7    6.46    2.08
   0 -11   7    9.60    2.31
   0  11  -7    7.24    2.13
   0 -11   7    7.87    1.87
   0 -11   7    8.77    2.22
   0  11   7   11.54    2.45
   0 -11  -7    7.87    2.37
   0  11   8  489.63   17.04
   0 -11   8  484.00   16.78
   0  11  -8  454.48   16.66
   0 -11  -8  487.18   18.03
   0  11  -8  420.57   16.34
   0 -11   8  454.17   16.40
   0 -11  -8  445.89   17.24
   0 -11   8  456.39   17.10
   0  11   8  445.13   15.31
   0  11   8  444.00   15.63
   0  11  -8  406.00   15.79
   0 -11  -8  479.45   17.61
   0  11   9  572.09   19.55
   0  11  -9  567.21   19.50
   0 -11   9  629.90   20.04
   0 -11  -9  609.21   21.27
   0  11  -9  580.97   19.62
   0 -11   9  593.52   19.68
   0 -11   9  525.88   19.34
   0 -11  -9  527.82   20.04
   0  11   9  593.53   18.29
   0  11  -9  571.31   18.92
   0  11   9  574.45   18.49
   0 -11  -9  624.30   21.06
   0  11 -10  456.82   17.09
   0  11  10  473.46   17.46
   0 -11  10  494.64   17.44
   0  11 -10  460.78   16.94
   0 -11  10  479.21   17.39
   0 -11 -10  385.34   17.01
   0  11  10  460.15   15.60
   0  11  10  454.54   15.61
   0  11 -10  440.28   16.05
   0 -11 -10  414.09   15.53
   0 -11 -10  479.90   18.38
   0  11 -11   66.19    6.00
   0 -11  11   73.01    6.21
   0  11  11   71.54    6.32
   0 -11  11   68.58    6.11
   0  11 -11   77.45    6.22
   0  11  11   66.39    5.55
   0  11  11   73.18    5.38
   0  11  11   72.52    5.38
   0  11 -11   68.54    5.64
   0 -11 -11   66.49    5.45
   0 -11 -11   63.62    6.41
   0 -11  12  565.79   20.25
   0  11 -12  634.52   19.96
   0  11  12  624.99   19.57
   0  11  12  566.31   18.28
   0 -11  12  563.34   20.36
   0  11 -12  589.39   18.94
   0  11  12  599.79   18.16
   0 -11 -12  535.34   21.05
   0 -11 -12  584.84   18.75
   0  11 -13  665.30   21.36
   0 -11 -13  712.20   22.08
   0  11 -13  686.95   20.87
   0  11  13  671.01   19.92
   0 -11 -13  664.68   20.34
   0  11  13  694.28   20.37
   0  11  13  691.72   21.12
   0  11 -14  142.07    8.40
   0 -11 -14  145.59    8.49
   0  11  14  149.18    7.81
   0  11 -14  150.68    8.34
   0 -11 -14  143.72    7.84
   0  11  14  135.61    7.95
   0 -11 -15   54.09    4.86
   0  11 -15   50.43    4.76
   0  11 -15   60.13    4.94
   0  11  15   56.53    4.61
   0 -11 -15   52.37    4.40
   0  11  15   50.10    4.40
   0 -11 -16  130.05    7.50
   0  11 -16  137.60    7.73
   0  11 -16  143.78    7.78
   0  11  16  138.96    7.14
   0  11  16  142.72    7.52
   0 -11 -16  141.10    7.75
   0 -11  17  312.24   11.61
   0  11 -17  271.54   11.27
   0 -11 -17  288.97   11.20
   0  11 -17  309.17   11.56
   0 -11 -17  313.20   11.55
   0  11  17  297.41   10.70
   0  11  17  300.66   11.23
   0 -11 -17  297.34   11.41
   0  11 -18    9.31    1.87
   0 -11  18    9.43    1.98
   0 -11 -18    9.53    1.88
   0 -11  18   10.03    1.98
   0  11 -18    7.86    1.85
   0  11  18    8.44    1.87
   0 -11 -18    9.42    1.88
   0  11 -19  115.31    5.86
   0 -11  19  115.77    5.91
   0 -11 -19  117.70    5.89
   0  11 -19  113.30    5.91
   0  11 -19   93.21    5.52
   0 -11  19  113.28    5.96
   0  11  19  113.10    5.74
   0 -11 -19  114.69    5.90
   0  11 -20  479.13   13.90
   0 -11 -20  510.75   14.11
   0  11  20  534.04   14.23
   0 -11  20  520.97   14.46
   0 -11 -20  499.60   14.38
   0 -11  20  545.35   14.44
   0 -11 -20  521.84   14.02
   0  11 -20  556.57   14.56
   0 -11 -21   86.06    4.23
   0  11  21   86.02    4.23
   0 -11  21   83.64    4.25
   0  11 -21   92.43    4.41
   0 -11  21   85.25    4.31
   0 -11 -21   86.18    4.40
   0 -12   0 1284.87   33.58
   0  12   0 1241.64   33.21
   0 -12   0 1217.75   32.61
   0  12   0 1184.29   31.35
   0 -12   0 1152.30   33.19
   0 -12  -1  248.44   12.05
   0 -12   1  246.34   11.93
   0  12  -1  227.47   10.71
   0 -12  -1  236.26   11.49
   0 -12   1  258.22   11.89
   0  12  -1  247.38   11.93
   0  12   1  237.93   11.01
   0 -12  -1  227.31   11.99
   0 -12   1  229.54   11.96
   0 -12   2   22.44    3.44
   0 -12  -2   17.95    3.19
   0 -12   2   21.03    3.33
   0 -12   2   20.08    3.48
   0 -12  -2   19.48    3.36
   0  12  -2   20.60    3.13
   0 -12   2   24.42    3.44
   0  12   2   20.86    3.21
   0  12   3   29.02    3.53
   0  12  -3   26.96    3.52
   0  12  -3   30.33    3.73
   0 -12  -3   26.61    3.79
   0 -12   3   27.01    3.80
   0  12   3   26.93    3.41
   0  12  -3   30.44    3.93
   0 -12   3   25.10    3.65
   0 -12   3   28.21    4.05
   0 -12   3   29.25    3.82
   0 -12  -3   26.37    3.63
   0  12   3   33.35    4.01
   0  12   4  939.27   28.73
   0  12  -4 1056.21   28.56
   0  12  -4 1027.09   28.59
   0  12   4 1023.07   28.30
   0 -12  -4 1115.61   31.46
   0 -12   4 1172.70   30.71
   0  12   4 1059.73   27.99
   0 -12   4 1144.45   30.22
   0 -12  -4 1066.28   30.09
   0  12  -4 1109.09   30.25
   0  12   4 1120.81   29.58
   0 -12   4  977.42   30.38
   0 -12   4 1049.98   29.87
   0 -12   5   76.02    6.41
   0  12  -5   73.09    5.77
   0  12  -5   80.55    5.97
   0  12   5   74.66    5.76
   0 -12   5   86.72    6.75
   0 -12  -5   78.13    6.81
   0  12   5   71.80    5.40
   0  12   5   71.70    5.71
   0  12   5   85.32    6.49
   0 -12  -5   82.92    6.72
   0 -12   5   88.75    6.65
   0  12  -5   83.71    6.67
   0 -12   6  293.85   13.52
   0  12  -6  290.98   12.47
   0  12  -6  299.55   12.26
   0  12   6  276.77   12.09
   0 -12  -6  299.01   14.04
   0 -12   6  312.74   13.73
   0  12   6  284.95   11.69
   0  12   6  276.98   11.97
   0 -12   6  310.55   13.28
   0  12  -6  318.97   13.76
   0 -12  -6  294.67   13.69
   0  12   6  308.40   13.27
   0 -12  -7  108.11    7.96
   0  12   7   95.49    7.13
   0  12  -7   98.92    6.59
   0  12  -7   89.25    6.51
   0  12   7  105.33    7.01
   0 -12   7  107.55    7.79
   0  12   7   96.73    6.31
   0  12   7  110.12    7.05
   0  12   7   99.19    7.27
   0 -12   7  111.52    7.60
   0 -12  -7  104.67    7.97
   0 -12  -8  633.81   23.01
   0  12   8  649.56   21.32
   0 -12  -8  747.69   24.09
   0 -12   8  766.85   24.13
   0  12  -8  752.29   21.60
   0  12   8  696.38   22.81
   0  12   8  704.26   20.80
   0  12   8  760.79   21.93
   0  12  -8  685.10   21.90
   0 -12   8  741.71   22.96
   0  12   8  723.44   23.21
   0  12  -8  750.50   23.66
   0 -12  -8  748.91   24.54
   0 -12   9   57.80    5.52
   0  12   9   58.11    5.70
   0  12  -9   59.09    5.76
   0  12  -9   54.24    5.36
   0  12  -9   55.44    4.88
   0  12   9   60.45    4.92
   0 -12  -9   59.95    5.99
   0  12   9   57.08    4.88
   0  12  -9   60.18    5.30
   0 -12   9   63.42    5.84
   0 -12  10  639.96   21.56
   0  12 -10  634.05   20.51
   0  12  10  681.53   19.56
   0 -12  10  568.86   20.83
   0  12 -10  634.39   20.08
   0  12  10  665.13   19.68
   0 -12 -10  595.76   22.12
   0  12 -11  153.30    8.48
   0  12  11  156.54    8.15
   0  12 -11  143.76    8.54
   0  12  11  159.07    8.13
   0  12 -12  505.65   16.99
   0  12  12  480.83   16.01
   0 -12 -12  501.61   17.62
   0  12 -12  488.02   17.26
   0  12  12  508.92   16.41
   0  12 -13   34.69    3.94
   0  12  13   34.05    3.54
   0 -12 -13   39.59    4.24
   0  12 -13   35.70    4.13
   0  12  13   38.83    4.15
   0 -12 -14  523.27   17.42
   0  12 -14  492.12   17.09
   0  12  14  524.18   17.04
   0  12 -14  543.12   17.32
   0  12  14  564.95   16.62
   0  12 -15   25.57    3.06
   0 -12 -15   19.55    2.82
   0 -12  15   23.87    3.03
   0  12 -15   23.52    3.37
   0  12  15   20.59    2.77
   0  12 -15   25.15    3.35
   0  12  15   24.47    2.85
   0  12 -16   89.61    5.63
   0 -12  16   87.31    5.57
   0  12 -16   75.17    5.47
   0 -12 -16   75.19    5.22
   0 -12 -16   83.09    5.49
   0  12  16   87.82    5.55
   0 -12 -16   82.35    5.45
   0  12 -16   84.42    5.63
   0  12  16   82.04    5.10
   0  12 -17   20.40    2.61
   0 -12  17   24.51    2.83
   0 -12 -17   24.88    2.89
   0  12  17   20.66    2.53
   0 -12  17   19.07    2.45
   0 -12 -17   23.17    2.63
   0  12 -17   23.60    2.87
   0  12  17   22.44    2.57
   0  12 -18  414.82   12.70
   0 -12  18  405.75   12.77
   0 -12 -18  417.14   12.74
   0  12  18  397.79   12.40
   0 -12 -18  415.96   12.63
   0 -12  18  412.39   12.59
   0  12 -18  434.87   12.97
   0 -12 -19   31.87    2.76
   0  12  19   29.81    2.62
   0 -12  19   32.90    2.86
   0 -12 -19   28.78    2.59
   0 -12  19   35.86    2.97
   0 -12 -19   28.77    2.73
   0  12 -19   29.69    2.66
   0 -12 -20   21.76    2.00
   0 -12  20   19.53    2.00
   0 -12 -20   18.01    1.92
   0  13   0    2.59    1.33
   0  13   0    2.01    1.51
   0 -13   0    4.24    1.61
   0 -13   0    5.53    1.69
   0  13   0    1.66    0.97
   0  13   0    2.36    1.20
   0  13  -1 1119.50   29.41
   0  13   1 1147.10   29.41
   0  13  -1 1110.09   29.92
   0  13   1 1100.14   30.23
   0  13   1 1040.49   28.73
   0 -13   1 1151.17   32.17
   0 -13  -1 1153.67   32.48
   0  13  -1 1051.60   31.65
   0  13   1 1031.53   30.01
   0 -13   1 1111.73   31.61
   0 -13  -2   22.88    3.93
   0 -13   2   28.74    4.16
   0  13   2   28.24    3.75
   0  13   2   24.59    3.31
   0  13  -2   23.74    3.17
   0  13  -2   35.56    4.65
   0  13  -2   23.60    3.77
   0  13   2   28.52    3.51
   0  13   2   24.40    3.48
   0 -13   2   20.05    3.43
   0 -13  -2   25.80    3.75
   0  13   2   28.77    3.87
   0  13   3  513.91   16.80
   0  13   3  514.29   16.94
   0  13  -3  504.19   17.28
   0  13  -3  470.11   16.82
   0  13   3  500.56   17.94
   0 -13   3  513.98   18.98
   0 -13  -3  481.49   19.07
   0 -13  -3  501.68   18.80
   0  13  -3  494.00   19.04
   0  13   3  468.57   17.79
   0 -13   3  518.11   18.98
   0  13   4  117.54    7.04
   0  13  -4  108.75    7.20
   0  13  -4  111.54    7.16
   0 -13   4  109.52    8.01
   0 -13  -4  112.21    8.54
   0  13   4  107.41    6.97
   0  13  -4  115.03    8.30
   0 -13   4  113.17    8.09
   0  13   4  106.17    7.73
   0 -13  -4  117.92    8.36
   0 -13  -5  786.90   26.27
   0 -13   5  831.32   26.07
   0  13   5  840.61   23.75
   0  13   5  841.90   23.07
   0  13  -5  827.87   23.89
   0  13  -5  802.74   23.54
   0  13   5  741.87   23.03
   0  13  -5  797.09   25.92
   0 -13  -5  797.74   25.98
   0 -13   5  854.06   26.01
   0  13   5  815.01   25.28
   0 -13   6  184.65   10.63
   0  13   6  178.44    9.19
   0  13  -6  197.69    9.78
   0  13   6  172.14    9.73
   0  13  -6  179.66    9.09
   0  13   6  181.81    8.75
   0  13   6  185.04    9.33
   0 -13  -6  170.71   10.46
   0 -13   6  184.04   10.45
   0  13   6  163.97    9.88
   0  13  -6  152.68    9.90
   0  13   7   31.04    3.71
   0 -13  -7   25.33    3.85
   0 -13   7   27.56    4.19
   0  13   7   26.90    3.82
   0  13  -7   27.94    3.62
   0  13  -7   27.61    3.47
   0  13  -7   27.59    4.05
   0  13   7   31.71    3.49
   0  13   7   25.63    3.35
   0 -13  -7   31.83    4.55
   0 -13   7   31.29    4.16
   0  13   7   23.17    3.68
   0  13  -8    2.96    1.50
   0  13   8    1.29    1.20
   0  13   8    2.89    1.40
   0 -13   8   -0.25    1.04
   0 -13  -8   -0.66    1.49
   0  13   8    3.00    1.53
   0  13   8    1.06    1.35
   0 -13   8    3.99    1.75
   0  13   9  883.20   23.66
   0  13  -9  860.04   23.98
   0  13   9  834.85   23.90
   0  13  10   86.01    5.85
   0  13 -10   78.15    5.73
   0  13  10   85.33    5.95
   0  13 -11    1.70    1.33
   0  13  11    1.61    1.07
   0 -13 -12    2.40    1.47
   0  13  12    1.67    1.41
   0  13 -12    1.48    1.26
   0 -13 -13  786.07   22.83
   0  13  13  840.78   21.98
   0  13 -13  824.18   22.55
   0 -13  14    5.32    1.66
   0 -13 -14    2.72    1.29
   0  13  14    2.12    1.61
   0  13 -14    3.96    1.63
   0  13 -15   28.61    3.14
   0 -13 -15   19.00    2.60
   0 -13  15   21.50    2.67
   0  13  15   19.67    2.51
   0 -13  15   21.76    2.70
   0  13  15   24.06    2.73
   0  13 -16  146.09    7.01
   0 -13 -16  139.31    6.71
   0 -13  16  145.68    6.99
   0  13  16  138.38    6.68
   0 -13 -16  162.65    7.31
   0 -13  16  161.37    7.25
   0 -13 -16  156.65    7.11
   0  13  16  157.70    6.86
   0  13 -17  376.73   11.73
   0 -13  17  339.59   11.37
   0 -13 -17  370.97   11.53
   0  13  17  333.35   11.00
   0 -13 -17  372.11   11.44
   0 -13  17  393.16   11.84
   0  13  17  362.90   11.00
   0  13  18    5.00    1.28
   0 -13 -18    4.80    1.12
   0 -13  18    5.54    1.20
   0 -13 -18    3.63    1.01
   0 -13  18    8.74    1.47
   0  13 -18    6.41    1.25
   0  14   0  687.25   21.35
   0  14   0  699.03   20.72
   0 -14   0  680.45   23.86
   0  14   0  653.45   20.33
   0  14   1   60.15    4.98
   0 -14   1   60.83    6.20
   0 -14  -1   51.27    5.81
   0  14   1   59.77    5.07
   0  14  -1   64.61    5.50
   0  14  -1   64.78    5.36
   0  14   1   61.57    5.42
   0 -14   1   52.18    5.66
   0  14   2  185.58    9.09
   0 -14   2  189.49   11.11
   0  14   2  184.57    9.05
   0 -14  -2  179.58   11.22
   0  14  -2  196.58    9.62
   0  14  -2  188.65    9.55
   0  14   2  186.37    9.83
   0 -14   2  182.64   10.87
   0  14   3  494.75   16.19
   0  14   3  457.54   16.21
   0 -14  -3  446.99   18.91
   0  14   3  483.06   16.16
   0 -14   3  462.06   18.58
   0  14  -3  488.63   16.68
   0  14   3  490.01   17.39
   0  14  -3  498.50   16.71
   0 -14   3  459.75   18.52
   0  14   4  365.71   13.32
   0  14   4  374.18   13.74
   0 -14  -4  305.32   15.34
   0  14   4  381.52   13.95
   0 -14   4  350.52   15.71
   0  14  -4  349.70   13.65
   0  14  -4  374.22   13.97
   0 -14   4  332.68   15.44
   0  14   5   93.49    6.12
   0  14  -5   90.45    6.41
   0  14  -5   98.28    6.64
   0  14   5   82.48    6.51
   0  14   5   95.21    6.49
   0  14   5   91.14    6.26
   0  14   6   55.09    4.63
   0  14  -6   67.02    5.30
   0  14  -6   55.43    5.00
   0  14   6   57.57    5.31
   0  14   6   66.62    5.10
   0  14   6   54.30    4.80
   0  14   7  520.59   16.31
   0  14  -7  492.86   16.92
   0  14   7  505.19   17.74
   0  14  -7  494.45   16.72
   0  14   7  479.24   16.63
   0  14   8  297.18   11.30
   0  14   8  289.54   12.53
   0  14  -8  290.08   11.89
   0  14   8  298.83   11.68
   0  14   8  281.06   11.76
   0  14   9   12.75    2.37
   0  14  -9    7.10    1.93
   0  14   9   10.56    2.22
   0  14  10  308.42   11.44
   0  14  10  289.93   11.19
   0  14 -10  284.35   11.47
   0 -14  11  262.03   10.72
   0  14  11  271.19   10.35
   0  14 -11  271.45   10.89
   0 -14 -12  128.11    7.23
   0 -14  12  126.92    6.92
   0  14  12  125.10    6.49
   0  14 -12  129.36    7.00
   0 -14 -13   22.96    2.89
   0 -14  13   27.56    2.98
   0  14  13   24.72    2.76
   0  14 -13   27.20    3.11
   0  14 -14  222.21    8.93
   0 -14  14  219.68    8.85
   0  14  14  217.45    8.38
   0 -14 -15  197.26    7.94
   0  14 -15  198.66    8.07
   0 -14  15  207.75    8.15
   0  14  15  196.64    7.58
   0 -14 -16   62.69    3.93
   0  14 -16   59.78    3.96
   0 -14  16   59.92    3.96
   0 -14 -16   60.67    3.82
   0  14  16   64.14    3.80
   0 -14  17   91.72    4.61
   0 -14 -17   87.34    4.34
   0 -14 -17   89.07    4.47
   0  14 -17   90.00    4.58
   0  15   0    3.67    1.57
   0  15   0    1.90    1.07
   0  15   0    6.43    2.29
   0  15   1  177.29    8.65
   0  15   1  169.96    8.56
   0  15  -1  188.27    9.43
   0  15  -1  190.16    9.24
   0  15   1  175.99    9.32
   0  15   2  646.33   19.81
   0  15  -2  642.07   20.50
   0  15  -2  682.17   20.51
   0  15   3   18.20    2.74
   0  15   3   18.68    2.74
   0  15  -3   18.82    3.14
   0  15  -3   22.29    3.16
   0  15   4  285.26   11.50
   0  15   4  270.70   11.26
   0  15   4  285.21   11.24
   0  15  -4  287.19   11.88
   0  15   4  277.87   12.12
   0  15  -4  275.27   11.51
   0  15   5    5.46    1.81
   0  15   5    7.28    1.91
   0  15   5    8.00    1.88
   0  15  -5    7.84    2.12
   0  15  -5    8.25    2.25
   0  15   5    7.07    1.91
   0  15   6  750.50   21.07
   0  15   6  750.88   21.45
   0  15   6  767.32   20.95
   0  15  -6  739.42   21.43
   0  15   6  719.17   21.98
   0  15  -6  745.81   21.67
   0  15   7   66.51    4.82
   0  15   7   66.87    5.10
   0  15   7   59.04    4.58
   0  15  -7   57.75    5.15
   0  15  -7   64.16    4.99
   0  15   7   57.69    4.99
   0  15   8   79.87    5.51
   0  15   8   90.80    5.77
   0  15   8   89.28    5.58
   0  15  -8   95.22    6.11
   0  15   9  248.15    9.65
   0  15   9  217.08    9.14
   0  15  -9  228.80    9.80
   0  15  10  429.30   13.39
   0  15 -10  389.25   13.48
   0 -15 -11    3.71    1.43
   0  15  11    4.83    1.60
   0  15 -11    2.27    1.27
   0 -15 -12  247.49    9.80
   0  15  12  260.11    9.31
   0  15 -12  253.51    9.71
   0 -15 -13   37.39    3.25
   0  15 -13   46.65    3.68
   0 -15  13   36.93    3.14
   0  15  13   44.76    3.33
   0 -15 -14   25.38    2.48
   0 -15 -14   29.80    2.76
   0  15 -14   26.66    2.62
   0 -15  14   22.12    2.33
   0  15  14   30.27    2.53
   0 -15 -15   26.35    2.45
   0  15 -15   26.09    2.47
   0 -15  15   25.65    2.32
   0 -15 -15   27.47    2.40
   0  15  15   27.95    2.34
   0  16   0    5.25    1.60
   0  16   0    5.50    1.45
   0  16   0    7.11    1.88
   0  16  -1   83.18    5.47
   0  16   1   85.40    5.57
   0  16   1   72.89    5.10
   0  16  -1   85.47    5.93
   0  16  -2    3.51    1.41
   0  16   2    2.93    1.33
   0  16   2    3.50    1.51
   0  16  -2    2.37    1.29
   0  16  -3  838.72   22.37
   0  16   3  816.04   22.48
   0  16   3  854.79   22.44
   0  16  -3  833.99   23.22
   0  16   3  838.19   23.47
   0  16   4   11.74    2.14
   0  16   4   11.53    2.18
   0  16  -4   15.03    2.52
   0  16   4   13.11    2.47
   0  16   5  119.70    6.47
   0  16   5  114.41    6.54
   0  16   5  127.79    6.66
   0  16   5  113.69    6.85
   0  16  -5  122.79    6.95
   0  16   6    2.56    1.29
   0  16   6    4.75    1.43
   0  16   6    2.42    1.32
   0  16  -6    1.55    1.08
   0  16   6    2.06    1.21
   0  16   7  591.41   17.52
   0  16   7  619.20   17.44
   0  16   7  625.70   17.36
   0  16  -7  604.30   17.99
   0  16  -8   14.46    2.45
   0  16   8   14.63    2.14
   0  16   8   13.66    2.08
   0  16  -9   83.01    5.29
   0  16   9   81.38    4.90
   0  16  -9   77.99    4.88
   0  16 -10    7.37    1.60
   0  16  10    6.08    1.37
   0  16 -10    4.99    1.13
   0 -16 -10    6.18    1.62
   0  16 -11  383.82   12.23
   0  16  11  413.79   11.95
   0 -16 -11  377.45   12.23
   0 -16 -12    0.19    0.80
   0  16  12   -0.60    0.85
   0 -16 -13  112.75    5.22
   0  16 -13  110.35    5.26
   0  16  13  121.23    5.08
   0  17   0   -0.21    0.93
   0  17   1  136.20    6.64
   0  17  -1  146.29    6.92
   0  17   1  144.07    6.98
   0  17   2  310.18   10.88
   0  17   2  302.08   11.47
   0  17  -2  317.13   11.67
   0  17  -2  323.20   11.14
   0  17   2  327.41   11.33
   0  17   3    4.04    1.23
   0  17  -3    3.33    1.19
   0  17   3    5.74    1.72
   0 -17  -3    4.86    1.46
   0  17   3    5.38    1.40
   0  17  -3    6.75    1.58
   0  17  -4  132.66    6.48
   0  17   4  125.42    6.43
   0  17   4  133.12    6.36
   0  17  -4  122.01    6.60
   0  17   4  116.73    6.41
   0  17   5  106.73    5.82
   0  17  -5  117.52    6.07
   0  17   5  104.64    5.87
   0  17  -5  122.89    6.41
   0  17   6  434.38   13.34
   0  17  -6  472.79   13.92
   0  17   6  473.22   13.94
   0  17  -6  488.78   14.59
   0 -17   6  446.55   13.95
   0  17   7   25.47    2.59
   0  17  -7   24.97    2.63
   0  17  -7   24.06    2.74
   0  17  -8   73.43    4.38
   0  17   8   72.57    4.24
   0  17  -8   73.75    4.61
   0 -17  -9  232.56    8.57
   0  17  -9  215.81    7.96
   0  17   9  234.55    8.08
   0  17  -9  238.99    8.71
   0 -17 -10  149.12    6.29
   0  17  10  148.26    5.93
   0 -17  10  154.79    6.48
   0  17 -10  145.66    6.34
   0  17  11    2.12    0.62
   0  17 -11    4.72    1.13
   0 -17  11    2.58    0.93
   0  18   0  681.37   17.47
   0  18   0  649.89   17.61
   0 -18  -1   10.42    1.67
   0  18  -1    9.29    1.68
   0  18   1    7.95    1.60
   0  18   1   10.16    1.66
   0  18  -1    9.95    1.70
   0  18   2   62.60    4.10
   0  18  -2   68.98    4.17
   0  18   2   72.03    4.33
   0  18  -3  180.57    7.03
   0  18   3  168.50    6.90
   0  18  -4  245.97    8.56
   0  18   4  234.76    8.45
   0  18   5   66.87    3.97
   0  18  -5   78.02    4.32
   0  18  -6   63.02    3.75
   0  18  -7   86.49    4.58
   0 -18  -7   79.73    4.36
   0  18  -7   83.97    4.24
   1   0 -26  134.41    5.72
  -1   0  26  118.99    5.35
   1   0 -25    0.49    1.18
  -1   0  25    1.14    0.90
  -1   0  25   -1.21    1.06
   1   0 -24  505.78   15.26
  -1   0  24  483.15   14.99
  -1   0  24  492.93   14.83
   1   0 -23    0.70    1.33
  -1   0  23   -0.50    1.26
  -1   0  23    0.24    1.05
  -1   0  22 1138.50   29.79
   1   0 -22 1193.88   30.28
  -1   0  22 1211.59   30.27
  -1   0  22 1204.57   29.70
   1   0 -21    0.74    1.26
  -1   0  21   -0.09    1.33
  -1   0  21    0.74    1.00
   1   0 -21   -1.24    1.54
  -1   0  21   -1.57    1.72
   1   0 -21   -0.46    1.20
  -1   0  20  742.40   21.10
  -1   0  20  730.34   21.91
   1   0 -20  706.49   22.17
   1   0 -20  700.10   22.67
  -1   0  20  770.00   21.97
   1   0 -19   -1.49    1.79
  -1   0  19   -0.08    1.54
  -1   0  19    0.72    1.31
  -1   0  19   -0.49    1.08
  -1   0  19    1.73    1.31
   1   0 -19    0.87    1.46
   1   0 -19   -0.75    1.38
  -1   0  19    2.22    1.49
   1   0 -18   17.12    3.03
  -1   0  18   18.80    2.84
  -1   0  18   17.23    2.91
  -1   0  18   20.58    3.15
   1   0 -18   18.04    3.31
  -1   0  18   15.36    2.91
   1   0 -18   17.02    3.11
  -1   0  18   17.99    3.01
   1   0 -18   20.75    3.33
   1   0 -17    0.30    1.09
  -1   0  17    2.01    1.28
   1   0 -16  758.13   23.03
  -1   0  16  761.76   22.42
   1   0 -15    0.10    1.06
  -1   0  15   -0.11    1.34
   1   0 -14    2.67    1.30
  -1   0  14    2.96    1.19
  -1   0  14    3.78    1.39
   1   0 -13    0.51    0.73
   1   0 -13    1.57    1.21
  -1   0  13    0.06    0.77
  -1   0  13    1.39    1.18
   1   0 -12 3158.19   64.55
   1   0 -12 3173.27   63.95
  -1   0  12 3044.46   63.22
  -1   0  12 3232.61   64.02
   1   0 -11    0.77    0.77
   1   0 -11   -0.04    0.77
  -1   0  11    1.35    1.05
  -1   0  11    0.66    0.57
  -1   0  11   -0.15    0.90
   1   0 -10   29.82    2.68
   1   0 -10   27.91    2.52
  -1   0  10   28.66    2.36
  -1   0  10   29.89    2.60
  -1   0  10   31.12    2.56
   1   0  -9   -0.04    1.00
  -1   0   9    1.29    0.71
   1   0  -9    1.39    0.72
  -1   0   9    0.46    0.84
  -1   0   9    2.61    0.92
  -1   0   9    3.38    0.79
   1   0  -8 3099.57   59.45
   1   0  -8 3082.69   59.90
   1   0  -8 3011.16   59.84
  -1   0   8 3023.88   59.39
  -1   0   8 3039.52   59.48
  -1   0   7    0.83    0.63
  -1   0   7    0.36    0.65
   1   0  -7    0.03    0.59
   1   0  -7    0.94    0.64
   1   0  -7   -0.36    0.67
  -1   0   7   -0.34    0.98
  -1   0   7    1.90    0.64
   1   0  -6 1163.93   24.58
   1   0  -6 1132.90   24.02
   1   0  -6 1174.63   25.45
  -1   0   6 1192.10   23.65
  -1   0   6 1228.13   28.10
   1   0  -6 1152.86   27.72
  -1   0   5    0.57    0.68
   1   0  -5    0.92    0.57
   1   0  -5    1.26    0.87
   1   0  -4   50.46    2.13
  -1   0   4   51.35    3.21
   1   0  -4   46.61    3.11
  -1   0   3   -0.10    0.39
   1   0  -3    1.30    0.46
   1   0  -2 2296.12   45.10
   1   0  -2 2343.70   44.95
  -1   0   2 2387.49   45.31
  -1   0   1    0.66    0.42
  -1   0   1    0.64    0.43
   1   0  -1    0.12    0.32
   1   0  -1    0.31    0.33
   1   0  -1    1.92    0.48
  -1   0   1    1.80    0.49
   1   0   0 4194.75   80.37
   1   0   0 4415.23   79.67
  -1   0   0 4224.51   79.53
   1   0   1    0.38    0.28
   1   0   1    0.34    0.44
  -1   0  -1    1.49    0.39
  -1   0  -2 4380.26   73.11
  -1   0  -2 4130.63   72.48
  -1   0  -3    1.99    0.48
   1   0   3    2.09    0.66
   1   0   3    1.24    0.56
   1   0   4 1477.99   29.48
  -1   0  -4 1426.21   28.36
   1   0   4 1441.42   31.89
   1   0   4 1527.36   30.32
  -1   0  -5    1.13    0.72
   1   0   5    0.83    0.69
   1   0   5    3.13    1.27
   1   0   5    0.50    0.46
  -1   0  -5    0.48    0.55
   1   0   5   -0.37    0.72
  -1   0  -5    0.59    0.48
   1   0   5    2.30    0.85
   1   0   6 3621.46   69.30
  -1   0  -6 3797.11   69.68
   1   0   6 3829.84   74.07
   1   0   6 3823.64   71.96
   1   0   6 3814.84   72.58
   1   0   6 3414.93   67.20
  -1   0  -6 3571.71   68.82
   1   0   7    1.24    0.83
   1   0   7    1.29    0.66
  -1   0  -7    1.43    0.93
  -1   0  -7    0.47    0.71
   1   0   7    0.99    0.82
   1   0   7    0.78    1.01
   1   0   7    1.02    0.82
  -1   0  -7    0.86    0.62
   1   0   7    2.26    0.49
   1   0   8  510.26   13.20
   1   0   8  516.35   12.92
  -1   0  -8  543.08   13.66
  -1   0  -8  485.04   13.36
   1   0   8  483.47   15.85
   1   0   8  519.57   16.92
   1   0   8  506.59   17.55
  -1   0  -8  464.82   12.48
   1   0   9    0.50    0.66
   1   0   9   -0.11    0.56
  -1   0  -9    0.30    0.70
  -1   0  -9    0.46    0.77
   1   0   9    2.14    1.24
   1   0   9    2.79    1.17
  -1   0 -10 4764.43   92.50
   1   0  10 4719.52   91.36
   1   0  10 4720.34   92.03
  -1   0 -11    1.25    1.13
   1   0  11   -0.01    0.82
  -1   0 -12  216.60    9.18
   1   0  12  225.00    9.11
  -1   0 -13    1.10    1.25
   1   0  13    0.74    0.94
  -1   0 -14 1089.42   28.91
   1   0  14 1123.39   28.58
  -1   0 -15   -0.16    1.07
   1   0  15    0.14    1.07
  -1   0 -16  132.64    8.38
   1   0  16  123.08    7.87
  -1   0 -17    3.13    1.97
   1   0  17   -0.73    1.33
   1   0  17    1.12    1.27
   1   0  17    1.79    1.37
  -1   0 -17    1.51    1.53
   1   0  17    1.52    1.07
  -1   0 -17    3.67    1.74
  -1   0 -17    1.83    1.51
   1   0  17    0.95    1.31
   1   0  18 1134.25   30.63
   1   0  18 1118.06   31.84
  -1   0 -18 1059.40   32.60
   1   0  18 1193.01   30.15
  -1   0 -18 1060.88   30.85
  -1   0 -18 1210.44   32.06
   1   0  18 1237.11   30.90
  -1   0 -18 1196.76   31.63
   1   0  18 1082.78   32.09
  -1   0 -18 1125.43   32.79
  -1   0 -19    0.18    1.22
   1   0  19    0.72    1.29
  -1   0 -19    1.74    1.52
   1   0  19    0.58    1.04
   1   0  19    1.28    1.26
  -1   0 -19    0.40    1.30
  -1   0 -19    1.43    1.36
   1   0  19    0.29    1.16
   1   0  19    0.45    1.09
   1   0  20  793.49   23.32
  -1   0 -20  873.78   23.70
  -1   0 -20  836.81   24.39
  -1   0 -20  742.03   23.39
  -1   0 -20  807.28   24.11
   1   0  20  820.69   23.34
   1   0  20  816.51   22.93
  -1   0 -21   -0.70    1.54
   1   0  21   -0.20    1.08
   1   0  21   -1.12    1.45
  -1   0 -22  116.25    6.60
   1   0  22  112.58    6.67
  -1   0 -22  112.47    6.90
   1   0  22  118.11    6.62
  -1   0 -23   -0.75    1.13
   1   0  23    0.05    1.01
  -1   0 -23    0.22    1.17
   1   0  23   -0.92    1.07
  -1   0 -24  563.39   14.93
   1   0  24  489.16   14.39
  -1   0 -24  455.56   14.47
   1   0  24  525.17   14.55
  -1   0 -25    0.57    0.90
   1   0  25    0.23    0.57
   1   0  25   -0.16    0.63
   1  -1 -26   24.95    2.35
   1   1 -26   24.37    2.33
  -1  -1  26   19.15    2.00
  -1   1  26   18.09    1.94
  -1  -1  26   19.01    2.04
   1  -1 -25  529.31   14.91
   1   1 -25  540.64   14.87
  -1  -1  25  522.61   14.79
  -1  -1  25  548.35   14.80
  -1   1  25  542.49   14.73
   1   1 -24   68.48    4.73
   1  -1 -24   73.55    5.03
  -1  -1  24   66.50    4.71
  -1   1  24   68.62    4.73
  -1  -1  24   69.02    4.67
  -1   1  24   71.24    4.71
   1   1 -23   24.02    3.10
   1  -1 -23   22.77    3.07
  -1   1  23   22.27    2.94
  -1  -1  23   31.38    3.42
  -1  -1  23   27.29    3.01
  -1  -1  23   24.29    2.97
  -1   1  23   29.48    3.22
  -1  -1  22  196.03    9.36
   1   1 -22  200.55    9.49
   1  -1 -22  205.56    9.63
   1  -1 -22  197.37    9.99
  -1   1  22  210.14    9.79
  -1  -1  22  235.78   10.02
  -1  -1  22  208.44    9.38
  -1   1  22  217.95    9.49
  -1  -1  21 1311.81   32.54
  -1   1  21 1246.72   31.39
  -1  -1  21 1276.67   31.69
   1   1 -21 1281.43   32.37
   1   1 -21 1237.32   32.56
  -1   1  21 1305.24   32.69
  -1  -1  21 1334.23   32.46
   1  -1 -21 1223.52   32.46
   1  -1 -21 1237.79   33.50
  -1  -1  20  119.93    7.30
  -1  -1  20  101.93    6.75
  -1   1  20  111.78    6.78
  -1   1  20  109.61    7.04
   1  -1 -20  102.97    7.11
   1   1 -20  105.75    7.26
  -1  -1  20  116.16    7.10
   1  -1 -20  113.28    7.84
   1   1 -20  115.60    7.19
  -1   1  20   98.96    7.76
  -1  -1  20  104.01    7.71
  -1   1  19  119.48    7.14
  -1   1  19  120.21    7.13
  -1  -1  19  114.82    7.12
  -1  -1  19  121.86    7.17
  -1  -1  19  120.11    7.42
   1  -1 -19  124.14    8.24
  -1  -1  19  119.39    7.27
   1  -1 -19  113.49    7.55
   1  -1 -19  106.87    7.55
  -1   1  19  121.84    7.61
   1   1 -19  120.10    7.77
   1   1 -19  106.28    7.77
  -1  -1  19  108.09    7.75
  -1   1  19  110.73    8.22
   1   1 -19  116.88    8.53
   1  -1 -19  104.96    8.15
  -1   1  18  345.79   13.35
  -1  -1  18  377.98   13.77
  -1  -1  18  372.14   14.19
   1  -1 -18  358.56   14.09
  -1   1  18  378.60   13.76
  -1  -1  18  358.40   13.66
   1  -1 -18  297.31   14.08
   1  -1 -18  352.32   15.02
  -1   1  18  358.71   14.21
   1   1 -18  340.64   14.33
   1  -1 -18  342.57   14.27
   1   1 -18  351.67   15.04
   1  -1 -18  371.34   15.60
   1   1 -18  373.98   15.73
  -1   1  18  399.83   15.55
   1   1 -18  359.20   15.47
  -1  -1  18  373.00   14.86
  -1   1  17  215.96   10.07
  -1   1  17  209.78    9.96
   1  -1 -17  221.93   10.62
   1  -1 -17  224.53   10.50
   1  -1 -17  244.00   11.72
   1   1 -17  257.56   12.03
  -1  -1  17  227.99   10.84
   1   1 -17  238.39   11.72
  -1   1  17  243.93   11.49
   1   1 -16    7.88    2.10
   1  -1 -16    5.53    1.81
  -1  -1  16   11.51    2.24
  -1   1  16    6.17    1.95
   1   1 -16    9.07    2.36
   1  -1 -15  580.62   18.61
   1   1 -15  579.14   18.57
  -1   1  15  612.96   18.47
  -1  -1  15  580.01   17.86
  -1   1  15  536.46   17.29
   1  -1 -14  182.99    8.92
   1   1 -14  185.06    8.82
  -1   1  14  182.57    8.52
  -1  -1  14  168.44    8.08
  -1   1  14  169.52    8.08
   1  -1 -13 1332.27   32.08
   1   1 -13 1371.29   32.19
   1   1 -13 1347.66   31.75
  -1  -1  13 1323.00   30.75
  -1  -1  13 1315.35   31.23
  -1   1  13 1385.60   31.75
  -1   1  13 1343.22   31.29
   1  -1 -12   98.61    5.65
   1   1 -12   84.16    5.10
   1  -1 -12   89.86    5.01
   1   1 -12   90.30    5.39
  -1   1  12   87.91    5.01
  -1   1  12   92.35    5.32
  -1  -1  12   85.66    4.79
  -1  -1  12   82.76    4.91
   1   1 -11 1875.37   39.09
   1  -1 -11 1803.52   38.51
   1   1 -11 1829.78   39.35
   1  -1 -11 1830.09   39.45
   1  -1 -11 1806.50   39.02
  -1  -1  11 1796.83   38.26
  -1   1  11 1864.35   39.06
  -1   1  11 1822.76   38.68
  -1  -1  11 1734.94   37.98
  -1  -1  11 1824.03   38.75
   1   1 -10  554.07   14.94
   1   1 -10  556.56   14.67
  -1   1  10  512.84   13.90
   1  -1 -10  566.86   14.38
   1  -1 -10  548.79   15.01
  -1  -1  10  537.95   14.01
  -1  -1  10  535.90   14.46
  -1   1  10  563.11   14.61
  -1   1  10  543.96   14.59
   1  -1 -10  559.54   14.89
  -1  -1  10  572.08   14.34
   1   1  -9 2757.77   53.77
   1  -1  -9 2727.06   53.05
   1   1  -9 2770.95   53.49
   1  -1  -9 2813.16   54.04
  -1   1   9 2532.80   52.55
  -1   1   9 2655.04   60.80
   1  -1  -9 2390.48   57.27
  -1  -1   9 2623.20   61.39
  -1   1   9 2781.83   53.56
  -1   1   9 2799.03   53.49
   1  -1  -9 2740.89   53.82
  -1   1   9 2401.51   51.92
  -1  -1   9 2552.29   52.69
  -1  -1   9 2883.67   53.24
  -1  -1   9 2724.09   53.23
   1   1  -8  380.03   10.39
   1  -1  -8  382.94   10.14
   1   1  -8  382.51   10.59
  -1   1   8  359.15    9.78
   1  -1  -8  378.87   10.72
  -1  -1   8  405.81   10.09
   1  -1  -8  362.41   13.63
  -1  -1   8  386.84   14.75
  -1   1   8  388.90   14.40
   1  -1  -8  339.48   12.52
  -1  -1   8  394.20   10.39
  -1   1   8  382.21   10.49
   1  -1  -8  378.26   10.68
  -1   1   8  386.58   10.52
  -1  -1   8  351.16    9.91
   1  -1  -7 1533.43   31.51
  -1   1   7 1362.60   30.17
   1  -1  -7 1528.02   30.61
   1   1  -7 1533.12   31.43
   1   1  -7 1454.76   30.93
  -1  -1   7 1587.97   36.32
   1  -1  -7 1500.14   34.04
  -1   1   7 1640.69   36.16
  -1  -1   7 1613.87   30.66
   1  -1  -7 1520.70   35.26
  -1   1   7 1520.16   31.25
  -1   1   7 1530.56   30.94
  -1  -1   7 1496.63   30.97
   1  -1  -7 1513.71   31.54
   1   1  -6  930.59   20.42
   1   1  -6  944.00   20.22
   1  -1  -6  955.04   23.46
   1  -1  -6  969.18   22.50
  -1   1   6  966.95   23.70
  -1   1   6  947.51   19.22
  -1  -1   6  927.62   23.84
  -1  -1   6  943.88   19.69
  -1   1   6  924.00   20.25
   1   1  -5   86.50    3.56
   1   1  -5   84.89    3.39
  -1   1   5   95.89    4.92
   1  -1  -5   89.92    4.76
  -1  -1   5   91.06    3.21
  -1   1   5   90.15    2.88
  -1  -1   5   90.71    3.38
  -1  -1   5   87.94    4.89
  -1   1   4  279.82    8.85
  -1  -1   4  262.99    6.85
   1   1  -4  269.85    9.12
  -1  -1   4  292.33    7.31
  -1  -1   4  283.89    6.76
   1  -1  -4  278.14    7.05
  -1  -1   4  265.15    8.73
   1  -1  -4  285.60    8.91
  -1  -1   3 4277.88   77.78
  -1   1   3 4169.79   79.41
   1  -1  -3 4123.99   79.24
   1   1  -3 4266.74   79.76
  -1  -1   3 4121.95   78.80
  -1   1   2 1304.83   26.25
  -1  -1   2 1209.72   23.89
  -1  -1   2 1306.88   25.30
  -1  -1   2 1187.85   25.47
   1   1  -2 1306.25   26.20
   1   1  -1   76.59    2.48
   1   1  -1   72.83    2.82
   1  -1  -1   78.99    2.13
  -1  -1   1   69.83    2.74
  -1   1   1   69.41    3.41
  -1  -1   0  704.12   15.26
   1   1   0  695.35   14.14
  -1   1   0  698.37   15.91
  -1  -1   0  731.52   14.16
   1   1   0  719.41   15.24
   1  -1   0  756.19   16.54
   1  -1   1 4532.68   85.63
   1  -1   1 4570.23   86.84
  -1  -1  -1 4540.62   85.37
  -1   1  -1 4578.38   85.72
   1   1   1 4610.51   85.75
  -1  -1  -2   12.57    1.30
   1   1   2   11.39    1.45
  -1   1  -2   14.96    1.49
  -1   1  -2   13.21    1.84
   1  -1   2   14.53    1.51
   1   1   3    9.13    0.84
  -1  -1  -3   10.43    1.31
   1   1   3   10.11    1.53
   1  -1   3    8.36    0.77
  -1   1  -3    8.86    1.37
  -1   1  -4 1392.70   32.22
  -1  -1  -4 1375.88   28.44
   1  -1   4 1326.24   26.55
   1   1   4 1309.32   30.26
   1  -1   4 1348.32   29.57
   1   1   5 1839.58   38.27
  -1   1  -5 1837.04   38.38
   1   1   5 2107.32   39.55
  -1   1  -5 1939.73   43.91
   1  -1   5 1935.52   37.29
   1   1   5 1952.32   42.24
  -1  -1  -5 1982.05   37.49
   1  -1   5 1920.71   41.11
  -1  -1  -5 2067.80   39.39
   1   1   5 1876.35   38.43
   1  -1   5 1918.08   38.37
  -1  -1  -6  743.53   17.50
   1   1   6  729.88   17.02
  -1   1  -6  729.76   17.20
   1   1   6  821.14   18.88
   1   1   6  737.38   18.18
   1   1   6  771.81   21.01
  -1  -1  -6  743.65   16.09
   1  -1   6  764.82   16.01
   1  -1   6  737.76   19.90
   1  -1   6  792.48   17.28
   1  -1   6  745.96   20.49
  -1   1  -6  783.20   22.75
   1  -1   6  731.24   16.90
   1   1   6  730.36   17.16
   1  -1   6  755.79   17.16
  -1  -1  -7  402.66   11.01
   1   1   7  386.20   10.61
  -1   1  -7  354.05   10.47
   1  -1   7  390.34   10.39
   1  -1   7  387.01   10.62
   1   1   7  382.25   10.49
  -1   1  -7  398.17   10.77
   1   1   7  386.75   12.01
  -1   1  -7  370.27   15.32
   1  -1   7  391.07   14.07
   1  -1   7  361.43   13.08
   1  -1   7  385.05   13.78
   1  -1   7  390.80    9.37
  -1  -1  -7  380.78    9.50
   1  -1   7  362.66    9.26
   1  -1   8  517.17   12.73
   1   1   8  490.17   12.79
   1   1   8  428.79   11.71
   1  -1   8  499.51   12.80
  -1   1  -8  433.46   12.50
   1   1   8  490.33   12.71
  -1   1  -8  496.47   12.96
  -1  -1  -8  471.69   12.80
   1  -1   8  468.67   16.58
   1   1   8  435.18   14.40
   1  -1   8  429.03   15.66
   1  -1   8  449.54   16.74
   1  -1   8  470.06   11.26
  -1  -1  -8  460.28   12.21
  -1   1  -8  425.59   18.02
   1   1   9  792.20   18.65
   1  -1   9  792.68   18.30
   1  -1   9  777.60   18.49
  -1   1  -9  760.70   18.68
  -1  -1  -9  782.87   18.85
   1   1   9  779.44   18.51
  -1  -1  -9  720.44   18.66
   1  -1   9  634.80   23.08
   1  -1   9  674.72   22.90
  -1   1  -9  616.86   24.46
   1  -1   9  609.47   21.66
  -1  -1 -10   27.90    2.84
  -1   1 -10   29.00    2.83
   1  -1  10   26.24    2.62
   1   1  10   26.48    2.69
   1  -1  10   26.63    2.51
  -1   1 -11 3706.25   76.80
  -1  -1 -11 3849.54   76.98
   1   1  11 3931.52   76.80
   1  -1  11 3754.41   75.90
   1  -1  11 3936.75   76.67
  -1  -1 -12  362.43   12.68
  -1   1 -12  373.87   12.85
   1  -1  12  369.13   12.54
   1  -1  12  379.41   12.34
   1   1  12  406.08   13.07
  -1  -1 -13  390.32   13.90
  -1   1 -13  393.72   13.86
   1   1  13  410.06   13.83
   1  -1  13  395.31   13.62
   1  -1  13  400.10   13.31
  -1   1 -14   23.04    3.10
  -1  -1 -14   29.77    3.59
   1   1  14   31.69    3.53
   1  -1  14   26.75    3.37
  -1   1 -15  394.08   15.05
  -1  -1 -15  381.35   14.73
   1   1  15  379.10   14.51
   1  -1  15  383.14   14.46
  -1   1 -16  518.66   18.42
   1   1  16  518.91   18.38
  -1  -1 -16  508.87   18.38
   1  -1  16  507.60   17.94
   1   1  16  538.35   18.44
   1  -1  17   65.42    5.50
   1   1  17   62.75    5.48
  -1   1 -17   66.59    6.26
   1  -1  17   65.46    5.91
   1   1  17   67.12    6.00
   1   1  17   72.35    5.55
   1  -1  17   68.32    5.43
  -1   1 -17   63.41    5.70
  -1  -1 -17   71.46    5.96
  -1  -1 -17   65.65    5.88
   1  -1  17   75.75    5.93
  -1  -1 -17   68.28    5.99
  -1   1 -17   68.71    6.14
   1   1  17   73.88    5.91
  -1   1 -17   67.13    5.79
  -1  -1 -17   66.97    6.15
   1   1  17   69.37    6.15
  -1   1 -17   57.98    5.71
   1  -1  18  108.29    7.01
   1   1  18   96.97    6.88
   1  -1  18   92.43    7.27
  -1   1 -18   94.93    7.82
   1   1  18  100.60    7.66
   1   1  18  106.68    6.67
   1  -1  18  104.27    6.68
  -1   1 -18   94.31    6.99
   1   1  18   94.18    6.67
  -1  -1 -18  110.89    7.67
  -1   1 -18  105.58    7.43
   1  -1  18   97.74    6.67
  -1  -1 -18   96.61    7.04
  -1   1 -18  103.34    7.32
  -1  -1 -18  110.26    7.42
   1   1  18   88.80    7.25
   1  -1  18   96.87    7.45
  -1   1 -18   93.99    7.55
  -1  -1 -18   93.33    7.58
  -1  -1 -19  637.80   20.51
  -1  -1 -19  657.98   20.90
  -1   1 -19  620.40   20.63
   1  -1  19  664.75   19.77
  -1  -1 -19  617.58   20.35
  -1   1 -19  589.58   19.94
   1   1  19  646.33   20.19
   1  -1  19  650.74   19.89
   1   1  19  597.44   19.65
   1   1  19  578.30   21.41
  -1   1 -19  515.77   21.19
   1  -1  19  584.91   21.24
   1  -1  19  633.60   19.25
   1   1  19  661.10   19.42
  -1   1 -19  639.98   19.65
   1  -1  19  547.20   21.03
   1  -1  20   34.28    3.85
  -1  -1 -20   32.16    3.94
  -1   1 -20   38.87    4.09
  -1  -1 -20   31.71    3.87
  -1  -1 -20   32.84    4.05
   1  -1  20   34.09    3.68
  -1   1 -20   34.62    4.07
   1   1  20   33.04    3.81
   1   1  20   38.22    4.04
   1  -1  20   31.78    3.52
   1  -1  21  242.86   10.44
  -1  -1 -21  263.75   10.96
  -1   1 -21  259.98   10.83
   1   1  21  241.09   10.55
  -1   1 -21  231.29   10.78
   1  -1  21  238.09   10.37
  -1  -1 -21  214.78   10.44
  -1  -1 -21  250.15   11.20
  -1  -1 -21  257.98   11.34
   1   1  21  255.11   10.48
   1  -1  21  272.61   10.78
  -1   1 -22  169.31    8.11
  -1  -1 -22  172.82    8.24
  -1  -1 -22  162.65    8.45
   1  -1  22  167.27    8.11
  -1   1 -22  154.46    8.24
   1   1  22  161.66    8.09
   1   1  22  165.93    7.89
   1  -1  22  163.01    7.89
  -1   1 -23  658.14   18.13
  -1  -1 -23  630.88   18.68
   1   1  23  614.18   17.94
  -1   1 -23  621.49   18.59
   1  -1  23  650.55   18.17
   1   1  23  641.53   17.86
   1  -1  23  649.06   17.95
  -1   1 -24    7.29    1.48
  -1  -1 -24   10.77    1.84
  -1   1 -24    6.87    1.63
  -1  -1 -24    8.18    1.80
   1  -1  24    7.35    1.57
   1   1  24    8.64    1.65
   1   1  24   10.95    1.78
   1  -1  24    7.55    1.50
  -1  -1 -25   49.42    3.23
  -1   1 -25   48.95    3.22
   1  -1  25   39.56    2.91
   1   1  25   40.46    2.95
   1  -1  25   40.33    2.94
   1   2 -26   64.47    3.81
   1  -2 -26   68.28    3.88
  -1  -2  26   62.43    3.68
  -1   2  26   65.98    3.72
   1  -2 -25    6.33    1.63
   1   2 -25    5.96    1.51
  -1  -2  25    2.86    1.04
  -1   2  25    4.95    1.35
  -1  -2  25    5.33    1.35
  -1  -2  24  203.70    8.54
   1   2 -24  206.49    8.68
   1  -2 -24  225.52    9.08
  -1  -2  24  217.67    8.87
  -1  -2  24  216.43    8.67
  -1   2  24  219.45    8.74
  -1  -2  23  721.03   20.13
   1  -2 -23  685.99   20.19
   1   2 -23  687.58   19.86
  -1  -2  23  744.48   20.27
  -1   2  23  729.10   19.99
  -1  -2  23  708.47   19.80
  -1  -2  22  292.18   11.48
   1   2 -22  284.03   11.49
  -1   2  22  268.69   11.23
  -1  -2  22  298.10   11.53
   1  -2 -22  281.40   12.18
  -1  -2  22  281.31   11.16
  -1   2  22  297.10   11.48
  -1  -2  21   39.46    4.13
   1  -2 -21   37.68    4.35
   1   2 -21   40.70    4.24
   1   2 -21   40.10    4.24
  -1  -2  21   41.88    4.12
  -1   2  21   44.72    4.41
   1  -2 -21   38.61    4.16
  -1  -2  21   38.11    3.94
  -1   2  21   42.04    4.17
  -1  -2  20   44.55    4.31
  -1  -2  20   41.77    4.19
  -1   2  20   45.18    4.33
  -1   2  20   37.47    3.95
   1   2 -20   42.16    4.39
   1   2 -20   42.06    4.64
  -1   2  20   40.97    4.34
   1  -2 -20   40.72    4.65
   1  -2 -20   40.19    4.42
   1  -2 -20   44.61    4.87
  -1  -2  20   42.10    4.23
  -1  -2  19  927.46   27.94
  -1   2  19  968.59   28.99
   1  -2 -19  956.70   27.16
   1   2 -19  910.14   26.93
   1  -2 -19  906.80   27.43
  -1  -2  19  948.64   25.89
   1  -2 -19  953.28   28.05
  -1   2  19  980.44   26.92
  -1  -2  19  959.25   25.86
   1  -2 -19  922.84   26.13
  -1   2  19  887.74   25.47
  -1   2  19  992.57   26.23
  -1  -2  19 1017.41   26.65
   1   2 -19  983.27   26.63
   1  -2 -19  877.58   28.66
   1   2 -18   39.67    4.81
  -1  -2  18   48.39    5.00
  -1   2  18   50.75    5.20
   1   2 -18   46.77    4.79
   1  -2 -18   53.84    5.47
   1  -2 -18   44.14    4.85
  -1   2  18   46.01    4.61
   1  -2 -18   46.89    4.83
   1  -2 -18   47.68    4.70
  -1   2  18   48.90    4.43
  -1   2  18   39.58    4.18
  -1   2  18   48.77    4.78
  -1  -2  18   50.14    4.70
  -1  -2  18   47.36    4.51
   1  -2 -18   43.64    4.35
   1   2 -18   49.08    4.76
   1   2 -18   48.94    5.26
   1  -2 -18   47.43    5.24
   1   2 -17  189.10   10.40
  -1   2  17  227.75   11.10
  -1  -2  17  211.07   10.42
   1   2 -17  168.63   10.03
   1  -2 -17  189.91   10.52
  -1   2  17  189.62    9.29
  -1   2  17  206.42    9.90
  -1  -2  17  186.72    9.38
   1  -2 -17  199.16   10.01
   1  -2 -17  192.55    9.76
   1   2 -17  214.74   10.97
   1  -2 -17  226.49   11.35
   1   2 -16  405.61   15.55
   1  -2 -16  410.89   15.77
   1   2 -16  401.62   15.48
  -1  -2  16  414.18   15.07
  -1   2  16  423.63   15.43
   1   2 -15  804.59   23.33
   1  -2 -15  797.67   23.43
   1   2 -15  793.54   23.17
  -1   2  15  800.16   22.88
  -1  -2  15  806.51   22.59
  -1  -2  15  786.34   21.76
  -1   2  15  772.85   22.27
   1   2 -14    4.78    1.78
   1  -2 -14    5.62    1.72
  -1  -2  14    3.15    1.07
  -1   2  14    6.06    1.53
  -1  -2  14    4.88    1.68
  -1   2  14    7.17    1.78
   1   2 -14    6.02    1.59
   1  -2 -13  558.48   16.74
   1   2 -13  582.11   17.34
   1   2 -13  555.69   16.89
   1  -2 -13  560.58   17.23
  -1  -2  13  571.63   16.25
  -1   2  13  559.83   16.46
  -1  -2  13  568.13   16.63
   1   2 -13  589.81   17.39
  -1   2  13  590.96   17.02
   1   2 -12 1204.58   28.42
   1  -2 -12 1130.70   28.25
   1   2 -12 1171.58   28.07
  -1   2  12 1195.73   28.02
  -1  -2  12 1191.47   27.29
   1   2 -12 1239.68   28.57
   1  -2 -12 1122.06   27.72
  -1   2  12 1166.32   27.67
  -1  -2  12 1142.66   27.57
   1  -2 -11 1194.75   27.86
   1   2 -11 1182.23   27.39
  -1   2  11 1154.67   26.65
   1   2 -11 1151.46   27.46
  -1   2  11 1202.97   27.34
  -1  -2  11 1171.15   27.01
   1  -2 -11 1143.66   27.30
  -1   2  11 1190.39   27.18
  -1  -2  11 1158.35   26.62
   1  -2 -10    3.93    1.57
  -1   2  10    8.03    2.38
   1   2 -10    7.47    1.58
  -1   2  10    6.94    1.22
   1  -2 -10    6.18    1.11
   1   2 -10    6.03    1.39
  -1   2  10    6.51    1.34
  -1  -2  10    2.96    1.10
   1  -2 -10    4.34    1.15
  -1   2  10    7.99    1.52
  -1  -2  10    6.08    1.27
   1  -2  -9 1795.93   37.65
  -1   2   9 1694.83   43.62
   1  -2  -9 1570.98   41.52
   1  -2  -9 1508.87   41.52
   1   2  -9 1813.73   37.30
   1  -2  -9 1755.57   36.14
  -1   2   9 1793.72   36.51
   1   2  -9 1816.96   37.11
  -1  -2   9 1586.77   35.58
  -1  -2   9 1823.38   36.79
  -1   2   9 1880.48   37.28
   1  -2  -9 1775.10   37.44
  -1   2   9 1862.15   37.11
  -1  -2   9 1877.12   36.88
   1  -2  -8  624.76   15.88
  -1   2   8  630.22   20.30
   1  -2  -8  583.43   18.80
  -1  -2   8  639.77   21.10
   1  -2  -8  592.32   19.11
   1   2  -8  624.14   15.95
  -1  -2   8  642.74   15.01
  -1  -2   8  646.45   14.29
  -1  -2   8  578.81   19.91
   1  -2  -8  602.50   14.60
   1   2  -8  648.57   15.69
  -1   2   8  609.54   14.90
   1   2  -8  631.77   15.50
  -1  -2   8  630.21   15.21
  -1   2   8  669.43   15.61
  -1   2   8  646.51   15.61
   1  -2  -8  648.96   15.96
   1  -2  -7    3.84    0.97
   1  -2  -7    2.45    1.34
   1  -2  -7    2.82    1.25
  -1  -2   7    3.19    1.39
  -1  -2   7    5.59    1.07
  -1  -2   7    1.79    0.44
  -1   2   7    3.66    1.45
  -1  -2   7    1.81    0.97
  -1   2   7    4.48    0.88
   1   2  -7    6.46    1.22
   1  -2  -7    2.49    0.64
  -1   2   7    3.13    0.91
   1  -2  -7    3.91    0.99
  -1   2   7    1.84    0.83
  -1  -2   7    2.06    0.82
   1   2  -7    3.34    0.89
  -1  -2   7    2.40    0.81
   1  -2  -6 1445.91   30.36
  -1   2   6 1590.50   35.13
  -1  -2   6 1634.61   31.29
  -1  -2   6 1360.47   34.59
   1  -2  -6 1605.02   34.56
  -1  -2   6 1468.75   30.02
  -1  -2   6 1537.14   35.24
   1   2  -6 1444.24   30.45
  -1   2   6 1504.79   30.14
   1   2  -6 1572.65   30.99
  -1  -2   6 1451.05   30.45
  -1   2   6 1489.41   30.72
  -1   2   6 1517.41   30.68
   1   2  -6 1542.61   30.95
   1  -2  -6 1424.98   31.05
   1  -2  -5 1149.81   24.92
  -1   2   5 1295.46   29.05
  -1  -2   5 1286.77   23.75
  -1  -2   5 1206.10   28.84
   1   2  -5 1201.36   25.47
   1  -2  -4  697.96   17.24
  -1   2   4  702.48   17.64
  -1  -2   4  689.68   17.30
  -1  -2   4  672.87   13.58
   1   2  -4  696.05   17.99
  -1   2   3 2824.39   56.62
   1  -2  -3 2787.21   56.41
   1   2  -3 2629.72   56.42
   1   2  -2 3391.21   68.56
  -1   2   2 3261.49   68.81
  -1  -2   2 3710.70   68.16
  -1  -2   2 3674.92   67.92
   1  -2  -2 3420.75   68.63
   1  -2  -1 5209.93  102.06
  -1  -2   1 5486.62  103.73
  -1   2   1 5398.94  105.32
  -1  -2   0 1038.89   22.47
  -1   2   0 1078.03   23.68
   1  -2   0 1015.31   20.83
   1  -2   1 1594.59   32.46
  -1  -2  -1 1481.24   29.10
  -1  -2  -1 1505.85   31.11
   1   2   1 1513.49   28.62
  -1   2  -1 1480.52   28.91
  -1   2  -1 1487.05   31.57
   1  -2   1 1507.12   28.62
  -1  -2  -1 1392.07   28.86
  -1   2  -2   16.58    1.95
   1  -2   2   16.74    2.12
   1   2   2   18.94    1.13
   1  -2   2   18.43    1.23
   1  -2   2   19.17    2.08
  -1  -2  -2   14.12    1.22
   1  -2   3  740.24   15.93
  -1   2  -3  753.49   20.04
  -1  -2  -3  780.80   15.12
   1  -2   3  807.21   20.35
   1  -2   3  743.41   19.12
  -1   2  -3  748.92   19.02
   1   2   3  797.40   16.34
  -1  -2  -4   39.30    2.81
   1   2   4   50.19    2.27
  -1   2  -4   36.88    3.27
   1  -2   4   34.57    3.18
   1  -2   4   40.71    2.02
  -1   2  -4   45.94    3.93
  -1   2  -4   36.22    2.25
  -1  -2  -4   36.69    2.29
   1   2   5 1470.89   29.11
  -1   2  -5 1450.09   34.28
   1  -2   5 1412.36   28.13
  -1  -2  -5 1399.38   33.54
  -1  -2  -5 1409.69   30.43
  -1  -2  -5 1417.66   29.08
   1   2   5 1386.53   28.71
  -1   2  -5 1354.54   28.87
   1  -2   5 1334.84   28.70
   1   2   5 1371.24   29.01
   1  -2   5 1463.66   28.93
  -1  -2  -6 1315.32   28.24
  -1  -2  -6 1188.79   32.48
   1  -2   6 1283.06   31.90
  -1   2  -6 1293.24   33.65
  -1  -2  -6 1338.88   28.11
   1   2   6 1421.97   28.94
   1  -2   6 1326.95   26.96
  -1  -2  -6 1346.69   29.16
  -1   2  -6 1334.63   27.97
   1   2   6 1286.98   27.62
   1  -2   6 1270.77   27.69
   1  -2   6 1329.93   27.69
   1   2   6 1356.39   28.10
  -1  -2  -7 3492.58   69.10
   1   2   7 3601.36   70.55
   1  -2   7 3258.64   73.64
   1  -2   7 3743.39   67.59
  -1   2  -7 3336.24   75.98
  -1  -2  -7 3478.49   69.48
  -1   2  -7 3532.44   68.72
   1   2   7 3540.29   68.48
   1   2   7 3704.61   68.88
   1  -2   7 3653.09   68.52
  -1   2  -7 3193.49   68.28
   1  -2   7 3532.31   68.58
  -1  -2  -8  233.23    8.13
   1  -2   8  206.84   10.46
   1  -2   8  194.36   10.40
   1  -2   8  197.69   11.25
  -1  -2  -8  235.62    7.03
  -1   2  -8  205.72   11.70
   1  -2   8  245.60    7.20
  -1   2  -8  229.10    7.89
   1   2   8  230.42    7.74
  -1   2  -8  207.48    7.60
   1  -2   8  234.28    7.73
   1   2   8  240.38    7.99
   1  -2   8  226.76    7.80
  -1  -2  -9  960.06   23.09
   1   2   9  965.94   22.76
   1  -2   9 1029.26   22.62
   1  -2   9  935.19   22.39
   1  -2   9  964.29   21.41
   1   2   9  925.83   22.48
  -1   2  -9  931.22   22.74
   1  -2  10 1751.48   36.70
   1   2  10 1671.46   37.05
   1  -2  10 1711.97   36.97
  -1   2 -10 1663.55   37.10
   1   2  10 1693.87   36.88
  -1  -2 -10 1684.37   37.32
   1  -2  11  909.60   23.05
   1  -2  11  979.46   23.05
   1   2  11  919.64   23.24
   1   2  11  881.90   22.78
  -1  -2 -11  922.52   23.39
  -1   2 -11  906.84   23.27
   1   2  12   88.08    5.50
   1  -2  12   94.98    5.45
   1  -2  12   87.05    5.41
  -1  -2 -12   78.01    5.36
  -1   2 -12   87.91    5.63
   1   2  13 1083.21   27.97
   1  -2  13 1131.86   27.52
   1  -2  13 1109.74   27.83
  -1  -2 -13 1100.40   28.31
  -1   2 -13 1062.64   28.15
   1   2  14  429.70   15.17
   1  -2  14  437.69   15.05
  -1   2 -14  411.19   15.32
   1  -2  14  424.21   14.49
   1   2  14  418.46   14.86
  -1  -2 -14  397.55   14.93
  -1   2 -14  425.73   15.31
   1   2  15   70.61    5.75
  -1   2 -15   67.21    5.88
   1  -2  15   73.39    5.80
  -1   2 -15   67.07    5.77
   1   2  15   69.97    5.69
  -1  -2 -15   62.15    5.48
  -1   2 -16  151.21    9.14
  -1  -2 -16  160.00    9.08
  -1   2 -16  155.24    9.19
  -1  -2 -16  150.98    9.07
   1  -2  16  146.20    8.39
  -1   2 -16  140.32    8.72
   1  -2  16  163.94    8.72
   1   2  16  161.71    9.30
  -1   2 -16  168.28    9.75
   1  -2  16  180.05    9.64
  -1  -2 -16  152.67    8.54
   1   2  16  156.26    8.35
  -1  -2 -16  151.11    8.40
  -1   2 -16  151.08    9.20
  -1  -2 -16  168.14    9.63
   1   2  16  157.39    9.16
  -1  -2 -17  935.85   26.59
  -1  -2 -17  968.67   27.28
   1  -2  17  927.61   25.31
   1   2  17  910.46   26.03
  -1   2 -17  795.84   25.65
  -1  -2 -17  835.13   26.05
  -1   2 -17  916.76   27.06
   1  -2  17  937.39   25.73
   1  -2  17  937.06   27.18
  -1   2 -17  892.99   27.70
   1   2  17  950.13   27.77
   1   2  17  769.24   24.19
   1   2  17  920.19   25.26
   1  -2  17  915.58   25.35
  -1  -2 -17  879.12   25.43
  -1   2 -17  941.86   25.86
  -1  -2 -17  907.45   25.31
  -1  -2 -17  912.19   27.62
  -1   2 -17  914.12   27.67
  -1  -2 -18  113.68    7.78
  -1   2 -18  126.07    8.29
   1  -2  18  116.25    7.27
  -1  -2 -18  122.32    7.96
   1   2  18  126.87    7.85
  -1  -2 -18  122.21    8.02
   1  -2  18  124.60    7.47
   1  -2  18  120.40    8.44
   1   2  18  118.87    8.57
  -1   2 -18  108.32    8.38
   1   2  18  126.66    7.34
   1  -2  18  121.83    7.32
  -1  -2 -18  119.50    7.41
  -1   2 -18  111.90    7.17
  -1  -2 -18  117.74    7.23
  -1  -2 -18  114.32    8.43
   1  -2  18  125.14    8.58
   1   2  19    2.49    1.19
  -1  -2 -19    1.16    1.23
  -1   2 -19    1.84    1.86
  -1  -2 -19    0.36    1.36
   1  -2  19    0.84    1.23
  -1  -2 -19    4.26    2.15
   1   2  19    0.53    1.09
   1  -2  19    1.22    1.08
   1  -2  19    1.56    1.29
   1  -2  19    1.76    1.23
   1   2  19    0.69    1.27
  -1   2 -19   -0.06    1.31
   1  -2  19    0.69    0.91
   1  -2  20  222.67   10.04
  -1   2 -20  227.45   10.23
  -1  -2 -20  221.68   10.63
   1   2  20  214.25   10.23
  -1  -2 -20  204.96   10.30
  -1   2 -20  206.29   10.30
   1  -2  20  218.22    9.79
  -1  -2 -20  215.35   10.57
   1   2  20  207.39    9.62
   1  -2  20  209.73    9.72
   1  -2  21  613.54   18.57
  -1   2 -21  644.10   18.94
  -1  -2 -21  630.58   19.68
  -1  -2 -21  651.13   19.86
  -1  -2 -21  553.59   18.74
  -1   2 -21  610.37   19.39
   1  -2  21  648.58   18.83
   1   2  21  592.97   18.93
   1  -2  21  624.24   18.51
   1   2  21  614.71   18.42
  -1  -2 -22  185.13    8.57
  -1   2 -22  179.76    8.31
   1  -2  22  174.58    8.23
  -1  -2 -22  179.24    8.75
  -1   2 -22  164.82    8.46
   1   2  22  154.43    7.92
   1   2  22  160.42    7.77
   1  -2  22  183.25    8.18
  -1   2 -23   88.81    5.32
  -1  -2 -23   89.51    5.40
  -1   2 -23   78.15    5.30
  -1  -2 -23   81.07    5.46
   1  -2  23   78.55    5.08
   1   2  23   80.25    4.98
   1  -2  23   80.34    4.96
  -1  -2 -24  173.76    7.17
  -1   2 -24  180.93    7.16
  -1  -2 -24  161.95    7.29
   1  -2  24  161.51    6.95
  -1   2 -24  142.16    6.80
   1   2  24  168.19    6.93
   1  -2  24  157.17    6.72
  -1   2 -25  130.05    5.43
  -1  -2 -25  136.10    5.59
   1  -2  25  124.38    5.39
   1   2  25  126.27    5.33
   1   3 -26  127.68    5.43
   1  -3 -26  131.61    5.44
  -1  -3  26  127.49    5.39
  -1   3  26  127.41    5.29
   1  -3 -25  134.32    6.20
   1   3 -25  124.45    5.85
  -1  -3  25  130.06    5.96
  -1  -3  25  115.54    5.52
  -1   3  25  125.65    5.89
  -1  -3  24  285.08   10.28
   1   3 -24  276.04   10.21
   1  -3 -24  302.09   10.83
  -1  -3  24  296.47   10.44
  -1   3  24  289.02   10.35
  -1  -3  24  270.00    9.93
   1  -3 -23   13.76    2.52
   1   3 -23   16.52    2.64
  -1  -3  23   14.88    2.37
  -1   3  23   11.81    1.93
  -1  -3  23   12.64    2.18
  -1   3  23   13.89    2.40
  -1  -3  23   13.84    2.16
  -1  -3  22  631.17   18.69
   1   3 -22  622.51   18.79
   1  -3 -22  617.42   19.75
  -1  -3  22  624.32   18.50
  -1  -3  22  662.05   18.75
  -1   3  22  589.93   18.01
  -1   3  22  650.74   19.02
   1  -3 -21    3.12    1.46
   1   3 -21   -0.90    1.55
  -1  -3  21    0.17    1.20
   1  -3 -21    0.25    1.19
   1   3 -21   -2.36    1.74
   1  -3 -21    2.34    2.16
  -1   3  21    1.07    1.16
  -1  -3  21    2.11    1.13
  -1  -3  21    0.96    1.21
  -1   3  21    1.61    1.32
  -1  -3  20  260.78   10.96
  -1   3  20  256.56   11.08
  -1  -3  20  241.95   10.54
  -1   3  20  235.50   10.51
   1  -3 -20  228.71   10.67
   1   3 -20  240.32   10.85
   1   3 -20  240.15   11.23
  -1  -3  20  245.93   10.53
   1  -3 -20  238.10   11.61
   1  -3 -20  231.44   11.45
   1  -3 -20  236.05   11.19
  -1  -3  19  125.80    8.55
  -1   3  19  118.54    8.66
   1  -3 -19  128.61    8.41
   1  -3 -19  123.27    8.36
   1  -3 -19  135.04    8.31
   1   3 -19  130.65    8.18
  -1  -3  19  129.24    7.39
  -1  -3  19  125.66    7.52
  -1  -3  19  139.62    7.77
  -1   3  19  131.67    7.58
  -1   3  19  140.61    7.92
   1  -3 -19  134.90    7.93
   1   3 -19  129.28    7.73
   1  -3 -19  130.10    7.75
   1  -3 -19  123.81    9.04
  -1  -3  18 1157.07   31.48
   1   3 -18 1025.46   31.30
  -1   3  18 1151.38   32.08
   1  -3 -18 1135.37   31.55
   1   3 -18 1093.63   30.54
   1  -3 -18 1123.16   30.71
   1  -3 -18 1066.97   31.02
  -1  -3  18 1143.34   29.33
   1  -3 -18 1077.56   29.55
  -1   3  18 1216.70   30.35
  -1  -3  18 1049.26   28.95
  -1   3  18 1125.84   29.31
  -1   3  18 1145.51   29.48
   1   3 -18 1120.64   29.85
   1  -3 -18 1096.83   29.62
   1  -3 -18 1098.40   32.15
  -1   3  17    8.47    2.20
  -1  -3  17    7.22    2.13
   1   3 -17   10.54    2.32
   1  -3 -17    7.32    2.12
   1   3 -17    8.92    2.20
  -1   3  17    6.25    1.68
  -1  -3  17    6.43    1.61
   1  -3 -17    6.43    1.86
  -1   3  17    9.84    2.06
  -1  -3  17    7.87    1.95
  -1   3  17    9.50    2.28
   1  -3 -17    5.02    1.78
   1   3 -17    7.04    2.03
   1  -3 -17    6.08    2.16
   1  -3 -16  418.11   16.13
   1   3 -16  419.63   15.83
  -1  -3  16  401.67   14.61
  -1  -3  16  396.06   15.07
  -1   3  16  411.69   15.49
   1   3 -15  120.74    7.61
   1  -3 -15  125.00    7.74
   1   3 -15  117.26    7.42
  -1  -3  15  115.28    7.16
  -1   3  15  129.76    7.60
  -1   3  15  123.91    7.29
  -1  -3  15  126.77    7.06
   1  -3 -14 1735.44   41.50
   1   3 -14 1745.05   41.12
  -1  -3  14 1741.90   40.30
  -1  -3  14 1733.90   39.62
   1   3 -14 1804.55   41.26
  -1   3  14 1764.57   40.42
  -1   3  14 1798.37   40.85
   1   3 -13    1.55    0.98
   1  -3 -13    2.67    1.54
  -1  -3  13    2.44    1.07
  -1   3  13    1.99    1.19
  -1  -3  13    1.92    1.03
   1  -3 -13    2.21    1.12
   1   3 -13    2.57    1.43
  -1   3  13    0.96    1.21
   1   3 -12  102.78    5.99
   1  -3 -12  105.09    6.10
   1   3 -12   98.21    5.83
  -1   3  12   99.96    5.57
  -1   3  12  105.09    5.78
  -1   3  12  100.82    5.76
  -1  -3  12  109.79    5.82
   1  -3 -12   96.49    5.73
  -1  -3  12  101.67    5.50
   1   3 -12  112.76    6.19
   1  -3 -11    7.95    1.75
  -1   3  11    5.79    1.30
   1   3 -11    9.14    1.78
   1   3 -11    7.74    1.72
  -1  -3  11    5.77    1.39
  -1   3  11    6.32    1.53
  -1  -3  11    5.46    1.29
   1   3 -11    6.38    1.57
   1  -3 -11    8.90    1.70
  -1   3  11    9.01    1.60
   1  -3 -10 2329.16   50.06
   1   3 -10 2458.63   50.06
   1   3 -10 2381.01   49.65
  -1   3  10 2391.74   49.07
  -1   3  10 2447.50   49.62
  -1  -3  10 2379.48   49.36
  -1  -3  10 2528.80   49.35
   1  -3 -10 2282.74   49.74
  -1   3  10 2420.85   49.54
   1   3 -10 2398.90   49.94
   1  -3  -9  128.50    5.99
  -1   3   9  120.95    8.70
   1  -3  -9  103.07    7.28
   1   3  -9  133.69    5.93
  -1   3   9  135.16    5.60
   1   3  -9  129.46    5.79
  -1   3   9  128.94    5.67
   1   3  -9  133.69    5.96
  -1  -3   9  130.31    5.55
  -1  -3   9  126.40    5.47
  -1   3   9  139.54    5.84
   1  -3  -9  129.77    5.96
   1  -3  -8 1963.66   41.02
  -1   3   8 1938.60   47.28
   1  -3  -8 1783.85   45.99
  -1  -3   8 2085.42   40.04
  -1  -3   8 1902.24   41.16
   1  -3  -8 1835.29   44.91
   1  -3  -8 1887.73   40.26
   1   3  -8 2002.82   40.50
   1   3  -8 2014.22   40.75
  -1   3   8 1928.26   39.92
  -1   3   8 1952.23   40.31
  -1   3   8 1986.10   40.43
  -1  -3   8 2047.49   40.20
  -1  -3   8 1952.18   40.06
   1   3  -8 2014.44   40.81
   1  -3  -8 1948.01   41.05
   1  -3  -7   47.93    3.11
  -1  -3   7   43.81    4.60
   1  -3  -7   47.88    2.93
  -1   3   7   44.83    4.50
  -1  -3   7   59.11    3.03
  -1  -3   7   46.38    2.31
  -1  -3   7   41.33    4.39
   1  -3  -7   45.29    4.16
  -1   3   7   46.88    2.81
   1   3  -7   44.09    2.81
   1   3  -7   50.19    3.09
   1  -3  -7   45.22    3.12
  -1   3   7   44.58    2.93
  -1  -3   7   50.63    2.96
   1   3  -7   49.53    3.14
  -1   3   7   47.77    2.91
  -1  -3   7   48.93    2.92
   1  -3  -6 3243.51   65.89
   1  -3  -6 3375.05   65.40
  -1  -3   6 3395.45   64.94
  -1  -3   6 3251.81   71.06
  -1   3   6 3468.16   71.41
  -1  -3   6 3215.02   70.98
  -1   3   6 3410.89   65.20
   1  -3  -6 3330.42   66.13
   1   3  -6 3358.08   65.61
   1   3  -6 3543.51   66.04
  -1  -3   6 3605.37   65.63
  -1   3   6 3337.94   65.70
  -1  -3   6 3496.61   65.54
  -1  -3   5  215.45    5.46
  -1  -3   5  223.51    6.38
  -1  -3   5  238.69    6.57
  -1   3   5  233.86   10.26
   1  -3  -5  245.19    9.35
  -1   3   5  225.46    6.55
   1   3  -5  226.07    6.91
   1  -3  -5  218.06    7.07
   1   3  -5  210.81    6.82
  -1   3   5  235.12    7.03
  -1  -3   5  228.55    6.74
  -1  -3   4 2284.32   45.54
   1  -3  -4 2475.25   50.35
  -1  -3   4 2684.89   47.11
  -1  -3   4 2567.32   50.33
  -1   3   4 2410.55   51.51
   1   3  -4 2256.66   46.21
  -1   3   4 2255.82   45.79
   1  -3  -4 2288.04   46.55
   1   3  -4 2467.29   46.17
  -1  -3   3 1329.35   29.45
   1  -3  -3 1318.81   29.92
  -1  -3   3 1331.24   25.56
  -1  -3   3 1325.68   29.06
  -1  -3   3 1228.23   25.28
  -1   3   3 1251.19   30.17
   1   3  -3 1292.91   30.19
  -1   3   3 1241.58   25.63
  -1   3   2 4699.07   89.05
  -1   3   2 4741.87   94.04
  -1  -3   2 4651.79   92.19
   1  -3  -2 4602.01   89.56
  -1  -3   2 5074.13   93.05
  -1  -3   2 5333.98   93.17
   1  -3  -2 4408.54   94.22
   1   3  -2 4820.45   92.27
   1  -3  -1    3.87    1.42
  -1  -3   1    2.42    1.15
  -1  -3   1    3.93    1.06
  -1   3   1    0.92    1.02
   1  -3  -1    1.80    0.62
   1   3   0 1298.47   27.88
  -1   3   0 1239.22   30.00
  -1  -3   0 1322.03   28.67
   1  -3   0 1292.17   26.59
  -1   3  -1  178.78    5.31
  -1  -3  -1  170.55    5.28
   1  -3   1  176.13    5.07
  -1  -3  -1  176.32    5.03
   1   3   1  171.06    5.58
  -1  -3  -1  180.46    6.24
  -1   3  -1  172.47    7.32
  -1   3  -2  424.14   13.22
   1   3   2  467.21   11.01
  -1  -3  -2  422.91   10.59
   1  -3   2  471.89   14.16
  -1  -3  -2  438.57   10.19
  -1  -3  -2  433.33   11.61
  -1   3  -2  443.33   11.47
  -1   3  -3  670.28   18.63
  -1  -3  -3  644.29   15.20
  -1   3  -3  686.90   17.39
  -1  -3  -3  731.22   14.67
   1   3   3  716.10   15.66
   1  -3   3  690.21   19.03
   1  -3   3  714.10   19.64
   1  -3   3  687.37   14.86
  -1  -3  -3  612.61   15.39
  -1   3  -4 4424.16   93.31
   1   3   4 4965.34   89.48
  -1   3  -4 3929.63   91.49
  -1  -3  -4 4850.10   88.69
   1   3   4 4613.67   88.47
   1  -3   4 4538.48   93.76
  -1  -3  -4 5057.91   87.60
   1  -3   4 4784.34   94.70
   1  -3   4 4552.54   87.88
  -1  -3  -4 4599.29   88.79
  -1  -3  -5  119.46    4.85
  -1   3  -5  124.20    7.15
   1  -3   5  123.46    4.42
  -1  -3  -5  112.77    7.02
   1  -3   5  116.31    7.05
  -1  -3  -5  123.74    4.22
   1   3   5  111.25    4.54
   1   3   5  136.07    5.55
  -1  -3  -5  123.28    4.84
   1   3   5  115.67    4.53
  -1  -3  -5  114.08    4.82
   1  -3   5  108.37    4.42
   1  -3   5  114.25    4.46
  -1   3  -5  117.40    4.84
  -1   3  -5  104.09    4.66
   1   3   5  121.79    4.84
  -1  -3  -6  234.39    7.68
   1  -3   6  219.70   10.71
  -1  -3  -6  230.39    8.84
   1  -3   6  246.41    7.04
  -1  -3  -6  223.87    7.46
  -1  -3  -6  222.23   10.91
   1   3   6  237.27    8.68
  -1   3  -6  222.57    7.36
   1   3   6  228.39    7.20
   1   3   6  215.19    7.26
   1   3   6  236.74    7.61
  -1   3  -6  224.55    7.54
   1  -3   6  216.48    7.16
   1  -3   6  220.69    7.14
  -1   3  -6  208.06    7.27
  -1  -3  -7  792.94   19.19
   1  -3   7  719.05   23.92
  -1  -3  -7  821.40   19.25
  -1  -3  -7  791.25   20.90
   1  -3   7  867.41   18.35
   1   3   7  795.96   18.85
   1   3   7  814.06   18.64
  -1   3  -7  756.16   18.74
  -1  -3  -7  698.11   17.91
  -1   3  -7  795.21   19.10
  -1   3  -7  700.89   18.53
   1   3   7  842.51   19.21
   1  -3   7  853.08   18.84
   1  -3   7  854.22   18.98
  -1  -3  -8 3866.52   76.77
   1  -3   8 3967.59   75.14
   1   3   8 3810.54   75.86
  -1   3  -8 3813.49   76.33
   1   3   8 3858.42   76.13
   1   3   8 3964.54   76.40
   1  -3   8 3953.16   76.12
   1  -3   8 3976.57   75.96
  -1   3  -8 3839.11   76.59
  -1  -3  -9  367.64   12.03
   1  -3   9  394.00   11.03
   1   3   9  372.37   11.68
  -1   3  -9  381.30   11.96
   1   3   9  391.21   11.68
   1   3   9  394.10   11.95
   1  -3   9  394.23   11.70
   1  -3   9  398.60   11.66
  -1   3  -9  365.53   11.88
  -1  -3 -10  163.71    7.58
   1  -3  10  169.11    6.62
   1   3  10  171.41    7.46
   1  -3  10  169.91    7.26
   1  -3  10  174.94    7.26
  -1   3 -10  166.48    7.57
  -1   3 -10  166.05    7.40
   1   3  10  170.72    7.35
   1   3  10  167.22    7.23
   1   3  11    5.23    1.49
   1  -3  11    2.97    1.04
   1  -3  11    5.81    1.61
  -1   3 -11    5.95    1.56
   1   3  11    3.53    1.10
  -1   3 -11    3.70    1.40
   1   3  11    4.07    1.26
  -1  -3 -11    7.29    1.87
   1  -3  12 2531.17   51.74
  -1   3 -12 2365.87   52.47
   1   3  12 2443.54   52.24
   1  -3  12 2443.22   51.94
   1   3  12 2396.00   51.85
   1   3  12 2461.42   52.08
  -1  -3 -12 2304.03   52.20
  -1   3 -12 2355.64   52.19
   1   3  13  451.58   15.09
   1  -3  13  428.90   14.31
  -1   3 -13  414.89   15.06
   1  -3  13  430.68   14.61
  -1   3 -13  439.92   15.17
   1   3  13  425.57   14.69
  -1  -3 -13  430.80   15.03
   1   3  13  414.12   14.60
   1   3  14  700.27   21.15
  -1   3 -14  674.36   21.41
   1  -3  14  689.97   20.38
   1  -3  14  717.02   21.08
  -1  -3 -14  707.44   21.52
  -1   3 -14  677.97   21.18
  -1   3 -15    5.61    2.03
   1  -3  15    4.63    1.84
   1   3  15    0.14    1.05
   1  -3  15    1.73    1.13
  -1  -3 -15    0.25    1.36
  -1   3 -16 1055.59   30.38
   1  -3  16 1035.34   28.55
   1  -3  16 1089.53   28.83
  -1  -3 -16 1098.97   30.12
  -1   3 -16 1123.05   31.44
   1  -3  16 1113.50   29.94
   1   3  16 1184.15   31.32
   1  -3  16 1226.58   31.30
   1   3  16 1152.88   29.63
   1  -3  16 1013.72   28.49
   1   3  16 1046.78   28.73
  -1  -3 -16 1093.96   29.49
  -1  -3 -16 1042.49   28.86
  -1   3 -16 1108.51   29.52
  -1  -3 -16 1160.14   31.55
  -1  -3 -17    6.51    2.20
  -1   3 -17    4.91    2.08
   1  -3  17    4.64    1.46
  -1  -3 -17    8.30    2.34
   1   3  17    7.47    2.16
  -1   3 -17    7.76    2.31
   1  -3  17    0.59    1.16
   1  -3  17    4.60    1.60
   1   3  17    7.20    1.82
  -1  -3 -17    6.76    1.83
   1   3  17    7.93    2.31
   1  -3  17    3.49    1.72
  -1  -3 -17    6.19    1.89
  -1   3 -17    6.97    2.30
  -1  -3 -17    6.46    2.09
   1  -3  18  363.87   13.78
  -1  -3 -18  391.63   15.34
  -1  -3 -18  375.19   15.13
  -1  -3 -18  387.84   15.04
  -1   3 -18  382.15   15.29
   1  -3  18  402.22   14.39
  -1   3 -18  345.69   15.94
   1   3  18  366.88   16.16
   1  -3  18  362.08   15.81
   1  -3  18  362.56   13.94
  -1  -3 -18  379.60   14.37
   1   3  18  360.93   13.92
   1   3  18  396.64   14.46
  -1   3 -18  422.61   15.00
  -1  -3 -18  379.44   14.16
  -1  -3 -18  362.05   16.27
  -1  -3 -19    3.60    1.44
  -1   3 -19    8.02    1.88
  -1  -3 -19    3.61    1.60
  -1   3 -19    3.70    2.14
   1  -3  19    4.17    1.36
  -1  -3 -19    5.29    1.82
  -1  -3 -19    3.94    1.48
   1  -3  19    5.90    1.78
   1  -3  19    3.01    1.46
   1   3  19    8.89    2.33
   1   3  19    2.73    1.39
   1  -3  20  346.02   13.21
  -1   3 -20  394.65   13.93
   1  -3  20  341.54   13.35
   1  -3  20  368.22   13.21
  -1  -3 -20  378.05   14.55
  -1  -3 -20  339.37   13.88
  -1   3 -20  354.68   14.09
  -1  -3 -20  368.06   14.17
   1   3  20  375.10   13.64
   1   3  20  350.14   12.96
   1  -3  20  347.68   13.08
  -1  -3 -21   -1.76    1.61
  -1   3 -21    0.11    1.59
  -1  -3 -21   -1.91    1.74
  -1   3 -21    1.58    1.33
   1  -3  21   -0.81    1.37
  -1  -3 -21    0.39    1.21
   1   3  21    0.03    1.24
   1  -3  21   -0.36    1.17
   1  -3  21    2.10    1.53
  -1   3 -22  615.17   17.70
   1  -3  22  595.34   17.43
  -1   3 -22  565.16   17.82
  -1  -3 -22  629.24   18.63
  -1  -3 -22  642.09   18.82
   1   3  22  597.68   17.48
   1  -3  22  562.34   17.06
  -1   3 -23   61.60    4.32
  -1  -3 -23   62.24    4.62
   1  -3  23   63.86    4.46
  -1  -3 -23   56.56    4.42
  -1   3 -23   55.66    4.38
   1   3  23   65.06    4.42
   1  -3  23   54.71    4.01
  -1  -3 -24   89.87    5.01
  -1   3 -24   94.77    4.91
   1  -3  24   94.43    4.96
  -1  -3 -24   86.59    4.96
  -1   3 -24   76.16    4.57
   1  -3  24   70.08    4.15
   1   3  24   93.42    4.87
  -1  -3 -25    0.61    0.72
  -1   3 -25    0.90    0.72
   1  -3  25    0.10    0.73
   1   3  25   -0.04    0.54
   1   4 -25    8.28    1.54
   1  -4 -25    9.42    1.77
  -1  -4  25    8.61    1.56
  -1   4  25    8.08    1.49
   1   4 -24    3.66    1.22
   1  -4 -24    6.61    1.75
  -1  -4  24    4.29    1.43
  -1  -4  24    6.92    1.62
  -1   4  24    5.50    1.49
  -1  -4  24    6.04    1.43
  -1   4  24    4.76    1.24
  -1  -4  23  600.98   17.08
   1   4 -23  555.70   16.72
   1  -4 -23  592.32   18.16
  -1  -4  23  577.56   16.77
  -1  -4  23  561.08   16.47
  -1   4  23  554.20   16.43
  -1   4  23  599.22   17.23
  -1  -4  22   44.90    4.05
   1   4 -22   46.29    4.29
   1  -4 -22   45.22    4.55
  -1  -4  22   48.28    4.19
  -1  -4  22   41.48    3.91
  -1   4  22   50.71    4.18
  -1   4  22   50.22    4.24
   1  -4 -21   34.59    4.09
  -1  -4  21   39.84    3.94
   1   4 -21   32.84    3.82
  -1  -4  21   39.54    3.94
   1   4 -21   33.94    3.96
   1  -4 -21   36.60    4.03
   1  -4 -21   36.14    4.16
  -1  -4  21   32.46    3.53
   1  -4 -21   45.64    4.47
  -1   4  21   33.21    3.56
  -1   4  21   36.08    3.93
  -1  -4  20  457.19   15.47
   1  -4 -20  462.78   16.04
   1   4 -20  432.18   15.52
   1  -4 -20  447.88   16.79
   1  -4 -20  448.10   16.78
  -1  -4  20  424.37   15.04
   1   4 -20  459.73   16.44
   1  -4 -20  447.31   16.31
  -1  -4  20  451.89   15.37
  -1   4  20  465.34   15.58
   1  -4 -20  458.83   15.97
  -1   4  20  472.13   16.14
  -1  -4  19  993.89   30.22
  -1   4  19  882.67   29.44
  -1   4  19 1137.31   28.72
  -1  -4  19 1028.34   27.25
  -1  -4  19 1021.82   27.45
   1  -4 -19 1015.92   27.90
  -1   4  19 1055.24   27.66
   1  -4 -19 1074.53   28.35
   1   4 -19 1072.57   28.13
   1  -4 -19 1020.01   29.59
   1  -4 -19 1084.09   29.17
   1   4 -19 1033.96   28.84
   1  -4 -19 1094.77   30.04
  -1  -4  19 1013.51   27.21
  -1  -4  18   50.64    4.69
   1   4 -18   53.97    5.16
   1  -4 -18   53.62    5.10
  -1  -4  18   54.11    5.41
   1   4 -18   45.41    5.23
  -1  -4  18   45.28    4.83
  -1   4  18   50.99    5.39
   1   4 -18   45.42    4.85
  -1   4  18   59.70    5.24
  -1   4  18   51.45    4.63
  -1  -4  18   49.69    4.57
   1  -4 -18   59.53    5.20
   1   4 -18   58.38    5.22
   1  -4 -18   59.70    5.28
   1  -4 -18   53.99    5.74
   1  -4 -17  228.46   11.41
   1   4 -17  228.00   11.29
  -1   4  17  245.11   10.90
  -1   4  17  250.07   11.34
  -1  -4  17  227.62   10.58
  -1   4  17  254.39   11.29
   1  -4 -17  223.63   10.82
   1  -4 -17  240.86   11.23
   1   4 -17  235.33   10.96
   1  -4 -17  247.19   12.54
   1   4 -17  233.13   12.02
  -1  -4  17  246.27   11.42
  -1  -4  17  265.43   12.08
  -1   4  17  259.83   12.37
   1  -4 -16  192.68   10.67
  -1  -4  16  223.51   10.27
  -1   4  16  214.41   10.65
  -1  -4  16  198.30   10.12
   1   4 -16  201.03   10.62
   1  -4 -15 1160.25   31.67
  -1  -4  15 1168.27   29.87
  -1  -4  15 1170.39   30.29
   1   4 -15 1188.32   31.21
  -1   4  15 1170.39   30.84
   1  -4 -14   11.52    2.39
   1   4 -14   10.47    2.18
  -1   4  14   10.53    2.25
  -1  -4  14    9.89    1.95
  -1  -4  14   13.47    2.39
  -1   4  14   10.75    2.16
  -1  -4  13 1037.04   25.81
   1  -4 -13 1047.30   27.96
  -1   4  13 1075.96   26.95
   1  -4 -13 1082.81   27.45
  -1   4  13 1107.12   27.33
   1   4 -13 1076.82   27.50
  -1   4  13 1101.46   27.21
  -1  -4  13 1034.02   26.29
  -1  -4  13 1026.93   26.56
   1  -4 -12  332.48   12.31
  -1  -4  12  318.83   10.86
  -1   4  12  349.51   11.78
   1   4 -12  322.44   11.86
  -1   4  12  347.67   11.94
  -1  -4  12  342.19   11.53
  -1  -4  12  326.56   11.54
  -1   4  12  345.50   11.81
   1  -4 -12  327.37   12.01
   1  -4 -11  121.03    6.64
  -1   4  11  126.36    6.17
   1   4 -11  121.43    6.39
  -1   4  11  123.91    6.23
  -1  -4  11  119.61    6.15
   1   4 -11  119.44    6.32
  -1   4  11  127.95    6.38
   1  -4 -11  122.12    6.46
  -1  -4  11  121.11    6.00
   1  -4 -10    4.72    1.53
  -1   4  10    2.56    1.07
   1   4 -10    4.13    1.20
  -1   4  10    4.61    1.22
   1  -4 -10    3.35    1.08
  -1   4  10    3.54    1.21
   1   4 -10    5.44    1.47
  -1  -4  10    5.00    1.24
  -1  -4  10    3.99    1.34
   1  -4  -9 1758.73   38.53
   1  -4  -9 1709.34   37.98
   1   4  -9 1693.34   37.73
  -1   4   9 1790.89   37.47
  -1   4   9 1817.68   37.81
  -1   4   9 1734.98   37.61
   1   4  -9 1818.37   38.28
   1  -4  -9 1757.21   38.50
  -1  -4   9 1837.37   37.57
  -1  -4   9 1820.53   37.57
   1  -4  -8  154.60    6.57
  -1   4   8  126.23    9.62
  -1  -4   8  141.51    5.70
   1  -4  -8  147.32    6.19
   1  -4  -8  136.47    8.22
   1   4  -8  146.99    6.22
  -1   4   8  153.43    5.97
  -1  -4   8  151.34    5.93
  -1   4   8  151.64    6.17
  -1  -4   8  158.65    6.09
  -1   4   8  154.34    6.07
   1   4  -8  154.06    6.34
   1  -4  -8  146.47    6.51
   1  -4  -7  896.76   20.68
  -1   4   7  823.73   26.78
   1  -4  -7  877.63   20.11
  -1  -4   7  888.27   19.51
  -1   4   7  881.09   19.65
   1  -4  -7  865.10   20.65
   1   4  -7  898.71   20.34
  -1  -4   7  878.99   19.66
  -1   4   7  818.15   19.50
  -1  -4   7  877.54   19.79
  -1  -4   7  872.14   19.74
   1   4  -7  887.62   20.37
  -1   4   7  849.09   20.02
  -1   4   6   95.04    7.22
   1   4  -6  105.19    4.36
   1  -4  -6  101.36    6.50
  -1  -4   6   90.60    6.74
  -1  -4   6  108.89    4.33
   1   4  -6  102.01    4.62
   1  -4  -6   97.61    4.76
   1  -4  -6   92.17    4.47
  -1   4   6  103.08    4.31
  -1  -4   6   97.38    4.24
   1   4  -6  109.03    4.80
  -1   4   6  102.88    4.57
  -1  -4   6  116.53    4.66
   1  -4  -5 5550.69  107.61
  -1  -4   5 6072.80  108.87
  -1  -4   5 6035.82  106.31
  -1  -4   5 5479.78  113.09
  -1  -4   5 5111.76  104.62
  -1   4   5 5697.51  114.43
  -1  -4   5 6372.31  106.27
   1  -4  -5 5753.28  112.41
   1  -4  -5 5557.70  107.31
  -1   4   5 5655.62  106.37
   1   4  -5 5931.42  106.48
   1   4  -5 5896.49  107.09
  -1  -4   5 5641.26  106.42
  -1   4   5 6050.15  107.20
  -1  -4   5 5490.12  106.08
   1  -4  -4  645.78   15.93
  -1  -4   4  647.96   19.51
   1  -4  -4  680.24   19.69
  -1  -4   4  641.76   14.48
  -1  -4   4  691.99   19.06
   1   4  -4  697.42   15.67
  -1   4   4  682.41   20.52
  -1  -4   4  673.14   14.84
   1   4  -4  672.13   15.16
   1  -4  -4  650.38   15.78
   1   4  -4  665.55   15.52
  -1   4   4  663.27   15.05
  -1  -4   4  630.37   14.91
  -1   4   4  673.56   15.57
   1  -4  -3  295.64    8.72
  -1  -4   3  359.68   11.39
  -1   4   3  307.75   11.86
   1  -4  -3  284.57   11.48
   1  -4  -3  313.36    8.54
  -1  -4   3  334.52   11.10
  -1  -4   3  287.45    7.41
   1   4  -3  294.65    8.35
  -1  -4   3  292.55    7.66
   1   4  -3  278.47    8.15
  -1  -4   2  296.85   11.06
  -1  -4   2  323.45   10.70
   1  -4  -2  271.41   11.70
  -1   4   2  310.47   11.53
   1   4  -2  289.47    8.14
  -1  -4   2  279.49    7.32
   1   4  -2  288.82   10.24
   1  -4  -2  290.41    8.13
  -1  -4   2  311.94   10.26
   1   4  -1 4817.76   91.84
   1  -4  -1 4719.97   88.82
   1   4  -1 4494.04   88.77
  -1   4   1 4693.02   94.09
  -1  -4   1 4736.07   91.71
   1  -4  -1 4658.74   95.08
  -1  -4   1 4760.34   93.02
  -1  -4   0  340.57   11.04
  -1   4   0  311.25   11.68
   1  -4   0  328.18   12.23
  -1  -4   0  335.60   10.20
   1   4   0  325.57   10.09
   1   4   0  297.05    8.30
   1  -4   0  326.38    8.00
  -1   4   0  300.44    8.10
   1   4   0  306.16    8.09
  -1  -4  -1  401.84   10.42
   1  -4   1  418.00   10.11
   1   4   1  438.03   11.83
  -1   4  -1  417.93   14.00
  -1  -4  -1  418.44   10.11
  -1  -4  -1  421.18   12.78
  -1  -4  -1  406.66    9.36
   1   4   1  389.92   10.09
   1   4   1  408.13   10.10
  -1   4  -1  394.59    9.94
  -1   4  -1  403.70   10.56
  -1  -4  -2 1189.70   27.60
   1   4   2 1142.21   24.47
  -1  -4  -2 1154.99   24.91
  -1   4  -2 1227.89   26.33
   1   4   2 1261.12   26.46
  -1   4  -2 1114.96   29.00
  -1  -4  -2 1229.68   29.27
  -1  -4  -2 1168.31   23.30
  -1  -4  -2 1217.84   24.55
   1   4   2 1189.56   24.47
  -1   4  -2 1208.12   24.44
  -1   4  -2 1139.97   24.96
   1  -4   2 1114.61   24.27
   1  -4   3 2201.80   50.25
   1  -4   3 2310.26   50.77
  -1  -4  -3 2441.76   45.58
   1   4   3 2391.84   45.97
  -1   4  -3 2217.61   47.09
  -1  -4  -3 2273.40   44.30
  -1   4  -3 2147.86   49.73
  -1  -4  -3 2290.97   44.91
  -1  -4  -3 2252.00   49.90
   1  -4   3 2216.15   43.92
   1   4   3 2194.25   44.14
   1   4   3 2190.88   44.21
   1  -4   3 2269.91   44.34
  -1   4  -3 2173.99   44.67
  -1   4  -3 2216.21   44.88
   1   4   4  240.51    7.37
  -1  -4  -4  248.80   11.00
   1  -4   4  259.19    7.39
  -1  -4  -4  264.82    7.57
   1  -4   4  250.83   11.37
   1   4   4  268.61    8.68
  -1   4  -4  216.05    9.51
   1  -4   4  258.63   11.55
  -1   4  -4  260.91   11.33
   1   4   4  251.35    7.46
  -1  -4  -4  260.79    8.03
  -1   4  -4  237.64    7.69
   1  -4   4  257.45    7.60
  -1   4  -4  265.09    8.10
  -1  -4  -5 2164.27   46.30
  -1  -4  -5 2511.12   46.74
   1  -4   5 2434.20   45.94
   1   4   5 2359.35   46.00
  -1  -4  -5 2053.52   52.22
  -1   4  -5 2307.77   53.38
  -1  -4  -5 2328.04   45.54
   1  -4   5 2144.28   52.71
   1  -4   5 2404.30   54.17
   1   4   5 2513.37   48.28
   1   4   5 2223.34   45.89
  -1  -4  -5 2350.59   46.79
   1  -4   5 2372.93   46.14
   1   4   5 2297.05   46.61
  -1   4  -5 2222.49   46.48
  -1   4  -5 2397.88   46.85
   1  -4   5 2217.40   45.68
  -1  -4  -6  800.64   19.07
  -1  -4  -6  830.34   19.16
   1   4   6  762.10   18.15
   1  -4   6  820.53   18.29
   1   4   6  779.27   18.43
  -1  -4  -6  780.30   19.06
  -1   4  -6  785.26   18.85
   1  -4   6  758.01   18.26
   1   4   6  817.83   19.05
  -1   4  -6  808.66   19.03
   1  -4   6  791.64   18.39
  -1  -4  -7 1249.28   27.36
   1  -4   7 1337.11   26.52
   1   4   7 1176.46   26.17
  -1  -4  -7 1252.29   27.27
  -1  -4  -7 1190.72   30.18
   1   4   7 1200.93   26.53
  -1  -4  -7 1060.06   26.20
   1  -4   7 1222.80   26.52
  -1   4  -7 1114.64   26.56
   1   4   7 1242.47   27.15
   1  -4   7 1236.79   26.58
  -1   4  -7 1156.72   26.88
  -1  -4  -8  131.11    6.23
   1  -4   8  137.46    5.62
  -1  -4  -8  128.18    6.20
   1   4   8  128.72    5.77
   1  -4   8  134.57    5.85
   1  -4   8  130.81    5.81
  -1   4  -8  135.36    6.27
   1   4   8  135.40    6.14
  -1  -4  -9  882.96   22.56
   1  -4   9  875.45   21.20
   1   4   9  888.15   21.88
   1   4   9  917.93   22.35
   1  -4   9  887.88   21.76
  -1   4  -9  880.21   22.36
   1  -4   9  943.67   22.05
  -1  -4 -10  384.23   12.93
   1  -4  10  388.01   11.70
   1   4  10  371.20   12.22
  -1   4 -10  365.58   12.57
   1  -4  10  391.88   12.23
   1   4  10  395.20   12.64
   1  -4  10  367.93   12.12
  -1  -4 -11  899.28   24.29
   1  -4  11  902.03   22.60
   1  -4  11  927.06   23.36
   1   4  11  946.97   24.09
  -1   4 -11  918.67   24.18
   1  -4  11  925.36   23.47
   1   4  11  928.40   23.64
  -1   4 -12  204.23    9.43
   1  -4  12  178.46    8.43
   1   4  12  193.06    8.92
   1  -4  12  190.07    8.55
   1   4  12  182.15    8.64
  -1  -4 -12  187.78    9.10
   1   4  13  914.24   25.20
   1  -4  13  941.76   24.66
   1  -4  13  911.68   24.70
  -1   4 -13  933.85   25.71
   1   4  13  889.81   24.92
  -1  -4 -13  919.14   25.61
   1  -4  14  283.25   11.77
   1  -4  14  302.83   12.29
   1   4  14  299.51   12.60
  -1   4 -14  299.88   12.96
  -1  -4 -14  301.93   12.90
   1   4  14  283.86   12.27
   1   4  15   96.47    7.14
  -1   4 -15   94.22    7.02
   1  -4  15   94.61    6.65
   1  -4  15   85.70    6.51
  -1  -4 -15   92.46    7.03
  -1   4 -16   46.75    5.01
   1  -4  16   41.95    4.43
   1  -4  16   40.96    4.11
   1  -4  16   47.90    5.00
   1  -4  16   37.05    4.32
   1   4  16   46.92    5.06
  -1   4 -16   34.88    4.48
   1   4  16   40.14    4.30
   1   4  16   47.94    4.78
  -1  -4 -16   42.15    4.48
  -1   4 -16   44.14    4.64
  -1  -4 -16   41.39    4.17
  -1  -4 -16   53.42    5.52
   1  -4  17 2032.24   46.97
  -1   4 -17 2048.77   49.02
   1  -4  17 2066.36   46.91
  -1  -4 -17 2054.63   48.41
   1   4  17 2071.28   50.55
   1  -4  17 2148.64   50.24
  -1   4 -17 1948.16   50.08
  -1  -4 -17 2095.57   47.96
   1   4  17 2143.79   48.14
   1   4  17 2067.17   47.30
  -1   4 -17 2107.28   47.97
  -1  -4 -17 2081.30   47.36
  -1  -4 -17 2096.90   50.90
   1  -4  18   33.44    3.72
  -1  -4 -18   34.28    3.99
  -1   4 -18   26.21    4.13
   1   4  18   28.77    4.23
   1  -4  18   28.96    4.19
  -1  -4 -18   33.56    3.81
  -1   4 -18   30.45    3.76
  -1  -4 -18   42.69    4.64
   1  -4  18   34.82    3.74
  -1   4 -18   35.58    4.33
   1   4  18   29.52    3.45
   1   4  18   40.80    4.19
  -1  -4 -18   33.90    3.86
   1  -4  18   27.68    3.43
  -1  -4 -19    6.48    2.05
  -1   4 -19    4.12    1.75
  -1  -4 -19    5.99    1.89
  -1  -4 -19    4.78    1.88
  -1  -4 -19    7.80    2.19
  -1   4 -19    5.37    2.21
   1  -4  19    2.77    1.21
   1   4  19    4.19    1.43
   1  -4  19    7.77    2.05
  -1  -4 -19    5.29    1.57
   1   4  19    4.21    1.73
   1  -4  19    5.17    1.82
   1  -4  20   74.73    5.42
  -1   4 -20   77.79    5.61
  -1   4 -20   81.73    6.08
   1  -4  20   76.34    5.48
  -1  -4 -20   80.38    6.19
   1  -4  20   69.44    5.40
  -1  -4 -20   69.18    5.68
  -1  -4 -20   75.30    5.90
   1  -4  20   74.19    5.38
   1   4  20   77.59    5.50
   1   4  20   79.25    5.75
   1  -4  21  495.23   15.70
  -1   4 -21  518.79   16.05
   1  -4  21  493.27   15.91
  -1   4 -21  472.05   16.18
   1  -4  21  507.41   15.77
  -1  -4 -21  456.59   16.04
  -1  -4 -21  502.23   16.61
  -1  -4 -21  524.03   16.90
   1   4  21  474.61   15.31
   1   4  21  528.46   16.30
  -1  -4 -22    6.97    2.08
  -1   4 -22    7.73    1.86
   1  -4  22    9.22    1.73
  -1   4 -22    9.09    1.97
   1  -4  22    7.61    1.84
  -1  -4 -22   15.04    2.57
   1   4  22   11.05    2.04
   1  -4  22    9.27    1.88
   1   4  22    8.45    1.75
  -1  -4 -23   21.48    2.70
  -1   4 -23   27.09    2.84
  -1  -4 -23   24.53    3.00
  -1   4 -23   20.99    2.63
  -1  -4 -23   22.06    2.67
   1  -4  23   20.90    2.45
   1   4  23   25.66    2.69
  -1  -4 -24   21.64    2.49
  -1   4 -24   26.71    2.54
  -1   4 -24   20.75    2.27
   1  -4  24   23.85    2.35
  -1  -4 -24   22.17    2.47
   1   4  24   27.17    2.53
   1  -5 -25  176.59    7.19
   1   5 -25  192.37    7.06
  -1  -5  25  201.48    7.25
  -1   5  25  175.56    6.75
  -1  -5  24   73.57    4.47
   1   5 -24   72.31    4.48
  -1  -5  24   70.58    4.42
  -1  -5  24   62.38    4.13
   1  -5 -24   66.67    4.65
  -1   5  24   65.23    4.26
  -1   5  24   70.35    4.22
   1  -5 -23    2.90    1.52
   1   5 -23    2.14    1.28
  -1  -5  23    0.84    0.89
  -1  -5  23    3.79    1.63
  -1   5  23    0.69    1.19
  -1  -5  23    1.74    1.16
  -1   5  23   -0.85    1.10
  -1  -5  22  225.56    9.32
   1   5 -22  208.46    9.17
   1  -5 -22  204.15    9.64
  -1  -5  22  214.11    9.19
   1  -5 -22  222.49   10.23
  -1   5  22  215.56    9.47
  -1   5  22  215.07    9.17
  -1  -5  21  565.90   17.28
   1   5 -21  547.51   17.41
   1  -5 -21  561.39   17.78
   1  -5 -21  554.85   17.91
   1   5 -21  532.24   17.63
  -1  -5  21  574.47   17.50
   1  -5 -21  538.85   18.28
   1  -5 -21  588.37   19.04
  -1   5  21  554.74   17.23
  -1   5  21  582.35   17.93
   1  -5 -21  573.57   18.05
  -1  -5  20  117.55    6.92
   1  -5 -20  119.22    7.37
   1   5 -20  112.63    6.99
  -1  -5  20  119.06    7.05
   1  -5 -20  126.64    8.11
   1  -5 -20  133.24    8.23
   1  -5 -20  125.24    7.68
   1   5 -20  121.47    7.57
  -1   5  20  133.57    7.73
  -1   5  20  128.60    7.31
   1  -5 -20  134.83    7.80
   1  -5 -19  203.78   10.68
   1  -5 -19  199.63    9.91
  -1  -5  19  207.43    9.47
  -1   5  19  214.23   10.18
  -1   5  19  196.30    9.39
   1   5 -19  201.66    9.74
   1  -5 -19  210.62   10.16
   1  -5 -19  208.39   10.49
  -1  -5  19  206.86    9.64
   1   5 -19  183.63    9.96
   1  -5 -18  251.83   11.74
   1   5 -18  256.04   11.84
  -1  -5  18  244.50   10.71
  -1   5  18  261.71   11.52
   1  -5 -18  260.98   11.41
  -1   5  18  252.31   10.81
  -1  -5  18  214.24   11.62
  -1  -5  18  203.84   11.01
   1   5 -18  231.61   10.71
   1  -5 -18  253.60   11.44
   1  -5 -18  232.30   12.79
   1   5 -18  208.60   11.05
   1   5 -17  507.47   18.36
  -1  -5  17  532.44   18.94
  -1  -5  17  515.31   18.34
   1   5 -17  504.24   19.16
   1  -5 -17  524.39   18.02
  -1   5  17  543.54   17.57
  -1   5  17  551.04   18.25
   1   5 -17  538.67   17.78
   1  -5 -17  529.13   18.12
   1   5 -17  507.19   18.22
   1  -5 -17  537.14   20.11
   1   5 -16  205.78   10.59
   1  -5 -16  206.02   10.75
  -1  -5  16  222.67   10.56
   1   5 -16  218.72   11.23
  -1  -5  16  218.51   10.75
   1   5 -16  223.74   10.64
  -1   5  16  212.47   10.36
  -1   5  16  212.74   10.02
   1  -5 -16  218.48   10.61
  -1   5  16  212.29   10.47
   1   5 -16  201.40   10.01
   1  -5 -16  217.59   10.74
   1  -5 -16  217.18   11.62
   1  -5 -15  184.98   10.20
  -1  -5  15  186.29    9.34
   1   5 -15  162.14    9.23
  -1   5  15  172.91    9.43
  -1  -5  15  178.12    9.04
   1   5 -15  175.56    9.01
  -1   5  14  358.67   13.75
   1  -5 -14  376.60   14.92
  -1  -5  14  389.00   13.69
  -1   5  14  377.60   14.00
  -1  -5  14  372.82   13.59
   1   5 -14  360.41   14.00
  -1   5  14  358.66   13.79
   1   5 -14  367.66   13.36
  -1   5  13  563.32   17.65
   1  -5 -13  593.80   18.27
  -1   5  13  566.00   17.65
  -1  -5  13  563.28   17.12
  -1  -5  13  582.55   17.43
   1   5 -13  568.23   17.97
   1  -5 -13  554.07   18.41
  -1   5  13  565.89   17.64
   1   5 -13  610.58   17.61
  -1  -5  13  555.63   16.77
  -1  -5  12  111.21    6.19
   1   5 -12  104.55    6.30
  -1   5  12  113.58    6.41
  -1  -5  12  106.14    5.98
   1  -5 -12  103.93    6.42
  -1   5  12  111.37    6.40
   1  -5 -12   98.79    6.51
  -1   5  12  116.26    6.40
   1   5 -12  112.06    6.05
  -1  -5  12  107.06    5.87
   1   5 -11  689.08   19.56
  -1   5  11  689.64   19.17
  -1  -5  11  697.12   19.01
  -1  -5  11  710.26   18.89
  -1   5  11  692.65   19.24
   1  -5 -11  703.23   20.09
   1  -5 -11  707.64   20.28
  -1   5  11  734.29   19.29
   1   5 -11  739.59   19.00
  -1  -5  11  735.18   18.79
  -1  -5  10  454.30   13.43
  -1  -5  10  440.99   13.54
   1   5 -10  455.07   14.03
   1  -5 -10  465.82   14.64
  -1   5  10  472.55   13.97
  -1   5  10  436.93   13.58
   1  -5 -10  451.91   14.60
  -1   5  10  472.19   13.71
   1  -5 -10  439.61   14.15
   1   5 -10  463.99   13.46
  -1  -5  10  477.20   13.34
  -1   5   9   61.24    4.09
   1   5  -9   57.12    4.08
  -1  -5   9   64.20    3.98
  -1  -5   9   58.75    3.85
  -1  -5   9   60.76    3.91
   1  -5  -9   59.99    4.37
   1  -5  -9   67.63    4.55
  -1   5   9   60.16    3.94
   1  -5  -9   61.47    4.20
   1   5  -9   64.92    3.99
  -1  -5   8 1030.50   23.37
  -1  -5   8  971.24   23.01
  -1   5   8 1024.70   23.76
   1  -5  -8 1001.48   24.26
   1   5  -8 1022.01   23.30
   1  -5  -8 1007.33   24.61
  -1   5   8 1031.39   23.35
   1   5  -8  946.81   23.66
   1  -5  -8 1049.42   24.08
   1   5  -7 3619.78   70.17
  -1   5   7 3579.83   69.35
   1   5  -7 3627.97   69.28
   1  -5  -7 3726.29   70.97
   1  -5  -7 3241.42   69.57
  -1  -5   7 3628.87   69.40
  -1  -5   7 3613.43   69.40
  -1   5   7 3614.05   69.94
  -1  -5   7 3464.55   68.98
   1  -5  -7 3056.50   74.65
   1  -5  -7 3825.99   70.27
  -1   5   7 3231.97   78.88
  -1  -5   6 1342.33   28.55
  -1   5   6 1371.86   29.16
  -1  -5   6 1310.36   28.55
  -1  -5   6 1264.79   28.13
   1  -5  -6 1364.71   29.96
   1  -5  -6 1392.36   29.85
  -1   5   6 1377.19   28.63
   1   5  -6 1362.15   29.28
   1  -5  -6 1243.33   29.26
   1   5  -6 1354.53   28.58
  -1   5   6 1287.36   36.65
  -1  -5   6 1405.64   28.58
   1  -5  -6 1275.66   34.26
  -1  -5   5  532.96   13.21
  -1  -5   5  507.93   12.81
  -1   5   5  551.09   13.79
   1  -5  -5  505.43   14.13
  -1   5   5  529.73   13.17
   1   5  -5  528.81   13.16
   1   5  -5  538.87   13.78
   1  -5  -5  523.79   14.05
  -1  -5   5  534.23   16.31
  -1   5   5  523.67   19.19
  -1  -5   5  533.38   13.06
   1  -5  -5  496.21   17.89
  -1  -5   5  532.60   12.71
  -1   5   4  518.48   13.07
  -1  -5   4  473.04   12.26
   1  -5  -4  529.07   13.74
  -1   5   4  514.42   12.58
   1   5  -4  499.38   13.00
   1   5  -4  526.12   12.76
   1   5  -4  487.49   11.85
   1   5  -4  528.71   13.24
   1  -5  -4  484.65   17.48
  -1  -5   4  491.26   17.89
  -1  -5   4  548.33   12.50
  -1  -5   4  468.29   11.71
  -1   5   4  530.25   18.60
  -1  -5   4  502.93   16.45
  -1   5   3 2142.15   42.85
   1  -5  -3 2257.98   43.90
  -1   5   3 2106.91   43.09
  -1   5   3 2106.23   42.39
   1   5  -3 2025.30   41.91
   1   5  -3 2063.68   42.91
   1  -5  -3 2172.87   43.32
   1   5  -3 2082.50   42.56
   1   5  -3 2415.08   43.67
  -1  -5   3 2459.68   48.40
  -1   5   3 2247.32   50.44
   1  -5  -3 2173.68   43.44
  -1  -5   3 2126.03   42.00
   1  -5  -3 2036.60   49.40
  -1  -5   3 2224.98   50.18
  -1  -5   3 2060.02   41.42
   1   5  -3 2167.63   48.64
   1  -5  -2  216.82    7.31
   1   5  -2  218.33    6.53
   1  -5  -2  215.06    7.04
   1   5  -2  211.77    6.72
  -1   5   2  204.86    6.77
  -1   5   2  211.62    6.62
   1  -5  -2  185.24   10.59
   1  -5  -2  225.66    7.21
  -1   5   2  213.62   10.48
  -1  -5   2  208.95    6.17
  -1  -5   2  215.49   10.25
  -1  -5   2  210.90    9.08
   1   5  -2  221.51    9.69
  -1  -5   2  235.43    9.56
   1   5  -2  226.77    7.11
  -1   5   1   59.86    3.28
   1  -5  -1   64.35    3.44
   1   5  -1   52.41    2.98
   1  -5  -1   56.66    3.16
   1   5  -1   59.70    2.99
  -1   5   1   60.81    3.15
  -1  -5   1   64.99    4.77
   1  -5  -1   61.03    3.36
  -1   5   1   58.84    5.19
  -1  -5   1   56.75    4.89
  -1  -5   1   60.40    2.85
  -1  -5   1   58.07    2.63
   1  -5  -1   59.79    3.13
   1   5  -1   59.49    3.23
   1   5  -1   57.35    4.47
   1  -5  -1   63.01    3.28
  -1  -5   1   55.01    4.16
   1  -5  -1   56.93    5.46
   1   5   0 1213.81   26.23
   1  -5   0 1238.81   26.23
  -1   5   0 1228.65   26.10
   1   5   0 1278.30   26.04
  -1   5   0 1207.42   26.51
   1  -5   0 1245.78   26.11
   1   5   0 1249.95   26.41
  -1   5   0 1214.69   32.30
   1  -5   0 1306.53   26.26
   1   5   0 1234.15   29.54
  -1  -5   0 1234.57   31.10
  -1  -5   0 1201.73   25.31
   1  -5   0 1191.25   32.80
  -1  -5   0 1368.87   29.54
   1  -5   1 1241.38   26.66
  -1   5  -1 1279.92   26.65
   1   5   1 1241.07   27.00
   1   5   1 1266.99   26.59
   1  -5   1 1225.52   26.32
  -1   5  -1 1281.40   27.30
  -1  -5  -1 1289.71   27.33
  -1  -5  -1 1320.26   29.54
   1   5   1 1283.03   29.72
  -1  -5  -1 1381.76   27.06
   1  -5   1 1237.43   33.33
   1   5   1 1232.52   26.77
  -1  -5  -1 1239.88   25.82
   1  -5   1 1323.51   26.77
  -1  -5  -1 1282.56   31.57
   1  -5   2  727.39   16.98
  -1   5  -2  754.59   17.73
  -1  -5  -2  762.11   17.92
  -1   5  -2  772.52   17.17
   1   5   2  732.53   17.59
   1   5   2  781.51   17.25
   1  -5   2  733.63   17.12
  -1   5  -2  714.61   22.46
   1  -5   2  719.63   22.99
   1  -5   2  766.43   17.10
   1   5   2  719.27   17.07
  -1  -5  -2  815.31   17.57
  -1  -5  -2  723.45   16.19
  -1  -5  -2  753.06   17.88
   1  -5   2  753.02   16.89
  -1  -5  -2  758.33   21.44
   1  -5   3  555.12   14.05
  -1   5  -3  647.74   15.15
  -1  -5  -3  581.31   14.95
   1   5   3  573.40   14.16
   1  -5   3  606.18   14.44
  -1   5  -3  594.10   14.16
  -1  -5  -3  620.30   14.64
   1   5   3  606.36   16.72
   1  -5   3  526.00   19.25
  -1  -5  -3  602.89   15.04
   1  -5   3  614.94   14.19
  -1   5  -3  474.77   16.25
  -1  -5  -3  603.86   16.46
  -1  -5  -3  579.34   19.46
   1   5   3  595.35   14.23
  -1   5  -3  563.98   19.46
   1  -5   3  585.28   20.33
  -1   5  -4 1488.27   32.29
   1   5   4 1344.59   31.66
   1  -5   4 1588.35   31.81
  -1  -5  -4 1457.36   32.40
   1   5   4 1494.33   31.57
  -1  -5  -4 1591.75   32.61
  -1  -5  -4 1545.56   33.00
   1  -5   4 1573.79   31.64
   1   5   4 1430.06   31.31
  -1  -5  -4 1621.49   32.93
   1   5   4 1556.73   34.44
   1  -5   4 1542.22   39.92
  -1   5  -4 1616.73   31.84
  -1   5  -5 3111.44   57.40
   1  -5   5 2456.65   55.12
   1   5   5 2756.70   56.74
  -1   5  -5 2832.05   56.80
   1  -5   5 2990.63   56.46
  -1  -5  -5 2858.81   57.28
   1   5   5 2963.71   56.43
  -1  -5  -5 3041.34   57.51
   1   5   5 2665.17   55.84
   1  -5   5 3164.95   56.55
   1  -5   5 2865.22   66.03
   1   5   6   16.94    2.10
   1  -5   6   14.02    1.63
   1  -5   6   15.20    1.83
  -1   5  -6   12.65    1.77
  -1  -5  -6   14.20    1.91
  -1  -5  -6   19.78    2.28
   1   5   6   16.03    1.91
  -1   5  -6   16.63    1.97
   1  -5   6   17.37    1.88
   1   5   6   16.32    1.79
  -1  -5  -6   19.67    2.19
   1  -5   6   15.19    3.20
   1  -5   7  747.63   18.79
  -1   5  -7  748.45   19.24
   1   5   7  780.80   19.72
  -1   5  -7  748.90   19.55
   1  -5   7  774.92   19.00
  -1  -5  -7  812.23   20.05
   1   5   7  777.66   19.11
  -1  -5  -7  779.58   19.97
   1  -5   7  835.24   19.13
  -1  -5  -7  860.08   20.22
   1  -5   8  449.16   13.07
   1  -5   8  431.65   12.88
   1   5   8  471.02   13.88
  -1   5  -8  450.56   13.69
  -1  -5  -8  494.45   14.20
   1   5   8  457.29   13.26
   1  -5   8  468.08   13.03
  -1  -5  -8  446.63   13.78
   1  -5   9  310.91   10.36
   1  -5   9  276.14   10.00
  -1   5  -9  301.29   10.81
   1   5   9  315.32   10.98
  -1  -5  -9  300.67   11.00
   1   5   9  296.25   10.36
   1  -5   9  308.94   10.11
  -1  -5  -9  307.28   11.06
   1  -5  10  107.05    5.79
   1  -5  10  104.09    5.75
  -1   5 -10  104.19    6.12
   1   5  10  107.06    6.07
  -1  -5 -10   97.50    6.04
   1   5  10  108.53    5.93
   1  -5  10  102.45    5.51
   1   5  11  812.26   22.34
   1  -5  11  838.26   21.74
   1  -5  11  805.42   21.71
  -1   5 -11  840.85   22.76
  -1  -5 -11  813.92   22.74
   1   5  11  783.98   21.80
   1  -5  11  795.33   21.21
  -1  -5 -12  898.22   25.35
   1   5  12  924.39   24.68
   1  -5  12  930.44   24.25
   1   5  12  926.22   24.99
   1  -5  12  884.62   24.07
  -1   5 -12  874.62   24.87
  -1  -5 -13    7.51    2.24
  -1   5 -13    5.92    1.63
   1  -5  13   14.08    2.35
   1   5  13   10.87    2.27
   1  -5  13   10.11    2.14
   1   5  13    9.73    2.01
   1  -5  14  372.56   14.07
   1   5  14  383.78   14.94
  -1   5 -14  372.44   14.90
   1  -5  14  335.97   13.76
  -1  -5 -14  366.38   14.94
   1   5  14  373.11   14.58
   1  -5  15 1079.16   29.31
  -1   5 -15 1074.97   30.52
   1   5  15 1178.59   31.62
   1  -5  15 1073.70   30.12
  -1   5 -15 1126.99   31.42
   1  -5  15 1104.40   29.99
   1   5  15 1068.97   28.98
  -1  -5 -15 1118.63   29.89
   1   5  15 1119.41   30.12
   1  -5  15 1136.77   29.13
  -1   5 -15 1070.95   29.36
  -1  -5 -15 1086.16   29.47
  -1  -5 -15 1182.95   32.01
  -1   5 -16 1038.15   29.97
   1  -5  16 1098.76   28.97
   1  -5  16 1020.04   27.95
  -1   5 -16 1096.86   31.52
   1  -5  16 1049.62   29.83
   1  -5  16 1082.27   30.36
   1   5  16 1032.03   30.73
   1   5  16 1107.74   29.52
  -1  -5 -16 1069.45   29.21
   1   5  16 1102.13   28.74
  -1   5 -16 1051.75   28.85
  -1  -5 -16 1103.98   29.02
  -1  -5 -16 1148.68   32.00
  -1   5 -17  112.23    7.77
   1  -5  17  117.91    7.12
   1  -5  17  114.00    6.91
   1  -5  17   93.03    7.37
  -1   5 -17  102.69    8.13
   1   5  17   91.80    7.58
   1  -5  17   96.21    7.32
   1   5  17  126.41    7.63
  -1  -5 -17  118.47    7.48
   1   5  17  131.39    7.55
  -1  -5 -17  105.85    6.95
  -1   5 -17  114.53    7.22
  -1  -5 -17   99.97    7.97
   1  -5  18   91.66    6.17
  -1  -5 -18   90.10    6.25
  -1   5 -18   94.38    6.51
   1  -5  18   84.40    6.24
  -1   5 -18   83.90    6.61
  -1  -5 -18   88.09    6.53
  -1  -5 -18   92.28    6.43
   1   5  18   92.31    6.37
   1   5  18   89.15    6.12
   1  -5  19  658.96   20.01
  -1   5 -19  708.59   20.93
  -1  -5 -19  712.34   20.93
  -1  -5 -19  695.87   21.58
  -1  -5 -19  732.64   22.29
  -1  -5 -19  700.97   21.97
  -1   5 -19  681.21   21.51
   1  -5  19  696.89   20.68
   1   5  19  719.05   20.73
  -1  -5 -19  730.34   21.33
   1   5  19  724.74   21.37
   1  -5  20  198.48    9.12
  -1   5 -20  204.70    9.42
  -1  -5 -20  221.51    9.71
  -1  -5 -20  194.61    9.78
  -1  -5 -20  232.71   10.60
  -1   5 -20  196.49    9.70
  -1  -5 -20  215.59   10.20
   1  -5  20  219.33    9.82
   1  -5  20  213.52    9.52
  -1  -5 -20  215.57    9.76
   1   5  20  211.44    9.32
   1   5  20  213.64    9.74
   1  -5  21   43.29    3.88
  -1   5 -21   40.24    3.89
  -1  -5 -21   43.86    4.28
  -1   5 -21   42.35    4.10
   1  -5  21   36.17    3.66
  -1  -5 -21   43.36    4.22
  -1  -5 -21   35.50    3.85
   1  -5  21   41.89    3.70
   1   5  21   42.64    3.76
   1   5  21   42.17    3.96
  -1   5 -22   78.21    5.09
  -1  -5 -22   82.45    5.51
  -1  -5 -22   81.44    5.38
   1  -5  22   78.20    5.01
   1  -5  22   67.48    4.73
  -1   5 -22   68.60    4.94
   1   5  22   73.19    4.74
   1   5  22   78.99    5.07
  -1   5 -23  318.74   10.38
  -1  -5 -23  330.79   11.10
   1  -5  23  271.98    9.78
  -1  -5 -23  335.73   11.18
  -1   5 -23  267.38   10.07
   1  -5  23  308.16   10.34
   1   5  23  312.11   10.43
   1   5  23  279.73    9.62
  -1   5 -24   26.59    2.43
   1  -5  24   29.06    2.54
  -1  -5 -24   25.80    2.39
   1   5  24   25.63    2.37
   1   6 -25    5.02    1.17
  -1  -6  24  263.78    8.95
   1   6 -24  264.43    9.01
   1  -6 -24  253.93    9.40
  -1  -6  24  271.86    9.19
  -1  -6  24  242.26    8.79
  -1   6  24  262.85    8.88
   1  -6 -23    0.59    0.95
   1   6 -23    3.81    1.53
  -1  -6  23    1.89    1.15
  -1  -6  23    2.05    1.13
  -1  -6  23    3.07    1.21
  -1   6  23   -0.26    1.10
  -1   6  23    4.87    1.41
  -1  -6  22  139.96    6.97
   1   6 -22  138.14    7.06
   1  -6 -22  124.31    7.16
  -1  -6  22  139.01    7.06
   1  -6 -22  146.05    7.85
  -1   6  22  133.79    7.07
  -1   6  22  140.79    7.03
   1  -6 -21    9.04    2.10
   1  -6 -21    8.61    1.98
   1   6 -21    8.04    2.01
   1  -6 -21    8.24    2.02
   1   6 -21    6.97    1.94
  -1  -6  21    5.90    1.83
   1  -6 -21    5.03    1.66
  -1   6  21    9.11    2.12
  -1  -6  21    7.40    1.89
   1  -6 -21    9.67    2.22
  -1   6  21    8.28    1.84
  -1  -6  20  612.86   18.47
   1   6 -20  599.73   18.74
   1  -6 -20  630.69   19.33
   1  -6 -20  581.60   19.90
  -1  -6  20  645.42   19.09
   1  -6 -20  618.64   19.58
   1   6 -20  589.36   19.44
   1  -6 -20  651.69   20.64
   1  -6 -20  621.08   19.48
  -1   6  20  631.80   19.37
  -1   6  20  641.63   18.89
   1  -6 -19    6.02    1.91
   1   6 -19    6.39    1.99
   1   6 -19    4.04    1.54
   1  -6 -19    6.87    2.04
  -1  -6  19    6.33    2.17
  -1  -6  19    6.34    2.14
  -1   6  19    7.81    2.11
  -1   6  19    5.13    1.64
   1  -6 -19    4.60    1.82
  -1  -6  18  277.58   13.10
  -1  -6  18  250.48   12.84
   1  -6 -18  307.65   12.67
  -1   6  18  308.55   12.77
  -1   6  18  298.73   12.00
  -1  -6  18  295.53   11.74
   1   6 -18  278.44   11.86
   1  -6 -18  331.91   13.12
   1   6 -18  295.52   12.78
  -1  -6  18  299.47   12.13
   1  -6 -17    0.23    1.16
  -1  -6  17    1.56    1.07
   1   6 -17   -0.90    1.54
  -1  -6  17    0.48    1.30
  -1  -6  17    1.74    1.44
   1   6 -17    2.10    1.60
   1  -6 -17    2.98    1.58
  -1   6  17   -1.15    1.64
  -1   6  17    2.16    1.51
   1  -6 -17    0.70    1.10
   1   6 -17    1.30    1.53
   1  -6 -17    2.15    1.43
   1  -6 -16 1014.84   30.47
   1   6 -16 1038.17   28.54
  -1  -6  16 1018.84   28.62
  -1  -6  16 1023.12   28.35
   1  -6 -16 1034.09   29.23
   1   6 -16 1025.14   28.77
  -1   6  16  929.68   27.52
   1  -6 -16 1045.81   28.38
  -1   6  16  978.23   26.76
   1   6 -16  996.71   27.41
   1  -6 -16 1039.09   28.65
   1  -6 -16 1019.92   27.69
   1  -6 -15  150.27    8.41
  -1  -6  15  163.67    8.80
  -1  -6  15  153.10    8.73
  -1   6  15  156.49    8.27
   1   6 -15  157.48    8.61
   1   6 -15  160.93    8.75
   1  -6 -15  180.56   10.33
  -1  -6  14   26.92    3.34
  -1  -6  14   25.83    3.33
  -1   6  14   28.23    3.42
   1   6 -14   31.96    3.57
  -1  -6  14   23.02    3.07
   1  -6 -14   30.34    4.10
  -1  -6  13   37.22    3.76
  -1  -6  13   38.97    3.96
   1   6 -13   44.69    4.09
  -1   6  13   41.47    4.12
  -1  -6  13   38.84    3.74
   1  -6 -13   40.93    4.43
  -1  -6  12 1260.25   30.53
  -1  -6  12 1294.89   30.81
   1  -6 -12 1242.58   32.01
  -1   6  12 1260.97   31.23
  -1   6  12 1258.83   31.14
   1   6 -12 1270.63   30.62
  -1  -6  12 1277.27   30.60
   1  -6 -12 1278.09   32.67
  -1  -6  11    2.32    0.98
   1  -6 -11    5.09    1.59
  -1  -6  11    1.87    0.99
  -1   6  11    1.97    1.08
  -1   6  11    1.93    1.07
   1   6 -11    2.94    1.28
   1  -6 -11    0.73    0.89
  -1  -6  11    3.13    1.10
   1  -6 -11    3.34    1.40
  -1  -6  10  234.91    9.15
   1  -6 -10  267.42   10.70
  -1   6  10  254.16    9.74
  -1  -6  10  225.27    8.97
   1   6 -10  238.45    9.11
  -1   6  10  243.93    9.41
   1  -6 -10  253.15   10.15
  -1  -6  10  253.56    9.31
   1  -6 -10  254.63   10.46
  -1   6   9  124.29    6.32
  -1  -6   9  129.86    6.13
  -1  -6   9  124.68    5.98
   1   6  -9  136.82    6.26
  -1   6   9  122.75    6.13
   1  -6  -9  128.40    6.60
  -1  -6   9  123.31    5.91
   1  -6  -9  123.38    6.70
  -1  -6   8 2189.58   45.51
  -1   6   8 2216.04   46.27
  -1   6   8 2212.00   45.74
   1   6  -8 2197.66   45.42
   1  -6  -8 2207.45   47.29
   1  -6  -8 2269.09   46.82
  -1  -6   8 2150.05   45.24
   1  -6  -8 2326.19   47.44
  -1   6   7  314.35   10.13
   1  -6  -7  326.83   11.15
   1   6  -7  337.69   10.23
  -1  -6   7  320.62   10.11
  -1   6   7  326.57   10.61
  -1  -6   7  321.63   10.15
  -1  -6   7  324.23    9.94
  -1  -6   6 1160.63   26.15
  -1   6   6 1201.64   26.93
  -1  -6   6 1198.13   26.34
   1   6  -6 1171.91   26.19
   1  -6  -6 1189.46   27.66
  -1   6   6 1207.12   26.40
  -1  -6   6 1211.28   26.22
  -1  -6   6 1244.25   26.20
   1  -6  -6 1188.33   27.85
  -1   6   5  320.24   10.06
  -1  -6   5  329.32    9.78
  -1  -6   5  314.86    9.57
   1  -6  -5  344.37   10.80
   1   6  -5  340.90    9.93
  -1   6   5  324.94    9.80
  -1   6   5  312.03   15.23
  -1  -6   5  346.79    9.80
  -1  -6   5  353.39    9.80
   1  -6  -5  340.05   10.90
  -1  -6   4 2243.31   48.70
  -1  -6   4 2548.08   49.55
  -1   6   4 2447.29   49.90
  -1   6   4 2478.41   49.39
   1   6  -4 2289.30   48.57
   1  -6  -4 2475.22   50.47
   1   6  -4 2558.36   49.69
  -1   6   4 2522.40   59.37
   1  -6  -4 2183.45   57.22
   1  -6  -4 2642.16   50.88
  -1  -6   4 2543.98   55.99
  -1  -6   4 2580.13   49.16
  -1  -6   4 2588.09   49.37
   1  -6  -4 2679.69   51.13
  -1  -6   3    9.01    1.16
  -1  -6   3    5.72    1.01
  -1   6   3    4.73    1.07
   1   6  -3    6.27    1.06
   1  -6  -3    5.13    1.10
  -1   6   3    6.51    1.16
   1   6  -3    6.53    1.29
  -1  -6   3    4.79    0.92
   1  -6  -3    6.77    1.44
  -1   6   3    7.20    2.22
   1   6  -3    4.25    1.08
  -1  -6   3    6.18    1.76
   1  -6  -3    6.40    2.17
  -1   6   3    6.67    1.26
   1   6  -3    6.12    1.92
  -1  -6   3    4.14    0.94
  -1   6   2  915.71   21.97
  -1  -6   2  956.93   21.96
  -1   6   2 1048.15   22.94
   1   6  -2 1029.72   22.28
  -1   6   2 1029.07   22.45
   1   6  -2 1012.97   22.64
   1  -6  -2 1041.23   23.12
  -1  -6   2  944.90   29.38
   1  -6  -2 1083.96   23.63
   1   6  -2  987.42   28.24
  -1   6   2  974.70   29.78
  -1  -6   2 1012.18   27.17
   1   6  -2 1021.96   22.95
  -1  -6   2 1047.17   21.78
   1  -6  -2  965.74   31.26
  -1  -6   2 1044.35   22.28
   1  -6  -2 1040.50   23.51
  -1  -6   1  397.30   10.56
   1  -6  -1  414.18   11.50
   1   6  -1  427.51   11.43
  -1   6   1  413.48   11.39
   1   6  -1  428.07   11.20
  -1   6   1  432.92   11.24
   1  -6  -1  442.43   11.62
   1  -6  -1  414.71   11.84
  -1  -6   1  426.87   15.08
  -1  -6   1  425.21   10.89
  -1  -6   1  412.06   16.51
   1   6  -1  406.28   11.46
   1   6  -1  408.58   15.28
   1  -6  -1  383.12   17.43
  -1  -6   1  409.39   10.32
   1  -6  -1  445.28   12.06
  -1  -6   1  423.29   14.50
  -1   6   1  414.86   16.99
   1  -6  -1  420.81   11.81
   1  -6   0  436.60   12.09
  -1   6   0  514.05   13.43
  -1   6   0  525.01   13.12
   1  -6   0  495.26   13.06
   1   6   0  536.89   13.08
   1   6   0  506.58   13.13
  -1   6   0  512.31   19.30
   1   6   0  528.40   13.36
  -1  -6   0  545.34   16.39
   1   6   0  485.96   16.69
   1  -6   0  506.65   13.27
  -1  -6   0  524.02   17.32
   1  -6   0  475.52   19.33
  -1  -6   0  556.54   13.47
  -1  -6   0  482.16   18.16
   1  -6   0  526.05   13.23
  -1  -6   0  516.37   12.52
  -1  -6   0  482.57   11.63
   1  -6   0  506.82   13.43
   1   6   1  117.25    4.76
  -1  -6  -1  111.48    4.78
   1   6   1  111.06    4.99
  -1   6  -1  110.56    4.76
   1  -6   1  105.69    4.70
   1  -6   1   99.30    4.38
  -1   6  -1  108.54    4.98
  -1  -6  -1   97.82    3.59
  -1  -6  -1  101.34    7.33
  -1  -6  -1  104.01    4.29
  -1  -6  -1  111.96    6.26
   1   6   1  114.34    4.91
   1  -6   1  107.78    4.75
  -1  -6  -1  118.69    5.05
   1   6   1  106.74    6.66
  -1  -6  -1  114.93    5.19
  -1   6  -2 1778.19   37.24
   1  -6   2 1706.37   36.29
  -1  -6  -2 1694.52   36.50
   1   6   2 1854.08   37.54
  -1   6  -2 1790.19   36.61
   1   6   2 1834.60   36.75
   1  -6   2 1670.68   36.33
  -1  -6  -2 1604.83   42.69
   1  -6   2 1843.09   36.48
   1   6   2 1665.13   40.56
   1  -6   2 1918.50   37.08
   1   6   2 1719.68   36.60
  -1  -6  -2 1847.19   39.82
  -1  -6  -2 1810.12   37.67
  -1  -6  -2 1786.40   35.81
  -1  -6  -2 1870.84   37.31
  -1  -6  -2 1739.36   37.59
   1  -6   3  915.45   20.55
  -1   6  -3  937.22   21.39
   1   6   3  894.63   20.64
   1  -6   3  885.63   20.55
  -1  -6  -3  793.02   20.23
  -1   6  -3  915.28   20.57
   1   6   3  879.36   20.51
  -1  -6  -3  942.01   21.30
  -1  -6  -3  944.00   21.77
   1  -6   3  945.34   20.85
   1  -6   3  847.18   28.42
   1  -6   3  889.27   20.34
  -1  -6  -3  954.97   23.24
  -1  -6  -3  876.25   21.58
  -1   6  -4  867.79   20.11
   1  -6   4  826.16   19.27
   1  -6   4  768.06   19.14
  -1   6  -4  809.46   19.07
  -1  -6  -4  857.49   20.33
   1   6   4  824.34   19.36
  -1  -6  -4  825.97   20.33
   1  -6   4  820.46   19.22
   1   6   4  749.25   18.80
   1  -6   4  902.34   19.65
   1  -6   4  731.70   26.77
  -1  -6  -4  800.27   20.21
   1  -6   5   14.12    1.79
  -1  -6  -5   20.95    2.36
  -1   6  -5   14.42    1.89
   1   6   5   13.33    1.73
   1  -6   5   15.72    1.84
   1  -6   5   13.89    3.26
  -1   6  -5   14.27    1.83
  -1  -6  -5   15.45    2.06
  -1   6  -6 1623.78   36.11
   1  -6   6 1672.37   35.69
   1   6   6 1577.24   35.39
  -1  -6  -6 1740.56   37.15
  -1   6  -6 1678.10   35.49
   1  -6   6 1746.91   35.81
  -1  -6  -6 1808.06   36.74
  -1  -6  -6 1531.00   36.31
   1  -6   7    2.63    1.04
  -1   6  -7    4.67    1.29
   1   6   7    2.13    0.85
  -1  -6  -7    4.03    1.24
  -1   6  -7    4.42    1.18
   1  -6   7    5.66    1.40
  -1  -6  -7    2.74    1.12
  -1  -6  -7    2.34    1.20
   1  -6   8   -0.20    1.06
  -1   6  -8    0.89    1.10
   1   6   8   -0.04    0.86
  -1  -6  -8    3.30    1.21
  -1  -6  -8    3.34    1.40
   1  -6   8    1.91    0.78
  -1  -6  -8    2.51    1.37
  -1   6  -9  198.74    8.75
   1  -6   9  211.09    8.46
   1   6   9  202.09    8.44
   1  -6   9  217.13    8.52
  -1  -6  -9  198.46    9.01
  -1  -6  -9  210.17    9.25
   1  -6  10 2079.37   45.15
  -1   6 -10 2009.75   46.00
   1   6  10 2053.22   45.45
  -1  -6 -10 2142.97   46.96
   1  -6  10 2071.45   45.00
  -1  -6 -10 2060.12   46.56
  -1  -6 -11   39.84    4.18
   1  -6  11   36.57    3.63
  -1   6 -11   40.16    4.03
   1  -6  11   38.62    3.60
   1   6  11   40.69    3.88
  -1  -6 -12  354.11   14.12
   1  -6  12  357.59   13.15
  -1   6 -12  347.46   13.67
   1   6  12  350.03   13.34
   1  -6  12  337.31   12.49
  -1  -6 -13  118.92    7.85
  -1   6 -13  106.48    7.39
   1  -6  13  101.37    6.73
   1   6  13  113.49    7.28
  -1   6 -14 1295.40   35.72
  -1   6 -14 1422.25   36.71
   1  -6  14 1422.62   35.59
   1   6  14 1346.04   34.24
  -1  -6 -14 1481.99   37.66
   1   6  14 1468.95   36.80
  -1   6 -14 1392.43   35.17
  -1   6 -15   42.44    4.52
   1  -6  15   36.54    4.28
  -1   6 -15   44.79    4.84
   1  -6  15   48.70    4.54
  -1   6 -15   37.11    4.68
   1  -6  15   52.08    5.00
   1   6  15   40.17    4.51
  -1  -6 -15   44.93    4.53
   1   6  15   38.57    4.04
  -1  -6 -15   44.80    4.62
  -1   6 -15   44.63    4.51
   1   6  15   44.56    4.90
  -1  -6 -15   44.45    5.14
  -1   6 -16  244.77   12.24
  -1   6 -16  244.71   11.82
   1  -6  16  257.78   11.53
   1  -6  16  267.88   11.34
   1   6  16  276.88   11.59
   1   6  16  268.05   11.96
  -1  -6 -16  285.05   12.14
   1  -6  16  263.59   12.53
  -1   6 -16  251.66   12.90
  -1   6 -16  275.73   11.78
  -1  -6 -16  264.65   11.66
  -1  -6 -16  258.92   13.32
   1  -6  17   13.60    2.88
  -1   6 -17   13.50    2.61
  -1  -6 -17   15.26    2.61
   1  -6  17   16.37    2.66
  -1   6 -17   15.68    3.11
   1  -6  17   14.07    2.39
  -1  -6 -17   15.81    2.75
   1   6  17   14.43    2.76
   1   6  17   17.10    2.71
   1  -6  18  787.47   22.43
  -1  -6 -18  783.56   22.82
  -1   6 -18  785.58   22.85
   1  -6  18  851.31   23.28
  -1   6 -18  739.95   23.27
   1   6  18  784.65   23.22
  -1  -6 -18  825.09   23.35
   1   6  18  805.26   22.66
   1  -6  19   35.10    3.70
  -1  -6 -19   28.13    3.74
  -1   6 -19   33.64    3.80
   1  -6  19   32.18    3.61
  -1  -6 -19   34.94    3.84
  -1  -6 -19   32.31    3.92
   1  -6  19   27.07    3.35
  -1   6 -19   29.48    3.89
  -1  -6 -19   31.96    3.64
   1   6  19   31.00    3.56
   1   6  19   31.05    3.56
   1  -6  20  383.39   13.35
  -1   6 -20  400.52   13.73
  -1  -6 -20  428.43   14.17
   1  -6  20  376.48   13.38
  -1   6 -20  360.52   13.74
  -1  -6 -20  412.12   14.52
   1  -6  20  381.35   13.59
  -1  -6 -20  354.41   13.75
   1  -6  20  390.52   13.59
  -1  -6 -20  428.93   14.89
   1   6  20  379.78   13.75
  -1  -6 -20  422.09   14.15
   1   6  20  394.55   13.54
  -1  -6 -21    4.23    2.62
  -1   6 -21   -0.10    1.46
   1  -6  21    3.01    1.32
  -1   6 -21    1.92    1.53
   1  -6  21    1.28    0.99
  -1  -6 -21   -0.96    1.23
  -1  -6 -21    5.11    1.74
   1   6  21    1.62    1.00
   1   6  21   -0.09    0.95
   1  -6  21    1.20    1.06
  -1   6 -22  163.89    7.25
   1  -6  22  149.25    7.09
  -1   6 -22  143.60    7.15
   1  -6  22  158.73    7.23
  -1  -6 -22  162.98    7.65
  -1  -6 -22  157.96    7.56
   1   6  22  153.57    7.12
   1   6  22  162.14    7.11
  -1  -6 -23    0.56    0.81
  -1   6 -23    1.06    0.93
   1  -6  23    1.89    1.07
   1  -6  23    1.27    0.81
  -1  -6 -23    1.33    1.01
  -1   6 -23    0.01    0.81
   1   6  23    0.74    0.75
   1   6  23    1.57    0.91
  -1  -6 -24  290.71    9.18
   1  -7 -24   20.52    2.25
   1   7 -24   22.08    2.26
  -1  -7  24   21.98    2.20
  -1  -7  24   20.13    2.19
  -1   7  24   21.35    2.11
   1  -7 -23   19.79    2.64
   1   7 -23   20.65    2.42
  -1  -7  23   18.57    2.34
  -1  -7  23   17.25    2.28
  -1  -7  23   15.00    1.97
  -1   7  23   17.91    2.21
  -1  -7  22   59.78    4.28
  -1  -7  22   62.73    4.39
   1   7 -22   66.78    4.63
  -1  -7  22   61.96    4.57
   1  -7 -22   57.15    4.56
   1  -7 -22   71.96    5.16
  -1   7  22   61.21    4.41
   1  -7 -22   64.12    4.60
  -1   7  22   64.64    4.53
  -1  -7  21  409.81   13.45
   1   7 -21  405.21   13.60
   1  -7 -21  403.72   13.73
   1  -7 -21  369.20   14.05
   1  -7 -21  413.55   14.73
  -1  -7  21  414.10   13.69
   1  -7 -21  401.13   13.80
  -1   7  21  401.64   13.42
  -1   7  21  359.36   13.23
   1  -7 -21  399.00   13.84
   1  -7 -20    9.57    2.40
   1   7 -20   12.46    2.33
   1  -7 -20   11.91    2.52
  -1  -7  20   14.02    2.47
   1   7 -20   10.96    2.39
   1  -7 -20   16.79    2.65
  -1   7  20   14.00    2.27
  -1  -7  20   12.53    2.29
   1  -7 -20   10.75    2.18
   1  -7 -19   12.52    2.59
   1   7 -19    3.91    1.78
   1   7 -19   12.42    2.58
   1  -7 -19    3.78    1.70
  -1  -7  19    5.96    1.71
  -1   7  19    7.20    1.87
  -1  -7  19    6.52    1.70
   1  -7 -19    6.86    2.09
   1   7 -18   26.23    3.39
   1  -7 -18   26.89    3.73
  -1  -7  18   32.03    3.66
   1   7 -18   33.61    4.29
  -1  -7  18   30.19    3.51
   1  -7 -18   27.62    3.55
  -1   7  18   29.01    3.49
  -1  -7  17 1577.44   41.23
   1  -7 -17 1724.97   40.67
  -1   7  17 1643.12   39.06
   1   7 -17 1641.86   39.40
  -1   7  17 1594.74   38.77
   1  -7 -17 1666.33   40.46
  -1  -7  17 1608.01   39.58
   1   7 -17 1684.52   41.15
   1  -7 -17 1735.15   41.82
   1  -7 -16   21.18    3.70
   1   7 -16   18.93    3.11
   1   7 -16   21.90    3.48
   1  -7 -16   18.59    3.28
  -1  -7  16   15.27    2.73
  -1  -7  16   18.53    3.09
   1   7 -16   16.58    2.91
  -1   7  16   17.41    2.91
   1  -7 -16   19.26    3.13
   1  -7 -16   20.49    3.35
   1   7 -16   14.48    2.74
  -1   7  16   15.47    2.48
   1  -7 -16   15.99    2.78
   1   7 -15  436.12   16.10
   1  -7 -15  468.64   18.27
  -1   7  15  421.36   16.49
   1  -7 -15  452.90   17.11
   1   7 -15  434.30   16.55
   1   7 -15  389.22   15.73
  -1  -7  15  447.57   16.25
  -1   7  15  432.30   15.39
   1   7 -15  443.61   15.73
  -1   7  15  416.18   14.99
   1  -7 -15  427.89   15.62
   1  -7 -14  278.47   13.18
  -1  -7  14  272.93   11.77
  -1  -7  14  254.57   11.49
  -1   7  14  254.68   11.26
   1   7 -14  252.81   11.29
  -1   7  14  276.41   12.29
   1   7 -14  282.67   11.89
  -1  -7  13  147.86    8.06
   1  -7 -13  146.25    9.00
   1   7 -13  153.05    8.13
  -1   7  13  154.89    8.54
  -1  -7  13  144.72    8.06
  -1  -7  12    1.86    1.19
   1  -7 -12    2.02    1.29
   1  -7 -12    2.48    1.69
  -1   7  12    2.49    1.15
  -1  -7  12    0.18    1.05
   1   7 -12    1.47    1.11
   1  -7 -11  639.73   20.06
  -1   7  11  637.36   19.06
  -1  -7  11  622.93   18.17
   1  -7 -11  623.54   19.84
  -1   7  11  653.31   18.95
   1   7 -11  633.34   18.32
  -1  -7  11  610.68   18.21
   1  -7 -11  614.32   19.64
   1  -7 -10  467.27   15.76
  -1  -7  10  425.85   13.89
  -1   7  10  447.92   14.75
   1  -7 -10  471.74   15.81
  -1   7  10  433.53   14.33
   1   7 -10  441.64   14.10
   1  -7 -10  461.82   15.44
  -1  -7  10  442.52   14.17
  -1   7   9  644.66   18.07
  -1  -7   9  624.69   17.43
   1  -7  -9  640.13   18.91
  -1   7   9  603.20   17.47
   1  -7  -9  638.15   19.12
   1   7  -9  612.35   17.22
   1  -7  -9  634.21   18.58
  -1  -7   9  648.82   17.61
   1  -7  -8  140.08    7.28
   1   7  -8  134.01    6.32
  -1   7   8  136.94    6.49
  -1   7   8  122.65    6.43
  -1  -7   8  134.13    6.37
   1  -7  -8  133.94    6.84
  -1  -7   8  134.64    6.34
  -1  -7   7 2853.22   60.63
  -1  -7   7 3045.79   61.19
  -1   7   7 3037.78   61.84
   1  -7  -7 3042.44   63.11
   1   7  -7 2960.02   60.98
  -1   7   7 3071.13   61.41
   1  -7  -7 3067.93   63.04
  -1  -7   7 3155.53   61.09
  -1  -7   6  177.64    7.16
  -1   7   6  200.15    7.86
  -1  -7   6  211.33    7.74
   1  -7  -6  195.66    8.51
   1   7  -6  213.92    7.79
  -1   7   6  192.34    7.52
   1  -7  -6  208.81    8.64
  -1  -7   6  180.87    7.22
  -1   7   5  375.58   11.65
  -1  -7   5  359.49   10.85
  -1  -7   5  408.31   11.52
   1  -7  -5  394.73   12.64
   1  -7  -5  371.29   12.26
  -1   7   5  376.14   11.31
   1   7  -5  378.87   11.44
  -1  -7   5  388.51   11.20
  -1  -7   5  393.98   11.29
  -1   7   4   24.65    2.46
  -1  -7   4   26.62    2.38
   1  -7  -4   24.36    2.66
   1  -7  -4   25.25    2.52
  -1   7   4   23.72    2.34
   1   7  -4   28.57    2.56
   1   7  -4   27.32    2.29
   1  -7  -4   27.56    2.83
  -1  -7   4   17.84    3.11
  -1  -7   4   22.13    2.12
  -1  -7   4   27.00    2.43
  -1  -7   3 2713.33   55.27
  -1   7   3 2683.08   55.52
   1  -7  -3 2872.71   57.17
   1  -7  -3 2765.38   56.47
  -1   7   3 2746.39   56.40
   1   7  -3 2864.33   56.12
   1   7  -3 2733.60   55.19
  -1   7   3 2945.00   55.95
  -1  -7   3 2793.31   62.61
   1   7  -3 2741.08   56.31
  -1  -7   3 2715.01   55.33
  -1  -7   3 2786.95   54.86
   1  -7  -3 2866.60   57.09
  -1  -7   2  226.12    7.60
   1  -7  -2  273.52    9.15
  -1   7   2  244.47    8.15
   1  -7  -2  227.65    8.34
   1   7  -2  232.15    7.79
  -1   7   2  233.72    8.37
   1   7  -2  244.09    8.34
   1   7  -2  247.51    8.58
  -1  -7   2  207.79   10.86
   1  -7  -2  235.85    8.72
  -1  -7   2  224.10    7.26
  -1  -7   2  244.24    7.95
  -1  -7   1  195.75    6.95
   1  -7  -1  222.06    8.26
  -1   7   1  241.60    7.99
   1   7  -1  228.70    8.11
   1  -7  -1  230.43    8.09
  -1   7   1  246.51    8.34
   1   7  -1  231.90    7.73
   1  -7  -1  246.06    8.61
  -1  -7   1  211.68   10.81
  -1  -7   1  230.60    8.13
   1   7  -1  209.54    7.89
   1  -7  -1  238.50    8.24
  -1  -7   1  239.47    7.75
  -1  -7   1  219.98    6.89
   1  -7   0  232.01    7.98
   1  -7   0  265.64    9.21
   1  -7   0  278.94    9.08
   1   7   0  291.39    8.95
   1   7   0  288.17    9.27
  -1   7   0  282.41    8.85
  -1  -7   0  274.46    8.93
  -1   7   0  283.97    9.07
  -1  -7   0  255.47   12.21
  -1  -7   0  280.27    9.24
  -1  -7   0  283.20    8.62
   1  -7   0  282.91    9.45
   1   7   0  244.55   12.37
  -1  -7   0  216.61   12.97
   1   7   0  279.63    9.12
   1  -7   0  279.78    9.15
   1  -7   1 1548.42   33.99
  -1   7  -1 1709.39   35.44
  -1  -7  -1 1748.13   35.95
  -1  -7  -1 1688.24   34.96
   1   7   1 1617.03   34.50
   1   7   1 1663.30   35.31
   1  -7   1 1637.71   34.86
  -1   7  -1 1694.88   34.90
  -1  -7  -1 1720.21   35.46
   1   7   1 1400.71   39.63
  -1  -7  -1 1639.68   35.65
   1  -7   1 1696.86   35.05
   1   7   1 1583.69   34.79
  -1  -7  -1 1626.60   34.16
  -1  -7  -1 1709.67   39.45
  -1  -7  -1 1577.90   41.14
   1  -7   2   19.35    2.01
  -1  -7  -2   20.68    2.45
   1  -7   2   21.29    2.20
   1   7   2   20.13    2.16
  -1   7  -2   21.52    2.36
  -1  -7  -2   20.55    2.15
  -1  -7  -2   17.23    2.54
   1   7   2   21.91    2.43
   1   7   2   19.36    2.04
  -1  -7  -2   17.08    2.14
  -1  -7  -2   20.09    2.28
  -1   7  -2   20.22    2.16
   1  -7   2   19.40    2.12
   1  -7   3  204.57    7.47
  -1   7  -3  219.28    8.12
   1   7   3  204.64    7.59
  -1  -7  -3  193.82    7.62
   1  -7   3  198.14    7.47
  -1   7  -3  212.82    7.66
  -1  -7  -3  200.54    8.21
   1   7   3  195.69    7.43
   1  -7   3  215.00    7.77
   1  -7   4   83.03    4.51
  -1   7  -4   92.58    5.05
  -1  -7  -4   84.36    5.07
  -1  -7  -4  100.63    5.32
  -1   7  -4   87.18    4.68
   1   7   4   86.74    4.69
   1  -7   4   86.83    4.65
  -1  -7  -4   87.04    5.23
   1  -7   4   83.56    4.52
   1  -7   4   90.94    4.74
   1  -7   5 1656.69   36.37
  -1   7  -5 1701.96   37.27
  -1  -7  -5 1680.22   37.79
   1   7   5 1688.75   36.62
  -1  -7  -5 1747.00   37.78
  -1   7  -5 1685.88   36.42
   1  -7   5 1690.58   36.60
   1  -7   5 1680.93   36.45
   1  -7   5 1725.96   36.56
   1  -7   6  134.35    6.29
  -1   7  -6  132.89    6.49
  -1  -7  -6  141.01    6.99
  -1   7  -6  140.52    6.37
  -1  -7  -6  143.31    7.06
   1   7   6  133.22    6.31
   1  -7   6  136.47    6.39
   1  -7   6  135.80    6.29
   1  -7   6  149.36    6.54
   1  -7   7  789.50   20.03
  -1   7  -7  699.30   19.85
  -1  -7  -7  783.35   20.87
  -1  -7  -7  805.12   21.37
   1   7   7  727.87   19.60
   1  -7   7  793.10   20.07
  -1   7  -7  781.98   19.80
  -1  -7  -7  758.78   20.60
   1  -7   7  750.78   19.67
   1  -7   8  682.37   18.56
  -1  -7  -8  692.06   19.72
   1  -7   8  700.01   18.68
   1   7   8  631.51   18.32
  -1  -7  -8  715.73   20.20
  -1   7  -8  667.79   18.33
  -1  -7  -8  689.05   19.65
   1  -7   8  680.97   18.57
   1  -7   9  551.74   16.72
  -1  -7  -9  631.02   18.57
   1  -7   9  585.78   16.92
   1   7   9  555.65   16.97
  -1   7  -9  598.05   16.97
  -1  -7  -9  570.31   18.05
   1  -7   9  580.17   17.04
   1  -7  10   26.58    3.05
  -1  -7 -10   27.13    3.44
   1  -7  10   29.38    3.18
   1   7  10   28.65    3.29
  -1   7 -10   26.93    3.02
  -1  -7 -10   28.93    3.63
   1  -7  11  603.50   18.81
  -1  -7 -11  652.49   20.84
  -1   7 -11  624.87   18.99
   1  -7  11  672.81   19.34
   1   7  11  645.89   19.66
  -1  -7 -11  671.86   21.08
   1  -7  12  185.46    9.20
  -1   7 -12  176.43    8.94
   1  -7  12  167.03    8.61
   1   7  12  182.01    9.38
  -1  -7 -12  191.10   10.28
   1  -7  13  375.53   14.36
  -1  -7 -13  388.27   15.83
  -1   7 -13  363.15   14.03
   1   7  13  353.55   14.52
   1   7  14    2.65    1.16
  -1   7 -14    1.16    1.15
  -1   7 -14    3.65    1.95
   1  -7  14    2.69    1.56
   1  -7  14    2.82    1.53
   1  -7  14    0.46    0.96
   1   7  14    3.14    1.70
   1   7  14    1.01    0.97
  -1   7 -14    0.30    1.54
  -1  -7 -14   -0.08    1.28
  -1  -7 -14    2.40    1.21
  -1   7 -15 1824.60   45.18
   1  -7  15 1875.53   44.09
   1  -7  15 1862.42   43.62
  -1  -7 -15 1992.87   45.20
   1   7  15 1847.30   43.31
   1  -7  15 1965.99   46.09
  -1   7 -15 1802.44   43.91
  -1   7 -15 1889.09   45.56
   1   7  15 1747.73   45.99
  -1  -7 -15 1960.06   48.13
  -1   7 -16   31.45    4.17
   1  -7  16   29.09    3.54
   1   7  16   29.53    3.86
   1  -7  16   26.65    3.36
   1   7  16   30.81    3.54
  -1  -7 -16   32.21    4.03
   1  -7  16   25.51    3.71
  -1   7 -16   37.07    3.93
  -1  -7 -16   31.50    3.80
  -1  -7 -16   30.48    4.49
  -1  -7 -17   28.44    3.52
  -1   7 -17   25.98    3.54
  -1   7 -17   33.19    4.00
   1  -7  17   33.04    3.85
  -1  -7 -17   28.32    3.60
   1   7  17   35.11    4.05
   1   7  17   29.77    3.48
   1  -7  17   28.16    3.48
   1  -7  18   87.92    5.93
  -1  -7 -18   85.63    6.06
  -1   7 -18   88.31    6.21
   1  -7  18   89.08    6.12
  -1   7 -18   77.30    6.08
   1   7  18   87.02    6.17
   1   7  18   93.79    6.13
  -1  -7 -18   87.92    6.21
   1  -7  19  549.83   16.84
   1  -7  19  526.95   16.66
  -1  -7 -19  554.81   17.19
  -1   7 -19  544.34   16.95
  -1   7 -19  501.47   17.09
   1  -7  19  519.59   16.87
  -1  -7 -19  544.58   17.83
  -1  -7 -19  532.96   17.43
   1   7  19  528.22   16.58
   1   7  19  482.01   16.66
  -1  -7 -19  551.41   17.23
  -1  -7 -20   33.52    3.62
   1  -7  20   38.39    3.63
   1  -7  20   41.10    3.76
  -1   7 -20   40.09    3.83
  -1  -7 -20   37.32    3.63
  -1  -7 -20   36.01    4.03
   1  -7  20   34.72    3.56
   1  -7  20   27.96    3.26
  -1   7 -20   36.09    3.74
  -1  -7 -20   30.55    3.53
  -1  -7 -20   41.41    3.88
   1   7  20   35.00    3.50
   1   7  20   41.03    3.75
  -1  -7 -21    8.95    1.93
   1  -7  21    7.73    1.69
  -1   7 -21    6.97    1.55
  -1   7 -21    8.84    1.99
   1  -7  21   10.02    1.97
   1  -7  21    7.24    1.70
  -1  -7 -21    7.59    2.06
   1   7  21   12.96    2.07
   1   7  21    7.05    1.65
   1  -7  21    7.29    1.65
  -1   7 -22  172.36    7.20
   1  -7  22  157.96    7.03
  -1   7 -22  154.53    7.05
   1  -7  22  161.89    7.05
  -1  -7 -22  165.14    7.43
  -1  -7 -22  172.65    7.57
   1   7  22  174.24    7.11
   1   7  22  149.49    6.70
  -1   7 -23  438.90   12.07
  -1  -7 -23  445.77   12.60
  -1  -7 -23  410.74   12.07
   1  -7  23  400.90   11.83
   1  -7  23  403.98   11.89
   1   7  23  418.20   11.77
  -1  -8  23  393.35   11.60
   1   8 -23  395.76   11.48
   1  -8 -23  372.02   11.83
  -1  -8  23  363.68   11.24
  -1  -8  23  393.75   11.73
  -1   8  23  399.66   11.44
   1  -8 -22   25.60    3.02
  -1  -8  22   27.32    2.75
   1   8 -22   27.49    2.82
  -1  -8  22   26.99    2.79
   1  -8 -22   21.49    2.73
  -1  -8  22   24.71    2.57
  -1  -8  22   33.87    3.16
  -1   8  22   28.43    2.84
   1  -8 -22   25.67    2.81
   1  -8 -21    1.72    1.15
   1   8 -21    4.87    1.87
   1  -8 -21    3.72    1.34
  -1  -8  21    1.99    1.14
   1  -8 -21    0.78    1.32
  -1   8  21   -0.16    1.16
  -1  -8  21    1.29    1.14
   1  -8 -21    1.70    1.32
  -1  -8  20  254.26   10.28
   1  -8 -20  268.68   10.82
   1   8 -20  264.05   10.57
   1  -8 -20  251.54   10.70
  -1  -8  20  259.13   10.40
   1  -8 -20  266.61   10.81
  -1   8  20  260.58   10.30
  -1  -8  19  413.99   13.99
  -1   8  19  401.21   13.80
   1  -8 -19  386.75   14.24
   1  -8 -19  384.18   14.49
  -1  -8  19  372.81   13.83
   1  -8 -19  386.06   14.16
   1   8 -19  396.70   13.94
  -1   8  18  152.22    8.05
  -1  -8  18  166.73    8.38
   1  -8 -18  153.26    8.50
  -1  -8  18  145.08    8.15
   1  -8 -18  148.99    8.46
   1   8 -18  149.31    8.14
  -1   8  18  148.47    7.87
  -1  -8  17   21.13    3.12
  -1   8  17   20.95    2.90
   1  -8 -17   17.86    3.02
   1   8 -17   17.55    3.09
  -1   8  17   18.60    2.87
   1  -8 -17   17.37    3.04
   1   8 -17   18.90    3.12
  -1  -8  17   19.37    2.94
   1   8 -17   18.10    3.31
   1  -8 -17   22.11    3.36
   1  -8 -16  718.19   25.08
   1   8 -16  659.74   22.56
  -1  -8  16  690.81   22.70
   1  -8 -16  782.23   23.57
   1   8 -16  721.31   22.65
  -1  -8  16  698.58   21.35
   1   8 -16  703.13   22.20
  -1   8  16  757.67   21.77
  -1   8  16  717.86   21.14
   1   8 -16  720.57   21.45
   1  -8 -16  742.96   21.75
  -1   8  15  378.61   16.09
   1   8 -15  404.97   15.97
   1   8 -15  407.67   15.69
   1   8 -15  416.43   16.15
   1  -8 -15  453.31   16.96
  -1  -8  15  415.10   15.85
  -1   8  15  422.77   15.21
  -1   8  15  405.65   14.58
   1   8 -15  423.17   15.14
   1  -8 -15  427.64   15.36
   1  -8 -15  356.82   16.41
   1   8 -14   92.88    6.68
  -1   8  14   83.20    6.70
   1   8 -14   80.98    6.37
   1  -8 -14   84.77    6.78
   1   8 -14   84.73    6.79
  -1  -8  14   89.46    6.54
  -1  -8  14   75.91    6.20
  -1   8  14   89.58    6.23
  -1   8  14   86.80    6.06
   1   8 -14   81.94    6.06
   1  -8 -14   86.25    7.24
   1  -8 -14   81.40    6.08
   1  -8 -13 1129.14   31.89
  -1  -8  13 1082.34   29.02
  -1  -8  13 1087.15   29.49
  -1   8  13 1050.49   29.02
   1   8 -13 1040.15   28.68
  -1   8  13 1152.19   30.51
   1   8 -13 1163.20   29.80
   1  -8 -12  451.77   17.23
  -1  -8  12  476.66   15.93
  -1   8  12  468.79   16.40
   1   8 -12  468.46   15.94
   1  -8 -12  441.07   17.16
  -1  -8  12  458.66   16.04
  -1  -8  11   65.59    5.04
   1  -8 -11   68.03    5.86
  -1   8  11   73.77    5.55
   1   8 -11   69.12    5.19
   1  -8 -11   69.96    5.89
   1  -8 -11   59.06    5.36
  -1  -8  11   61.48    4.96
   1  -8 -10   64.09    5.52
  -1  -8  10   62.12    4.82
   1   8 -10   66.19    4.91
  -1   8  10   73.53    5.37
   1  -8 -10   67.47    5.60
   1  -8 -10   66.05    5.51
  -1  -8  10   67.19    5.01
  -1  -8   9  376.96   12.75
   1  -8  -9  377.43   14.21
   1   8  -9  353.00   12.36
  -1   8   9  354.72   12.69
   1  -8  -9  379.41   13.93
   1  -8  -9  361.23   13.52
  -1  -8   9  362.29   12.65
   1  -8  -8 1381.65   33.82
   1   8  -8 1374.93   31.76
  -1   8   8 1336.98   31.88
  -1  -8   8 1326.42   31.58
   1  -8  -8 1426.37   33.25
  -1  -8   8 1334.57   31.59
  -1  -8   7  169.48    7.52
  -1   8   7  176.37    7.75
   1   8  -7  178.96    7.70
   1  -8  -7  178.83    8.61
   1  -8  -7  169.87    8.51
  -1  -8   7  168.39    7.47
  -1  -8   6  465.74   13.89
   1   8  -6  453.52   13.86
   1  -8  -6  469.29   15.17
  -1   8   6  469.04   14.03
   1  -8  -6  487.25   15.63
  -1  -8   6  486.85   14.04
  -1  -8   5 2724.65   56.32
   1   8  -5 2669.85   56.51
  -1   8   5 2780.86   56.61
   1  -8  -5 2827.64   58.21
   1  -8  -5 2876.42   58.80
  -1  -8   5 2735.31   56.40
  -1  -8   4 1304.90   28.68
   1   8  -4 1268.48   29.17
  -1   8   4 1273.81   28.94
   1  -8  -4 1218.63   29.61
   1  -8  -4 1314.25   30.57
  -1  -8   4 1233.50   28.64
   1  -8  -4 1256.60   30.32
  -1  -8   3  219.10    8.06
   1   8  -3  225.89    8.14
  -1   8   3  227.50    8.45
  -1   8   3  226.65    8.91
   1   8  -3  230.68    8.68
   1  -8  -3  238.76    9.14
   1  -8  -3  226.34    9.18
  -1  -8   3  225.36    8.66
   1  -8  -3  230.49    9.25
  -1  -8   3  229.76    8.32
  -1  -8   2  443.71   13.02
   1   8  -2  488.84   14.30
  -1   8   2  500.97   14.54
   1   8  -2  502.14   13.80
  -1   8   2  516.83   14.22
   1  -8  -2  489.86   14.49
   1  -8  -2  507.61   14.93
   1   8  -2  516.96   14.63
  -1  -8   2  498.52   14.35
  -1  -8   2  479.73   13.64
   1  -8  -2  496.24   14.99
   1   8  -1 1527.49   34.48
   1  -8  -1 1673.84   35.68
  -1  -8   1 1642.97   35.15
  -1   8   1 1606.88   34.84
  -1   8   1 1636.52   35.49
   1   8  -1 1626.37   35.51
   1  -8  -1 1544.75   35.66
   1  -8  -1 1543.52   35.84
   1   8  -1 1593.87   35.41
   1  -8  -1 1591.36   35.44
  -1  -8   1 1683.34   35.61
  -1  -8   1 1573.23   34.49
  -1   8   0  370.52   11.77
   1  -8   0  385.12   11.95
  -1  -8   0  375.33   11.66
   1   8   0  376.29   11.99
   1   8   0  381.42   11.54
  -1   8   0  382.94   11.54
   1  -8   0  362.09   12.00
  -1  -8   0  403.96   12.21
  -1  -8   0  359.15   12.23
   1  -8   0  363.60   11.76
   1  -8   0  377.50   12.25
   1   8   0  342.98   11.51
  -1  -8   0  379.77   11.27
   1  -8   1    7.22    1.33
  -1   8  -1    7.51    1.37
  -1  -8  -1    8.91    1.61
   1  -8   1    9.69    1.67
   1   8   1    7.56    1.48
   1  -8   1    8.73    1.71
  -1  -8  -1   13.55    2.14
  -1   8  -1    8.97    1.60
   1   8   1    7.64    1.59
   1  -8   1    6.76    1.51
   1  -8   1   10.13    1.74
  -1  -8  -1   11.73    1.89
   1   8   1   10.05    1.70
  -1  -8  -1    9.06    1.80
   1  -8   2  246.97    8.68
  -1   8  -2  246.88    8.97
   1  -8   2  252.72    9.05
  -1  -8  -2  233.70    9.01
   1   8   2  251.38    8.95
  -1  -8  -2  249.91    9.70
  -1  -8  -2  234.93    9.57
  -1  -8  -2  240.10    9.28
   1   8   2  229.74    8.78
   1  -8   2  264.41    9.34
   1  -8   3 1326.76   30.54
   1   8   3 1376.21   31.04
  -1   8  -3 1336.18   30.93
   1  -8   3 1376.75   31.03
  -1  -8  -3 1381.19   32.28
   1  -8   3 1411.41   31.42
  -1  -8  -3 1308.99   32.08
  -1   8  -4  403.32   13.18
   1  -8   4  396.67   12.51
   1  -8   4  442.55   13.01
  -1  -8  -4  424.66   13.47
  -1   8  -4  411.15   12.74
   1   8   4  425.69   12.93
  -1  -8  -4  411.78   13.70
   1  -8   4  414.65   12.92
  -1  -8  -4  425.97   14.08
  -1   8  -5  750.60   20.18
   1  -8   5  717.34   19.26
  -1  -8  -5  753.89   20.48
  -1   8  -5  742.63   19.42
   1   8   5  723.87   19.44
   1  -8   5  763.64   19.66
  -1  -8  -5  741.98   20.67
   1  -8   5  765.40   19.78
   1  -8   6 1675.69   36.60
  -1   8  -6 1604.41   37.11
  -1   8  -6 1580.68   36.22
   1  -8   6 1616.42   36.48
  -1  -8  -6 1656.65   37.83
   1   8   6 1576.31   36.38
  -1  -8  -6 1644.93   38.02
   1  -8   6 1676.51   36.78
   1  -8   7  143.16    7.04
  -1  -8  -7  142.95    7.73
   1  -8   7  133.41    6.84
  -1   8  -7  139.72    6.87
   1   8   7  143.51    7.06
  -1  -8  -7  134.51    7.43
   1  -8   7  142.48    7.02
  -1  -8  -7  140.86    7.47
   1  -8   8   65.39    4.74
  -1  -8  -8   71.10    5.49
   1  -8   8   67.98    4.80
  -1   8  -8   68.90    4.84
   1   8   8   62.56    4.72
  -1  -8  -8   66.41    5.21
  -1  -8  -8   66.70    5.24
   1  -8   8   65.52    4.79
   1  -8   9  526.00   16.51
   1   8   9  493.10   16.27
  -1   8  -9  488.46   16.02
   1  -8   9  525.20   16.41
  -1  -8  -9  555.10   17.91
  -1  -8  -9  547.95   17.89
   1  -8   9  521.34   16.37
   1  -8  10  473.05   15.91
   1   8  10  487.52   16.31
   1  -8  10  485.30   15.98
  -1   8 -10  483.52   15.86
  -1  -8 -10  524.85   17.86
   1  -8  10  464.53   15.76
  -1  -8 -10  484.13   17.39
   1  -8  11  537.84   17.59
  -1  -8 -11  513.12   18.88
   1   8  11  548.00   18.09
   1  -8  11  551.62   17.72
  -1   8 -11  533.15   17.37
  -1  -8 -11  556.89   19.36
  -1   8 -12    1.47    1.54
   1  -8  12    3.28    1.54
  -1   8 -12    1.95    1.08
   1   8  12    2.35    1.39
  -1  -8 -12    2.46    1.83
   1   8  12    3.67    1.80
   1  -8  12    3.78    1.37
  -1   8 -13 1485.92   36.43
   1   8  13 1487.49   37.53
   1  -8  13 1436.32   36.24
  -1   8 -13 1415.58   36.60
   1  -8  13 1484.64   36.60
   1  -8  13 1259.96   34.42
   1   8  13 1434.83   35.54
  -1   8 -13 1404.51   35.64
   1   8  13 1343.86   34.69
  -1  -8 -13 1597.06   39.70
  -1   8 -14  389.68   15.39
   1   8  14  400.15   16.50
  -1   8 -14  384.08   15.50
   1  -8  14  394.44   14.69
   1  -8  14  401.91   15.76
   1   8  14  400.12   14.73
   1   8  14  414.40   14.61
  -1   8 -14  406.77   15.04
  -1  -8 -14  419.92   17.54
  -1   8 -15  162.94    9.11
   1  -8  15  160.45    8.57
   1  -8  15  151.90    9.29
  -1  -8 -15  159.19    8.97
   1   8  15  166.63    8.57
  -1   8 -15  155.54    8.52
  -1   8 -15  147.74    9.08
  -1  -8 -15  152.67   10.17
   1   8  15  138.59    9.38
  -1  -8 -16  214.46   10.16
   1   8  16  195.54    9.37
   1  -8  16  190.97    9.35
  -1   8 -16  190.40    9.50
  -1  -8 -16  204.29    9.86
  -1   8 -16  201.36   10.18
   1  -8  16  186.86    9.46
  -1  -8 -17  461.76   15.75
   1   8  17  419.05   14.68
   1  -8  17  440.02   15.11
  -1  -8 -17  462.88   15.74
  -1   8 -17  429.89   15.14
  -1   8 -17  400.33   15.35
   1  -8  17  413.75   15.00
  -1  -8 -18  157.26    8.29
   1   8  18  158.13    8.00
   1  -8  18  169.00    8.31
  -1  -8 -18  178.41    8.68
  -1   8 -18  161.91    8.26
  -1   8 -18  163.83    8.64
   1  -8  18  155.32    8.09
  -1  -8 -19    4.43    1.50
   1  -8  19    5.44    1.55
   1   8  19    8.39    1.97
  -1  -8 -19    4.90    1.82
  -1   8 -19    4.68    1.47
   1  -8  19    5.41    1.53
  -1  -8 -19    4.69    1.60
   1  -8  19    3.59    1.36
   1  -8  19    3.91    1.55
  -1   8 -19    2.76    1.46
   1   8  20   85.70    5.31
  -1  -8 -20   87.43    5.45
   1  -8  20   82.94    5.26
  -1  -8 -20   84.40    5.72
  -1  -8 -20   76.20    5.24
   1  -8  20   83.70    5.30
  -1   8 -20   75.01    5.27
   1  -8  20   86.85    5.45
  -1  -8 -20   84.99    5.57
   1  -8  20   86.56    5.34
  -1   8 -20   85.46    5.34
  -1  -8 -20   88.76    5.42
   1   8  21  433.53   12.86
  -1  -8 -21  424.28   13.46
  -1  -8 -21  424.79   13.40
   1  -8  21  416.38   13.00
   1  -8  21  388.05   12.57
  -1   8 -21  368.16   12.64
  -1  -8 -21  428.94   12.86
   1  -8  21  383.71   12.43
  -1   8 -21  432.12   12.98
   1   8  22  239.03    8.08
   1  -8  22  223.38    8.16
  -1  -8 -22  231.47    8.39
   1  -8  22  190.24    7.48
  -1   8 -22  186.40    7.51
  -1  -8 -22  228.57    8.42
   1  -8  22  187.18    7.31
  -1   8 -22  238.90    8.21
  -1  -8 -23   11.11    1.49
  -1   9  23    9.80    1.43
   1  -9 -23    8.73    1.46
   1   9 -23   10.13    1.49
  -1  -9  23   10.32    1.50
  -1   9  22  286.52    9.50
   1  -9 -22  282.09    9.68
  -1  -9  22  278.45    9.59
   1   9 -22  288.03    9.66
  -1  -9  22  281.56    9.64
  -1  -9  22  286.08    9.78
   1  -9 -22  288.04   10.19
   1  -9 -21  103.05    5.75
  -1   9  21  111.70    5.75
  -1  -9  21  107.74    5.76
   1   9 -21  109.31    5.84
  -1  -9  21  113.24    5.89
   1  -9 -21  106.99    5.78
   1  -9 -21  105.16    6.11
   1  -9 -21   91.96    5.77
  -1  -9  21   91.20    5.26
   1  -9 -20  372.11   12.82
  -1   9  20  368.84   12.43
  -1  -9  20  381.57   12.63
   1  -9 -20  371.46   12.70
   1   9 -20  366.63   12.46
  -1  -9  20  332.66   12.00
   1  -9 -20  336.77   12.38
  -1   9  19   71.62    5.15
   1  -9 -19   73.94    5.36
  -1  -9  19   71.37    5.14
   1   9 -19   71.35    5.19
   1  -9 -19   74.63    5.38
   1  -9 -19   69.50    5.29
   1   9 -18  565.08   17.76
   1  -9 -18  563.45   18.21
  -1   9  18  568.56   17.78
   1  -9 -18  589.77   18.36
  -1  -9  18  577.78   17.69
   1  -9 -17   67.68    5.60
  -1   9  17   70.21    5.27
   1   9 -17   70.30    5.54
   1  -9 -17   68.20    5.73
   1   9 -17   56.93    5.03
   1  -9 -17   66.34    5.53
  -1  -9  17   71.21    5.31
  -1   9  17   70.90    5.41
   1   9 -16   44.92    4.63
   1  -9 -16   46.87    4.84
  -1  -9  16   50.75    4.63
  -1   9  16   44.48    4.34
  -1   9  16   45.41    4.26
   1   9 -16   45.71    4.33
   1  -9 -16   43.54    4.38
  -1  -9  15    4.77    1.94
  -1   9  15    0.76    1.11
   1   9 -15    3.55    1.82
   1  -9 -15    8.63    2.42
  -1  -9  15    4.73    1.86
   1   9 -15    4.20    1.64
  -1   9  15    4.23    1.63
  -1   9  15    6.65    2.03
   1   9 -15    5.54    2.03
   1  -9 -15    3.13    1.55
  -1  -9  14 1966.33   46.50
  -1   9  14 1914.36   47.40
   1   9 -14 1819.81   45.75
   1   9 -14 1824.57   45.29
   1  -9 -14 2003.03   47.32
  -1  -9  14 1950.41   46.13
  -1   9  14 1948.65   45.03
   1   9 -14 1901.03   44.41
  -1   9  14 1980.12   44.26
   1  -9 -14 1959.76   45.02
   1  -9 -14 1732.85   47.61
  -1   9  13  134.20    8.73
   1   9 -13  146.99    8.69
   1   9 -13  134.94    8.36
   1  -9 -13  143.31    9.09
  -1  -9  13  146.20    8.55
  -1  -9  13  136.92    8.53
  -1   9  13  143.81    8.46
  -1   9  13  140.24    7.81
   1   9 -13  147.64    8.17
   1  -9 -13  142.49    8.28
   1  -9 -13  143.12    9.50
  -1   9  12  103.09    7.27
   1   9 -12   95.11    6.63
   1   9 -12   81.26    6.44
  -1  -9  12  103.76    6.91
  -1  -9  12   97.39    6.88
  -1   9  12   89.77    6.54
  -1   9  12   87.91    6.01
   1   9 -12   85.36    6.22
   1  -9 -12   93.62    6.60
   1  -9 -12  101.80    7.77
   1  -9 -11   43.91    4.93
  -1  -9  11   43.75    4.36
   1  -9 -11   42.72    4.89
  -1   9  11   43.08    4.52
   1   9 -11   43.92    4.24
  -1  -9  11   45.42    4.46
  -1  -9  10 1425.15   35.34
   1  -9 -10 1495.27   38.12
   1  -9 -10 1540.46   37.86
   1   9 -10 1428.29   35.29
  -1   9  10 1497.78   36.28
   1  -9 -10 1434.29   37.23
  -1  -9  10 1435.28   35.58
  -1  -9   9    3.19    1.41
   1  -9  -9    2.25    1.51
  -1   9   9    3.84    1.53
   1  -9  -9    3.94    1.86
   1  -9  -9    2.09    1.02
   1   9  -9    4.46    1.60
  -1  -9   9    4.13    1.46
   1  -9  -8    7.10    1.74
  -1   9   8   10.08    2.05
  -1  -9   8   14.24    2.29
   1   9  -8   11.04    2.09
  -1  -9   8   10.23    2.06
   1  -9  -8    8.10    1.96
  -1  -9   7  118.60    6.44
   1  -9  -7  111.44    7.20
   1  -9  -7  120.94    7.39
  -1   9   7  116.46    6.56
   1   9  -7  118.18    6.58
  -1  -9   7  113.95    6.39
  -1  -9   6 1502.09   34.69
   1  -9  -6 1565.28   37.01
   1   9  -6 1469.57   34.79
   1  -9  -6 1543.78   36.61
  -1   9   6 1497.40   34.95
  -1  -9   6 1541.50   35.02
  -1  -9   5  123.66    6.30
   1  -9  -5  130.66    7.41
  -1   9   5  126.94    6.57
   1   9  -5  118.63    6.46
   1  -9  -5  125.27    7.15
  -1  -9   5  135.77    6.91
  -1  -9   5  127.60    6.55
  -1  -9   4 1643.66   37.41
   1  -9  -4 1801.27   40.13
   1   9  -4 1777.99   38.75
  -1  -9   4 1775.27   38.49
   1  -9  -4 1691.26   39.10
  -1   9   4 1616.33   37.85
  -1  -9   4 1701.08   38.12
  -1  -9   4 1722.75   38.58
   1  -9  -3  103.77    6.19
   1   9  -3  100.63    5.75
  -1   9   3   88.91    5.32
   1   9  -3   84.38    4.97
   1  -9  -3   85.46    5.53
  -1  -9   3   89.60    5.33
  -1  -9   3   95.38    5.68
   1  -9  -3   92.82    6.01
  -1  -9   3   89.08    5.29
   1  -9  -2 1281.50   31.44
  -1  -9   2 1319.46   30.57
   1  -9  -2 1341.85   31.28
   1   9  -2 1218.26   29.64
  -1   9   2 1354.11   30.55
   1   9  -2 1304.50   30.86
  -1   9   2 1345.92   31.34
  -1  -9   2 1324.15   31.07
   1  -9  -2 1286.04   31.72
  -1  -9   2 1281.13   30.06
   1  -9  -1   11.98    2.21
  -1   9   1   11.59    1.92
   1  -9  -1   10.23    1.91
  -1  -9   1   13.56    2.09
   1   9  -1   12.41    1.96
  -1  -9   1   11.66    1.97
   1  -9  -1   13.00    2.23
  -1   9   1   11.14    2.03
  -1  -9   1    8.17    1.70
   1   9  -1   11.56    2.08
  -1  -9   1   12.57    1.88
  -1  -9   0 1360.87   32.46
   1  -9   0 1340.86   32.02
   1  -9   0 1372.50   31.79
   1   9   0 1369.09   32.09
   1   9   0 1335.81   31.10
  -1   9   0 1382.16   31.09
  -1   9   0 1381.79   31.96
  -1  -9   0 1379.40   31.74
   1   9   0 1325.88   31.58
   1  -9   0 1324.60   31.74
   1  -9   0 1361.85   32.51
  -1  -9   0 1276.89   32.22
  -1  -9   0 1365.41   32.17
  -1  -9  -1  100.18    6.11
   1  -9   1   97.95    5.84
   1   9   1   94.22    5.42
   1   9   1   88.28    5.61
   1  -9   1   95.72    5.64
  -1   9  -1   89.44    5.44
  -1   9  -1   89.12    5.23
  -1  -9  -1  102.54    5.78
  -1  -9  -1   89.16    5.78
  -1  -9  -1  105.42    6.13
   1  -9   1   94.58    5.65
   1  -9   1  101.11    6.06
   1   9   1   94.29    5.57
   1  -9   2  572.69   16.84
  -1  -9  -2  579.32   17.41
  -1   9  -2  564.77   16.39
   1  -9   2  551.63   16.25
   1   9   2  563.22   16.18
  -1  -9  -2  543.06   16.35
  -1   9  -2  557.45   15.92
  -1  -9  -2  518.66   16.94
   1  -9   2  560.52   16.53
   1  -9   2  549.68   16.91
  -1  -9  -2  568.42   17.11
   1  -9   3   91.12    5.31
  -1  -9  -3   99.52    6.21
  -1   9  -3   96.31    5.40
   1  -9   3   98.65    5.67
   1   9   3   95.31    5.60
  -1   9  -3   94.08    5.64
   1  -9   3  100.29    5.87
  -1  -9  -3   93.40    6.16
   1  -9   4 2355.62   51.82
  -1  -9  -4 2480.15   54.01
   1  -9   4 2506.24   52.41
  -1   9  -4 2393.84   51.79
  -1   9  -4 2507.82   52.62
  -1  -9  -4 2520.20   53.51
   1   9   4 2465.00   52.50
   1  -9   4 2572.40   53.19
  -1  -9  -4 2459.27   54.21
   1  -9   5  144.34    7.15
  -1  -9  -5  151.14    7.99
  -1   9  -5  146.11    7.25
   1   9   5  145.86    7.31
  -1  -9  -5  143.91    7.73
   1  -9   5  158.47    7.55
   1  -9   5  152.96    7.58
   1  -9   6   20.61    2.66
  -1  -9  -6   27.40    3.52
   1   9   6   25.36    3.05
   1  -9   6   26.68    3.10
  -1  -9  -6   30.46    3.51
   1  -9   6   28.01    3.14
  -1   9  -6   27.97    3.09
  -1  -9  -7  103.25    6.78
   1  -9   7  104.88    6.35
   1   9   7  106.60    6.41
  -1   9  -7  118.56    6.70
   1  -9   7  107.52    6.41
  -1  -9  -7  106.29    6.81
   1  -9   7  107.20    6.51
   1  -9   8 1061.66   27.32
  -1  -9  -8 1120.59   28.80
  -1   9  -8 1007.16   26.86
   1   9   8  990.84   26.86
   1  -9   8 1053.44   27.21
  -1  -9  -8 1053.66   28.69
   1  -9   8 1007.02   27.18
  -1  -9  -8 1054.59   28.47
   1  -9   9  238.72   10.66
  -1  -9  -9  256.14   11.76
   1   9   9  241.75   10.77
   1  -9   9  244.57   10.73
  -1   9  -9  236.14   10.55
  -1  -9  -9  248.69   11.70
   1  -9   9  244.58   10.85
   1  -9  10   13.06    2.40
  -1  -9 -10    9.68    2.34
   1  -9  10   11.69    2.33
  -1   9 -10    9.05    2.07
  -1  -9 -10   16.47    3.00
   1   9  10   12.64    2.51
   1  -9  10    9.03    2.14
   1  -9  11    0.87    0.89
   1   9  11    1.47    1.28
  -1   9 -11    0.25    1.38
   1  -9  11    1.89    1.37
  -1  -9 -11    0.74    1.22
  -1   9 -11    2.81    1.36
   1   9  11    2.37    0.99
   1   9  11    2.23    1.30
  -1   9 -11    2.30    1.64
   1   9  11    2.18    1.22
  -1  -9 -11    0.58    1.32
   1   9  12 1772.41   43.22
   1  -9  12 1754.07   42.45
  -1   9 -12 1698.71   42.01
  -1   9 -12 1760.16   42.69
   1  -9  12 1734.21   42.41
   1   9  12 1711.10   41.61
   1   9  12 1680.48   40.69
  -1   9 -12 1715.06   41.48
  -1  -9 -12 1815.71   45.08
   1   9  13    0.32    1.10
   1  -9  13    1.49    1.33
  -1   9 -13    3.12    1.52
  -1   9 -13    1.33    1.73
   1   9  13   -0.06    1.58
  -1   9 -13    3.24    1.85
   1   9  13    1.55    1.07
  -1  -9 -13    1.52    1.40
  -1   9 -14   96.85    7.28
   1   9  14  100.45    7.94
  -1   9 -14  109.13    7.45
   1  -9  14  119.53    7.25
   1  -9  14  106.80    7.61
   1   9  14  110.43    7.05
  -1   9 -14  121.88    7.41
   1   9  14  114.49    6.85
  -1  -9 -14  117.58    8.84
  -1   9 -15   63.84    5.56
   1   9  15   62.60    5.14
   1  -9  15   61.37    5.02
  -1   9 -15   67.80    5.52
   1   9  15   62.49    4.94
  -1  -9 -16  561.53   18.12
   1   9  16  538.79   17.40
   1  -9  16  547.10   17.56
  -1   9 -16  523.46   18.02
  -1   9 -16  547.16   17.70
  -1  -9 -16  550.50   17.81
   1   9  17   16.80    2.72
  -1  -9 -17   13.09    2.34
   1  -9  17   14.34    2.46
  -1   9 -17   11.72    2.36
  -1  -9 -17   17.35    2.77
  -1   9 -17   17.81    2.91
   1   9  18  470.80   15.04
  -1  -9 -18  470.76   15.41
   1  -9  18  452.49   14.91
  -1   9 -18  503.87   15.52
   1  -9  18  481.96   15.25
  -1  -9 -18  480.53   15.31
   1  -9  18  437.72   14.85
  -1   9 -18  418.82   15.07
  -1  -9 -19   81.50    5.28
   1   9  19   83.40    5.23
   1  -9  19   74.13    4.98
  -1   9 -19   73.86    5.31
   1  -9  19   80.29    5.24
  -1  -9 -19   77.24    5.38
  -1   9 -19   81.44    5.35
   1  -9  19   81.96    5.28
  -1  -9 -19   83.12    5.28
  -1  -9 -20  178.07    7.66
   1   9  20  174.96    7.46
   1  -9  20  174.99    7.56
  -1  -9 -20  176.61    7.56
  -1   9 -20  185.99    7.76
  -1   9 -20  150.41    7.36
   1  -9  20  174.17    7.71
  -1  -9 -20  162.77    7.80
  -1  -9 -20  164.97    7.67
   1   9  21    3.28    1.07
  -1  -9 -21    0.58    0.83
  -1   9 -21    1.51    0.96
  -1  -9 -21    4.86    1.53
   1  -9  21    3.65    1.15
   1  -9  21    1.80    0.77
  -1  -9 -21    4.17    1.27
  -1   9 -21    0.18    0.83
   1   9  22  240.09    7.99
  -1   9 -22  251.57    8.21
   1  -9  22  240.04    8.18
  -1  -9 -22  250.50    8.36
  -1  10  22   15.00    1.77
   1 -10 -22   16.65    1.99
   1  10 -22   16.22    1.89
  -1 -10  22   20.11    2.62
  -1 -10  22   16.60    1.96
  -1  10  21    2.20    1.02
  -1 -10  21    2.97    1.09
   1 -10 -21    1.52    1.05
   1 -10 -21   -0.18    0.96
   1  10 -21    0.33    0.83
   1 -10 -21    1.05    0.77
  -1 -10  21    0.60    0.84
   1  10 -21    2.94    1.28
  -1 -10  21    4.54    1.35
   1 -10 -21   -1.08    1.08
  -1 -10  20    1.89    0.80
   1 -10 -20    5.68    1.52
  -1  10  20    4.66    1.40
   1  10 -20    4.75    1.32
   1 -10 -20    4.91    1.45
   1  10 -20    5.43    1.51
   1 -10 -20    5.40    1.51
  -1  10  19  577.38   16.77
   1 -10 -19  561.19   16.92
  -1 -10  19  556.21   16.57
   1  10 -19  571.91   16.75
   1 -10 -19  557.66   16.78
   1 -10 -19  525.89   16.70
   1  10 -18   55.56    4.57
   1 -10 -18   65.18    5.01
   1 -10 -18   57.56    4.72
  -1  10  18   62.99    4.79
  -1 -10  18   55.94    4.46
   1 -10 -17  227.36   10.25
  -1  10  17  232.64   10.12
  -1 -10  17  220.07    9.76
   1 -10 -17  236.60   10.55
  -1  10  17  231.20    9.89
   1  10 -17  227.10   10.05
   1 -10 -17  236.05   10.74
   1  10 -17  213.71   10.17
   1 -10 -16   21.36    3.20
   1  10 -16   19.54    3.21
   1  10 -16   22.48    3.12
  -1  10  16   23.39    3.11
   1 -10 -16   16.41    2.69
  -1 -10  16   17.14    2.60
  -1  10  16   21.63    2.99
   1  10 -15  605.44   19.74
   1 -10 -15  616.39   20.46
  -1  10  15  621.18   19.34
  -1 -10  15  569.19   18.60
   1  10 -15  606.33   19.09
  -1  10  15  633.06   18.87
   1 -10 -15  624.94   19.26
  -1 -10  14   13.03    2.85
  -1 -10  14   11.39    2.43
   1  10 -14   13.87    2.88
   1 -10 -14   14.53    2.79
  -1  10  14   11.28    2.36
   1  10 -14   11.27    2.56
  -1  10  14   15.67    2.42
   1  10 -14   12.16    2.68
   1 -10 -14   13.91    2.62
  -1 -10  13  508.81   18.29
  -1  10  13  493.32   18.75
   1  10 -13  496.97   18.07
  -1 -10  13  499.99   18.10
   1  10 -13  466.67   17.25
   1 -10 -13  533.46   18.65
  -1  10  13  471.19   16.25
  -1  10  13  508.56   17.31
   1  10 -13  454.02   17.38
   1  10 -13  488.75   16.65
  -1  10  13  511.54   16.52
   1 -10 -13  440.28   18.70
   1 -10 -13  501.51   17.02
   1  10 -12  247.11   11.79
  -1 -10  12  270.52   12.23
  -1  10  12  271.22   12.69
   1  10 -12  250.69   11.74
  -1 -10  12  277.44   12.36
  -1  10  12  253.44   11.59
  -1  10  12  267.21   11.22
   1  10 -12  250.35   11.09
  -1  10  12  250.47   10.80
   1  10 -12  221.91   11.41
   1 -10 -12  247.60   11.33
   1 -10 -12  250.48   12.96
   1  10 -11  795.13   23.31
  -1 -10  11  807.93   23.41
  -1  10  11  828.61   24.19
   1  10 -11  681.30   22.40
  -1 -10  11  771.09   23.06
   1 -10 -11  744.80   24.45
  -1 -10  11  764.02   23.58
  -1 -10  11  760.43   23.25
  -1  10  11  711.34   21.38
  -1  10  11  685.90   22.18
   1  10 -11  645.81   22.33
  -1  10  11  717.97   21.17
   1  10 -11  740.66   22.10
   1 -10 -11  777.20   24.84
   1 -10 -11  762.78   22.59
   1 -10 -10    0.82    1.23
   1  10 -10    0.37    1.15
  -1 -10  10    0.98    1.29
  -1 -10  10    1.13    1.07
  -1 -10  10    1.41    1.13
   1  10 -10    0.47    1.47
  -1  10  10    2.51    1.04
  -1 -10  10    1.99    1.34
  -1  10  10    1.32    1.16
  -1 -10   9 1185.76   30.63
   1 -10  -9 1154.06   31.95
   1  10  -9 1148.86   30.44
  -1 -10   9 1209.73   30.71
   1 -10  -9 1184.59   32.57
  -1  10   9 1211.85   31.09
   1 -10  -9 1090.85   31.51
  -1 -10   9 1218.00   31.50
  -1 -10   9 1157.06   30.46
   1  10  -8   72.99    5.56
  -1 -10   8   76.68    5.56
  -1  10   8   78.69    5.76
   1 -10  -8   85.25    6.62
  -1 -10   8   72.08    5.43
  -1 -10   8   70.30    5.39
   1 -10  -8   74.42    6.00
  -1 -10   8   77.94    5.92
  -1 -10   7  199.45    9.29
   1 -10  -7  205.99   10.59
   1  10  -7  200.60    9.49
  -1  10   7  206.85    9.56
  -1 -10   7  214.39    9.67
   1 -10  -7  215.89   10.59
  -1 -10   7  202.56    9.52
  -1 -10   7  221.36   10.18
  -1 -10   6    3.52    1.31
   1 -10  -6    5.56    1.81
  -1 -10   6    3.22    1.29
   1 -10  -6    3.01    1.25
  -1  10   6    1.96    1.02
   1  10  -6    2.68    1.11
  -1 -10   6    3.31    1.19
  -1 -10   6    2.82    1.00
  -1 -10   5 1356.74   33.80
   1 -10  -5 1515.19   36.94
  -1 -10   5 1496.50   35.23
   1  10  -5 1441.11   35.08
  -1  10   5 1523.39   35.35
   1 -10  -5 1480.92   36.30
  -1 -10   5 1509.73   35.66
  -1 -10   5 1468.02   35.03
   1 -10  -4   21.39    3.17
  -1  10   4   18.27    2.62
  -1 -10   4   20.08    2.76
   1 -10  -4   19.07    2.90
  -1 -10   4   21.49    2.94
   1  10  -4   19.21    2.84
  -1 -10   4   22.63    2.85
   1 -10  -3    3.36    1.25
  -1  10   3    1.12    1.09
   1 -10  -3    3.88    1.19
  -1 -10   3    2.33    1.14
   1  10  -3    1.36    1.04
  -1 -10   3    0.21    1.04
   1 -10  -3    4.33    1.51
  -1 -10   3    1.05    0.80
   1 -10  -2  336.12   13.00
  -1  10   2  332.82   12.74
   1  10  -2  321.48   11.65
   1 -10  -2  340.89   12.68
  -1 -10   2  346.74   12.45
  -1  10   2  339.94   12.20
   1  10  -2  349.84   12.80
  -1 -10   2  337.69   12.70
  -1 -10   2  333.78   13.15
   1 -10  -2  332.06   13.03
   1 -10  -1 2765.06   60.13
  -1 -10   1 2795.85   60.32
  -1  10   1 2725.39   58.62
   1  10  -1 2691.21   58.45
   1 -10  -1 2782.78   59.82
  -1 -10   1 2911.03   59.62
   1  10  -1 2898.98   60.22
  -1  10   1 2802.13   60.04
  -1 -10   1 2905.64   60.38
   1 -10  -1 2734.42   60.45
  -1 -10   1 2769.32   60.60
   1 -10   0   55.71    4.63
  -1 -10   0   60.42    4.91
   1  10   0   56.31    4.74
  -1  10   0   55.22    4.32
   1  10   0   55.11    4.33
  -1 -10   0   56.91    4.51
  -1  10   0   56.04    4.63
   1 -10   0   60.56    4.77
  -1 -10   0   52.48    4.62
   1 -10   0   50.38    4.58
  -1 -10   0   53.99    4.89
   1 -10   1   48.71    4.38
  -1 -10  -1   44.91    4.31
   1  10   1   43.80    3.93
  -1 -10  -1   49.19    4.22
  -1  10  -1   44.18    4.09
   1 -10   1   48.98    4.23
  -1  10  -1   47.23    3.93
   1  10   1   49.20    4.48
   1 -10   1   50.05    4.42
   1 -10   1   45.14    4.36
  -1 -10  -1   43.38    4.35
  -1 -10  -1   53.38    4.65
   1 -10   2    2.00    1.16
  -1 -10  -2    2.63    1.53
   1  10   2    1.26    1.10
  -1  10  -2    1.65    1.07
   1 -10   2    3.00    1.45
   1 -10   2    1.09    0.99
  -1  10  -2    4.71    1.59
  -1 -10  -2    2.30    1.37
   1 -10   2    4.02    1.62
   1 -10   3 1683.30   41.24
  -1 -10  -3 1844.34   42.66
  -1  10  -3 1854.21   41.59
   1 -10   3 1906.69   41.53
   1  10   3 1841.99   41.12
  -1  10  -3 1729.06   40.31
   1 -10   3 1805.02   41.49
  -1 -10  -3 1715.14   42.32
   1 -10   3 1794.76   42.20
   1 -10   4   10.03    1.91
   1 -10   4   11.20    2.30
  -1 -10  -4    8.35    2.10
  -1 -10  -4    7.01    1.83
   1  10   4    7.39    1.84
   1 -10   4    5.03    1.38
  -1  10  -4    5.85    1.40
   1 -10   4    5.66    1.65
  -1  10  -4    5.47    1.60
   1 -10   5  330.30   12.25
  -1 -10  -5  321.17   13.24
   1  10   5  316.99   12.37
  -1  10  -5  331.33   12.58
  -1 -10  -5  343.70   13.26
   1 -10   5  314.66   12.22
   1 -10   5  345.13   12.94
   1 -10   6  182.65    8.90
  -1 -10  -6  186.68    9.82
  -1  10  -6  183.87    9.12
  -1 -10  -6  184.21    9.54
   1 -10   6  199.97    9.31
   1  10   6  198.39    9.45
   1 -10   6  194.00    9.42
   1  10   7  320.83   12.78
  -1  10  -7  321.13   12.75
  -1 -10  -7  318.85   13.36
   1 -10   7  328.04   12.83
   1 -10   7  328.62   12.75
  -1 -10  -7  314.96   13.16
   1 -10   7  323.34   12.96
   1 -10   8   84.73    6.15
   1 -10   8   83.39    6.25
  -1 -10  -8   87.97    6.72
  -1 -10  -8   82.87    6.44
  -1  10  -8   85.06    6.24
   1  10   8   84.15    6.10
  -1 -10  -8   86.57    6.65
   1 -10   8   87.63    6.25
  -1  10  -9  759.84   22.75
   1 -10   9  800.52   23.15
   1  10   9  757.48   22.70
  -1 -10  -9  749.70   23.94
   1 -10   9  663.81   22.08
  -1  10  -9  735.65   22.93
   1 -10   9  795.10   23.15
   1  10   9  719.37   21.31
   1  10   9  750.78   21.66
  -1 -10  -9  811.19   24.31
   1  10  10    3.02    1.41
   1 -10  10    3.36    1.58
  -1  10 -10    4.74    1.49
  -1 -10 -10    4.85    2.02
   1 -10  10    3.43    1.52
  -1  10 -10    3.51    1.46
   1  10  10    3.37    1.53
   1 -10  10    4.69    1.83
   1  10  10    5.47    2.45
   1  10  10    5.79    2.02
   1  10  10    2.00    1.14
  -1  10 -10    4.60    1.96
  -1 -10 -10    3.57    1.65
   1  10  11  572.75   19.45
   1 -10  11  532.25   18.66
  -1  10 -11  518.39   18.42
  -1 -10 -11  492.88   19.67
  -1  10 -11  516.14   18.35
   1  10  11  504.99   18.75
   1 -10  11  550.64   19.04
   1  10  11  520.47   17.18
   1  10  11  538.12   18.29
  -1  10 -11  537.40   18.08
   1  10  11  528.06   17.03
  -1 -10 -11  572.32   20.41
   1 -10  12    6.32    2.02
   1  10  12   12.06    2.74
  -1  10 -12    9.36    2.44
  -1 -10 -12   10.31    2.45
   1 -10  12   11.87    2.49
  -1  10 -12    9.32    2.34
   1  10  12   10.57    2.40
  -1  10 -12   12.35    2.79
   1  10  12    8.10    2.23
  -1 -10 -12    9.90    2.53
  -1  10 -13  968.64   27.06
   1  10  13 1010.27   26.91
   1 -10  13  967.80   28.48
  -1  10 -13  987.17   26.59
  -1 -10 -13  957.31   29.89
   1  10  13 1003.33   25.90
  -1  10 -14  101.49    6.97
  -1  10 -14  108.57    6.96
   1  10  14  109.95    6.69
   1  10  14  112.00    7.07
  -1  10 -15  113.80    7.35
  -1  10 -15  112.97    7.06
   1  10  15  117.66    6.81
   1  10  15  119.72    7.17
  -1  10 -16   15.66    2.74
   1 -10  16   12.73    2.33
  -1 -10 -16   12.28    2.38
   1  10  16   13.57    2.39
  -1  10 -16   15.22    2.64
  -1 -10 -16   12.86    2.36
   1  10  16   10.12    1.93
   1  10  17  672.35   19.11
  -1 -10 -17  676.95   19.45
   1 -10  17  637.85   18.80
   1 -10  17  668.00   19.33
  -1  10 -17  625.30   19.26
  -1 -10 -17  649.44   19.04
   1 -10  17  666.43   19.04
  -1  10 -17  665.49   19.29
  -1 -10 -18    3.75    1.17
   1  10  18    6.83    1.78
   1 -10  18    4.11    1.37
  -1  10 -18   10.57    2.23
   1 -10  18    6.77    1.80
  -1 -10 -18    5.52    1.54
  -1  10 -18    2.33    1.13
   1 -10  18    6.28    1.79
   1  10  19   21.07    2.49
  -1 -10 -19   14.39    2.12
  -1 -10 -19   13.07    2.11
  -1  10 -19   18.60    2.46
   1 -10  19   21.16    2.60
  -1 -10 -19   15.22    2.14
  -1 -10 -19   13.62    2.10
   1 -10  19   19.87    2.58
  -1  10 -19   14.23    2.26
  -1 -10 -20    4.37    1.16
   1  10  20    5.23    1.32
  -1 -10 -20    4.19    1.24
   1 -10  20    3.52    1.18
  -1 -10 -20    4.07    1.09
  -1  10 -20    4.51    1.61
   1 -10  20    3.48    1.18
  -1  10 -20    2.61    1.14
  -1 -10 -20    5.58    1.65
   1  10  21  373.53   10.55
  -1  10 -21  328.49   10.30
  -1 -10 -21  338.78   10.55
  -1 -10 -21  366.03   10.85
   1 -10  21  359.24   10.70
  -1  10 -21  384.14   10.84
   1 -10  21  339.63   10.40
  -1  11  21  218.63    7.59
   1 -11 -21  213.95    7.64
   1  11 -21  217.71    7.74
   1 -11 -21  210.65    7.49
  -1 -11  21  216.97    7.75
   1 -11 -21  214.45    7.93
  -1 -11  21  219.98    7.88
   1 -11 -20  167.77    7.07
  -1  11  20  177.04    7.16
   1  11 -20  154.34    6.79
  -1 -11  20  150.12    6.57
   1 -11 -20  175.90    7.11
  -1 -11  20  184.26    7.35
   1  11 -20  177.35    7.26
   1 -11 -20  170.29    7.43
  -1 -11  20  173.93    7.34
  -1  11  19    0.50    0.87
   1 -11 -19    2.19    1.22
  -1 -11  19    1.87    0.94
   1  11 -19    1.82    0.90
   1 -11 -19    2.17    1.07
   1  11 -19    2.18    1.25
   1 -11 -19   -0.69    1.16
  -1 -11  19    1.70    1.04
  -1  11  18  168.03    7.83
   1 -11 -18  171.27    7.97
   1  11 -18  157.54    7.58
   1 -11 -18  159.52    7.77
   1  11 -18  167.75    7.80
  -1  11  18  156.14    7.14
   1 -11 -17  258.62   10.86
   1 -11 -17  272.14   10.88
   1  11 -17  258.86   10.55
  -1  11  17  257.10   10.07
  -1  11  17  268.22   10.65
   1 -11 -17  263.88   10.76
   1 -11 -16    7.72    2.05
   1  11 -16    2.73    1.55
  -1  11  16    5.72    1.72
   1  11 -16    4.24    1.85
   1 -11 -16    4.29    1.10
  -1  11  16    4.05    1.46
   1 -11 -15  156.06    8.70
   1  11 -15  147.85    8.38
   1  11 -15  147.29    8.09
  -1  11  15  162.82    8.08
   1 -11 -15  152.81    8.05
  -1  11  15  145.84    8.07
   1  11 -14  631.97   20.30
   1 -11 -14  678.46   21.33
  -1  11  14  643.27   20.18
  -1  11  14  636.79   19.37
   1  11 -14  658.46   19.98
  -1  11  14  648.97   19.27
   1 -11 -14  651.71   19.84
  -1 -11  13  341.95   15.02
   1  11 -13  348.31   14.19
   1 -11 -13  366.04   14.80
  -1 -11  13  338.29   15.06
  -1  11  13  379.85   14.34
  -1  11  13  379.62   13.76
   1  11 -13  353.39   13.69
  -1  11  13  367.34   13.26
   1 -11 -13  392.17   14.21
  -1  11  12    4.12    1.70
  -1 -11  12    2.19    0.99
   1  11 -12    3.57    1.93
  -1 -11  12    3.14    1.63
   1  11 -12    3.21    1.76
  -1  11  12    3.32    1.20
   1  11 -12    4.17    3.53
  -1  11  12    3.08    1.29
   1 -11 -12    2.82    0.97
   1 -11 -12    0.57    1.34
  -1 -11  11  241.43   11.65
   1  11 -11  217.01   11.23
  -1  11  11  222.04   11.72
  -1 -11  11  237.91   11.71
   1  11 -11  216.41   11.09
  -1  11  11  239.89   10.49
   1  11 -11  234.17   10.69
  -1  11  11  226.62   10.18
   1 -11 -11  220.54   10.50
   1 -11 -11  209.70   11.90
  -1 -11  10 1105.35   29.52
   1  11 -10 1037.75   29.11
  -1  11  10 1070.54   29.82
   1  11 -10 1014.16   28.92
  -1 -11  10 1074.28   29.37
   1 -11 -10 1008.30   30.76
  -1  11  10 1062.49   27.65
   1  11 -10  925.24   28.35
   1  11 -10  995.87   27.67
  -1  11  10 1042.07   27.48
   1 -11 -10 1035.44   30.63
   1  11  -9  149.37    8.74
  -1  11   9  145.47    8.78
  -1 -11   9  153.86    8.75
   1 -11  -9  157.12    9.79
  -1 -11   9  151.67    9.19
   1 -11  -9  130.91    8.78
   1  11  -9  149.61    8.85
  -1 -11   9  156.26    8.83
  -1  11   9  153.31    8.12
   1  11  -9  125.59    8.27
  -1  11   9  150.86    8.22
   1  11  -9  139.88    8.18
   1 -11  -9  169.23    9.91
  -1 -11   8    7.83    2.28
   1  11  -8    6.96    2.12
   1 -11  -8    3.86    1.53
   1  11  -8    5.58    2.09
   1  11  -8    7.69    1.85
  -1  11   8    4.70    1.60
   1  11  -8    8.06    2.21
  -1  11   8    8.75    2.13
  -1  11   8    9.01    2.23
   1 -11  -8    8.09    2.41
  -1 -11   8    8.21    2.07
  -1 -11   8    6.79    1.75
  -1 -11   7  561.57   18.94
  -1 -11   7  568.49   18.53
   1  11  -7  535.74   18.20
   1 -11  -7  553.82   19.52
  -1  11   7  550.70   18.41
  -1 -11   7  528.08   17.75
   1 -11  -6  130.92    8.51
   1  11  -6  126.61    7.67
  -1  11   6  132.01    7.84
   1 -11  -6  108.46    7.69
  -1 -11   6  129.53    7.75
  -1 -11   6  125.28    7.88
   1 -11  -5    3.65    1.51
  -1 -11   5    3.61    1.45
  -1  11   5    4.23    1.46
   1 -11  -5    5.76    2.02
  -1 -11   5    4.92    1.74
   1  11  -5    2.83    1.41
   1 -11  -4  119.48    7.90
   1 -11  -4  105.94    7.32
  -1 -11   4  131.64    7.62
   1  11  -4  115.77    7.39
  -1  11   4  114.14    7.11
  -1 -11   4  108.58    7.18
  -1 -11   4  109.15    7.58
   1 -11  -3  832.74   24.80
  -1 -11   3  875.67   24.76
   1 -11  -3  777.07   23.82
  -1 -11   3  886.98   24.18
   1  11  -3  823.73   24.07
  -1  11   3  841.01   23.46
  -1 -11   3  834.81   24.16
  -1 -11   3  790.79   24.62
   1 -11  -2  296.81   12.93
  -1 -11   2  310.49   13.02
   1 -11  -2  316.13   12.94
   1  11  -2  320.43   12.98
  -1  11   2  317.75   12.28
  -1 -11   2  328.93   12.81
  -1 -11   2  311.92   12.93
  -1 -11   2  298.66   13.13
   1 -11  -2  288.28   12.97
  -1 -11   1   46.33    4.70
   1 -11  -1   49.49    4.82
   1  11  -1   49.05    4.69
  -1 -11   1   49.58    4.50
  -1  11   1   43.21    4.16
   1 -11  -1   46.03    4.48
  -1  11   1   46.52    4.66
   1  11  -1   44.23    4.14
   1 -11  -1   38.64    4.32
  -1 -11   1   44.02    4.68
  -1 -11   1   45.15    4.55
  -1 -11   0 1017.97   27.48
   1 -11   0  964.84   26.62
   1  11   0  936.46   26.65
  -1 -11   0  941.91   26.11
   1  11   0  901.72   25.15
   1 -11   0  981.46   26.53
  -1  11   0  936.68   26.46
  -1  11   0  976.52   25.56
   1 -11   0  910.11   26.86
  -1 -11   0  983.45   27.21
  -1 -11   0  910.01   26.94
   1 -11   1  693.79   21.01
  -1 -11  -1  680.42   21.37
   1  11   1  644.90   19.74
   1 -11   1  694.14   20.78
  -1  11  -1  679.33   20.86
  -1 -11  -1  650.74   20.32
  -1  11  -1  652.06   19.57
   1 -11   1  659.96   21.18
  -1 -11  -1  613.34   20.80
   1 -11   2  575.15   18.68
  -1 -11  -2  563.25   19.03
   1 -11   2  605.55   18.63
  -1  11  -2  521.37   17.18
  -1  11  -2  551.84   18.47
   1  11   2  567.60   17.86
  -1 -11  -2  531.18   18.80
   1 -11   2  524.78   18.59
   1 -11   2  566.57   18.54
  -1 -11  -3    9.70    2.24
   1 -11   3    8.12    1.91
   1  11   3    7.49    1.83
  -1 -11  -3    7.55    2.05
   1 -11   3   11.52    2.43
  -1  11  -3    8.94    1.93
  -1 -11  -3   12.44    2.46
   1 -11   3    9.95    2.30
  -1  11  -3   12.68    2.56
   1 -11   3    9.43    2.17
   1 -11   4  436.49   15.87
  -1 -11  -4  401.45   15.89
   1  11   4  441.89   15.42
  -1  11  -4  420.98   15.46
  -1 -11  -4  419.01   15.54
   1 -11   4  426.32   15.30
   1 -11   4  431.11   15.69
   1 -11   4  389.00   15.66
   1 -11   5  437.63   15.68
  -1 -11  -5  393.01   15.52
   1 -11   5  334.93   14.64
   1 -11   5  362.04   14.57
  -1  11  -5  386.98   14.72
   1  11   5  402.21   14.92
  -1 -11  -5  406.24   15.33
   1 -11   5  386.97   14.47
   1 -11   6   54.15    5.08
  -1 -11  -6   48.50    5.05
   1 -11   6   48.62    4.60
  -1  11  -6   51.00    4.93
   1  11   6   50.29    4.73
  -1 -11  -6   45.98    4.79
   1 -11   6   44.32    4.50
   1 -11   6   42.98    4.59
  -1 -11  -7  605.95   20.24
   1  11   7  596.22   19.54
   1 -11   7  606.12   19.36
  -1  11  -7  576.28   19.31
   1 -11   7  571.69   19.61
  -1 -11  -7  589.95   19.96
  -1  11  -7  554.98   18.97
  -1  11  -7  493.90   18.04
   1  11   7  545.62   19.36
   1 -11   7  578.52   19.09
   1  11   7  492.70   16.96
   1  11   7  576.50   18.46
  -1  11  -7  525.77   18.67
  -1 -11  -7  609.79   20.05
   1 -11   7  662.34   20.56
  -1  11  -8  636.33   20.54
  -1 -11  -8  639.22   21.41
   1 -11   8  679.80   20.73
   1  11   8  633.28   20.42
   1 -11   8  548.81   19.79
  -1 -11  -8  606.34   20.99
  -1  11  -8  584.76   19.81
  -1  11  -8  535.41   18.89
   1  11   8  597.25   20.41
   1 -11   8  635.70   20.33
   1  11   8  607.04   18.56
  -1  11  -8  564.00   19.40
   1  11   8  616.15   19.14
   1  11   8  536.38   18.66
  -1 -11  -8  624.36   20.95
   1 -11   9  120.23    7.94
   1  11   9  130.50    8.33
  -1  11  -9  132.55    8.40
  -1 -11  -9  111.05    8.31
  -1  11  -9  129.71    8.11
   1  11   9  126.90    8.30
   1 -11   9  134.06    8.46
   1  11   9  122.06    7.23
   1  11   9  124.03    7.42
  -1  11  -9  116.97    7.74
  -1 -11  -9  141.08    9.00
   1  11  10    1.64    1.47
   1 -11  10    0.41    1.02
  -1  11 -10    0.90    0.92
  -1 -11 -10    2.12    1.41
  -1  11 -10    3.84    1.87
   1  11  10    4.26    1.64
   1 -11  10    6.57    1.91
   1  11  10    1.04    1.11
   1  11  10    0.93    1.01
  -1  11 -10    0.60    1.56
   1  11  10    2.98    1.52
  -1 -11 -10    5.23    2.06
   1 -11  11  159.83    9.65
   1  11  11  161.66    9.82
  -1  11 -11  163.29    9.82
  -1  11 -11  167.39    9.25
   1  11  11  170.41    9.66
   1  11  11  165.47    8.54
   1  11  11  169.04    9.07
  -1 -11 -11  165.62   10.37
  -1  11 -11  170.10    9.14
   1  11  11  167.15    8.42
   1 -11  11  167.20    9.94
   1 -11  12  682.03   23.51
  -1 -11 -12  766.58   23.44
  -1  11 -12  801.01   23.35
   1  11  12  775.44   22.90
   1 -11  12  738.21   24.53
  -1  11 -12  798.56   22.89
   1  11  12  819.40   21.99
  -1 -11 -12  684.58   24.80
  -1 -11 -13  261.00   11.87
  -1  11 -13  276.02   12.09
  -1  11 -13  282.99   11.93
   1  11  13  287.50   11.31
   1  11  13  267.42   11.65
   1 -11  14   75.72    5.68
  -1  11 -14   72.97    5.88
  -1  11 -14   74.93    5.68
   1  11  14   79.45    5.43
   1  11  14   77.25    5.63
   1 -11  15  414.39   14.39
  -1  11 -15  391.19   14.35
  -1  11 -15  401.45   14.24
   1  11  15  397.27   13.43
   1  11  15  383.84   13.78
   1 -11  16  205.63    9.29
  -1  11 -16  202.67    9.35
  -1  11 -16  190.74    8.91
  -1 -11 -16  201.89    9.01
   1 -11  16  200.74    8.91
   1  11  16  201.05    8.52
   1  11  16  200.47    8.95
  -1 -11 -16  198.07    9.06
   1 -11  17   19.57    2.55
  -1  11 -17   18.91    2.81
  -1  11 -17   18.63    2.64
  -1 -11 -17   16.50    2.39
   1 -11  17   19.14    2.58
   1  11  17   18.44    2.33
   1  11  17   18.93    2.56
  -1 -11 -17   16.70    2.42
  -1 -11 -18  158.84    7.28
   1  11  18  162.75    7.23
   1 -11  18  167.48    7.58
  -1  11 -18  144.76    7.26
   1 -11  18  168.42    7.40
  -1 -11 -18  158.77    7.18
  -1  11 -18  176.99    7.68
   1  11  19  193.13    7.46
  -1 -11 -19  181.33    7.34
  -1 -11 -19  190.09    7.37
  -1  11 -19  193.65    7.62
   1 -11  19  183.58    7.43
  -1  11 -19  169.97    7.38
  -1 -11 -19  181.04    7.61
   1 -11  19  180.41    7.53
   1  11  20  120.51    5.37
  -1 -11 -20  117.70    5.26
  -1  11 -20  120.91    5.42
   1 -11  20  122.94    5.57
  -1 -11 -20  124.83    5.61
  -1 -11 -20  105.68    5.37
  -1 -11 -20  129.22    5.40
   1 -11  20  128.49    5.57
  -1  11 -20  133.58    5.65
  -1  12  20  207.67    7.45
   1 -12 -20  228.65    7.83
  -1 -12  20  243.75    8.09
   1 -12 -20  231.39    7.73
  -1 -12  20  222.18    7.99
   1 -12 -20  227.72    8.09
  -1  12  19   13.95    1.88
   1 -12 -19   13.84    1.96
   1  12 -19   13.67    1.88
   1  12 -19   16.00    2.17
   1 -12 -19   16.63    2.14
  -1 -12  19   16.43    2.02
  -1 -12  19   12.07    1.80
   1 -12 -19   10.65    1.70
  -1 -12  18   91.89    5.38
  -1  12  18   91.14    5.19
   1 -12 -18   86.28    5.20
   1  12 -18   85.87    5.10
   1 -12 -18   87.80    5.18
   1  12 -18   88.55    5.30
  -1  12  18   88.31    4.85
  -1 -12  17   27.83    3.05
   1 -12 -17   27.59    3.07
  -1  12  17   32.67    3.30
   1 -12 -17   27.42    3.07
   1  12 -17   25.68    2.88
   1  12 -17   30.94    3.25
   1 -12 -17   27.24    3.00
  -1  12  17   26.72    2.84
   1 -12 -16  742.97   21.26
  -1  12  16  737.04   20.71
   1  12 -16  772.47   20.96
   1  12 -16  762.30   20.96
   1 -12 -16  703.08   20.08
  -1  12  16  782.64   20.44
   1 -12 -15   15.72    2.71
  -1  12  15   14.93    2.42
   1  12 -15   14.65    2.47
   1  12 -15   18.81    2.84
  -1  12  15   15.89    2.41
   1 -12 -15   14.88    2.31
   1 -12 -14    1.06    1.41
  -1  12  14    5.06    1.74
   1  12 -14    5.03    1.88
   1  12 -14    5.40    2.02
  -1  12  14    2.85    1.54
   1 -12 -14    3.58    1.35
   1 -12 -13   83.44    6.31
   1  12 -13   67.39    5.75
  -1  12  13   78.67    5.56
   1  12 -13   75.24    5.55
  -1  12  13   76.13    5.34
   1  12 -13   67.71    5.44
   1 -12 -13   67.78    5.24
   1  12 -12  906.71   26.56
   1  12 -12 1008.59   26.22
  -1  12  12  956.79   25.48
   1  12 -12  892.70   25.62
  -1  12  12  944.40   25.14
   1 -12 -12  930.96   25.64
   1 -12 -11    7.22    2.00
   1 -12 -11    7.45    2.38
   1  12 -11    7.48    2.18
  -1 -12  11    7.49    2.19
  -1  12  11    6.94    1.75
  -1  12  11    6.08    1.68
   1  12 -11    8.11    2.45
  -1 -12  11    8.23    2.31
   1  12 -10    0.79    1.20
   1 -12 -10    1.23    1.13
   1  12 -10    0.32    1.25
  -1 -12  10    1.97    1.18
  -1  12  10    1.45    1.22
  -1  12  10    3.22    1.36
   1  12 -10    1.51    1.33
  -1 -12  10    2.67    1.33
  -1  12  10    3.63    1.77
   1  12  -9   27.47    3.94
   1 -12  -9   26.21    3.92
   1  12  -9   27.38    3.40
  -1 -12   9   25.38    3.60
  -1  12   9   27.56    3.28
   1  12  -9   28.74    3.90
  -1  12   9   27.42    3.24
  -1  12   9   30.05    4.10
  -1 -12   9   28.88    3.86
   1 -12  -9   26.80    4.29
   1 -12  -8 1226.15   34.05
   1  12  -8 1277.18   31.57
  -1  12   8 1213.57   30.57
  -1  12   8 1266.03   31.59
   1  12  -8 1181.76   31.48
  -1  12   8 1228.22   33.20
   1 -12  -8 1235.17   34.82
  -1 -12   8 1302.12   33.50
   1  12  -8 1199.52   33.01
  -1  12   7   70.71    5.66
   1  12  -7   80.81    5.89
  -1  12   7   78.21    5.57
   1  12  -7   75.90    6.30
  -1  12   7   76.34    5.86
   1  12  -7   83.13    6.68
   1 -12  -7   85.77    7.15
  -1 -12   7   92.37    6.96
  -1  12   7   82.46    6.53
  -1  12   6  195.35    9.89
   1 -12  -6  236.44   12.30
   1  12  -6  225.60   10.25
   1  12  -6  199.90   10.16
  -1 -12   6  231.92   11.62
  -1  12   6  218.70    9.89
   1  12  -6  183.72   10.31
  -1  12   6  210.36   10.19
   1  12  -6  233.20   11.54
   1 -12  -6  231.77   11.92
  -1  12   6  240.02   11.44
  -1 -12   6  259.46   11.89
   1 -12  -5    4.18    1.59
  -1 -12   5    7.63    2.31
  -1  12   5    4.75    1.86
   1  12  -5    4.41    1.55
   1  12  -5    7.25    1.63
   1  12  -5    6.14    2.19
  -1 -12   5    1.60    1.21
  -1  12   5    4.34    1.48
  -1  12   5    4.36    1.45
   1  12  -5    6.22    2.16
  -1  12   5    1.82    1.39
   1 -12  -5    5.91    2.18
  -1 -12   5    2.69    1.25
  -1  12   4  603.25   19.59
   1  12  -4  574.65   19.26
   1  12  -4  600.51   19.21
  -1 -12   4  619.26   20.79
  -1 -12   4  566.20   21.11
  -1  12   4  581.21   18.69
   1 -12  -4  619.31   21.49
  -1 -12   4  668.17   21.40
  -1  12   4  621.89   20.05
   1  12  -4  646.86   21.01
  -1 -12   4  663.66   20.91
   1 -12  -4  613.64   20.97
  -1  12   3    5.76    1.68
   1  12  -3    6.61    1.69
  -1 -12   3   10.08    2.40
   1  12  -3    8.53    2.19
  -1 -12   3    7.62    2.51
  -1 -12   3    5.32    1.77
   1 -12  -3   10.07    2.59
   1 -12  -3    4.55    1.67
  -1  12   3    8.02    2.08
  -1 -12   3    8.43    2.09
  -1  12   3    6.87    1.78
  -1 -12   2  391.05   15.78
  -1 -12   2  340.07   15.32
   1 -12  -2  336.48   15.19
  -1 -12   2  414.76   15.55
   1 -12  -2  391.16   15.52
  -1  12   2  395.56   14.85
   1  12  -2  414.68   15.99
  -1 -12   2  421.83   16.18
   1 -12  -2  383.25   15.65
   1 -12  -1  701.61   23.78
  -1 -12   1  757.88   24.18
  -1 -12   1  698.93   23.87
  -1 -12   1  761.89   23.40
  -1  12   1  767.65   22.73
   1  12  -1  760.99   23.95
   1 -12  -1  789.67   23.88
  -1 -12   1  808.48   24.58
   1 -12  -1  778.44   24.04
   1 -12   0  374.74   15.92
  -1 -12   0  367.05   15.96
   1  12   0  383.26   14.71
  -1  12   0  393.91   14.78
  -1  12   0  408.52   16.03
  -1 -12   0  384.60   15.33
   1 -12   0  427.35   16.03
   1 -12   0  413.75   16.00
  -1 -12   0  431.74   16.53
   1 -12   1   51.62    5.39
  -1 -12  -1   56.75    5.71
   1 -12   1   66.02    5.85
  -1 -12  -1   80.33    6.68
   1  12   1   62.17    5.33
   1 -12   1   68.84    5.88
  -1  12  -1   60.71    5.24
  -1  12  -1   72.07    6.04
   1  12   2  711.38   21.59
  -1  12  -2  669.73   21.16
   1 -12   2  656.74   22.82
  -1 -12  -2  681.45   23.23
   1  12   2  691.79   21.04
   1 -12   2  784.24   23.39
  -1 -12  -2  745.90   23.66
   1 -12   2  773.18   23.19
   1  12   2  724.24   22.15
  -1  12  -2  746.03   23.20
  -1  12  -2  672.61   21.37
  -1 -12  -2  728.98   22.66
  -1 -12  -3   67.03    6.14
   1  12   3   64.07    5.16
   1 -12   3   65.19    5.83
  -1  12  -3   59.70    5.17
   1  12   3   64.70    5.66
  -1  12  -3   56.88    5.09
   1 -12   3   57.16    5.67
   1  12   3   63.88    5.11
   1  12   3   66.54    5.88
  -1  12  -3   66.83    5.89
  -1 -12  -3   73.42    6.11
   1  12   3   66.10    5.62
   1 -12   3   69.86    5.83
   1  12   4  286.93   12.02
   1 -12   4  314.19   13.66
  -1 -12  -4  293.90   13.73
  -1  12  -4  298.81   12.64
  -1  12  -4  304.54   12.57
   1 -12   4  307.72   13.55
   1 -12   4  246.21   12.88
   1  12   4  291.83   11.88
   1  12   4  300.40   13.23
   1  12   4  300.43   13.02
  -1 -12  -4  316.43   13.54
  -1  12  -4  296.24   13.31
   1 -12   4  316.22   13.35
  -1 -12  -5   65.87    6.06
   1 -12   5   68.47    6.09
   1  12   5   61.53    5.19
  -1  12  -5   61.88    5.33
  -1  12  -5   65.44    5.37
   1 -12   5   59.39    5.80
   1  12   5   67.86    5.29
   1  12   5   54.38    5.01
   1  12   5   65.97    5.81
   1 -12   5   71.86    6.00
  -1 -12  -5   71.81    6.17
  -1  12  -5   58.86    5.67
   1 -12   6 1049.66   29.77
   1  12   6 1011.32   27.91
   1  12   6  989.81   28.82
  -1  12  -6  971.67   27.84
  -1  12  -6 1017.99   27.84
  -1 -12  -6 1043.76   29.91
   1  12   6 1113.60   27.67
   1  12   6  962.90   27.51
  -1  12  -6 1058.93   29.88
   1 -12   6 1030.53   29.03
   1  12   6 1088.13   29.87
  -1 -12  -6 1080.08   30.29
   1  12   7   11.47    2.57
  -1 -12  -7   12.58    2.80
   1 -12   7   10.47    2.40
  -1 -12  -7   10.18    2.67
  -1  12  -7   11.25    2.59
  -1  12  -7    8.92    2.41
  -1  12  -7    6.80    1.76
   1  12   7   14.26    2.59
  -1  12  -7    7.40    1.71
   1  12   7    8.60    1.98
   1  12   7    9.45    2.21
   1 -12   7    8.66    2.41
  -1 -12  -7   13.99    2.96
   1  12   7    9.09    2.17
   1  12   8   19.79    3.40
  -1 -12  -8   24.44    3.76
   1 -12   8   19.84    3.11
  -1  12  -8   17.60    3.22
  -1  12  -8   22.62    3.59
   1  12   8   20.40    3.20
  -1  12  -8   18.96    3.01
   1 -12   8   18.56    3.14
   1  12   8   19.06    2.83
  -1  12  -8   18.35    3.21
   1  12   8   23.51    3.34
   1 -12   8   20.89    3.57
   1  12   8   20.75    3.12
  -1 -12  -8   16.79    3.27
   1 -12   9  104.87    7.64
   1  12   9   92.90    7.31
  -1  12  -9   93.27    7.51
  -1  12  -9  111.85    7.27
   1  12   9  106.69    7.46
   1 -12   9   90.05    7.17
   1  12   9  111.69    6.71
  -1  12  -9  102.51    7.17
   1  12   9  102.43    6.68
  -1 -12  -9  109.02    8.16
   1  12   9  104.04    6.97
   1 -12   9  105.08    7.91
   1 -12  10  852.48   26.51
  -1  12 -10  930.18   25.69
   1  12  10  911.87   26.19
   1  12  10  895.87   24.03
  -1  12 -10  912.13   25.16
   1 -12  10  770.05   26.00
   1  12  10  929.61   23.86
  -1 -12 -10  809.99   27.09
   1 -12  10  755.73   25.66
  -1  12 -11   54.18    5.07
  -1  12 -11   50.27    4.82
   1  12  11   52.39    4.48
  -1 -12 -12   31.02    3.68
   1 -12  12   35.84    3.95
  -1  12 -12   28.22    3.76
  -1  12 -12   42.21    6.35
   1  12  12   40.50    3.92
   1  12  12   34.83    3.95
  -1 -12 -13  140.67    8.00
   1 -12  13  154.47    8.26
  -1  12 -13  150.24    8.36
  -1  12 -13  164.19    8.47
   1  12  13  163.71    7.91
   1  12  13  146.90    8.02
  -1  12 -14  575.80   18.31
   1 -12  14  581.42   18.09
  -1  12 -14  605.74   18.34
   1 -12  14  613.05   18.08
   1  12  14  595.09   17.37
   1  12  14  569.30   17.76
  -1  12 -15   44.29    4.26
   1 -12  15   48.08    4.20
   1 -12  15   44.85    4.01
  -1  12 -15   48.95    4.27
   1  12  15   53.31    4.17
  -1 -12 -15   47.04    4.13
   1  12  15   48.07    4.09
  -1  12 -16  119.13    6.72
   1 -12  16  117.04    6.49
   1  12  16  126.77    6.58
  -1 -12 -16  133.57    6.77
  -1  12 -16  127.24    6.79
  -1 -12 -16  125.51    6.52
   1 -12  16  125.91    6.55
   1  12  16  119.97    6.09
  -1  12 -17   22.27    2.58
  -1  12 -17   21.50    2.61
   1 -12  17   25.58    2.87
   1  12  17   23.15    2.51
  -1 -12 -17   21.98    2.54
   1 -12  17   24.90    2.71
  -1 -12 -17   22.03    2.51
  -1  12 -17   27.92    2.87
   1  12  17   23.56    2.45
  -1 -12 -18  162.12    6.78
   1  12  18  155.69    6.65
   1 -12  18  157.59    6.89
   1 -12  18  160.17    6.73
  -1  12 -18  175.60    7.13
  -1 -12 -18  164.16    6.70
  -1  12 -18  161.76    6.88
   1  12  19    4.07    1.15
  -1 -12 -19    5.04    1.11
   1 -12  19    3.62    0.93
  -1 -12 -19    1.63    0.89
  -1 -12 -19    3.83    1.06
  -1  12 -19    5.41    1.13
  -1 -12 -19    5.46    1.10
   1 -12  19    5.24    1.17
   1 -13 -19   44.33    2.98
  -1 -13  19   46.06    3.16
   1 -13 -19   40.33    2.79
   1 -13 -19   45.24    3.14
   1  13 -18   85.33    4.73
   1 -13 -18   75.53    4.37
  -1 -13  18   89.23    4.80
  -1  13  18   78.52    4.38
   1 -13 -18   98.48    4.99
   1 -13 -18   92.77    4.79
  -1 -13  18  107.74    5.26
  -1  13  18   85.93    4.41
   1  13 -17  291.81   10.14
  -1 -13  17  267.03    9.88
   1 -13 -17  273.55    9.94
  -1  13  17  264.65    9.60
   1 -13 -17  287.23   10.08
  -1 -13  17  312.02   10.44
   1 -13 -17  290.76   10.04
  -1  13  17  298.37    9.78
   1  13 -16   30.33    3.08
   1 -13 -16   29.54    3.13
  -1 -13  16   30.84    3.10
   1 -13 -16   29.40    3.08
  -1  13  16   27.18    2.84
   1 -13 -16   27.78    3.00
  -1  13  16   35.18    3.17
  -1 -13  15  256.95   10.39
   1 -13 -15  280.02   10.98
   1 -13 -15  253.71    9.92
  -1  13  15  296.45   10.40
   1  13 -15  288.18   10.87
   1 -13 -14   29.70    3.48
  -1  13  14   28.26    3.12
   1 -13 -14   28.89    3.11
   1  13 -14   33.04    3.54
   1  13 -13  400.96   14.06
   1 -13 -13  390.92   14.54
  -1  13  13  409.64   13.74
  -1  13  13  411.21   13.69
   1 -13 -13  386.88   13.51
   1  13 -12    0.55    1.24
   1 -13 -12    3.41    1.77
  -1  13  12    1.75    1.34
  -1  13  12    2.48    1.28
   1 -13 -12    3.78    1.44
  -1  13  11  511.73   16.45
   1  13 -11  518.93   16.97
  -1  13  11  518.33   16.56
   1 -13 -11  499.05   16.57
  -1  13  10   10.31    2.19
   1  13 -10   13.26    2.37
  -1  13  10    9.67    2.15
   1 -13 -10   10.14    2.19
  -1  13   9  275.62   11.41
  -1  13   9  263.76   10.96
   1  13  -9  266.67   11.33
   1 -13  -8   40.63    5.01
  -1 -13   8   37.49    4.81
  -1  13   8   39.03    3.86
   1  13  -8   45.30    4.36
  -1  13   8   44.12    4.40
  -1 -13   8   34.79    4.43
  -1  13   7  506.42   17.14
  -1 -13   7  551.27   19.82
  -1  13   7  466.03   15.70
   1  13  -7  505.81   16.72
  -1  13   7  528.04   17.21
  -1  13   7  499.18   18.66
   1 -13  -7  478.71   19.33
  -1 -13   7  494.28   18.79
   1  13  -7  480.69   18.84
  -1  13   6  252.78   11.33
  -1 -13   6  275.81   13.30
   1  13  -6  286.94   11.65
   1  13  -6  253.20   11.51
  -1  13   6  273.85   11.12
  -1  13   6  260.83   11.50
   1  13  -6  231.55   11.58
   1  13  -6  268.73   13.21
  -1 -13   6  277.38   13.15
   1 -13  -6  256.45   13.23
  -1  13   6  262.84   12.69
  -1  13   5   13.16    2.47
   1 -13  -5   16.32    3.22
  -1 -13   5   13.88    2.99
   1  13  -5   13.15    2.42
   1  13  -5   15.05    2.59
   1  13  -5   13.74    2.64
  -1  13   5   12.38    2.30
   1  13  -5   13.61    2.82
  -1  13   5   11.23    2.51
   1 -13  -5   11.66    2.77
  -1 -13   5    8.34    2.24
   1 -13  -4   24.09    4.02
  -1 -13   4   28.42    4.04
   1  13  -4   25.21    3.41
   1  13  -4   25.53    3.30
  -1  13   4   25.19    3.70
  -1  13   4   24.35    3.28
   1  13  -4   25.51    3.69
  -1  13   4   27.72    3.49
   1  13  -4   18.65    3.11
  -1  13   4   19.63    3.22
  -1 -13   4   29.85    4.10
   1 -13  -4   22.10    3.55
  -1 -13   3 1293.26   34.51
   1 -13  -3 1232.93   34.42
  -1  13   3 1164.25   30.53
  -1  13   3 1184.43   30.91
   1  13  -3 1178.19   31.07
  -1  13   3 1124.25   31.87
   1  13  -3 1203.86   31.51
   1  13  -3 1084.27   31.52
  -1  13   3 1201.95   32.58
   1  13  -3 1263.42   34.27
  -1 -13   3 1256.09   33.68
   1 -13  -3 1158.41   33.30
   1 -13  -2   37.54    4.79
  -1 -13   2   46.60    5.14
  -1  13   2   42.48    4.27
  -1  13   2   43.02    4.65
  -1  13   2   45.66    4.28
   1  13  -2   39.75    4.14
   1  13  -2   43.76    4.52
   1  13  -2   38.05    4.45
  -1  13   2   41.21    4.64
  -1 -13   2   36.38    4.51
   1 -13  -2   40.74    4.94
   1  13  -2   45.03    5.15
   1 -13  -1    7.95    2.31
  -1 -13   1    5.30    1.97
  -1  13   1    5.66    1.62
   1  13  -1    6.47    1.99
  -1  13   1   10.35    2.45
  -1  13   1    9.40    2.19
   1  13  -1    6.82    1.99
   1  13  -1    8.25    2.27
   1 -13  -1    5.27    2.03
  -1  13   1    9.01    2.34
  -1 -13   1    7.44    2.05
   1 -13   0   23.55    3.77
  -1 -13   0   19.25    3.56
  -1  13   0   17.84    2.98
   1  13   0   16.87    2.80
  -1  13   0   23.83    3.41
  -1  13   0   18.60    2.81
   1  13   0   21.30    3.13
   1  13   0   19.92    3.11
   1  13   0   22.84    3.48
  -1  13   0   17.67    3.15
   1 -13   0   21.29    3.60
   1 -13   1 1500.30   38.11
  -1 -13  -1 1532.60   39.23
   1  13   1 1434.57   36.31
  -1  13  -1 1439.30   35.30
  -1  13  -1 1462.21   36.37
  -1  13  -1 1330.53   34.66
   1  13   1 1427.74   35.05
   1  13   1 1366.27   36.27
  -1  13  -1 1376.24   38.04
  -1  13  -1 1397.01   36.42
   1 -13   1 1491.44   38.14
   1  13   1 1232.68   35.46
   1  13   2    9.21    1.99
   1 -13   2   13.64    2.76
  -1 -13  -2   17.99    3.49
   1  13   2    7.53    1.71
  -1  13  -2   12.10    2.48
   1  13   2   12.53    2.68
  -1  13  -2   11.19    2.44
  -1  13  -2   10.32    2.44
   1  13   2   12.26    2.37
   1  13   2   10.80    2.26
   1  13   2    7.60    2.11
   1 -13   2    9.55    2.34
  -1 -13  -2    6.29    2.04
  -1 -13  -3  182.80   10.94
   1 -13   3  205.35   11.11
   1  13   3  187.15    9.31
   1  13   3  189.27    9.35
   1  13   3  189.93    9.24
   1  13   3  172.49    9.63
  -1  13  -3  197.71    9.73
  -1  13  -3  185.16    9.67
   1  13   3  178.46    9.96
  -1  13  -3  172.26   10.43
  -1 -13  -3  188.43   10.52
   1 -13   3  196.06   10.75
   1  13   3  174.10   10.01
  -1  13  -4  290.26   12.10
  -1  13  -4  267.88   11.76
  -1 -13  -4  242.43   12.96
   1  13   4  280.71   11.70
   1 -13   4  276.15   13.24
   1  13   4  278.23   11.75
   1 -13   4  266.03   12.85
  -1  13  -4  253.13   13.06
  -1 -13  -4  261.66   12.79
   1  13   4  248.78   12.33
   1  13   4  254.07   10.99
  -1  13  -5  684.68   21.29
  -1  13  -5  717.94   21.45
   1  13   5  717.62   20.64
   1  13   5  718.42   21.03
   1  13   5  723.05   21.31
   1 -13   5  687.86   23.23
   1  13   5  646.74   22.49
  -1  13  -5  638.32   23.01
   1 -13   5  706.90   23.11
  -1 -13  -5  659.23   22.88
  -1  13  -6    6.37    1.75
   1  13   6    5.43    1.75
  -1  13  -6    6.05    1.84
  -1  13  -6    3.82    2.02
   1  13   6    7.68    1.99
   1 -13   6    5.65    2.11
   1  13   6    5.09    1.65
   1  13   6    8.46    2.05
   1 -13   6    6.93    2.13
   1  13   6    4.52    1.75
  -1 -13  -6    4.92    1.71
   1  13   7  403.47   14.24
   1  13   7  415.13   15.18
  -1 -13  -7  431.08   17.32
   1 -13   7  395.84   16.86
   1  13   7  450.40   15.01
  -1  13  -7  442.99   15.42
  -1  13  -7  415.21   15.36
   1  13   7  431.97   16.17
   1 -13   7  418.45   16.71
   1  13   8   16.99    2.66
   1  13   8   14.53    2.47
   1  13   8   13.55    2.52
  -1  13  -8   11.48    2.43
  -1  13  -8   15.22    2.76
   1  13   8   12.94    2.53
   1  13   9  688.19   20.11
   1  13   9  713.37   20.23
   1  13   9  680.07   20.87
  -1  13  -9  681.69   20.98
   1  13   9  688.03   21.73
  -1  13  -9  703.62   20.88
   1  13  10   38.47    3.83
   1  13  10   43.55    4.58
  -1  13 -10   43.22    4.28
   1  13  10   44.28    4.06
   1 -13  11  836.53   23.09
  -1  13 -11  795.14   22.68
   1  13  11  816.28   22.07
  -1  13 -12   18.91    2.82
   1 -13  12   16.80    2.60
   1  13  12   17.56    2.47
  -1 -13 -12   16.23    2.65
  -1  13 -13   94.07    5.94
  -1 -13 -13   91.28    5.91
   1 -13  13   93.83    5.90
   1  13  13   90.32    5.42
  -1  13 -14   31.85    3.30
   1 -13  14   28.77    3.15
   1  13  14   30.69    3.21
   1 -13  14   35.94    3.51
   1  13  14   34.28    3.28
  -1  13 -15  411.13   13.24
   1 -13  15  376.51   12.97
  -1 -13 -15  427.59   13.32
   1  13  15  372.40   12.65
   1 -13  15  448.97   13.63
   1  13  15  436.52   12.96
  -1  13 -16   26.37    2.81
   1 -13  16   21.81    2.52
  -1 -13 -16   22.41    2.49
   1  13  16   19.51    2.35
   1 -13  16   23.00    2.56
  -1 -13 -16   22.86    2.54
   1  13  16   25.22    2.50
  -1  13 -17   27.19    2.64
   1 -13  17   26.67    2.56
   1  13  17   24.72    2.43
  -1 -13 -17   26.77    2.52
   1  13  17   26.82    2.34
  -1 -13 -17   27.36    2.51
   1 -13  17   28.95    2.61
   1 -13  18    0.80    0.62
  -1 -13 -18    2.74    0.80
  -1  13 -18    3.05    0.96
   1 -14 -17   64.18    3.82
  -1  14  17   63.60    3.64
   1 -14 -17   65.61    3.83
  -1 -14  17   69.76    4.09
   1  14 -17   60.80    3.81
   1  14 -16  234.09    8.66
   1 -14 -16  211.70    8.32
   1 -14 -16  228.90    8.50
  -1 -14  16  237.96    8.78
   1 -14 -16  231.12    8.44
  -1  14  16  232.03    8.22
   1  14 -15  169.15    7.53
  -1 -14  15  184.02    7.73
  -1  14  15  168.38    7.17
   1 -14 -15  167.97    7.64
   1 -14 -14   34.34    3.45
  -1  14  14   40.41    3.49
   1  14 -14   37.01    3.46
   1 -14 -13  142.70    7.55
   1  14 -13  144.52    7.31
  -1  14  13  133.38    6.65
   1 -14 -13  125.73    6.50
  -1  14  12  732.83   19.55
   1 -14 -12  674.18   20.21
   1 -14 -12  645.58   18.88
  -1  14  12  680.87   18.93
   1  14 -12  688.80   19.69
  -1  14  11   58.81    4.60
   1 -14 -11   44.63    3.97
  -1  14  11   49.46    4.31
   1  14 -11   51.81    4.51
  -1  14  10   50.38    4.36
   1 -14 -10   41.06    3.91
  -1  14  10   53.22    4.46
   1  14 -10   45.84    4.20
  -1  14   9  189.38    8.71
   1 -14  -9  178.32    8.76
   1  14  -9  188.27    9.11
  -1  14   9  192.54    9.09
  -1  14   8  505.61   16.11
  -1  14   8  541.53   17.22
   1  14  -8  496.28   16.63
  -1  14   7  164.73    8.14
  -1  14   7  164.11    8.57
  -1  14   7  161.58    8.55
   1  14  -7  150.27    8.17
  -1  14   6  182.32    8.73
  -1  14   6  173.70    8.98
  -1  14   6  187.61    9.30
   1  14  -6  180.47    9.05
   1  14  -6  185.72    9.40
  -1  14   5  451.13   15.14
  -1  14   5  451.56   15.62
   1  14  -5  433.88   15.42
   1  14  -5  430.58   15.66
   1  14  -4  439.19   15.54
   1  14  -4  429.17   15.21
  -1 -14   4  413.29   17.64
  -1  14   4  430.91   15.11
   1 -14  -4  380.61   17.38
  -1  14   4  440.42   14.93
   1  14  -4  403.22   15.57
  -1 -14   4  380.93   16.85
  -1  14   3    3.40    1.17
  -1  14   3    6.88    2.11
   1  14  -3    5.03    1.65
   1  14  -3    4.68    2.09
  -1 -14   3    2.10    1.44
   1 -14  -3    2.81    1.22
  -1  14   3    4.39    1.87
   1  14  -3    5.74    1.80
  -1 -14   3    3.89    1.70
   1  14  -2  313.33   12.62
  -1  14   2  314.36   12.27
  -1  14   2  293.98   12.95
   1  14  -2  311.36   12.59
   1 -14  -2  299.70   14.69
  -1 -14   2  297.72   14.66
  -1  14   2  330.60   12.57
   1  14  -2  300.77   13.06
  -1  14   1  194.59    9.34
   1 -14  -1  183.30   10.98
  -1 -14   1  172.56   10.91
   1  14  -1  179.84    9.84
  -1  14   1  183.92    9.15
   1  14  -1  186.02    9.54
  -1  14   1  182.29    9.85
   1  14  -1  198.42    9.67
  -1  14   0  372.09   13.87
   1  14   0  359.71   13.61
  -1 -14   0  347.60   16.13
   1  14   0  339.77   12.95
   1 -14   0  364.16   16.17
   1  14   0  368.15   14.62
   1  14   0  378.61   14.43
  -1  14   0  374.33   14.62
  -1  14   0  365.25   13.67
   1  14   1   60.27    5.41
  -1  14  -1   62.46    5.16
  -1  14  -1   55.09    5.11
  -1 -14  -1   44.34    5.46
   1 -14   1   49.08    5.45
   1  14   1   52.09    4.53
   1  14   1   55.14    4.71
  -1  14  -1   58.50    4.95
   1  14   1   56.16    5.21
   1 -14   1   46.30    5.31
  -1  14  -2  462.81   16.27
   1  14   2  465.38   16.54
  -1  14  -2  455.39   15.76
   1 -14   2  420.50   17.54
   1  14   2  445.79   15.29
   1  14   2  447.30   15.35
   1  14   2  460.24   16.66
   1 -14   2  430.16   17.87
   1  14   3  541.73   17.16
   1  14   3  521.41   17.49
   1  14   3  559.13   17.51
  -1 -14  -3  449.34   19.22
   1 -14   3  503.32   19.61
  -1  14  -3  547.41   17.98
  -1  14  -3  560.00   17.78
   1 -14   3  491.55   19.49
   1  14   4   93.99    6.19
  -1  14  -4   88.87    6.32
  -1  14  -4   92.24    6.42
   1  14   4   97.14    6.43
   1  14   4   96.30    6.48
   1  14   5  232.64   10.11
   1  14   5  216.36   10.74
  -1  14  -5  230.35   10.65
  -1  14  -5  238.11   10.72
   1  14   5  235.99   10.37
   1  14   5  240.44   10.70
   1  14   6  712.93   20.38
  -1  14  -6  691.00   21.09
  -1  14  -6  686.54   20.97
   1  14   6  697.17   21.82
   1  14   6  726.58   20.73
   1  14   6  682.54   20.81
   1  14   7  355.45   12.83
  -1  14  -7  355.61   13.55
   1  14   7  356.51   14.18
  -1  14  -7  348.49   13.51
   1  14   7  368.96   13.21
   1  14   7  359.32   13.59
   1  14   8    4.68    1.47
   1  14   8    5.45    1.90
   1  14   8    2.05    1.22
  -1  14  -8    2.95    1.26
   1  14   8    4.34    1.66
  -1  14  -8    6.45    1.98
   1  14   9   11.36    2.05
   1  14   9   15.92    2.57
  -1  14  -9   14.55    2.61
   1  14   9   20.96    3.06
  -1  14  -9   19.39    2.87
   1  14  10  826.14   21.67
  -1  14 -10  823.81   22.49
  -1 -14 -11   39.59    3.93
   1 -14  11   39.67    3.78
   1  14  11   35.43    3.31
  -1  14 -11   37.61    3.76
  -1 -14 -12   92.90    5.89
   1 -14  12  111.52    6.25
   1  14  12  112.71    5.96
  -1  14 -12  106.96    6.19
  -1 -14 -13  252.35    9.95
  -1  14 -13  283.16   10.47
   1 -14  13  282.66   10.43
   1  14  13  293.51   10.11
  -1 -14 -14  173.40    7.48
  -1  14 -14  161.39    7.33
   1 -14  14  166.26    7.40
   1  14  14  174.55    7.14
  -1 -14 -15    2.29    1.01
  -1  14 -15    2.17    1.13
   1 -14  15    1.01    0.73
  -1 -14 -15    1.51    0.95
   1  14  15    1.04    0.72
  -1 -14 -16   23.93    2.29
  -1  14 -16   25.25    2.47
   1 -14  16   28.54    2.54
  -1 -14 -16   24.71    2.28
   1  14  16   26.82    2.34
   1 -15 -16   35.64    2.64
   1  15 -16   35.35    2.72
   1 -15 -16   32.55    2.49
  -1  15  16   36.66    2.57
   1 -15 -15   13.75    1.82
   1 -15 -15   17.08    2.04
  -1 -15  15   12.43    1.69
   1 -15 -15   15.29    1.88
  -1  15  15   16.96    1.91
   1  15 -15   15.36    2.02
   1 -15 -14  391.90   12.32
  -1 -15  14  381.71   11.91
  -1  15  14  394.79   11.65
   1  15 -14  410.20   12.46
   1 -15 -13   87.67    5.34
  -1 -15  13   85.44    5.03
   1  15 -13   97.18    5.52
  -1  15  13   93.22    5.05
   1  15 -12    8.97    1.81
   1 -15 -12    6.70    1.70
  -1  15  12    7.70    1.81
  -1  15  11   84.09    5.12
   1  15 -11   84.77    5.46
   1 -15 -11   76.54    5.40
  -1  15  11   86.59    5.17
  -1  15  10  643.15   17.83
   1  15 -10  611.03   18.20
  -1  15  10  618.52   17.74
  -1  15   9    9.64    2.03
   1  15  -9    9.48    2.19
   1 -15  -9    9.50    1.81
  -1  15   9   10.31    2.02
  -1  15   8  206.84    8.80
   1  15  -8  202.30    9.23
  -1  15   8  220.32    9.25
  -1  15   7  141.13    7.22
   1  15  -7  136.50    7.51
  -1  15   7  141.09    7.55
  -1  15   7  138.26    7.35
  -1  15   6  532.06   16.18
   1  15  -6  507.60   16.56
   1 -15  -6  467.53   16.44
  -1  15   6  521.85   16.46
  -1  15   6  505.45   16.46
  -1  15   5    2.76    1.39
   1  15  -5   -0.79    1.56
  -1  15   5    1.35    1.08
  -1  15   5   -0.23    1.23
  -1  15   4   81.63    5.63
   1  15  -4   75.78    5.67
  -1  15   4   72.91    5.49
  -1  15   3  279.52   11.30
   1  15  -3  284.67   11.89
   1  15  -3  304.21   11.69
  -1  15   3  284.82   11.52
  -1  15   2  264.55   10.82
   1  15  -2  244.25   10.95
  -1  15   2  245.55   11.36
   1  15  -2  239.39   10.96
  -1  15   2  252.98   10.68
   1  15  -2  233.63   10.22
  -1  15   1   -0.59    1.28
  -1  15   1    0.40    1.56
  -1  15   1    3.48    1.66
   1  15  -1   -0.56    1.56
   1  15  -1    4.21    1.63
   1  15  -1   -0.88    1.49
  -1  15   0  725.05   21.03
   1  15   0  700.40   20.74
  -1  15   0  725.21   22.00
  -1  15   0  743.24   21.29
   1  15   0  753.99   22.10
   1  15   0  716.61   21.77
   1  15   0  690.57   20.37
   1  15   1  210.28    9.46
   1  15   1  192.85    9.17
  -1  15  -1  186.21    9.57
  -1  15  -1  188.64    9.31
   1  15   1  205.84   10.06
   1  15   2   93.34    6.09
   1  15   2   97.03    6.21
  -1  15  -2   96.03    6.55
  -1  15  -2   89.82    6.11
   1  15   3    2.49    1.31
   1  15   3    1.13    0.97
   1  15   3    2.37    1.13
  -1  15  -3    0.86    1.32
  -1  15  -3    0.71    1.17
   1  15   4  796.08   22.62
   1  15   4  772.25   22.33
   1  15   4  823.92   22.39
  -1  15  -4  838.98   23.07
  -1  15  -4  818.49   23.24
   1  15   4  792.29   23.45
   1  15   5   19.17    2.65
   1  15   5   24.32    3.07
   1  15   5   20.39    2.92
  -1  15  -5   20.73    3.02
  -1  15  -5   23.56    3.14
   1  15   5   21.54    3.08
   1  15   6   73.62    5.38
   1  15   6   69.82    5.11
   1  15   6   77.45    5.32
   1  15   6   80.59    5.99
  -1  15  -6   79.72    5.68
  -1  15  -6   75.44    5.55
   1  15   7  121.43    6.96
   1  15   7  138.28    7.20
   1  15   7  130.83    6.92
   1  15   7  127.61    7.53
  -1  15  -7  129.12    7.34
  -1  15  -7  134.65    7.30
   1  15   8  935.87   25.21
   1  15   8 1036.35   25.25
  -1  15  -8 1016.49   26.00
  -1  15  -8  951.22   25.33
   1  15   8  968.24   26.12
   1  15   9  210.92    8.71
   1  15   9  203.14    9.28
  -1  15  -9  185.58    8.74
  -1 -15 -10    8.17    1.76
   1  15  10   12.43    2.28
  -1  15 -10   11.54    2.16
  -1 -15 -11   95.98    5.69
   1 -15  11   89.96    5.28
   1  15  11  103.89    5.47
  -1  15 -11   93.32    5.65
  -1 -15 -12  177.55    7.66
  -1  15 -12  205.96    8.29
   1 -15  12  184.33    7.61
   1  15  12  202.29    7.70
   1 -15  12  177.01    7.56
  -1  15 -13   -0.38    1.05
   1 -15  13    2.26    0.84
   1  15  13    2.34    0.98
   1 -15  13    2.83    1.09
  -1 -15 -14  118.06    5.45
  -1  15 -14  125.83    5.71
   1  15  14  129.80    5.45
   1 -15  14  110.92    5.14
  -1 -15 -14  129.57    5.55
   1 -15  14  114.82    5.36
  -1  15 -15   39.94    2.86
   1 -15  15   38.65    2.83
  -1 -15 -15   40.49    2.71
   1  15  15   42.99    2.79
  -1  16  14    2.73    0.89
   1 -16 -14    2.49    0.87
   1  16 -14    1.63    0.84
   1  16 -13   66.30    4.09
  -1  16  13   73.62    3.97
   1 -16 -13   66.44    4.07
   1  16 -12   36.14    3.14
  -1  16  12   31.73    2.73
   1 -16 -12   34.02    3.05
   1  16 -11  193.09    8.04
  -1  16  11  206.22    7.83
   1 -16 -11  192.14    8.17
   1  16 -10    2.06    1.10
   1 -16 -10    1.88    0.96
   1  16 -10    3.33    1.18
  -1  16  10    2.36    1.20
  -1  16   9  780.65   19.83
   1  16  -9  778.08   20.61
   1  16  -9  729.56   19.85
  -1  16   9  767.53   20.10
  -1  16   8    4.37    1.40
   1  16  -8    2.12    1.05
  -1  16   8    5.72    1.42
   1  16  -8    2.63    1.25
  -1  16   7   16.61    2.38
   1  16  -7   13.22    2.32
  -1  16   7   15.63    2.32
  -1  16   7   13.98    2.16
   1  16  -7   17.99    2.48
  -1  16   6    3.81    1.52
   1  16  -6    3.64    1.69
   1  16  -6    1.82    0.92
  -1  16   6    2.98    1.29
  -1  16   6    2.00    1.07
  -1  16   5  582.25   16.71
   1  16  -5  561.88   17.24
   1 -16  -5  538.76   16.87
  -1  16   5  523.73   16.46
  -1  16   5  554.02   16.83
   1  16  -5  556.55   16.67
  -1  16   4    1.18    0.92
   1  16  -4    1.20    1.08
  -1  16   4   -0.04    1.16
   1  16  -4   -0.11    1.51
   1  16  -3  123.13    6.76
  -1  16   3  124.65    6.85
  -1  16   3  135.18    6.93
   1  16  -3  127.32    7.19
   1  16  -2   28.23    3.22
  -1  16   2   27.91    3.12
  -1  16   2   28.01    3.15
   1  16  -2   28.51    3.48
  -1  16   1  764.09   21.23
   1  16  -1  745.34   20.84
   1  16  -1  741.89   21.80
   1  16   0    4.12    1.35
  -1  16   0    5.38    1.40
  -1  16   0    4.31    1.23
  -1  16   0    3.69    1.45
   1  16   1  220.80    9.46
   1  16   1  215.78    9.30
  -1  16  -1  216.62    9.87
  -1  16  -1  234.12    9.94
   1  16   2   24.16    2.91
   1  16   2   21.93    2.87
  -1  16  -2   25.51    3.25
  -1  16  -2   24.78    3.13
   1  16   3  543.02   16.61
   1  16   3  556.59   16.50
  -1  16  -3  520.28   16.86
   1  16   3  512.23   16.98
  -1  16  -3  563.89   17.04
   1  16   4   14.63    2.35
   1  16   4   14.70    2.24
   1  16   4   14.16    2.35
  -1  16  -4   16.47    2.68
  -1  16  -4   15.02    2.36
   1  16   4   13.23    2.34
   1  16   5   74.62    5.02
   1  16   5   75.33    5.19
  -1  16  -5   72.36    5.12
  -1  16  -5   73.99    5.33
   1  16   5   68.04    5.13
   1  16   6   17.04    2.38
   1  16   6   19.90    2.60
  -1  16  -6   19.40    2.65
  -1  16  -6   16.22    2.49
   1  16   6   17.85    2.72
   1  16   7  926.45   22.84
   1  16   7  875.86   23.04
  -1  16  -7  879.18   23.08
  -1  16  -7  909.63   23.65
   1  16   7  870.90   23.47
   1  16   8    3.84    1.48
   1  16   8    2.90    1.29
  -1  16  -8    2.87    1.11
  -1  16  -8    1.75    1.13
   1  16   9  346.41   10.98
  -1  16  -9  336.49   11.52
  -1 -16 -10   -0.22    0.75
   1  16  10    1.35    1.03
  -1  16 -10    1.06    0.99
  -1 -16 -11    9.15    1.56
  -1  16 -11    9.22    1.53
   1  16  11    8.34    1.48
  -1  16 -11    7.65    1.57
   1  16  12    1.62    0.73
  -1  16 -12    0.69    0.83
  -1 -16 -13  279.09    8.58
   1 -16  13  285.06    8.88
  -1  16 -13  280.53    8.98
   1  16  13  277.92    8.39
   1  17 -11  133.48    5.77
  -1  17  11  131.78    5.37
   1 -17 -11  128.45    5.66
   1  17 -10  222.39    8.11
  -1  17  10  213.88    7.60
   1 -17 -10  211.75    8.02
   1  17  -9   17.10    2.20
   1  17  -9   16.52    2.00
  -1  17   9   16.05    1.99
   1 -17  -9   15.25    2.06
   1  17  -8  125.06    6.11
   1  17  -8  113.67    5.62
  -1  17   8  111.84    5.49
  -1  17   7  104.52    5.35
   1  17  -7  100.84    5.63
  -1  17   7   91.34    5.01
   1  17  -7  105.01    5.45
  -1  17   6  504.97   14.01
   1  17  -6  481.26   14.47
  -1  17   6  410.48   13.08
  -1  17   6  443.42   13.59
   1  17  -6  472.27   13.89
  -1  17   5   21.66    2.57
   1  17  -5   21.95    2.65
  -1  17   5   18.83    2.49
   1  17  -5   21.68    2.64
  -1  17   4   10.13    1.75
   1  17  -4    6.11    1.74
   1 -17  -4    7.81    1.64
  -1  17   4   10.77    1.97
   1  17  -4    8.33    1.73
  -1  17   3  193.15    8.12
   1  17  -3  202.77    8.80
   1 -17  -3  182.91    8.21
  -1  17   3  191.08    8.25
   1  17  -3  205.03    8.40
   1  17  -2  255.98    9.61
  -1  17   2  248.70    9.59
  -1  17   2  253.32    9.51
  -1  17   2  224.95    9.52
  -1  17   1   23.71    2.78
   1  17  -1   24.54    2.79
  -1  17   1   23.30    2.62
   1  17   0  356.98   11.89
  -1  17   0  343.14   11.80
   1  17   1  268.93   10.13
  -1  17  -1  285.93   10.39
   1  17   1  287.84   10.94
  -1  17  -2   28.88    3.00
   1  17   2   24.88    2.79
   1  17   2   26.35    2.99
  -1  17  -2   26.15    3.03
  -1  17  -3   51.28    3.93
   1  17   3   49.49    3.95
  -1  17  -3   49.58    4.12
   1  17   3   55.43    4.33
   1  17   4  356.69   11.73
  -1  17  -4  338.04   11.37
  -1  17  -4  332.39   11.81
   1  17   4  331.26   11.80
   1  17   5  122.32    6.16
  -1  17  -5  125.85    6.21
   1  17   5  111.39    5.68
   1  17   5  117.38    6.25
   1 -17   5  106.86    5.87
  -1  17  -5  128.73    6.50
   1  17   6   82.63    4.75
  -1  17  -6   92.38    5.13
   1 -17   6   88.30    5.16
   1  17   6   82.44    5.02
  -1  17  -6   88.62    5.30
  -1  17  -7   76.84    4.53
   1  17   7   74.03    4.33
   1 -17   7   70.98    4.57
  -1  17  -7   75.60    4.75
  -1 -17  -8  316.05   10.67
   1  17   8  342.98   10.47
  -1  17  -8  346.18   10.80
  -1  17  -8  350.36   11.23
   1 -17   8  344.63   11.08
  -1 -17  -9  110.12    5.27
  -1  17  -9  114.23    5.31
   1  17   9  115.72    5.19
   1 -17   9  128.05    5.81
  -1  17  -9  122.69    5.79
   1  17  10    2.61    0.97
   1 -17  10    2.61    0.88
   1 -18  -8  304.82    9.45
   1  18  -7   21.90    2.06
   1 -18  -7   22.94    2.34
   1  18  -6   53.89    3.47
  -1  18   5  163.61    6.57
   1  18  -5  185.43    7.08
   1  18  -4  144.43    6.20
  -1  18   4  134.43    6.01
   1  18  -3   30.82    2.75
  -1  18   3   28.72    2.66
   1 -18  -3   27.41    2.54
   1  18  -2  211.11    8.24
   1  18  -2  216.61    8.00
  -1  18   2  208.26    7.95
   1 -18  -2  199.71    7.77
   1  18  -1   22.17    2.54
   1  18  -1   27.20    2.60
  -1  18   1   26.42    2.61
   1 -18  -1   25.61    2.61
   1  18   0  215.12    8.44
  -1  18   0  229.79    8.29
   1  18   0  228.48    8.22
   1  18   1    7.84    1.54
  -1  18  -1    9.84    1.68
  -1  18  -1    9.08    1.61
   1  18   1    8.28    1.60
   1  18   2  490.55   14.28
  -1  18  -2  502.68   13.94
   1  18   2  509.31   14.08
   1  18   3   95.06    5.10
   1  18   3  107.26    5.30
  -1  18  -3  111.32    5.32
   1  18   4   27.48    2.56
  -1  18  -4   36.54    2.88
   1  18   4   35.42    2.91
  -1  18  -5   62.38    3.77
  -1  18  -6  249.43    8.60
  -1  18  -6  257.22    8.43
   2   0 -26   10.88    1.75
  -2   0  26    7.99    1.44
  -2   0  26   11.59    1.66
   2   0 -25   -1.33    1.33
  -2   0  25    1.19    0.94
  -2   0  25    2.54    1.21
   2   0 -24 1221.55   29.52
  -2   0  24 1222.04   29.27
   2   0 -24 1133.75   29.15
  -2   0  24 1240.64   29.03
   2   0 -23    1.12    1.70
   2   0 -23   -0.35    1.06
  -2   0  23   -0.67    1.04
  -2   0  23    0.88    1.16
   2   0 -22   63.79    5.26
   2   0 -22   57.28    5.02
  -2   0  22   61.22    5.00
  -2   0  22   59.29    4.82
   2   0 -21   -0.42    1.08
   2   0 -21   -0.24    1.52
  -2   0  21    4.08    1.86
   2   0 -21    2.17    1.68
  -2   0  21    0.82    1.30
  -2   0  21    0.19    1.03
  -2   0  21   -0.56    1.46
  -2   0  20 1061.77   27.77
  -2   0  20 1047.85   27.56
  -2   0  20 1087.54   28.70
  -2   0  20 1023.57   30.41
  -2   0  20 1079.01   28.48
   2   0 -20 1058.01   29.30
   2   0 -20  985.63   29.44
   2   0 -19    1.09    1.25
  -2   0  19    0.31    1.09
  -2   0  19   -0.38    1.26
  -2   0  19   -1.29    1.63
   2   0 -19   -0.08    2.14
   2   0 -19   -0.73    1.43
  -2   0  19   -0.03    1.26
  -2   0  18  586.04   18.74
  -2   0  18  597.39   19.01
   2   0 -18  643.72   21.76
  -2   0  18  666.53   21.21
   2   0 -18  616.64   20.54
   2   0 -17    1.82    1.38
  -2   0  17    0.00    1.14
   2   0 -16   76.40    6.06
  -2   0  16   74.61    5.68
   2   0 -15   -0.86    0.88
   2   0 -15   -0.41    1.22
  -2   0  15    0.51    0.78
  -2   0  15    0.79    0.93
   2   0 -14 2154.79   46.92
   2   0 -14 2203.87   47.87
  -2   0  14 2194.34   47.16
  -2   0  14 2049.33   46.18
   2   0 -13    0.90    0.92
   2   0 -13   -0.22    1.03
  -2   0  13    3.12    1.21
  -2   0  13    1.47    0.88
   2   0 -12  566.02   16.40
   2   0 -12  567.25   15.83
  -2   0  12  570.96   15.22
  -2   0  12  592.10   16.09
  -2   0  12  547.81   15.46
   2   0 -11    1.34    0.91
   2   0 -11    1.75    1.03
  -2   0  11    0.40    0.85
   2   0 -10 2359.88   49.34
  -2   0  10 2436.22   48.78
  -2   0  10 2353.75   48.67
   2   0 -10 2474.42   49.50
   2   0 -10 2400.98   48.79
  -2   0  10 2427.06   48.04
  -2   0   9    1.39    0.85
  -2   0   9   -0.30    0.68
   2   0  -9    0.75    0.93
  -2   0   9    0.44    0.73
   2   0  -9    1.38    0.92
   2   0  -9    0.18    0.61
  -2   0   9    0.90    0.64
  -2   0   8   51.16    2.93
  -2   0   8   50.02    3.00
   2   0  -8   49.54    3.11
  -2   0   8   51.76    3.08
   2   0  -8   52.68    3.15
   2   0  -8   48.55    2.86
  -2   0   8   51.17    2.68
  -2   0   8   45.41    4.69
   2   0  -8   46.35    4.63
   2   0  -8   44.17    3.15
  -2   0   7    1.43    0.86
  -2   0   7    2.34    0.80
  -2   0   7    0.32    0.61
   2   0  -7    0.33    0.64
   2   0  -7    0.31    0.60
   2   0  -7    0.61    0.73
   2   0  -7    1.27    0.72
   2   0  -7    0.34    0.45
   2   0  -7    2.07    1.11
  -2   0   7   -1.06    1.05
  -2   0   7    0.17    0.47
  -2   0   6 3787.96   72.25
   2   0  -6 3633.83   71.90
   2   0  -6 3817.28   72.38
   2   0  -6 3826.29   77.23
   2   0  -6 3912.45   73.73
  -2   0   6 3979.36   77.25
   2   0  -5    1.09    0.53
  -2   0   5    0.43    0.61
  -2   0   5    1.26    0.93
   2   0  -5    1.01    0.58
   2   0  -4 2048.49   41.51
   2   0  -4 1998.86   41.22
  -2   0   4 1981.47   38.32
  -2   0   3    2.83    0.99
   2   0  -3    0.81    0.97
  -2   0   3    1.29    0.51
   2   0  -3    1.94    0.74
  -2   0   3    1.86    0.99
   2   0  -3    0.26    0.62
  -2   0   2 4059.30   77.58
   2   0  -2 4148.23   77.61
  -2   0   2 4149.40   77.09
   2   0  -2 4027.99   77.82
  -2   0   1    0.59    0.69
   2   0  -1    0.61    0.89
   2   0  -1    2.38    0.93
   2   0  -1    0.94    0.62
  -2   0   1    1.07    0.77
  -2   0   0 4435.18   88.57
   2   0   0 4691.36   86.39
   2   0   0 4331.01   87.99
  -2   0   0 4475.63   84.60
  -2   0   0 4644.38   86.34
  -2   0  -1    1.02    0.70
   2   0   1    1.20    0.86
   2   0   1    1.68    0.65
  -2   0  -1    1.67    0.63
  -2   0  -2   39.99    2.17
  -2   0  -2   43.39    2.31
   2   0   2   42.82    3.29
  -2   0  -3    0.33    0.62
   2   0   3    0.88    1.00
   2   0   3    0.93    0.57
  -2   0  -3    0.73    0.59
  -2   0  -3    0.45    0.54
  -2   0  -4 2020.55   40.57
  -2   0  -4 1945.31   39.59
   2   0   4 2059.17   40.81
   2   0   4 1922.47   42.57
  -2   0  -4 2090.35   40.11
   2   0   5    0.85    0.73
   2   0   5    3.10    0.84
  -2   0  -5    0.58    0.75
  -2   0  -5    1.11    0.72
   2   0   5    1.49    0.86
   2   0   5    1.88    0.75
  -2   0  -5    0.31    0.63
   2   0   5    1.35    0.73
   2   0   6  186.81    6.54
   2   0   6  190.06    6.44
  -2   0  -6  203.73    7.21
  -2   0  -6  187.32    6.55
   2   0   6  191.01    7.69
  -2   0  -6  196.38    6.70
   2   0   6  187.66    9.75
   2   0   6  174.24    7.32
   2   0   6  181.70    7.86
   2   0   7    0.74    0.59
   2   0   7    0.91    0.75
  -2   0  -7    1.34    0.89
  -2   0  -7    0.79    0.78
   2   0   7   -0.84    0.88
  -2   0  -7    0.23    0.64
   2   0   7   -0.07    0.91
   2   0   7    1.66    0.91
   2   0   8 3071.27   61.24
   2   0   8 3129.84   60.96
  -2   0  -8 2939.14   61.82
  -2   0  -8 2965.27   60.94
  -2   0  -9    0.60    0.97
  -2   0  -9    0.26    0.90
   2   0   9    1.45    0.91
   2   0   9    2.36    0.92
  -2   0 -10  768.02   20.82
   2   0  10  753.47   20.23
  -2   0 -11    0.95    1.10
   2   0  11    0.62    0.91
  -2   0 -12 1820.30   41.01
   2   0  12 1779.32   40.69
  -2   0 -13    2.11    1.17
   2   0  13    0.66    1.22
   2   0  14   39.79    4.30
  -2   0 -14   43.82    4.45
   2   0  14   46.09    4.45
   2   0  15    1.13    1.26
  -2   0 -15    2.72    1.71
   2   0  15    0.48    1.11
   2   0  16 1636.43   40.49
   2   0  16 1744.90   42.11
   2   0  16 1643.88   39.96
  -2   0 -16 1539.37   40.05
   2   0  16 1713.33   40.95
  -2   0 -16 1601.93   40.75
  -2   0 -16 1657.23   41.01
  -2   0 -16 1691.79   42.18
   2   0  16 1738.25   42.31
  -2   0 -17    0.72    1.19
   2   0  17    1.59    1.54
   2   0  17    1.41    1.24
   2   0  17    1.37    1.26
  -2   0 -17    2.09    1.63
   2   0  17    0.95    1.36
  -2   0 -17    1.02    1.69
  -2   0 -17    1.15    1.53
   2   0  17    1.22    1.00
   2   0  18  158.42    8.80
  -2   0 -18  158.97   10.26
   2   0  18  152.98    9.65
   2   0  18  160.01    8.53
  -2   0 -18  155.99    8.81
  -2   0 -18  166.32    9.05
  -2   0 -18  150.71    8.84
   2   0  18  164.40    8.91
   2   0  18  142.95    9.56
  -2   0 -19    1.75    1.38
  -2   0 -19    2.44    1.49
   2   0  19   -0.90    1.36
  -2   0 -19    0.99    1.35
   2   0  19    0.70    1.32
  -2   0 -20  886.77   24.08
  -2   0 -20  908.06   25.03
  -2   0 -20  814.19   24.16
   2   0  20  846.42   23.94
   2   0  20  863.49   23.68
  -2   0 -21   -1.92    1.74
   2   0  21    1.36    1.45
  -2   0 -21    1.52    1.28
   2   0  21   -1.56    1.57
  -2   0 -22  207.82    8.69
   2   0  22  204.42    8.80
  -2   0 -22  201.02    9.11
   2   0  22  197.74    8.56
  -2   0 -23    2.67    1.14
  -2   0 -23   -0.24    1.05
   2   0  23    0.59    0.95
   2   0  23   -0.82    0.88
   2   0  24  248.30    8.68
  -2   0 -24  268.86    9.31
   2   0  24  256.99    8.76
   2   1 -26   34.12    2.86
   2  -1 -26   32.66    2.77
  -2  -1  26   28.49    2.66
  -2   1  26   31.95    2.65
  -2  -1  26   32.61    2.75
   2   1 -25  282.31   10.13
   2  -1 -25  283.09   10.20
  -2   1  25  262.19    9.72
  -2  -1  25  289.30   10.15
  -2  -1  25  289.92   10.06
  -2   1  25  289.07    9.93
  -2  -1  24   83.82    5.25
   2  -1 -24   90.21    5.73
   2   1 -24   85.26    5.55
   2  -1 -24   80.58    5.33
  -2   1  24   77.99    5.29
   2   1 -24   85.60    5.52
  -2  -1  24   91.54    5.54
  -2   1  24   89.27    5.46
  -2  -1  24   88.89    5.41
  -2  -1  23  134.58    7.30
   2  -1 -23  141.26    7.72
   2   1 -23  145.29    7.68
   2  -1 -23  130.13    7.43
   2   1 -23  136.72    7.61
  -2   1  23  143.89    7.53
  -2  -1  23  145.24    7.55
  -2   1  23  146.79    7.43
  -2  -1  23  150.98    7.56
  -2  -1  22  431.91   14.93
   2  -1 -22  435.16   15.33
   2   1 -22  435.76   15.18
  -2  -1  22  426.30   14.75
   2  -1 -22  426.84   15.43
   2   1 -22  413.04   15.16
   2  -1 -22  380.94   15.20
  -2   1  22  426.56   14.94
  -2  -1  22  439.09   14.65
  -2   1  22  424.09   14.49
  -2  -1  21   92.63    6.38
  -2  -1  21   94.60    6.21
  -2   1  21   97.55    6.35
   2   1 -21   94.08    6.52
   2  -1 -21   79.23    6.51
   2  -1 -21   90.31    6.58
   2   1 -21  109.22    7.25
  -2  -1  21   92.77    6.23
  -2   1  21  103.17    6.72
  -2  -1  20  115.31    6.96
  -2   1  20  107.76    6.70
  -2   1  20  107.10    6.71
  -2  -1  20  114.03    6.96
  -2  -1  20  118.80    7.35
  -2   1  20   97.99    7.81
  -2  -1  20  106.99    7.85
   2   1 -20  122.17    7.55
  -2  -1  20  104.70    7.03
   2  -1 -20  105.75    7.67
  -2   1  20  121.74    7.42
   2  -1 -20  109.92    7.48
   2   1 -20  103.23    7.21
  -2  -1  19  690.61   22.53
  -2   1  19  727.40   23.38
  -2  -1  19  739.90   21.20
  -2   1  19  716.60   20.91
  -2  -1  19  706.97   20.76
  -2   1  19  710.19   20.70
  -2   1  19  626.24   20.18
   2   1 -19  681.82   23.57
   2  -1 -19  680.05   23.64
   2   1 -19  700.99   22.25
   2  -1 -19  627.77   22.07
   2  -1 -19  714.24   22.26
   2  -1 -18   32.51    4.26
  -2   1  18   31.88    3.86
  -2  -1  18   33.92    3.79
   2  -1 -18   37.51    4.25
  -2   1  18   34.16    3.71
  -2  -1  18   31.39    3.55
  -2   1  18   32.63    3.74
   2  -1 -18   39.47    4.74
   2   1 -18   36.04    4.50
  -2  -1  18   39.40    4.49
  -2   1  18   38.00    4.50
   2  -1 -18   28.54    3.67
   2   1 -18   31.64    3.88
   2   1 -17   13.84    2.83
   2  -1 -17   11.39    2.45
  -2  -1  17   13.99    2.62
  -2   1  17   13.16    2.52
   2   1 -16   42.03    4.37
   2  -1 -16   31.38    3.86
   2   1 -16   32.41    3.85
  -2  -1  16   34.50    3.82
  -2   1  16   35.19    3.72
  -2   1  16   38.94    4.12
   2  -1 -15 1354.67   33.53
   2   1 -15 1369.90   33.49
   2   1 -15 1255.84   32.36
   2   1 -15 1282.23   32.68
  -2  -1  15 1350.06   32.37
  -2   1  15 1291.23   31.87
  -2   1  15 1355.63   32.82
   2  -1 -14  140.06    7.17
   2  -1 -14  151.00    7.89
   2   1 -14  158.53    7.94
   2   1 -14  153.01    7.62
  -2  -1  14  144.88    6.95
  -2  -1  14  140.97    7.28
  -2   1  14  151.24    7.58
   2   1 -14  148.37    7.65
  -2   1  14  151.83    7.42
   2   1 -13  307.74   11.36
   2  -1 -13  321.04   11.56
   2  -1 -13  318.90   10.96
   2   1 -13  311.27   11.19
  -2  -1  13  306.38   10.58
  -2   1  13  303.39   10.75
  -2  -1  13  287.55   10.29
  -2  -1  13  318.08   11.09
  -2   1  13  312.38   11.19
   2  -1 -12  652.95   17.98
   2   1 -12  649.20   18.04
   2  -1 -12  654.47   17.35
   2  -1 -12  679.85   18.33
   2   1 -12  672.96   17.76
  -2  -1  12  628.67   16.95
  -2   1  12  663.13   17.50
  -2  -1  12  641.50   17.01
  -2  -1  12  625.73   17.32
  -2   1  12  672.67   17.89
   2  -1 -11 3281.84   64.45
   2   1 -11 3173.86   63.72
   2   1 -11 3270.42   64.30
   2  -1 -11 3129.79   63.27
  -2   1  11 3296.75   64.06
   2  -1 -11 3134.10   64.25
  -2   1  11 3181.93   63.65
  -2  -1  11 3160.58   63.48
  -2  -1  11 3023.93   62.92
  -2  -1  10    1.67    0.79
   2   1 -10    2.33    0.81
   2  -1 -10    2.81    0.93
   2   1 -10    2.56    1.26
   2  -1 -10    2.91    1.18
  -2   1  10    1.37    0.72
  -2  -1  10    2.61    0.99
  -2   1  10    1.51    0.86
   2  -1 -10    2.40    1.03
  -2  -1  10    2.14    0.93
  -2  -1   9  804.97   17.93
   2  -1  -9  695.44   20.74
  -2   1   9  734.37   24.58
  -2   1   9  784.87   17.39
   2   1  -9  777.35   18.30
   2   1  -9  823.84   18.79
   2  -1  -9  792.15   18.82
   2  -1  -9  788.16   18.11
  -2   1   9  779.52   18.24
  -2  -1   9  727.35   17.96
   2  -1  -9  753.34   18.87
  -2  -1   9  776.48   18.24
  -2  -1   9  758.17   18.14
  -2   1   9  781.28   18.50
   2  -1  -8  288.88   10.47
  -2   1   8  288.22   12.80
  -2  -1   8  297.01   12.90
  -2  -1   8  299.54    8.34
   2  -1  -8  291.54   12.56
  -2   1   8  297.98    7.94
   2  -1  -8  292.17    8.43
   2   1  -8  296.90    8.93
   2  -1  -8  306.67    9.08
   2   1  -8  298.88    8.73
  -2   1   8  295.34    8.93
   2  -1  -8  295.15    9.23
  -2  -1   8  276.06    8.49
  -2  -1   8  307.89    8.74
  -2   1   8  300.59    8.65
  -2   1   8  296.94    8.88
  -2  -1   8  275.92    8.47
   2  -1  -7  901.47   22.23
  -2   1   7  942.97   19.77
   2  -1  -7  947.51   25.63
  -2  -1   7  981.93   25.86
  -2   1   7  963.89   25.87
  -2  -1   7  946.75   20.18
   2  -1  -7  950.36   20.52
   2  -1  -7  967.46   21.23
   2   1  -7  959.42   21.09
   2   1  -7  942.04   20.61
  -2  -1   7  969.26   20.71
  -2   1   7  953.42   20.56
  -2   1   7  946.91   21.00
  -2  -1   7  932.64   20.69
  -2   1   7  984.93   20.99
  -2  -1   7  923.98   20.61
   2  -1  -7  902.37   21.24
  -2   1   6  113.20    6.41
  -2  -1   6  107.36    6.19
  -2  -1   6  115.16    5.69
   2  -1  -6  107.96    6.30
   2   1  -6  105.15    4.05
   2  -1  -6  103.59    3.97
   2   1  -6  105.27    4.18
  -2   1   6  106.20    4.19
  -2   1   6  102.57    4.25
   2  -1  -5  863.91   21.72
  -2  -1   5  846.01   20.59
  -2   1   5  933.84   22.77
  -2   1   5  876.55   18.64
  -2  -1   5  835.02   21.70
   2  -1  -5  848.91   22.37
  -2  -1   5  850.87   20.96
   2  -1  -5  838.93   18.37
   2   1  -4  587.93   15.98
  -2  -1   4  545.12   11.85
  -2  -1   4  554.27   12.65
  -2  -1   4  616.50   15.11
   2   1  -4  574.06   14.93
  -2   1   4  589.19   15.84
  -2  -1   4  536.14   15.03
  -2   1   4  591.69   12.69
   2  -1  -4  574.06   14.86
  -2  -1   4  615.06   15.02
  -2   1   3   31.27    2.77
  -2  -1   3   28.91    2.59
  -2  -1   3   38.06    1.68
   2   1  -3   26.50    2.75
   2   1  -3   27.02    2.43
   2   1  -3   27.08    2.50
   2  -1  -3   29.12    2.20
  -2  -1   3   35.21    1.88
   2   1  -2    2.81    0.97
   2  -1  -2    2.08    0.65
  -2   1   2    4.06    1.11
  -2  -1   2    2.68    0.89
   2   1  -2    2.65    0.89
  -2  -1   2    3.20    1.00
  -2   1   2    3.02    0.77
  -2  -1   2    3.51    0.88
  -2  -1   2    2.47    0.67
  -2  -1   2    2.73    0.56
  -2  -1   1 5126.70   94.31
   2  -1  -1 4916.24   96.77
   2   1  -1 5325.21   94.64
  -2   1   1 4665.54   96.12
   2  -1  -1 4848.05   96.20
  -2   1   1 5114.38   93.43
  -2  -1   1 4625.04   92.73
   2   1  -1 5048.33   96.49
  -2  -1   0   11.92    1.18
   2   1   0   13.84    1.83
  -2   1   0   10.96    1.00
  -2   1   0   12.74    1.75
   2  -1   0   11.80    1.79
   2   1   1  988.37   19.06
   2  -1   1  936.15   21.75
  -2  -1  -1  989.95   22.40
   2   1   1  901.00   21.97
  -2   1  -1  942.11   19.04
   2   1   1  885.30   22.00
  -2  -1  -1  897.45   18.51
   2  -1   1  947.23   23.38
  -2  -1  -1  976.76   18.62
  -2   1  -1 1011.61   21.93
  -2   1  -2  545.65   14.05
  -2  -1  -2  501.62   11.73
   2   1   2  490.80   14.57
   2  -1   2  547.62   13.90
  -2  -1  -2  534.19   12.05
  -2  -1  -2  547.26   14.55
   2   1   2  560.82   11.25
  -2   1  -2  506.54   11.38
   2   1   2  517.56   14.48
   2   1   3 4262.45   75.39
  -2  -1  -3 3870.32   76.45
  -2  -1  -3 4343.35   80.52
   2   1   3 4064.40   80.16
  -2   1  -3 3860.04   83.17
   2  -1   3 4177.28   79.33
  -2   1  -3 4132.28   79.42
  -2   1  -3 4135.66   75.97
   2   1   3 3971.84   80.84
  -2  -1  -4  224.75    7.20
   2   1   4  228.65    9.70
  -2   1  -4  236.50   11.09
   2   1   4  243.33    6.41
   2   1   4  250.00    6.67
   2  -1   4  241.39    8.70
  -2  -1  -4  242.75    6.84
  -2   1  -4  241.26    8.72
  -2   1  -4  237.83    6.93
   2   1   4  246.38    7.42
  -2   1  -4  249.28    7.73
   2  -1   4  250.92    7.20
   2  -1   4  225.82    7.01
  -2  -1  -5   82.03    3.96
   2  -1   5   81.04    4.92
  -2  -1  -5   89.23    3.72
   2   1   5   82.10    3.74
   2  -1   5   75.56    4.94
  -2   1  -5   78.86    6.55
   2   1   5   76.00    5.64
   2   1   5   83.32    3.65
   2   1   5   83.23    3.94
   2   1   5   75.46    3.68
  -2   1  -5   77.86    3.66
   2  -1   5   77.44    3.72
   2  -1   5   82.04    3.79
  -2   1  -5   87.74    4.31
   2   1   5   82.68    3.86
  -2  -1  -6  112.06    4.92
   2   1   6  110.80    4.82
   2  -1   6  115.29    4.78
   2  -1   6  116.21    4.90
  -2   1  -6  129.87    5.53
   2   1   6  115.35    5.09
   2  -1   6  102.96    5.75
  -2  -1  -6  117.48    4.91
   2   1   6  111.50    7.36
  -2   1  -6  104.41    8.18
  -2  -1  -6  112.82    4.50
   2  -1   6  101.10    6.18
   2   1   6  111.09    4.84
   2   1   6  122.40    5.08
  -2   1  -6  108.11    4.65
  -2   1  -7 2388.53   49.40
   2  -1   7 2471.91   48.78
   2   1   7 2393.73   48.71
   2  -1   7 2460.58   48.68
   2  -1   7 2266.09   55.70
  -2   1  -7 2151.71   58.06
  -2  -1  -7 2381.31   48.69
  -2  -1  -7 2425.79   47.99
   2  -1   7 2232.08   52.66
  -2  -1  -7 2562.23   49.80
  -2   1  -7 2465.06   48.75
  -2  -1  -7 2473.26   48.86
   2  -1   8  287.75    9.09
  -2   1  -8  272.53    9.44
   2   1   8  267.52    8.95
   2  -1   8  271.58    8.80
   2  -1   8  213.91   11.41
  -2  -1  -8  265.30    8.89
   2  -1   8  208.65   10.85
  -2  -1  -8  265.77    9.34
  -2   1  -8  268.41    8.93
  -2  -1  -8  268.57    8.99
   2  -1   9  248.97    8.62
   2  -1   9  235.08    8.67
  -2   1  -9  232.10    8.97
   2   1   9  245.75    8.86
  -2  -1  -9  224.23    8.43
  -2  -1  -9  237.41    9.06
  -2   1  -9  246.21    8.79
  -2  -1  -9  240.24    8.78
   2  -1  10  798.59   20.65
   2   1  10  802.26   20.62
   2  -1  10  819.78   20.38
  -2   1 -10  804.09   20.66
  -2  -1 -10  769.36   20.95
  -2  -1 -10  789.76   20.62
   2   1  11 2441.54   51.43
   2  -1  11 2344.02   51.17
   2  -1  11 2374.97   50.83
  -2   1 -11 2359.26   51.28
  -2  -1 -11 2433.91   51.54
   2   1  11 2500.38   51.69
   2  -1  12    3.27    1.25
   2   1  12    4.65    1.64
   2  -1  12    3.21    1.46
   2   1  12    1.78    1.06
  -2   1 -12    1.94    1.16
  -2  -1 -12    4.75    1.51
   2  -1  13  198.35    9.25
   2   1  13  188.50    9.15
  -2  -1 -13  191.16    9.21
   2   1  13  194.52    9.24
  -2   1 -13  180.05    8.99
   2  -1  14   31.51    3.73
   2   1  14   34.12    3.95
  -2   1 -14   37.03    4.06
   2   1  14   30.66    3.73
  -2  -1 -14   33.22    3.86
   2   1  15  735.88   22.69
   2  -1  15  769.41   23.00
  -2  -1 -15  701.19   22.58
  -2   1 -15  723.38   22.82
   2  -1  15  730.53   22.72
   2   1  15  741.71   22.87
  -2   1 -16   21.74    3.40
  -2   1 -16   26.83    3.80
   2   1  16   27.57    3.66
  -2  -1 -16   23.11    3.53
   2  -1  16   29.72    3.69
  -2  -1 -16   28.67    3.86
  -2   1 -16   25.73    3.56
  -2  -1 -16   26.40    3.55
   2   1  16   27.60    3.84
   2  -1  16   25.13    3.69
   2   1  16   26.15    3.48
   2   1  16   22.85    3.18
   2  -1  16   25.61    3.50
   2  -1  16   25.83    3.33
  -2  -1 -16   27.65    3.55
   2   1  16   27.34    3.84
  -2  -1 -16   27.11    3.87
   2  -1  16   30.47    4.08
  -2   1 -16   23.55    3.58
   2  -1  17  450.47   15.90
   2   1  17  393.95   15.34
   2   1  17  433.36   17.10
  -2   1 -17  395.66   16.90
   2  -1  17  417.24   16.78
   2  -1  17  433.80   15.44
   2   1  17  438.56   15.43
   2   1  17  430.02   15.89
  -2  -1 -17  417.18   16.10
  -2   1 -17  413.24   15.76
  -2  -1 -17  442.24   16.24
  -2   1 -17  419.70   16.11
   2  -1  17  434.95   15.58
  -2  -1 -17  415.58   15.71
  -2   1 -17  405.26   15.74
   2  -1  17  409.40   16.69
   2   1  17  400.10   16.70
  -2   1 -17  403.88   16.94
  -2  -1 -17  412.71   17.06
  -2  -1 -18  300.25   12.81
  -2   1 -18  317.69   13.27
  -2   1 -18  307.92   13.07
   2   1  18  321.56   13.14
  -2  -1 -18  319.47   13.21
  -2  -1 -18  310.28   13.20
   2  -1  18  316.05   12.71
   2  -1  18  317.35   12.93
   2   1  18  310.16   14.52
   2  -1  18  312.97   14.44
  -2   1 -18  273.83   14.18
   2  -1  18  326.08   12.70
   2   1  18  321.56   12.51
  -2   1 -18  345.13   13.11
   2  -1  18  300.43   14.30
   2  -1  19   46.15    4.54
  -2   1 -19   52.49    4.76
  -2  -1 -19   53.06    5.10
  -2   1 -19   53.65    5.10
   2   1  19   52.58    4.87
  -2  -1 -19   51.07    4.91
  -2  -1 -19   52.56    5.01
   2  -1  19   52.83    4.82
   2  -1  19   52.04    4.69
   2   1  19   51.20    4.56
  -2  -1 -20   34.39    3.88
  -2   1 -20   35.65    3.92
  -2   1 -20   33.71    3.95
  -2  -1 -20   39.96    4.39
   2   1  20   39.99    3.96
  -2  -1 -20   31.74    3.71
   2  -1  20   36.75    3.89
   2   1  20   34.47    3.69
   2  -1  20   34.81    3.78
  -2  -1 -21  784.27   21.33
  -2   1 -21  811.55   21.38
  -2   1 -21  708.29   21.38
  -2  -1 -21  784.02   21.92
   2   1  21  714.85   20.91
   2  -1  21  743.70   20.99
   2  -1  21  755.61   20.88
   2   1  21  722.89   20.67
  -2   1 -22   85.71    5.37
  -2  -1 -22   89.14    5.57
  -2   1 -22   90.20    5.76
   2  -1  22   79.59    5.22
   2   1  22   84.91    5.38
  -2  -1 -22   93.40    5.89
   2  -1  22   79.11    5.12
   2   1  22   83.31    5.23
  -2  -1 -23   76.67    4.69
  -2   1 -23   85.06    4.88
  -2   1 -23   79.14    5.06
  -2  -1 -23   76.51    4.98
   2  -1  23   83.88    4.94
   2   1  23   72.48    4.61
   2   1  23   74.30    4.64
   2  -1  23   72.43    4.49
  -2   1 -24   63.46    3.79
  -2  -1 -24   62.24    3.79
  -2   1 -24   60.08    3.94
   2   1  24   51.40    3.36
   2  -1  24   61.07    3.81
  -2  -1 -24   63.29    4.07
   2  -1  24   52.92    3.49
   2   1  24   57.49    3.66
   2  -2 -26   40.82    3.09
   2   2 -26   35.75    2.89
  -2  -2  26   32.10    2.71
  -2  -2  26   32.25    2.67
  -2   2  26   35.75    2.82
  -2  -2  25   96.82    5.30
   2   2 -25  110.25    5.74
   2  -2 -25   99.91    5.59
  -2  -2  25  112.04    5.69
  -2   2  25  103.81    5.47
  -2  -2  25  100.46    5.35
  -2  -2  24  481.43   15.01
   2  -2 -24  528.26   15.85
   2   2 -24  487.73   15.27
   2  -2 -24  472.38   15.27
  -2  -2  24  517.21   15.39
   2   2 -24  464.58   15.13
  -2  -2  24  527.51   15.29
  -2   2  24  524.59   15.35
  -2  -2  23  386.30   13.20
   2  -2 -23  371.68   13.55
   2   2 -23  362.01   13.13
   2  -2 -23  336.84   13.48
   2   2 -23  353.06   13.27
  -2  -2  23  402.11   13.36
   2  -2 -23  360.30   13.41
  -2  -2  23  360.21   12.74
  -2   2  23  400.01   13.27
   2  -2 -22   10.65    2.42
   2   2 -22   11.51    2.41
  -2  -2  22   12.71    2.54
   2   2 -22   10.60    2.33
   2  -2 -22   11.90    2.43
  -2   2  22    9.90    2.17
  -2  -2  22   10.04    2.00
  -2   2  22    9.36    1.92
  -2  -2  22    8.67    2.01
  -2   2  22    6.54    1.92
   2   2 -21  491.04   16.76
   2  -2 -21  454.18   17.24
  -2  -2  21  479.45   16.33
  -2   2  21  475.98   16.71
   2  -2 -21  499.88   17.27
   2   2 -21  499.38   17.20
  -2  -2  21  507.06   16.28
  -2   2  21  526.21   16.68
  -2  -2  21  471.81   16.22
  -2   2  21  461.90   15.86
  -2   2  20   69.00    6.55
  -2  -2  20   72.48    6.58
  -2   2  20   77.95    5.75
  -2  -2  20   74.54    5.66
  -2   2  20   74.21    5.62
  -2  -2  20   75.02    5.73
  -2   2  20   72.60    5.43
  -2  -2  20   80.12    5.92
   2   2 -20   75.75    5.93
  -2   2  20   77.29    6.03
   2   2 -20   69.92    5.88
   2  -2 -20   81.91    6.62
   2  -2 -20   76.52    6.10
  -2  -2  20   77.41    5.67
   2   2 -19   20.35    3.32
   2  -2 -19   20.58    3.32
  -2   2  19   19.05    3.03
   2  -2 -19   19.66    3.32
  -2  -2  19   19.52    3.24
  -2   2  19   20.22    3.42
   2  -2 -19   19.23    3.20
  -2   2  19   15.75    2.67
  -2  -2  19   18.10    2.72
  -2  -2  19   21.01    2.95
  -2   2  19   16.57    2.61
  -2   2  19   16.37    2.85
   2   2 -19   25.95    3.54
   2  -2 -19   18.57    3.25
   2   2 -18   17.16    3.03
   2  -2 -18   21.37    3.36
   2  -2 -18   12.96    2.79
  -2  -2  18   15.92    2.64
  -2   2  18   15.73    2.62
   2  -2 -18   17.83    2.91
  -2   2  18   16.84    2.79
  -2   2  18   16.98    2.72
  -2  -2  18   15.47    2.72
   2  -2 -18   15.01    2.64
   2   2 -18   20.74    3.54
   2  -2 -18   14.18    2.92
  -2   2  18   14.50    2.98
  -2  -2  18   14.88    2.74
   2   2 -17  639.42   21.27
   2  -2 -17  633.61   21.35
  -2   2  17  609.82   19.95
  -2  -2  17  643.77   20.36
  -2   2  17  653.59   20.93
   2   2 -16  224.07   10.71
   2  -2 -16  224.65   10.94
  -2  -2  16  211.37   10.01
  -2   2  16  219.87   10.44
  -2   2  16  203.72    9.86
   2   2 -15    4.28    1.46
   2  -2 -15    5.20    1.75
   2   2 -15    7.35    1.83
  -2   2  15    5.02    1.73
  -2  -2  15    6.70    1.93
  -2   2  15    4.22    1.46
  -2  -2  15    6.13    1.60
   2   2 -15    6.52    1.73
   2  -2 -14  658.26   19.11
   2   2 -14  627.71   18.83
   2  -2 -14  670.51   19.59
   2   2 -14  649.86   19.25
  -2  -2  14  615.39   17.87
  -2  -2  14  615.54   18.23
   2   2 -14  628.42   18.75
  -2   2  14  642.69   18.50
  -2   2  14  662.30   18.92
   2   2 -13 1272.79   30.11
   2  -2 -13 1241.51   30.09
   2   2 -13 1212.04   29.53
  -2  -2  13 1184.29   29.00
   2  -2 -13 1255.20   30.01
  -2   2  13 1252.98   29.64
   2   2 -13 1207.13   29.49
  -2   2  13 1246.73   29.32
  -2  -2  13 1189.77   28.58
   2   2 -12  369.58   12.29
   2  -2 -12  364.46   12.46
   2   2 -12  363.45   11.98
   2  -2 -12  350.54   11.36
  -2   2  12  372.08   12.18
   2  -2 -12  375.59   12.45
  -2  -2  12  364.29   11.75
  -2  -2  12  378.31   11.66
  -2   2  12  373.47   12.02
   2   2 -12  389.25   12.34
  -2  -2  11  181.35    6.89
   2   2 -11  184.35    7.62
   2  -2 -11  172.61    7.57
   2  -2 -11  170.38    6.81
   2   2 -11  171.94    7.23
   2  -2 -11  178.54    7.61
  -2   2  11  178.24    7.27
  -2  -2  11  166.41    6.93
  -2   2  11  176.55    7.30
  -2  -2  11  178.82    7.00
   2   2 -11  164.62    7.15
  -2  -2  10  190.10    6.88
  -2   2  10  182.59    6.69
   2   2 -10  190.85    7.42
   2  -2 -10  194.72    7.63
   2   2 -10  180.68    7.12
   2  -2 -10  196.17    6.87
   2   2 -10  173.46    7.07
  -2  -2  10  185.51    7.03
   2  -2 -10  182.09    7.49
  -2   2  10  193.96    7.29
  -2  -2  10  164.75    6.49
  -2   2  10  202.71    7.45
   2  -2  -9 2017.96   42.55
  -2   2   9 1978.17   51.06
  -2  -2   9 2153.15   42.05
   2  -2  -9 1841.74   46.68
  -2   2   9 2045.32   41.71
   2   2  -9 2232.57   43.10
   2   2  -9 2135.45   42.59
   2  -2  -9 2079.61   41.92
  -2  -2   9 2051.11   42.17
   2  -2  -9 2120.23   43.39
  -2  -2   9 2000.37   41.74
   2   2  -9 2148.48   42.81
  -2   2   9 2151.39   42.72
  -2   2   9 2058.83   41.99
  -2  -2   9 1960.44   42.02
   2  -2  -8   14.38    1.67
  -2   2   8   12.99    1.23
  -2  -2   8   14.65    1.61
   2  -2  -8   12.97    2.50
  -2   2   8   16.46    2.92
   2  -2  -8   13.65    1.45
   2   2  -8   14.03    1.62
   2   2  -8   14.57    1.70
  -2   2   8   10.66    1.27
   2   2  -8   16.68    1.78
  -2  -2   8   15.25    1.68
  -2   2   8   12.43    1.45
   2  -2  -8   14.46    1.83
  -2  -2   8   12.09    1.41
  -2   2   8   13.41    1.69
  -2  -2   8   12.23    1.50
  -2  -2   7  370.61    9.54
   2  -2  -7  345.92   13.59
  -2  -2   7  383.53   11.48
  -2  -2   7  352.83   13.68
  -2  -2   7  379.61    9.81
  -2   2   7  345.49    8.51
  -2   2   7  376.21   14.46
   2  -2  -7  357.49    9.41
  -2   2   7  354.70    9.28
   2   2  -7  380.02   10.23
   2  -2  -7  347.09    9.98
   2   2  -7  363.38    9.78
   2  -2  -7  354.94   10.40
  -2  -2   7  362.93    9.72
  -2  -2   7  348.76    9.79
  -2   2   7  357.17    9.89
  -2   2   7  372.21   10.12
   2   2  -7  355.82    9.73
  -2  -2   6 1126.55   22.93
  -2  -2   6 1110.09   28.93
  -2   2   6 1267.82   30.68
   2   2  -6 1194.02   25.14
  -2  -2   6 1300.15   24.95
  -2  -2   6 1286.49   28.98
  -2  -2   6 1330.72   27.74
  -2   2   6 1151.26   24.24
   2   2  -6 1209.03   25.24
   2  -2  -6 1119.20   25.13
   2  -2  -6 1216.22   24.53
   2   2  -6 1191.77   24.85
   2  -2  -6 1139.76   25.50
  -2   2   6 1169.02   25.10
  -2  -2   6 1181.20   24.83
  -2   2   6 1179.43   24.87
  -2  -2   5 1004.33   24.89
   2  -2  -5 1020.45   25.52
  -2  -2   5 1042.47   23.64
  -2  -2   5  998.51   20.58
  -2  -2   5  933.77   20.56
   2   2  -5 1022.04   21.30
  -2  -2   5 1080.62   24.60
  -2   2   5 1018.06   25.87
  -2  -2   5  991.57   19.73
  -2  -2   5  995.96   20.92
   2  -2  -5  971.74   20.70
   2   2  -5  983.00   20.61
   2   2  -4  207.62    6.17
  -2  -2   4  196.64    7.91
  -2   2   4  213.62    8.91
   2  -2  -4  211.90    8.79
  -2  -2   4  213.48    7.74
  -2  -2   4  209.09    5.88
  -2  -2   4  207.68    5.93
  -2   2   4  216.72    5.83
   2   2  -4  211.86    6.08
  -2   2   3   18.98    2.57
  -2  -2   3   23.85    2.39
   2  -2  -3   19.78    1.62
   2   2  -3   16.36    2.25
  -2   2   3   24.16    2.63
  -2  -2   3   22.93    2.30
  -2   2   2  977.61   24.69
   2  -2  -2 1047.19   20.31
  -2  -2   2  984.65   23.54
  -2  -2   2 1008.53   22.76
   2   2  -2 1030.65   21.53
   2  -2  -1  304.56    6.93
  -2   2   1  275.30   10.07
   2   2  -1  300.23    8.73
  -2  -2   1  295.10    8.29
   2  -2   0   68.48    4.47
   2  -2   0   62.42    2.18
  -2   2   0   60.57    4.12
   2   2   0   63.71    3.68
   2  -2   0   62.72    4.42
  -2  -2   0   71.36    2.79
  -2   2  -1  532.20   15.18
  -2  -2  -1  562.99   14.94
  -2  -2  -1  574.91   11.16
   2  -2   1  521.84   11.70
  -2  -2  -1  527.58   11.92
   2  -2   1  505.35   15.95
   2   2   1  532.27   14.68
   2  -2   1  526.60   15.22
   2  -2   2  533.20   11.40
  -2   2  -2  539.10   15.29
  -2  -2  -2  519.53   11.83
   2  -2   2  521.52   15.10
  -2  -2  -2  500.04   12.04
  -2  -2  -2  517.72   14.68
   2   2   2  548.50   15.38
  -2   2  -2  545.20   16.90
   2  -2   2  552.77   16.83
  -2  -2  -3  111.74    4.39
  -2   2  -3  121.92    7.44
   2  -2   3  120.43    6.17
  -2  -2  -3  129.23    6.18
   2   2   3  124.25    6.52
   2  -2   3  118.93    3.63
  -2   2  -3  122.85    6.29
  -2  -2  -3  115.24    4.35
   2   2   3  117.01    4.73
  -2  -2  -4  440.05   11.49
  -2   2  -4  470.24   14.63
  -2  -2  -4  469.17   13.98
  -2  -2  -4  437.23   11.24
  -2   2  -4  442.86   16.36
   2   2   4  451.92   14.98
   2  -2   4  466.72   14.47
  -2   2  -4  455.78   11.23
   2   2   4  427.26   11.56
   2   2   4  424.64   11.07
   2  -2   4  456.77   11.25
   2   2   4  429.90   11.54
  -2   2  -4  459.93   12.06
   2  -2   4  462.37   11.34
  -2  -2  -5 1207.39   26.69
   2   2   5 1296.56   24.25
   2  -2   5 1183.10   30.42
  -2  -2  -5 1391.03   30.33
  -2   2  -5 1134.75   33.43
  -2  -2  -5 1225.34   26.60
   2   2   5 1193.85   31.67
  -2   2  -5 1237.11   30.86
   2   2   5 1176.23   26.28
  -2   2  -5 1226.03   26.39
   2   2   5 1262.99   26.97
  -2   2  -5 1202.22   27.19
   2   2   5 1283.10   27.02
   2  -2   5 1262.10   26.56
   2  -2   5 1266.20   26.53
  -2  -2  -6   39.61    2.88
  -2   2  -6   36.98    4.80
  -2  -2  -6   39.60    2.58
   2   2   6   39.11    4.49
   2  -2   6   36.16    3.88
  -2  -2  -6   39.99    3.66
   2   2   6   43.45    3.03
   2  -2   6   31.94    2.23
  -2   2  -6   40.17    2.71
   2   2   6   42.07    2.84
   2   2   6   40.97    2.83
   2  -2   6   37.97    2.73
   2  -2   6   49.45    3.03
  -2   2  -6   37.33    2.93
  -2  -2  -7   62.88    3.79
  -2   2  -7   51.80    6.12
   2  -2   7   59.31    5.39
  -2  -2  -7   70.75    3.64
  -2   2  -7   70.73    3.88
   2   2   7   71.03    4.05
   2   2   7   65.12    3.78
  -2   2  -7   60.63    3.91
   2   2   7   66.57    3.91
   2  -2   7   64.21    3.74
   2  -2   7   67.00    3.78
  -2  -2  -8  443.67   13.01
  -2  -2  -8  430.88   12.05
   2   2   8  474.76   13.23
  -2   2  -8  466.26   12.96
   2   2   8  462.65   12.93
   2   2   8  486.98   13.24
  -2   2  -8  428.39   13.13
   2  -2   8  448.76   12.66
   2  -2   8  475.45   13.00
  -2  -2  -9 2472.72   50.92
   2  -2   9 2454.47   50.53
   2   2   9 2462.36   50.80
  -2   2  -9 2298.08   50.82
   2  -2   9 2463.99   50.29
  -2  -2  -9 2362.11   50.28
   2   2   9 2492.40   50.77
   2   2   9 2382.96   50.34
  -2  -2  -9 2532.38   50.97
  -2   2  -9 2439.29   50.60
   2  -2  10  658.99   17.88
   2   2  10  671.37   18.07
   2  -2  10  681.25   17.80
  -2   2 -10  638.39   17.81
  -2  -2 -10  634.37   17.82
  -2  -2 -10  612.58   18.04
   2   2  10  643.27   17.86
   2   2  11  216.87    9.11
   2  -2  11  205.95    8.92
   2  -2  11  216.85    8.83
  -2  -2 -11  210.39    9.01
   2   2  11  215.77    9.13
  -2   2 -11  210.19    9.01
  -2  -2 -11  192.92    8.94
   2   2  12  700.67   20.42
   2  -2  12  779.40   20.93
   2  -2  12  730.15   20.19
   2   2  12  720.29   20.63
  -2   2 -12  726.31   20.61
  -2  -2 -12  682.77   20.41
   2  -2  13  428.62   14.66
   2   2  13  428.17   15.23
   2  -2  13  432.26   15.08
  -2   2 -13  445.66   15.42
   2   2  13  423.71   15.02
  -2  -2 -13  430.23   15.18
   2  -2  14   51.93    4.86
   2   2  14   57.74    5.23
  -2   2 -14   53.34    5.00
  -2  -2 -14   52.59    5.02
   2   2  14   53.82    4.95
  -2   2 -14   53.89    5.10
   2  -2  15  276.49   12.34
   2   2  15  266.70   12.28
  -2   2 -15  273.59   12.61
  -2   2 -15  253.86   12.14
   2   2  15  256.38   12.08
  -2  -2 -15  277.06   12.57
  -2  -2 -16  320.68   13.34
  -2   2 -16  334.87   14.12
  -2  -2 -16  334.89   14.16
   2  -2  16  328.38   13.21
  -2  -2 -16  338.01   14.04
  -2   2 -16  333.56   14.11
   2   2  16  309.61   13.42
   2  -2  16  341.91   13.54
  -2   2 -16  361.92   15.36
   2  -2  16  372.51   14.99
   2   2  16  372.64   15.19
   2  -2  16  325.72   13.17
  -2  -2 -16  321.32   13.28
   2   2  16  290.39   12.54
   2   2  16  329.01   13.12
  -2   2 -16  359.43   13.92
  -2  -2 -16  347.37   13.50
   2  -2  16  381.08   15.17
  -2   2 -16  354.31   15.06
  -2  -2 -16  373.73   15.26
   2   2  16  337.52   14.64
  -2   2 -17  369.09   14.65
  -2  -2 -17  345.06   13.86
  -2  -2 -17  374.49   14.65
  -2   2 -17  341.10   14.19
   2   2  17  353.42   14.20
   2  -2  17  363.55   13.72
  -2  -2 -17  370.65   14.77
   2  -2  17  354.29   13.74
   2  -2  17  340.57   15.14
   2   2  17  354.57   15.50
  -2   2 -17  320.67   15.11
   2  -2  17  325.43   13.48
   2   2  17  352.42   13.50
  -2  -2 -17  358.18   13.63
  -2   2 -17  371.28   14.03
   2  -2  17  363.84   15.43
  -2  -2 -17  332.31   15.19
  -2  -2 -18   43.80    4.57
  -2   2 -18   40.82    4.46
  -2  -2 -18   33.78    4.14
   2   2  18   41.27    4.47
   2  -2  18   39.98    4.13
  -2  -2 -18   32.57    3.85
   2  -2  18   42.55    4.24
   2  -2  18   37.89    4.84
   2   2  18   40.70    5.04
  -2   2 -18   31.51    4.46
   2   2  18   40.02    4.09
   2  -2  18   39.67    4.18
  -2   2 -18   41.58    4.20
   2  -2  18   38.73    4.72
   2  -2  19  710.27   21.03
  -2   2 -19  724.45   21.18
  -2   2 -19  713.18   21.90
   2  -2  19  704.72   20.87
  -2  -2 -19  714.94   21.78
  -2  -2 -19  704.10   21.84
  -2  -2 -19  692.75   21.47
   2   2  19  701.04   21.43
   2  -2  19  666.58   20.63
   2   2  19  692.45   20.58
  -2   2 -20  168.83    8.31
  -2  -2 -20  144.94    8.28
  -2  -2 -20  167.83    8.75
  -2  -2 -20  151.23    8.39
  -2   2 -20  161.00    8.70
   2  -2  20  144.41    7.87
   2   2  20  143.02    7.99
   2  -2  20  146.81    7.82
   2   2  20  157.13    8.07
  -2   2 -21   44.74    3.99
  -2  -2 -21   41.83    4.22
   2  -2  21   42.39    4.01
  -2  -2 -21   42.87    4.12
  -2   2 -21   41.89    4.13
   2   2  21   36.75    3.69
  -2  -2 -21   46.87    4.45
   2  -2  21   37.52    3.66
   2   2  21   40.32    3.81
  -2   2 -22   73.45    4.86
  -2  -2 -22   73.23    5.00
  -2   2 -22   72.14    5.11
  -2  -2 -22   78.31    5.38
   2   2  22   63.08    4.55
   2  -2  22   61.14    4.45
   2  -2  22   70.85    4.71
   2   2  22   64.96    4.60
  -2   2 -23  270.62    9.44
  -2  -2 -23  270.58    9.63
  -2   2 -23  251.07    9.68
   2  -2  23  256.63    9.42
  -2  -2 -23  269.54   10.00
   2  -2  23  242.96    9.00
   2   2  23  255.21    9.23
  -2   2 -24  205.36    7.20
  -2  -2 -24  204.78    7.30
  -2  -2 -24  193.34    7.53
   2  -2  24  195.28    7.23
  -2   2 -24  185.02    7.32
   2   2  24  197.69    7.12
   2   3 -26  472.18   13.27
   2  -3 -26  489.55   13.34
  -2  -3  26  514.65   13.59
  -2   3  26  497.84   13.33
   2   3 -25    7.93    1.78
   2  -3 -25    7.74    1.72
  -2  -3  25    4.82    1.20
  -2   3  25    9.16    1.64
  -2  -3  25    7.14    1.31
  -2  -3  25    7.08    1.54
   2   3 -24    6.41    1.77
   2  -3 -24    7.06    1.77
   2  -3 -24    7.67    1.55
   2   3 -24    6.02    1.53
  -2  -3  24    6.21    1.58
  -2   3  24    6.89    1.51
  -2  -3  24    5.80    1.58
  -2  -3  24    8.02    1.79
  -2   3  24    4.78    1.24
   2  -3 -23   14.66    2.56
   2   3 -23   18.15    2.69
   2  -3 -23   16.99    2.63
   2   3 -23   18.66    2.61
  -2  -3  23   19.68    2.73
  -2   3  23   21.57    2.82
  -2  -3  23   19.28    2.65
  -2  -3  23   18.04    2.52
  -2   3  23   22.47    2.73
  -2  -3  22  590.64   18.05
   2   3 -22  577.17   18.24
   2  -3 -22  613.42   19.06
   2   3 -22  590.37   18.71
   2  -3 -22  565.25   19.15
  -2  -3  22  576.27   18.01
  -2  -3  22  589.06   17.95
  -2   3  22  636.61   18.60
  -2   3  22  585.16   17.84
   2  -3 -21   -0.91    1.64
  -2   3  21    2.73    1.46
  -2   3  21    1.21    1.30
  -2  -3  21    1.75    1.12
  -2  -3  21    0.53    1.17
   2   3 -21    4.63    1.86
   2  -3 -21    1.68    1.22
  -2  -3  21    0.92    1.46
   2   3 -21    1.10    1.58
  -2   3  20  265.70   11.31
  -2  -3  20  240.63   10.62
  -2   3  20  259.98   11.03
  -2   3  20  235.95   10.59
   2  -3 -20  242.25   11.30
  -2  -3  20  264.05   11.12
  -2  -3  20  247.50   10.96
   2   3 -20  245.28   11.13
   2   3 -20  236.43   11.37
   2  -3 -20  245.51   11.57
   2  -3 -20  231.97   11.81
  -2  -3  20  251.54   10.69
   2  -3 -19   11.58    2.48
   2   3 -19   11.29    2.45
   2  -3 -19   12.89    2.75
  -2   3  19   10.08    2.06
  -2   3  19   10.51    2.31
  -2  -3  19   11.85    2.27
  -2   3  19   12.09    2.50
   2  -3 -19    7.76    2.15
  -2  -3  19    9.12    2.01
  -2   3  19    8.26    2.64
  -2  -3  19   10.44    2.39
   2   3 -19    9.54    2.56
   2  -3 -19    9.49    2.27
   2  -3 -19   12.60    2.88
   2   3 -18  614.43   20.48
   2  -3 -18  593.71   20.95
   2  -3 -18  630.48   20.67
  -2  -3  18  644.28   21.08
  -2   3  18  622.47   21.34
  -2  -3  18  582.11   19.09
  -2   3  18  632.88   19.53
  -2   3  18  593.53   19.03
  -2  -3  18  577.14   18.99
   2  -3 -18  604.23   20.01
  -2   3  18  632.23   19.77
   2   3 -18  621.56   20.06
   2  -3 -18  623.30   20.18
   2  -3 -18  615.19   21.86
   2   3 -17    7.68    2.04
   2  -3 -17    3.08    1.19
   2   3 -17    5.19    1.78
  -2   3  17    4.44    1.54
   2  -3 -17    3.89    1.61
  -2   3  17    4.76    1.30
  -2   3  17    5.34    1.91
  -2  -3  17    5.67    1.74
   2  -3 -17    4.08    1.62
   2   3 -17    4.17    1.79
   2  -3 -17    5.97    2.15
  -2  -3  17    5.00    1.51
  -2   3  17    2.93    1.60
  -2  -3  17    5.79    1.75
  -2   3  17    3.96    1.31
   2  -3 -16  256.71   12.11
  -2  -3  16  259.06   10.99
  -2   3  16  253.19   11.49
  -2  -3  16  258.29   11.36
   2   3 -16  239.67   11.27
  -2   3  16  257.38   11.29
   2  -3 -15   81.93    6.05
   2  -3 -15   96.97    6.74
  -2   3  15   79.83    5.79
  -2  -3  15   85.77    5.95
  -2  -3  15   87.22    5.73
  -2   3  15   89.26    6.10
   2   3 -15   89.07    6.16
   2  -3 -14  600.98   18.53
   2   3 -14  551.52   17.57
  -2   3  14  559.51   17.21
  -2   3  14  568.13   17.42
  -2  -3  14  557.30   16.68
   2   3 -14  538.65   17.20
  -2  -3  14  549.42   17.06
   2  -3 -14  583.25   17.89
   2   3 -13    7.15    1.69
   2  -3 -13    9.16    2.00
   2   3 -13    9.63    2.06
  -2  -3  13    7.39    1.74
   2   3 -13   10.32    1.83
   2  -3 -13    9.60    1.94
  -2   3  13   12.09    2.07
  -2  -3  13    8.61    1.69
  -2   3  13   11.51    2.01
   2  -3 -12  900.42   23.79
   2   3 -12  869.62   23.14
   2   3 -12  939.51   23.69
  -2   3  12  950.99   23.32
  -2  -3  12  880.84   22.50
  -2   3  12  937.55   23.23
  -2  -3  12  956.76   22.84
   2   3 -12  901.54   23.18
   2  -3 -12  921.74   23.81
   2  -3 -11   45.53    3.74
  -2  -3  11   47.30    3.45
  -2   3  11   42.37    3.19
   2   3 -11   43.70    3.56
   2   3 -11   52.67    3.96
  -2  -3  11   55.19    3.72
  -2   3  11   50.60    3.76
  -2  -3  11   45.89    3.43
  -2   3  11   44.24    3.51
   2   3 -11   45.76    3.60
   2  -3 -11   43.81    3.78
   2  -3 -10  408.82   12.60
  -2  -3  10  436.07   12.05
   2   3 -10  427.35   12.76
  -2   3  10  414.45   11.93
   2   3 -10  424.80   12.53
   2  -3 -10  399.12   11.45
  -2  -3  10  436.78   12.22
  -2   3  10  443.34   12.57
   2   3 -10  404.59   12.38
   2  -3 -10  433.97   13.18
  -2   3  10  423.31   12.46
   2  -3  -9  808.29   20.11
  -2  -3   9  847.36   19.48
   2  -3  -9  811.78   18.91
  -2   3   9  835.95   19.41
   2   3  -9  852.80   20.06
   2  -3  -9  823.42   20.60
   2   3  -9  827.96   19.96
  -2  -3   9  862.09   19.82
  -2   3   9  865.91   20.05
  -2   3   9  853.96   20.07
  -2  -3   9  837.53   19.65
   2  -3  -8 3691.16   75.43
   2  -3  -8 3582.95   74.58
  -2   3   8 3861.51   85.06
  -2  -3   8 4144.80   78.60
   2  -3  -8 3684.77   82.54
  -2  -3   8 4089.26   74.90
   2  -3  -8 3847.40   74.25
  -2   3   8 3958.20   74.80
   2  -3  -8 3705.41   75.30
   2   3  -8 3926.45   75.26
   2  -3  -8 3817.23   76.28
  -2   3   8 3961.93   75.42
  -2  -3   8 4005.89   75.04
  -2  -3   8 3957.84   75.13
   2   3  -8 3992.99   75.48
  -2   3   8 3917.98   75.38
   2  -3  -7   65.63    3.64
   2   3  -7   77.33    3.68
  -2  -3   7   68.37    4.78
  -2  -3   7   74.32    3.54
   2  -3  -7   63.19    3.29
  -2   3   7   69.62    6.19
  -2  -3   7   73.45    5.99
  -2  -3   7   73.06    3.59
  -2  -3   7   64.24    5.64
   2  -3  -7   72.68    3.35
   2  -3  -7   73.57    3.87
  -2   3   7   71.56    3.46
   2   3  -7   74.07    3.74
  -2  -3   7   73.57    3.75
   2  -3  -7   68.42    3.96
  -2  -3   7   70.82    3.55
  -2   3   7   74.28    3.78
   2   3  -7   67.20    3.62
  -2  -3   6  313.45   12.68
   2  -3  -6  365.56   13.62
  -2   3   6  327.40   13.65
  -2  -3   6  312.34    8.86
  -2  -3   6  321.86   12.87
  -2  -3   6  334.94    8.84
  -2  -3   6  339.20   11.45
   2  -3  -6  291.39    8.48
   2   3  -6  355.09    9.65
  -2  -3   6  330.00   12.27
   2  -3  -6  343.63    9.64
   2   3  -6  344.04    9.03
   2  -3  -6  326.73    9.69
  -2   3   6  342.32    8.97
   2  -3  -6  319.77    8.65
   2   3  -6  354.19    9.47
  -2  -3   6  332.51    9.10
   2   3  -6  330.11    9.25
  -2   3   6  329.25    9.43
   2   3  -5   94.32    4.06
  -2  -3   5   82.52    3.46
  -2  -3   5   98.54    5.39
  -2  -3   5   87.81    3.55
   2  -3  -5   83.05    5.95
  -2  -3   5   92.77    6.06
  -2  -3   5   97.42    3.86
  -2   3   5   85.32    6.52
  -2  -3   5   86.86    5.71
  -2  -3   5  102.41    5.87
  -2  -3   5   90.26    5.97
   2  -3  -5   81.80    4.09
   2  -3  -5   98.00    4.15
   2  -3  -5   90.71    3.64
  -2   3   5   90.09    3.70
   2   3  -5   98.57    4.04
   2   3  -5   92.09    3.78
  -2   3   5   93.97    4.12
  -2  -3   4  767.28   20.42
   2  -3  -4  681.81   20.65
  -2  -3   4  758.62   19.46
  -2   3   4  706.96   21.55
  -2  -3   4  723.62   19.55
  -2  -3   4  739.01   20.03
   2   3  -4  768.73   16.64
   2  -3  -4  697.36   16.31
   2   3  -4  731.21   16.03
   2  -3  -4  693.71   16.84
   2   3  -4  725.67   16.29
  -2   3   4  733.88   16.56
   2  -3  -3 1185.22   30.33
  -2   3   3 1177.71   30.60
  -2  -3   3 1299.11   28.62
  -2  -3   3 1262.56   25.66
  -2  -3   3 1303.56   28.95
   2   3  -3 1229.45   25.10
   2   3  -3 1182.21   25.12
  -2  -3   2  376.26   11.03
   2  -3  -2  355.25    8.88
  -2   3   2  361.63   12.93
  -2  -3   2  355.82   10.14
  -2  -3   2  395.76   11.45
   2   3  -2  364.18    9.13
   2  -3  -1 1155.13   23.23
  -2   3   1 1083.96   28.01
  -2  -3   1 1200.52   25.95
  -2  -3   1 1152.88   25.07
  -2  -3   1 1199.17   25.54
   2   3  -1 1102.21   23.61
   2  -3   0 4405.71   77.64
  -2   3   0 4195.30   83.62
  -2  -3   0 4138.91   81.52
  -2  -3   0 4373.19   78.73
   2  -3   1   62.73    2.80
  -2   3  -1   68.79    2.66
  -2  -3  -1   57.81    4.22
  -2  -3  -1   70.30    2.65
  -2  -3  -1   68.41    3.05
  -2  -3  -1   65.91    4.62
  -2  -3  -1   70.73    3.10
   2   3   1   62.66    3.06
  -2   3  -1   61.19    4.69
   2  -3   1   65.44    5.14
   2  -3   1   60.53    4.74
   2   3   1   63.91    2.98
   2  -3   2  135.24    4.36
  -2  -3  -2  139.19    6.83
  -2  -3  -2  134.60    4.71
   2   3   2  135.22    4.91
   2  -3   2  135.84    7.85
  -2  -3  -2  132.69    4.20
  -2  -3  -2  122.75    6.74
   2  -3   2  129.98    7.11
  -2   3  -2  128.41    7.12
   2   3   2  125.66    4.60
  -2  -3  -2  135.33    4.79
   2  -3   2  131.16    4.69
  -2   3  -2  131.29    5.13
   2  -3   2  125.70    4.63
   2  -3   3    5.81    0.88
  -2  -3  -3    5.50    0.99
  -2  -3  -3    6.81    1.67
   2  -3   3    4.32    1.55
   2   3   3    4.26    0.97
  -2  -3  -3    4.95    0.93
  -2  -3  -3    5.30    1.50
  -2   3  -3    5.37    1.52
   2  -3   3    2.63    1.38
  -2  -3  -3    8.78    1.23
   2  -3   3    5.68    1.06
  -2   3  -3    6.06    1.20
   2   3   3    5.27    0.84
   2   3   3    5.99    1.06
   2  -3   3    9.17    1.17
  -2   3  -3    5.82    1.12
  -2  -3  -4  549.75   13.51
   2   3   4  549.34   13.51
   2  -3   4  502.20   17.09
  -2  -3  -4  494.63   17.28
  -2  -3  -4  526.95   13.06
   2  -3   4  542.70   12.24
  -2   3  -4  515.80   17.39
   2  -3   4  585.20   19.92
  -2  -3  -4  547.99   16.40
   2   3   4  522.81   13.02
   2  -3   4  522.87   12.89
   2   3   4  508.36   13.47
  -2  -3  -4  538.02   13.37
  -2   3  -4  554.99   13.55
   2  -3   4  526.88   13.00
   2   3   4  548.61   13.80
  -2   3  -4  520.83   13.84
  -2  -3  -5    7.55    1.30
   2  -3   5    7.62    2.03
  -2   3  -5   10.23    2.18
  -2  -3  -5    6.76    1.78
  -2  -3  -5    9.01    1.39
  -2   3  -5    7.96    1.39
   2   3   5    6.58    1.29
   2  -3   5    8.09    1.19
  -2  -3  -5   10.09    1.47
   2   3   5    8.43    1.25
  -2   3  -5    9.77    1.44
   2   3   5    9.54    1.41
   2  -3   5    7.68    1.22
   2  -3   5   10.91    1.38
  -2  -3  -6  501.24   13.44
  -2  -3  -6  519.96   13.59
   2  -3   6  468.38   17.74
  -2   3  -6  506.44   18.48
  -2  -3  -6  529.01   16.69
   2   3   6  497.79   13.10
  -2   3  -6  505.32   13.27
   2  -3   6  500.89   12.77
   2   3   6  494.42   13.57
  -2   3  -6  505.02   13.86
   2   3   6  513.31   13.67
   2  -3   6  488.36   13.06
  -2   3  -6  502.54   13.52
   2  -3   6  509.66   13.15
  -2  -3  -7   59.19    3.82
  -2  -3  -7   64.35    5.22
  -2  -3  -7   57.41    3.88
  -2   3  -7   51.69    6.13
   2  -3   7   61.77    3.49
  -2   3  -7   66.82    3.95
   2   3   7   67.57    4.04
   2   3   7   62.75    3.80
  -2   3  -7   63.56    4.10
   2  -3   7   63.73    3.83
   2  -3   7   68.09    3.91
  -2   3  -7   65.27    4.05
   2   3   7   65.58    3.96
  -2  -3  -8 1640.09   35.48
  -2  -3  -8 1596.73   34.23
   2  -3   8 1651.17   35.08
  -2   3  -8 1511.58   35.44
   2   3   8 1702.00   35.59
  -2   3  -8 1631.19   35.51
   2  -3   8 1687.33   35.11
   2  -3   8 1504.12   33.86
   2   3   8 1620.48   35.43
  -2   3  -8 1642.38   35.22
   2   3   8 1621.59   35.01
   2  -3   9    3.38    1.20
   2   3   9    1.12    0.83
  -2   3  -9    0.97    1.26
   2  -3   9    1.05    0.79
  -2   3  -9    2.81    1.03
   2   3   9    2.30    1.07
  -2   3  -9    0.72    1.09
   2   3   9    0.85    1.05
  -2  -3  -9    0.48    0.85
   2  -3  10 3151.84   62.10
   2   3  10 3075.04   62.28
  -2   3 -10 2994.51   62.31
   2  -3  10 3093.90   61.82
   2   3  10 2958.00   62.12
  -2   3 -10 2924.15   61.82
   2   3  10 2903.49   61.56
  -2  -3 -10 2891.37   61.94
   2   3  11  142.80    7.38
   2  -3  11  141.21    7.18
  -2   3 -11  129.01    7.14
   2  -3  11  142.31    6.98
  -2   3 -11  136.15    7.08
  -2  -3 -11  124.25    7.16
  -2  -3 -11  127.16    7.00
   2   3  11  129.32    6.91
   2   3  11  132.00    7.01
   2   3  12  172.06    8.60
  -2   3 -12  163.09    8.53
   2  -3  12  192.69    8.78
   2  -3  12  181.94    8.48
   2   3  12  167.83    8.50
  -2   3 -12  165.94    8.51
  -2  -3 -12  159.48    8.36
   2  -3  13    3.66    1.38
   2   3  13    5.92    2.01
   2  -3  13    5.36    1.77
  -2   3 -13    6.24    2.07
   2   3  13    3.84    1.47
  -2  -3 -13    4.44    1.72
  -2   3 -13    6.26    1.97
   2   3  14  926.64   26.31
   2  -3  14  901.85   25.81
   2  -3  14  887.57   25.32
  -2   3 -14  898.78   26.36
  -2  -3 -14  902.40   26.09
   2  -3  15    9.49    2.30
  -2   3 -15    9.94    2.20
  -2   3 -15   11.37    2.46
  -2  -3 -15    8.11    1.86
   2   3  15    8.81    2.37
   2  -3  15    6.89    1.96
  -2   3 -15   11.43    2.77
   2   3  15    8.25    1.98
   2  -3  15   11.40    2.29
  -2  -3 -15   12.03    2.38
  -2  -3 -15    9.54    2.39
  -2  -3 -16   38.32    4.29
  -2   3 -16   44.42    4.76
   2  -3  16   36.31    3.98
   2  -3  16   40.27    4.11
   2   3  16   39.92    4.65
   2  -3  16   36.17    4.57
  -2   3 -16   37.91    4.69
   2  -3  16   36.45    4.05
   2   3  16   38.37    4.14
  -2  -3 -16   36.44    4.02
   2   3  16   34.20    3.85
  -2  -3 -16   40.41    4.22
  -2   3 -16   38.47    4.22
   2  -3  16   41.53    4.72
  -2  -3 -16   42.43    4.92
   2  -3  17   28.07    3.41
  -2  -3 -17   35.40    4.22
  -2  -3 -17   28.59    3.84
  -2   3 -17   26.97    3.63
  -2  -3 -17   32.64    3.96
   2   3  17   34.54    4.63
   2  -3  17   33.56    4.43
  -2   3 -17   31.42    4.44
   2   3  17   29.92    3.61
   2   3  17   25.12    3.33
   2  -3  17   28.73    3.46
  -2  -3 -17   34.50    3.99
   2  -3  17   27.51    3.42
  -2  -3 -17   25.83    3.32
  -2   3 -17   32.58    3.75
   2  -3  17   34.90    4.50
  -2  -3 -17   27.01    4.15
   2  -3  18  987.90   27.19
  -2   3 -18  942.36   27.18
  -2  -3 -18 1056.48   28.01
   2  -3  18 1030.96   26.44
  -2  -3 -18  956.82   26.84
  -2  -3 -18 1025.37   28.07
   2  -3  18  972.73   26.39
   2  -3  18  928.83   29.18
   2   3  18  875.17   28.98
  -2   3 -18  875.75   29.01
   2   3  18 1006.58   26.63
   2   3  18  970.89   26.27
   2  -3  18  947.85   26.47
  -2   3 -18  981.48   26.66
  -2  -3 -18  987.21   26.41
   2  -3  18  931.82   28.94
  -2  -3 -19   10.93    2.53
  -2   3 -19   10.38    2.55
   2  -3  19    9.67    2.20
   2  -3  19    7.70    1.99
  -2  -3 -19   10.52    2.53
  -2   3 -19   13.73    2.91
  -2  -3 -19    8.84    2.52
   2   3  19    9.17    2.14
   2  -3  19    8.78    2.07
   2  -3  19    9.28    1.89
   2   3  19    6.16    1.82
   2  -3  20  163.71    8.24
  -2   3 -20  186.49    8.76
  -2   3 -20  151.80    8.43
  -2  -3 -20  166.96    8.70
  -2  -3 -20  168.67    8.79
  -2  -3 -20  158.61    8.63
   2  -3  20  162.66    8.22
   2   3  20  177.95    8.60
   2  -3  20  159.52    8.19
  -2  -3 -21   14.76    2.62
  -2   3 -21   12.09    2.36
  -2  -3 -21    9.49    2.10
  -2   3 -21   12.41    2.44
   2  -3  21    8.68    1.84
  -2  -3 -21   10.92    2.17
   2   3  21    9.38    2.23
   2  -3  21   12.77    2.19
  -2   3 -22  444.95   13.65
  -2  -3 -22  466.14   14.17
  -2  -3 -22  469.80   14.67
   2  -3  22  426.66   13.53
  -2   3 -22  428.16   14.10
  -2  -3 -22  418.06   14.01
   2  -3  22  393.48   12.97
   2   3  22  433.73   13.64
  -2   3 -23   46.79    3.47
  -2  -3 -23   45.74    3.45
   2  -3  23   42.79    3.47
  -2   3 -23   40.18    3.44
  -2  -3 -23   46.42    3.77
   2   3  23   42.47    3.35
  -2  -3 -24  130.81    5.68
  -2   3 -24  139.30    5.64
   2  -3  24  131.47    5.65
  -2   3 -24  124.90    5.69
  -2  -3 -24  146.68    6.19
   2   3  24  139.71    5.68
   2   4 -26    2.93    0.99
  -2  -4  26    2.35    0.89
  -2  -4  25  268.36    9.19
   2  -4 -25  255.22    9.19
   2   4 -25  264.85    9.16
  -2  -4  25  277.47    9.21
  -2   4  25  256.02    8.98
  -2   4  25  226.36    8.20
  -2  -4  25  227.26    8.37
   2  -4 -24   17.95    2.50
   2   4 -24   15.84    2.25
   2  -4 -24   15.03    2.34
   2  -4 -24   16.36    2.29
   2   4 -24   18.25    2.42
  -2  -4  24   19.89    2.52
  -2  -4  24   15.08    2.10
  -2   4  24   19.65    2.33
  -2  -4  24   18.68    2.38
  -2   4  24   20.02    2.56
  -2  -4  23  118.16    6.43
   2   4 -23  101.71    6.16
   2  -4 -23  112.30    6.61
   2   4 -23  105.93    6.44
  -2  -4  23  110.87    6.18
   2  -4 -23  102.09    6.59
  -2  -4  23  116.91    6.36
  -2   4  23  118.20    6.52
  -2   4  23  109.67    6.16
   2  -4 -22   21.85    3.33
  -2   4  22   24.78    3.13
  -2   4  22   22.77    2.96
  -2  -4  22   20.80    2.77
  -2  -4  22   21.74    2.85
   2  -4 -22   24.45    3.25
   2   4 -22   19.57    2.86
  -2  -4  22   23.41    3.01
   2   4 -22   21.52    3.10
  -2   4  21  614.55   18.83
  -2  -4  21  559.36   17.96
  -2  -4  21  584.57   18.15
  -2   4  21  615.77   18.42
   2  -4 -21  586.59   18.98
   2   4 -21  590.84   19.19
   2  -4 -21  596.83   19.88
   2  -4 -21  600.28   19.22
  -2  -4  21  547.78   17.86
   2   4 -21  600.69   18.67
  -2   4  20   90.00    6.18
  -2  -4  20   89.21    6.18
   2  -4 -20   92.83    6.61
  -2   4  20   99.32    6.68
   2   4 -20   91.13    6.30
   2  -4 -20  100.23    6.86
   2   4 -20   99.67    6.98
  -2  -4  20   91.27    6.12
   2  -4 -20   94.16    6.79
   2  -4 -20   89.25    6.95
   2   4 -19   69.54    5.93
   2  -4 -19   65.51    5.81
   2  -4 -19   64.04    5.97
  -2  -4  19   61.15    5.04
   2  -4 -19   68.74    5.69
  -2   4  19   68.94    5.54
  -2   4  19   62.52    5.17
  -2   4  19   67.36    5.52
  -2   4  19   48.12    5.47
  -2  -4  19   57.72    5.81
   2   4 -19   63.26    5.44
   2  -4 -19   59.25    5.28
   2  -4 -19   52.92    5.81
   2   4 -18  268.69   12.28
   2  -4 -18  257.42   12.14
  -2  -4  18  218.14   11.18
  -2   4  18  241.72   12.32
  -2  -4  18  253.82   12.34
  -2  -4  18  248.82   11.06
  -2   4  18  264.49   11.75
  -2   4  18  263.10   11.23
   2  -4 -18  246.18   11.66
  -2   4  18  274.70   11.75
   2   4 -18  269.28   11.78
   2  -4 -18  254.40   11.70
   2  -4 -18  251.75   13.10
   2   4 -17 1022.87   28.82
   2   4 -17 1007.47   28.43
  -2  -4  17  930.60   26.77
  -2   4  17 1017.43   28.05
  -2   4  17 1019.84   27.30
   2  -4 -17 1004.69   28.45
  -2   4  17 1018.85   27.93
   2  -4 -17 1013.91   28.41
   2   4 -17 1052.00   28.35
   2  -4 -17 1060.01   30.39
   2   4 -17  991.36   27.62
  -2  -4  17  999.52   28.05
  -2   4  17 1056.71   29.44
  -2  -4  17 1069.76   29.18
   2   4 -16  120.35    7.23
   2  -4 -16  130.79    8.57
  -2  -4  16  126.88    7.78
  -2  -4  16  128.34    7.58
  -2   4  16  130.63    7.96
   2   4 -16  119.74    7.78
  -2   4  16  137.60    8.20
   2   4 -15    2.84    1.30
   2  -4 -15    1.61    1.50
  -2   4  15    7.61    2.11
   2  -4 -15    5.59    1.71
  -2  -4  15    3.02    1.45
  -2   4  15    2.60    1.37
  -2  -4  15    3.18    1.32
   2   4 -15    1.20    1.08
   2   4 -14   49.57    4.14
   2  -4 -14   53.10    4.87
   2   4 -14   56.90    4.88
  -2  -4  14   48.68    4.32
  -2   4  14   55.39    4.69
  -2   4  14   50.09    4.45
   2  -4 -14   49.98    4.61
  -2  -4  14   51.85    4.32
   2   4 -14   47.16    4.32
   2   4 -13 1840.86   39.15
   2  -4 -13 1719.37   40.72
   2   4 -13 1682.03   39.92
  -2  -4  13 1711.45   38.89
   2  -4 -13 1751.49   40.58
  -2  -4  13 1746.84   39.45
  -2   4  13 1787.03   39.85
  -2   4  13 1727.66   39.63
   2   4 -13 1675.82   39.58
   2  -4 -12   15.80    2.45
   2   4 -12   21.15    2.45
  -2   4  12   14.00    2.05
   2   4 -12   18.22    2.57
  -2  -4  12   15.91    2.18
  -2  -4  12   15.14    2.20
   2  -4 -12   14.01    2.20
  -2   4  12   17.50    2.40
   2   4 -12   15.86    2.47
  -2  -4  12   19.96    2.62
  -2   4  12   14.80    2.21
   2  -4 -11  301.12   11.11
   2   4 -11  321.94   10.41
  -2   4  11  319.32   10.59
   2   4 -11  300.10   10.88
  -2  -4  11  325.35   10.65
   2   4 -11  315.40   10.98
  -2   4  11  314.39   10.87
  -2  -4  11  322.43   10.61
  -2   4  11  305.06   10.73
   2  -4 -11  310.22   11.41
   2  -4 -10 1268.56   31.29
   2   4 -10 1485.34   30.77
  -2  -4  10 1400.88   30.54
  -2   4  10 1403.35   30.68
   2   4 -10 1351.33   31.08
   2  -4 -10 1357.03   32.06
  -2   4  10 1401.12   31.06
  -2  -4  10 1399.93   30.78
   2   4 -10 1376.52   31.21
  -2   4  10 1349.33   30.84
   2  -4  -9 1287.29   30.44
   2  -4  -9 1247.81   29.58
  -2  -4   9 1364.87   29.54
   2   4  -9 1454.48   29.70
  -2   4   9 1372.16   29.77
   2  -4  -9 1302.20   29.95
   2   4  -9 1375.88   30.40
  -2  -4   9 1419.83   30.02
  -2  -4   9 1353.41   29.81
   2   4  -9 1424.57   30.40
  -2   4   9 1331.90   29.78
  -2   4   9 1422.84   30.36
   2  -4  -9 1306.89   31.02
   2  -4  -8   38.31    3.05
   2  -4  -8   36.45    2.76
  -2  -4   8   42.47    2.87
  -2  -4   8   43.08    4.10
   2   4  -8   45.92    2.94
  -2   4   8   36.93    2.71
   2  -4  -8   38.43    3.02
   2   4  -8   39.67    3.00
  -2   4   8   42.55    3.11
  -2   4   8   35.84    2.67
  -2  -4   8   43.92    3.00
   2  -4  -8   37.23    3.23
   2   4  -8   38.32    2.91
  -2  -4   8   39.52    2.87
   2  -4  -7  464.08   13.02
   2  -4  -7  448.17   17.73
  -2  -4   7  499.68   12.47
  -2  -4   7  400.75   12.05
  -2  -4   7  472.86   15.94
   2  -4  -7  495.81   12.60
  -2   4   7  465.25   20.00
   2  -4  -7  471.74   13.26
   2  -4  -7  466.24   11.82
  -2   4   7  508.48   12.63
   2   4  -7  542.51   12.75
   2  -4  -7  520.90   13.68
   2   4  -7  517.81   13.15
  -2   4   7  431.04   12.13
  -2   4   7  512.64   13.17
  -2  -4   7  508.77   12.70
  -2  -4   7  482.14   12.62
   2   4  -6   22.80    2.11
   2  -4  -6   23.06    3.42
  -2  -4   6   21.11    1.87
  -2  -4   6   18.05    3.13
  -2  -4   6   23.52    3.42
  -2  -4   6   21.45    1.66
  -2  -4   6   18.99    1.81
  -2   4   6   22.82    3.89
   2   4  -6   19.51    1.84
   2   4  -6   20.83    2.03
  -2   4   6   20.13    1.85
   2  -4  -6   19.64    2.08
   2  -4  -6   21.53    2.11
   2  -4  -6   19.09    1.61
  -2   4   6   22.70    2.13
  -2  -4   6   20.46    1.87
   2  -4  -5 2390.79   48.75
  -2   4   5 2445.27   57.27
   2   4  -5 2413.69   48.23
  -2  -4   5 2474.14   54.66
  -2  -4   5 2244.14   46.86
  -2  -4   5 2401.70   53.92
  -2  -4   5 2399.82   46.42
  -2  -4   5 2597.03   54.68
   2  -4  -5 2382.30   55.28
  -2  -4   5 2310.93   47.28
  -2  -4   5 2537.17   47.63
  -2  -4   5 2677.14   53.82
   2  -4  -5 2346.10   47.35
   2  -4  -5 2375.33   48.90
   2   4  -5 2498.01   48.19
  -2   4   5 2498.78   47.77
   2  -4  -5 2441.61   48.56
   2   4  -5 2503.26   47.88
  -2   4   5 2494.38   48.41
   2  -4  -4  112.29    4.86
  -2   4   4  109.69    7.70
   2   4  -4  115.40    4.68
  -2  -4   4  115.97    6.74
  -2  -4   4  113.19    6.97
  -2  -4   4  116.22    4.60
  -2  -4   4  108.69    6.70
  -2  -4   4  114.91    6.51
   2  -4  -4  108.16    7.41
   2   4  -4  117.59    4.65
   2   4  -4  111.85    4.45
   2  -4  -4  105.83    4.63
  -2   4   4  109.64    4.36
  -2   4   4  115.12    4.70
  -2   4   4  122.01    4.80
   2  -4  -3 1121.06   25.32
  -2  -4   3 1287.99   30.32
  -2  -4   3 1277.71   29.13
  -2  -4   3 1203.33   28.81
  -2   4   3 1168.17   31.44
   2  -4  -3 1125.35   30.79
  -2  -4   3 1183.76   26.09
   2   4  -3 1181.72   25.04
  -2  -4   3 1200.02   29.29
  -2   4   3 1125.15   24.22
   2   4  -3 1157.95   24.77
   2   4  -3 1222.65   24.81
  -2   4   3 1191.90   25.10
  -2   4   3 1189.55   25.29
   2  -4  -2  325.45    9.30
  -2  -4   2  316.27   11.32
  -2  -4   2  380.19   12.99
   2  -4  -2  324.82   13.10
  -2  -4   2  333.86   11.01
   2  -4  -2  286.52   13.03
   2   4  -2  317.58    8.91
  -2   4   2  315.38   12.95
  -2  -4   2  332.54   10.51
  -2  -4   2  309.84   11.22
   2  -4  -2  347.47    8.87
   2   4  -2  339.51    8.92
   2  -4  -2  311.25    9.02
   2   4  -2  317.03    8.49
  -2   4   2  330.76    9.25
   2  -4  -1  391.75   10.30
  -2   4   1  367.12   14.08
  -2  -4   1  389.92   12.41
   2   4  -1  378.77    9.99
  -2  -4   1  382.28   12.21
   2  -4  -1  395.28    9.72
   2  -4  -1  377.72   14.69
   2   4  -1  355.49    9.33
   2  -4  -1  359.08    9.88
   2   4  -1  375.71    9.89
  -2   4   1  391.46   10.22
   2  -4   0  334.83    9.44
   2  -4   0  358.10    9.17
   2   4   0  372.73    9.55
   2  -4   0  319.02   13.21
   2  -4   0  351.26    8.97
  -2  -4   0  366.71   12.22
  -2  -4   0  354.75   11.17
  -2   4   0  343.33   13.25
  -2   4   0  319.36    8.60
   2   4   0  332.78    8.94
   2   4   0  343.84    9.32
   2  -4   0  344.25    9.29
  -2   4   0  354.62    9.67
   2   4   1 3320.52   60.95
   2  -4   1 3169.00   68.61
  -2  -4  -1 3253.79   60.72
  -2  -4  -1 3303.93   60.92
   2  -4   1 2977.96   67.06
  -2  -4  -1 3210.32   62.43
  -2  -4  -1 3194.63   65.78
  -2   4  -1 2975.70   66.88
   2  -4   1 3236.58   60.35
  -2   4  -1 3112.72   60.05
   2  -4   1 2992.70   60.53
   2   4   1 3147.03   60.48
  -2   4  -1 2981.67   61.05
   2  -4   1 2952.86   60.35
  -2  -4  -2  385.28   14.08
  -2  -4  -2  411.63   10.60
   2   4   2  381.73   10.34
   2  -4   2  359.51   14.31
  -2  -4  -2  400.28    9.07
   2  -4   2  397.20   15.76
  -2  -4  -2  389.14    9.83
   2  -4   2  400.79    9.92
  -2   4  -2  388.88   10.44
  -2  -4  -2  386.48   10.76
   2  -4   2  389.05   10.27
   2   4   2  379.03   10.13
  -2   4  -2  374.17   10.43
  -2   4  -2  371.04   10.67
   2  -4   2  350.18    9.97
  -2  -4  -3  249.96    7.83
   2  -4   3  239.32   12.22
  -2   4  -3  215.24    8.47
  -2  -4  -3  228.95   10.94
   2   4   3  248.30    7.75
  -2   4  -3  233.88   11.29
   2  -4   3  217.97   10.99
  -2  -4  -3  249.61    7.22
   2  -4   3  269.67    7.36
  -2  -4  -3  249.43    7.83
   2   4   3  255.48    7.66
   2  -4   3  248.87    7.61
  -2   4  -3  247.83    7.90
  -2   4  -3  246.96    8.12
   2  -4   3  251.49    7.60
  -2  -4  -4  505.61   16.25
   2  -4   4  467.41   18.51
   2  -4   4  411.17   16.46
  -2  -4  -4  435.65   11.77
   2   4   4  468.70   12.15
  -2  -4  -4  417.57   16.42
  -2   4  -4  396.55   16.38
   2  -4   4  494.50   11.55
   2   4   4  451.75   11.81
   2  -4   4  444.61   11.81
  -2  -4  -4  443.93   12.19
   2   4   4  437.87   12.48
  -2   4  -4  434.83   12.14
  -2   4  -4  474.37   12.76
   2  -4   4  448.97   11.77
  -2  -4  -5 3943.14   76.84
  -2  -4  -5 3983.20   82.29
   2   4   5 4138.51   76.99
   2  -4   5 4176.81   75.79
  -2  -4  -5 4009.98   76.86
   2   4   5 3768.38   76.21
   2  -4   5 4197.00   76.61
   2   4   5 3607.52   76.65
  -2  -4  -5 3891.59   76.92
   2  -4   5 3658.90   75.81
   2   4   5 4181.88   77.67
  -2   4  -5 3984.73   77.55
   2  -4   5 4052.83   76.44
  -2   4  -5 3906.12   77.03
  -2  -4  -6  474.78   13.26
  -2  -4  -6  501.89   13.52
  -2  -4  -6  454.60   16.64
   2   4   6  508.85   13.38
   2   4   6  458.61   12.83
   2  -4   6  503.67   12.97
  -2  -4  -6  493.07   13.52
   2   4   6  427.22   12.97
   2  -4   6  474.85   12.89
   2   4   6  488.26   13.62
   2  -4   6  485.25   12.87
  -2   4  -6  500.94   13.87
  -2   4  -6  453.44   13.21
  -2  -4  -7    0.89    0.86
   2   4   7    0.78    0.69
  -2  -4  -7    0.09    0.76
   2  -4   7    1.90    0.79
  -2   4  -7    1.92    1.16
   2   4   7    2.73    1.02
   2   4   7    1.73    0.91
   2  -4   7    1.46    0.84
   2   4   7    0.62    0.83
  -2   4  -7    0.63    0.88
   2  -4   7    1.82    0.88
  -2  -4  -8  221.14    8.57
   2   4   8  221.10    8.36
  -2  -4  -8  218.59    8.59
   2   4   8  197.90    8.16
   2  -4   8  211.66    7.84
   2   4   8  217.16    8.22
  -2   4  -8  214.81    8.66
   2  -4   8  212.06    8.14
  -2   4  -8  222.38    8.63
   2   4   8  225.43    8.74
   2  -4   8  229.29    8.40
  -2  -4  -9 2189.26   48.67
   2   4   9 2321.55   48.46
  -2  -4  -9 2167.32   47.45
  -2   4  -9 2332.78   49.02
   2  -4   9 2324.57   48.26
   2  -4   9 2361.05   48.48
   2   4   9 2468.49   49.31
   2   4   9 2232.63   48.50
   2  -4   9 2214.82   47.41
   2   4   9 2287.01   48.32
  -2   4 -10   49.88    4.19
   2   4  10   45.94    4.00
   2  -4  10   48.04    3.85
   2  -4  10   44.60    3.74
   2   4  10   42.11    3.69
  -2  -4 -10   40.38    3.81
  -2   4 -11  153.30    8.04
   2  -4  11  159.84    7.69
   2   4  11  158.49    7.95
   2  -4  11  151.88    7.62
   2   4  11  145.43    7.55
  -2  -4 -11  151.46    7.95
   2  -4  12  307.20   11.88
  -2   4 -12  289.36   12.04
   2   4  12  316.35   12.45
   2  -4  12  301.71   11.78
  -2  -4 -12  306.81   12.39
   2   4  12  298.98   11.95
   2   4  13  602.07   19.47
   2  -4  13  589.08   19.01
  -2   4 -13  578.59   19.30
   2  -4  13  601.90   18.85
  -2  -4 -13  614.01   19.65
   2  -4  14    1.43    1.15
   2   4  14    3.52    1.39
   2  -4  14    5.77    1.83
  -2   4 -14    2.53    1.55
  -2  -4 -14    4.51    1.64
   2  -4  15  201.60    9.98
  -2   4 -15  189.93   10.13
   2  -4  15  183.42    9.26
   2   4  15  207.80   10.96
  -2   4 -15  198.94   10.82
   2  -4  15  206.96   10.63
   2   4  15  200.38    9.75
  -2  -4 -15  182.02    9.53
   2   4  15  198.53   10.01
  -2   4 -15  191.60    9.90
  -2  -4 -15  175.73    9.28
  -2  -4 -15  214.64   11.16
  -2  -4 -16  523.43   18.03
  -2   4 -16  484.88   17.98
   2  -4  16  505.07   17.28
   2  -4  16  503.19   16.92
   2  -4  16  520.86   19.15
   2   4  16  542.19   19.95
  -2   4 -16  519.43   19.49
  -2  -4 -16  525.89   17.76
   2   4  16  542.43   17.78
   2   4  16  544.72   17.98
  -2   4 -16  508.55   17.62
  -2  -4 -16  546.35   17.76
  -2  -4 -16  537.13   19.82
   2  -4  16  552.43   19.22
  -2   4 -17  446.85   16.30
  -2  -4 -17  430.58   15.86
   2  -4  17  469.11   15.80
   2  -4  17  444.94   15.25
  -2   4 -17  403.47   17.34
   2  -4  17  388.75   16.97
   2   4  17  406.69   17.39
   2   4  17  446.50   15.78
   2   4  17  416.39   15.20
  -2  -4 -17  443.48   15.80
  -2  -4 -17  481.84   15.91
  -2   4 -17  401.91   15.07
   2  -4  17  431.67   17.11
  -2  -4 -17  416.16   17.62
   2   4  18    4.76    1.71
  -2  -4 -18    6.63    1.83
   2  -4  18    6.90    1.97
   2   4  18    7.98    1.97
  -2  -4 -18    3.87    1.84
  -2  -4 -18    3.60    1.53
  -2   4 -18    6.84    1.94
  -2  -4 -18    8.38    2.48
   2  -4  18    9.77    2.49
  -2   4 -18    6.64    1.88
   2  -4  18    5.34    1.57
  -2  -4 -18    5.97    2.20
   2   4  19  430.00   15.09
   2   4  19  420.66   14.79
   2  -4  19  434.03   14.90
  -2   4 -19  451.08   15.26
  -2  -4 -19  446.15   15.14
  -2   4 -19  431.98   15.71
   2  -4  19  442.11   15.41
  -2  -4 -19  421.94   15.34
  -2  -4 -19  453.08   15.94
   2  -4  19  413.66   14.83
  -2  -4 -19  420.11   15.59
   2   4  20  257.11   10.45
   2   4  20  260.75   10.86
   2  -4  20  256.94   10.60
  -2   4 -20  280.26   11.01
  -2  -4 -20  269.26   11.25
   2  -4  20  243.58   10.60
  -2   4 -20  258.24   11.26
  -2  -4 -20  279.21   11.65
   2  -4  20  270.04   10.84
  -2  -4 -20  294.60   11.80
  -2   4 -21  259.42   10.03
   2  -4  21  234.07    9.75
  -2  -4 -21  244.77   10.38
  -2   4 -21  241.50   10.25
  -2  -4 -21  269.91   10.81
   2  -4  21  227.51    9.58
  -2  -4 -21  254.93   10.44
   2   4  21  251.87   10.10
   2   4  21  234.38    9.46
  -2   4 -22   69.49    4.53
  -2  -4 -22   62.77    4.73
   2  -4  22   62.43    4.37
  -2   4 -22   62.69    4.61
  -2  -4 -22   70.17    4.82
  -2  -4 -22   57.37    4.39
   2   4  22   62.75    4.41
  -2  -4 -23  511.09   14.31
   2  -4  23  453.80   13.20
  -2   4 -23  451.29   13.54
  -2   4 -23  491.13   13.41
  -2  -4 -23  452.01   13.34
   2   4  23  494.46   13.56
   2   4  23  411.16   12.17
   2  -4  24    8.24    1.34
   2   4  24    8.34    1.25
  -2  -5  25  195.94    7.31
   2   5 -25  187.13    7.21
   2  -5 -25  180.70    7.25
  -2  -5  25  198.02    7.39
  -2  -5  25  155.80    6.52
  -2   5  25  176.79    6.74
  -2   5  25  172.59    6.89
  -2  -5  24   49.54    3.76
   2   5 -24   47.49    3.82
   2  -5 -24   42.51    3.73
   2  -5 -24   45.62    3.68
  -2  -5  24   50.77    3.84
  -2   5  24   47.89    3.73
  -2   5  24   55.05    3.85
  -2  -5  23  215.40    8.89
   2   5 -23  210.42    8.98
   2   5 -23  187.78    8.87
   2  -5 -23  207.13    9.51
   2  -5 -23  218.79    9.39
  -2  -5  23  222.87    9.03
  -2   5  23  223.43    9.17
  -2  -5  23  195.78    8.33
  -2   5  23  227.10    9.01
  -2  -5  22  162.12    7.85
  -2   5  22  167.06    8.12
  -2  -5  22  139.98    7.36
  -2   5  22  155.85    7.74
   2  -5 -22  160.23    8.31
   2  -5 -22  143.04    8.14
   2   5 -22  150.81    8.09
  -2  -5  22  151.61    7.86
   2   5 -22  154.66    7.89
  -2  -5  21   78.78    5.56
  -2  -5  21   79.02    5.48
  -2   5  21   79.27    5.68
   2  -5 -21   80.30    5.94
  -2   5  21   84.78    5.79
   2  -5 -21   86.55    6.54
   2  -5 -21   75.89    5.90
   2   5 -21   75.02    5.82
  -2  -5  21   85.98    5.83
   2   5 -21   75.59    5.73
   2  -5 -21   73.51    5.62
   2  -5 -20   44.28    4.67
  -2   5  20   47.48    4.39
  -2   5  20   46.39    4.35
  -2  -5  20   42.35    4.15
  -2  -5  20   47.75    4.45
   2   5 -20   37.89    4.12
   2  -5 -20   45.34    4.57
   2   5 -20   45.43    4.54
   2  -5 -20   42.67    4.52
   2  -5 -20   37.72    4.48
  -2  -5  20   46.46    4.36
   2  -5 -19  737.88   22.32
  -2  -5  19  694.97   21.02
  -2   5  19  783.39   22.44
  -2   5  19  758.48   21.51
  -2  -5  19  581.16   21.72
  -2  -5  19  644.53   23.03
   2  -5 -19  770.66   22.41
   2   5 -19  723.30   21.76
   2  -5 -19  754.37   22.98
   2   5 -19  740.91   22.56
   2   5 -18  727.08   22.55
  -2  -5  18  669.62   22.41
  -2  -5  18  693.31   23.13
   2  -5 -18  738.31   22.60
  -2  -5  18  687.91   21.16
  -2   5  18  745.23   21.53
  -2   5  18  743.04   22.33
  -2   5  18  773.34   22.51
   2  -5 -18  738.67   22.46
   2   5 -18  740.24   22.12
   2  -5 -18  675.28   24.25
   2   5 -17    3.02    1.42
   2   5 -17    1.36    1.41
   2   5 -17    3.49    1.83
  -2  -5  17    1.79    1.28
  -2  -5  17    1.00    1.09
  -2   5  17    2.35    1.23
  -2   5  17    3.77    1.55
  -2   5  17    2.46    1.15
   2  -5 -17    3.51    1.41
  -2  -5  17    4.40    1.47
   2  -5 -17    1.91    1.60
   2   5 -17    3.25    1.71
   2  -5 -17    3.54    1.77
   2  -5 -16  280.85   13.23
   2   5 -16  253.43   11.32
   2  -5 -16  251.76   12.16
   2   5 -16  251.19   11.91
   2   5 -16  229.36   11.30
  -2   5  16  250.41   10.95
   2  -5 -16  268.89   12.23
  -2   5  16  254.79   11.55
   2  -5 -16  257.58   11.92
   2   5 -16  253.52   11.48
   2  -5 -16  260.02   11.40
  -2  -5  16  242.18   11.21
  -2   5  16  285.59   12.44
  -2  -5  16  277.98   12.16
   2   5 -15  807.97   22.99
   2  -5 -15  809.16   24.99
  -2   5  15  819.35   23.78
  -2  -5  15  841.66   23.80
  -2  -5  15  797.75   23.05
   2  -5 -15  816.45   24.47
  -2  -5  14  112.64    6.55
   2   5 -14  113.47    6.64
   2  -5 -14  108.15    7.35
   2  -5 -14  116.93    7.43
  -2   5  14  110.49    6.91
  -2  -5  14  111.52    6.65
  -2  -5  14  109.65    6.79
   2  -5 -13    1.39    1.11
  -2  -5  13    1.51    0.94
   2   5 -13    5.97    1.63
  -2   5  13    0.73    0.80
   2  -5 -13    1.81    0.96
  -2   5  13    0.87    1.12
  -2  -5  13    3.61    1.28
  -2  -5  13    3.96    1.14
   2  -5 -12  349.71   13.05
  -2   5  12  358.20   12.37
   2   5 -12  357.72   11.99
   2   5 -12  333.02   12.46
  -2   5  12  355.65   12.45
   2  -5 -12  358.28   13.30
  -2  -5  12  366.04   12.55
  -2  -5  12  393.94   12.58
   2  -5 -11  785.67   21.88
  -2   5  11  812.61   20.81
   2   5 -11  822.78   20.52
   2   5 -11  774.53   21.16
[truncated: 1,435,573 more chars]
