# Supplementary material for: Anionic T‐Shaped Platinum(0) Pincer Complexes and Platinum(I) Intermediates in Radical Reactions With Alkyl Halides
Source: Angew Chem Int Ed Engl. 2026 Jun 3;65(30):e3980943. doi: 10.1002/anie.3980943 (PMC13383245; doi:10.1002/anie.3980943)
Supplement: Supplementary file 2 — Supporting File 2: anie73022‐sup‐0002‐cif.zip. [file ANIE-65-e3980943-s001.zip › anie73022-sup-0002-cif/ga_vk59.cif]

data_ga_vk59
_audit_creation_date               2025-11-03
_audit_creation_method
;
Olex2 1.5
(compiled 2025.07.13 svn.rb7424aed for OlexSys, GUI svn.r7314)
;
_shelx_SHELXL_version_number       '2018/3'
_audit_contact_author_address      ?
_audit_contact_author_email        ?
_audit_contact_author_name         ''
_audit_contact_author_phone        ?
_publ_contact_author_id_orcid      ?
_publ_section_references
;
Dolomanov, O.V., Bourhis, L.J., Gildea, R.J, Howard, J.A.K. & Puschmann, H.
 (2009), J. Appl. Cryst. 42, 339-341.

Sheldrick, G.M. (2015). Acta Cryst. A71, 3-8.

Sheldrick, G.M. (2015). Acta Cryst. C71, 3-8.
;
_chemical_name_common              ?
_chemical_name_systematic          ?
_chemical_formula_moiety           '0.8(C42 H69 N P2 Pt)'
_chemical_formula_sum              'C33.60 H55.20 N0.80 P1.60 Pt0.80'
_chemical_formula_weight           676.01
_chemical_melting_point            ?
_chemical_oxdiff_formula           C42H69NP2Pt
_chemical_oxdiff_usercomment       vjk372
loop_
  _atom_type_symbol
  _atom_type_description
  _atom_type_scat_dispersion_real
  _atom_type_scat_dispersion_imag
  _atom_type_scat_source
 'C' 'C' 0.0181 0.0091 'International Tables Vol C Tables 4.2.6.8 and 6.1.1.4'
 'H' 'H' 0.0000 0.0000 'International Tables Vol C Tables 4.2.6.8 and 6.1.1.4'
 'N' 'N' 0.0311 0.0180 'International Tables Vol C Tables 4.2.6.8 and 6.1.1.4'
 'P' 'P' 0.2955 0.4335 'International Tables Vol C Tables 4.2.6.8 and 6.1.1.4'
 'Pt' 'Pt' -4.5932 6.9264
 'International Tables Vol C Tables 4.2.6.8 and 6.1.1.4'

_shelx_space_group_comment
;
The symmetry employed for this shelxl refinement is uniquely defined
by the following loop, which should always be used as a source of
symmetry information in preference to the above space-group names.
They are only intended as comments.
;
_space_group_crystal_system        'monoclinic'
_space_group_IT_number             14
_space_group_name_H-M_alt          'P 1 21/c 1'
_space_group_name_Hall             '-P 2ybc'
loop_
  _space_group_symop_operation_xyz
 'x, y, z'
 '-x, y+1/2, -z+1/2'
 '-x, -y, -z'
 'x, -y-1/2, z-1/2'

_cell_length_a                     12.51440(10)
_cell_length_b                     15.21590(10)
_cell_length_c                     21.94900(10)
_cell_angle_alpha                  90
_cell_angle_beta                   104.9810(10)
_cell_angle_gamma                  90
_cell_volume                       4037.43(5)
_cell_formula_units_Z              5
_cell_measurement_reflns_used      55026
_cell_measurement_temperature      120.00(10)
_cell_measurement_theta_max        71.2780
_cell_measurement_theta_min        3.5650
_shelx_estimated_absorpt_T_max     0.707
_shelx_estimated_absorpt_T_min     0.279
_exptl_absorpt_coefficient_mu      7.446
_exptl_absorpt_correction_T_max    1.000
_exptl_absorpt_correction_T_min    0.208
_exptl_absorpt_correction_type     gaussian
_exptl_absorpt_process_details
;
CrysAlisPro 1.171.44.85a (Rigaku Oxford Diffraction, 2024)
Numerical absorption correction based on gaussian integration over
a multifaceted crystal model
Empirical absorption correction using spherical harmonics,
implemented in SCALE3 ABSPACK scaling algorithm.
;
_exptl_absorpt_special_details     ?
_exptl_crystal_colour              colourless
_exptl_crystal_colour_primary      colourless
_exptl_crystal_density_diffrn      1.390
_exptl_crystal_density_meas        ?
_exptl_crystal_density_method      ?
_exptl_crystal_description         plate
_exptl_crystal_F_000               1744
loop_
  _exptl_crystal_face_index_h
  _exptl_crystal_face_index_k
  _exptl_crystal_face_index_l
  _exptl_crystal_face_perp_dist
 0 9 -7 0.0645
 0 -9 7 0.0683
 1 -3 -14 0.1037
 0 9 -4 0.0797
 0 -9 5 0.0696
 5 0 -13 0.0783
 8 1 1 0.0172
 4 8 -6 0.0594
 4 1 10 0.0469
 -1 0 14 0.0597
 -6 -2 11 0.0541
 -8 -3 0 0.0186
 -4 -8 6 0.0555
 7 4 -7 0.0477

_exptl_crystal_size_max            0.23
_exptl_crystal_size_mid            0.13
_exptl_crystal_size_min            0.05
loop_
  _exptl_oxdiff_crystal_face_indexfrac_h
  _exptl_oxdiff_crystal_face_indexfrac_k
  _exptl_oxdiff_crystal_face_indexfrac_l
  _exptl_oxdiff_crystal_face_x
  _exptl_oxdiff_crystal_face_y
  _exptl_oxdiff_crystal_face_z
 -0.1799 8.5618 -6.7737 -0.0041 0.0088 1.0000
 0.1799 -8.5618 6.7737 0.0041 -0.0088 -1.0000
 1.0139 -2.5651 -13.6394 0.9512 0.1782 0.2521
 -0.3232 9.3049 -4.4417 -0.1809 -0.0306 0.9830
 0.3180 -9.2887 4.5083 0.1761 0.0297 -0.9839
 5.0609 0.3225 -13.0470 0.8237 -0.3904 0.4111
 7.5928 0.6058 1.3697 -0.0252 -0.9908 -0.1330
 3.9480 8.1893 -5.5870 -0.0109 -0.5266 0.8501
 4.3146 0.8368 9.6454 -0.5692 -0.7419 -0.3543
 -0.9182 0.2940 14.0833 -0.8684 -0.1605 -0.4691
 -6.4454 -1.5643 11.0035 -0.6577 0.6247 -0.4209
 -7.6055 -2.5394 0.1645 0.0253 0.9954 -0.0920
 -3.8001 -8.2729 5.6007 0.0157 0.5091 -0.8605
 7.1748 3.6233 -7.2582 0.3434 -0.8231 0.4524

_exptl_transmission_factor_max     ?
_exptl_transmission_factor_min     ?
_diffrn_reflns_av_R_equivalents    0.0352
_diffrn_reflns_av_unetI/netI       0.0133
_diffrn_reflns_Laue_measured_fraction_full  1.000
_diffrn_reflns_Laue_measured_fraction_max  0.993
_diffrn_reflns_limit_h_max         15
_diffrn_reflns_limit_h_min         -15
_diffrn_reflns_limit_k_max         18
_diffrn_reflns_limit_k_min         -18
_diffrn_reflns_limit_l_max         26
_diffrn_reflns_limit_l_min         -26
_diffrn_reflns_number              69627
_diffrn_reflns_point_group_measured_fraction_full  1.000
_diffrn_reflns_point_group_measured_fraction_max  0.993
_diffrn_reflns_theta_full          67.684
_diffrn_reflns_theta_max           71.417
_diffrn_reflns_theta_min           3.575
_diffrn_ambient_environment        N~2~
_diffrn_ambient_temperature        120.00(10)
_diffrn_detector                   'CCD plate'
_diffrn_detector_area_resol_mean   15.9241
_diffrn_detector_type              Eos
_diffrn_measured_fraction_theta_full  1.000
_diffrn_measured_fraction_theta_max  0.993
_diffrn_measurement_details
;
List of Runs (angles in degrees, time in seconds):

  # Type    Start    End  Width  t~exp~   \w     \q     \k     \f   Frames
--------------------------------------------------------------------------
  1  \w    -26.00  72.00   1.00    4.00    --    0.00  38.00-180.00   98
  2  \w    -30.00  70.00   1.00    4.00    --    0.00  77.00   0.00  100
  3  \w    -30.00  70.00   1.00    4.00    --    0.00  77.00   0.00  100
  4  \w    -72.00  26.00   1.00    4.00    --    0.00 -38.00  30.00   98
  5  \w    -72.00  26.00   1.00    4.00    --    0.00 -38.00  30.00   98
  6  \w    -36.00   4.00   1.00    4.00    --   14.00 118.00-137.18   40
  7  \w    -38.00  -6.00   1.00    4.00    --   22.00 131.00-102.18   32
  8  \w     -7.00  19.00   1.00   12.00    --   34.00 100.00  54.68   26
  9  \w     -2.00  25.00   1.00   12.00    --   38.00  95.00 -84.57   27
 10  \w      6.00  33.00   1.00   12.00    --   42.00  88.00-113.41   27
 11  \w      6.00  33.00   1.00   12.00    --   42.00  88.00 140.21   27
 12  \w     18.00  45.00   1.00   12.00    --   50.00  80.00   8.71   27
 13  \w     17.00  45.00   1.00   12.00    --   50.00  82.00  85.48   28
 14  \w     17.00  45.00   1.00   12.00    --   50.00  82.00 159.34   28
 15  \w     18.00  45.00   1.00   12.00    --   50.00  80.00 -26.93   27
 16  \w     17.00  45.00   1.00   12.00    --   50.00  82.00  55.05   28
 17  \w     17.00  45.00   1.00   12.00    --   50.00  82.00 -85.03   28
 18  \w     24.00 125.00   1.00   12.00    --   54.49  77.00 120.00  101
 19  \w     24.00 125.00   1.00   12.00    --   54.49  77.00 120.00  101
 20  \w     24.00 125.00   1.00   12.00    --   54.49  77.00-150.00  101
 21  \w    -16.00  85.00   1.00   12.00    --   54.49 -77.00  90.00  101
 22  \w    -14.00  76.00   1.00   12.00    --   54.49 -57.00 -30.00   90
 23  \w     24.00 125.00   1.00   12.00    --   54.49  77.00-150.00  101
 24  \w     23.00 110.00   1.00   12.00    --   54.49-125.00 -30.00   87
 25  \w    -14.00  76.00   1.00   12.00    --   54.49 -57.00-180.00   90
 26  \w     29.00 128.00   1.00   12.00    --   58.00  75.00  86.91   99
 27  \w     30.00 128.00   1.00   12.00    --   58.00  74.00 -77.97   98
 28  \w     30.00 127.00   1.00   12.00    --   58.00  73.00  28.27   97
 29  \w     28.00 128.00   1.00   12.00    --   58.00  77.00-123.74  100
 30  \w     28.00 128.00   1.00   12.00    --   58.00  77.00 161.88  100
 31  \w     28.00 128.00   1.00   12.00    --   58.00  77.00 -14.46  100
 32  \w     29.00  62.00   1.00   12.00    --   58.00  77.00 -14.46   33
 33  \w     80.00 126.00   1.00   12.00    --   58.00  76.00 -48.08   46
 34  \w     29.00  55.00   1.00   12.00    --   58.00  76.00 -48.08   26
 35  \w     86.00 176.00   1.00   16.00    --  108.98  64.00 120.00   90
 36  \w     41.00 112.00   1.00   16.00    --  108.98-111.00  30.00   71
 37  \w    126.00 163.00   1.00   16.00    --  108.98 111.00 150.00   37
 38  \w     86.00 175.00   1.00   16.00    --  108.98  64.00-180.00   89
 39  \w     54.00 106.00   1.00   16.00    --  108.98-111.00 -60.00   52
 40  \w    103.00 139.00   1.00   16.00    --  108.98 -77.00-150.00   36
 41  \w    112.00 173.00   1.00   16.00    --  108.98  77.00   0.00   61
 42  \w     79.00 106.00   1.00   16.00    --  108.98  77.00   0.00   27
 43  \w     42.00  78.00   1.00   16.00    --  108.98 -77.00-150.00   36
 44  \w     60.00 112.00   1.00   16.00    --  108.98-111.00-150.00   52
 45  \w    108.00 177.00   1.00   16.00    --  108.98  77.00-150.00   69
 46  \w     79.00 105.00   1.00   16.00    --  108.98  77.00-150.00   26
 47  \w    112.00 177.00   1.00   16.00    --  108.98  77.00  60.00   65
 48  \w    110.00 172.00   1.00   16.00    --  108.98  77.00 -30.00   62
 49  \w     79.00 104.00   1.00   16.00    --  108.98  77.00 150.00   25
 50  \w     59.00 109.00   1.00   16.00    --  108.98 -92.00  90.00   50
 51  \w     80.00 105.00   1.00   16.00    --  108.98  77.00  60.00   25
 52  \w     79.00 105.00   1.00   16.00    --  108.98  77.00 -30.00   26
 53  \w    112.00 152.00   1.00   16.00    --  108.98  77.00 -60.00   40
 54  \w    109.00 168.00   1.00   16.00    --  108.98  77.00 -90.00   59
 55  \w     79.00 105.00   1.00   16.00    --  108.98  77.00 -90.00   26
 56  \w     79.00 108.00   1.00   16.00    --  108.98  77.00 -60.00   29
 57  \w    120.00 173.00   1.00   16.00    --  108.98  77.00  30.00   53
 58  \w     79.00 105.00   1.00   16.00    --  108.98  77.00  30.00   26
 59  \w     86.00 112.00   1.00   16.00    --  108.98  64.00 -60.00   26
 60  \w     86.00 112.00   1.00   16.00    --  108.98  64.00   0.00   26
 61  \w    147.00 173.00   1.00   16.00    --  108.98  64.00  90.00   26
 62  \w     79.00 105.00   1.00   16.00    --  108.98  77.00  90.00   26
 63  \w     86.00 112.00   1.00   16.00    --  108.98  64.00  90.00   26
 64  \w     46.00  82.00   1.00   16.00    --  108.98-111.00  90.00   36
 65  \w     83.00 157.00   1.00   16.00    --  108.98  38.00 120.00   74
 66  \w     83.00 109.00   1.00   16.00    --  108.98  38.00-120.00   26
 67  \w     83.00 109.00   1.00   16.00    --  108.98  38.00  30.00   26
 68  \w     83.00 115.00   1.00   16.00    --  108.98  38.00   0.00   32
 69  \w     86.00 112.00   1.00   16.00    --  108.98  64.00-120.00   26
 70  \w     79.00 105.00   1.00   16.00    --  108.98  77.00 120.00   26
 71  \w     83.00 123.00   1.00   16.00    --  108.98  38.00  60.00   40
 72  \w    112.00 150.00   1.00   16.00    --  108.98  77.00-120.00   38
 73  \w     79.00 105.00   1.00   16.00    --  108.98  77.00-180.00   26
 74  \w     79.00 108.00   1.00   16.00    --  108.98  77.00-120.00   29
 75  \w     86.00 158.00   1.00   16.00    --  108.98  64.00 150.00   72
 76  \w     83.00 112.00   1.00   16.00    --  108.98  38.00 -60.00   29
 77  \w     86.00 125.00   1.00   16.00    --  108.98  64.00  60.00   39
 78  \w     40.00 126.00   1.00   16.00    --  108.98 -50.00  60.00   86
;
_diffrn_measurement_device         'four-circle diffractometer'
_diffrn_measurement_device_type    'SuperNova, Dual, Cu at home/near, Eos'
_diffrn_measurement_method         '\w scans'
_diffrn_orient_matrix_type        
 'CrysAlisPro convention (1999,Acta A55,543-557)'
_diffrn_orient_matrix_UB_11        0.0112936000
_diffrn_orient_matrix_UB_12        -0.0476583000
_diffrn_orient_matrix_UB_13        -0.0599336000
_diffrn_orient_matrix_UB_21        -0.1256767000
_diffrn_orient_matrix_UB_22        -0.0168384000
_diffrn_orient_matrix_UB_23        -0.0192393000
_diffrn_orient_matrix_UB_31        -0.0179626000
_diffrn_orient_matrix_UB_32        0.0876893000
_diffrn_orient_matrix_UB_33        -0.0363093000
_diffrn_oxdiff_digest_od_ed
;

;
_diffrn_radiation_monochromator    mirror
_diffrn_radiation_probe            x-ray
_diffrn_radiation_type             'Cu K\a'
_diffrn_radiation_wavelength       1.54184
_diffrn_source                     'micro-focus sealed X-ray tube'
_diffrn_source_type                'SuperNova (Cu) X-ray Source'
_reflns_Friedel_coverage           0.000
_reflns_Friedel_fraction_full      .
_reflns_Friedel_fraction_max       .
_reflns_number_gt                  7747
_reflns_number_total               7813
_reflns_special_details
;
 Reflections were merged by SHELXL according to the crystal
 class for the calculation of statistics and refinement.
 
 _reflns_Friedel_fraction is defined as the number of unique
 Friedel pairs measured divided by the number that would be
 possible theoretically, ignoring centric projections and
 systematic absences.
;
_reflns_threshold_expression       'I > 2\s(I)'
_computing_cell_refinement         'CrysAlisPro 1.171.44.85a (Rigaku OD, 2024)'
_computing_data_collection        
 'CrysAlisPro system (CCD 43.144a 64-bit (release 23-01-2025))'
_computing_data_reduction          'CrysAlisPro 1.171.44.85a (Rigaku OD, 2024)'
_computing_molecular_graphics      'Olex2 1.5 (Dolomanov et al., 2009)'
_computing_publication_material    'Olex2 1.5 (Dolomanov et al., 2009)'
_computing_structure_refinement    'SHELXL 2018/3 (Sheldrick, 2015)'
_computing_structure_solution      'SHELXT 2018/2 (Sheldrick, 2018)'
_refine_diff_density_max           1.548
_refine_diff_density_min           -1.618
_refine_diff_density_rms           0.084
_refine_ls_extinction_coef         .
_refine_ls_extinction_method       none
_refine_ls_goodness_of_fit_ref     1.075
_refine_ls_hydrogen_treatment      constr
_refine_ls_matrix_type             full
_refine_ls_number_parameters       464
_refine_ls_number_reflns           7813
_refine_ls_number_restraints       3
_refine_ls_R_factor_all            0.0260
_refine_ls_R_factor_gt             0.0259
_refine_ls_restrained_S_all        1.077
_refine_ls_shift/su_max            0.003
_refine_ls_shift/su_mean           0.000
_refine_ls_structure_factor_coef   Fsqd
_refine_ls_weighting_details      
 'w=1/[\s^2^(Fo^2^)+(0.0319P)^2^+8.3429P] where P=(Fo^2^+2Fc^2^)/3'
_refine_ls_weighting_scheme        calc
_refine_ls_wR_factor_gt            0.0643
_refine_ls_wR_factor_ref           0.0644
_refine_special_details            ?
_olex2_refinement_description
;
1. Fixed Uiso
 At 1.2 times of:
  All C(H) groups, All C(H,H) groups
 At 1.5 times of:
  All C(H,H,H) groups
2. Restrained distances
 C00F-C018 \\sim C00F-C0
 with sigma of 0.02
 C00F-C019 \\sim C00F-C1
 with sigma of 0.02
 C00F-C01A \\sim C00F-C01B
 with sigma of 0.02
3. Others
 Sof(C0)=Sof(H0A)=Sof(H0B)=Sof(H0C)=Sof(C01B)=Sof(H01)=Sof(HL)=Sof(HM)=Sof(C1)=
 Sof(H1A)=Sof(H1B)=Sof(H1C)=1-FVAR(1)
 Sof(C018)=Sof(H01U)=Sof(H01V)=Sof(H01W)=Sof(C019)=Sof(H01X)=Sof(H01Y)=Sof(HI)=
 Sof(C01A)=Sof(H01Z)=Sof(HJ)=Sof(HK)=FVAR(1)
4.a Secondary CH2 refined with riding coordinates:
 C00E(H00B,H00E), C00N(H00F,H00H), C00P(H00L,H00M), C00X(H1,HD)
4.b Aromatic/amide H refined with riding coordinates:
 C00A(H00A), C00C(H00C), C00D(H00D), C00G(H00G), C014(H014)
4.c X=CH2 refined with riding coordinates:
 C017(H01S,H01T)
4.d Idealised Me refined as rotating group:
 C00O(H00I,H00J,H00K), C00R(H00N,H00O,H00P), C00S(H00Q,H00R,H00S), C00T(H00T,
 H00U,H00V), C00U(H00W,H00X,H00Y), C00V(H00Z,H,HA), C00W(H00,HB,HC), C00Y(H2,HE,
 HF), C00Z(H3,HG,HH), C010(H01A,H01B,H01C), C011(H01D,H01E,H01F), C012(H01G,
 H01H,H01I), C013(H01J,H01K,H01L), C015(H01M,H01N,H01O), C016(H01P,H01Q,H01R),
 C018(H01U,H01V,H01W), C019(H01X,H01Y,HI), C01A(H01Z,HJ,HK), C0(H0A,H0B,H0C),
 C01B(H01,HL,HM), C1(H1A,H1B,H1C)
;
_atom_sites_solution_hydrogens     geom
_atom_sites_solution_primary       dual
_atom_sites_solution_secondary     ?
loop_
  _atom_site_label
  _atom_site_type_symbol
  _atom_site_fract_x
  _atom_site_fract_y
  _atom_site_fract_z
  _atom_site_U_iso_or_equiv
  _atom_site_adp_type
  _atom_site_occupancy
  _atom_site_site_symmetry_order
  _atom_site_calc_flag
  _atom_site_refinement_flags_posn
  _atom_site_refinement_flags_adp
  _atom_site_refinement_flags_occupancy
  _atom_site_disorder_assembly
  _atom_site_disorder_group
 Pt01 Pt 0.64832(2) 0.41491(2) 0.38460(2) 0.01674(5) Uani 1 1 d . . . . .
 P002 P 0.61330(5) 0.51507(4) 0.30162(3) 0.01668(13) Uani 1 1 d . . . . .
 P003 P 0.69681(5) 0.35301(4) 0.48498(3) 0.01612(13) Uani 1 1 d . . . . .
 N004 N 0.47622(18) 0.41991(15) 0.38727(11) 0.0182(5) Uani 1 1 d . . . . .
 C005 C 0.4335(2) 0.35214(18) 0.41657(12) 0.0174(5) Uani 1 1 d . . . . .
 C006 C 0.2000(2) 0.45584(19) 0.23272(13) 0.0203(5) Uani 1 1 d . . . . .
 C007 C 0.3925(2) 0.43673(18) 0.33306(13) 0.0179(5) Uani 1 1 d . . . . .
 C008 C 0.4752(2) 0.32000(18) 0.47782(13) 0.0199(5) Uani 1 1 d . . . . .
 C009 C 0.3016(2) 0.37893(18) 0.32603(13) 0.0190(5) Uani 1 1 d . . . . .
 C00A C 0.2067(2) 0.38848(19) 0.27649(13) 0.0201(5) Uani 1 1 d . . . . .
 H00A H 0.146557 0.348967 0.272618 0.024 Uiso 1 1 calc R U . . .
 C00B C 0.3859(2) 0.50558(18) 0.28964(13) 0.0210(5) Uani 1 1 d . . . . .
 C00C C 0.4164(2) 0.25450(19) 0.49906(13) 0.0205(5) Uani 1 1 d . . . . .
 H00C H 0.444994 0.232090 0.540478 0.025 Uiso 1 1 calc R U . . .
 C00D C 0.2907(2) 0.51345(19) 0.24094(13) 0.0220(6) Uani 1 1 d . . . . .
 H00D H 0.286322 0.560075 0.211609 0.026 Uiso 1 1 calc R U . . .
 C00E C 0.5771(2) 0.36176(19) 0.51880(12) 0.0195(5) Uani 1 1 d . . . . .
 H00B H 0.595278 0.333148 0.560731 0.023 Uiso 1 1 calc R U . . .
 H00E H 0.561947 0.424587 0.524826 0.023 Uiso 1 1 calc R U . . .
 C00F C 0.7087(2) 0.61487(19) 0.31576(14) 0.0240(6) Uani 1 1 d D . . . .
 C00G C 0.2723(2) 0.25587(18) 0.40256(13) 0.0207(5) Uani 1 1 d . . . . .
 H00G H 0.203424 0.235401 0.377124 0.025 Uiso 1 1 calc R U . . .
 C00H C 0.3293(2) 0.32213(18) 0.38029(12) 0.0188(5) Uani 1 1 d . . . . .
 C00I C 0.8020(2) 0.42158(19) 0.54316(14) 0.0233(6) Uani 1 1 d . . . . .
 C00J C 0.7322(2) 0.23172(19) 0.49373(14) 0.0244(6) Uani 1 1 d . . . . .
 C00K C 0.5938(2) 0.47017(19) 0.21923(13) 0.0220(6) Uani 1 1 d . . . . .
 C00L C 0.3161(2) 0.21975(18) 0.46198(13) 0.0204(5) Uani 1 1 d . . . . .
 C00M C 0.2539(2) 0.14513(19) 0.48527(14) 0.0236(6) Uani 1 1 d . . . . .
 C00N C 0.8013(2) 0.3811(2) 0.36798(14) 0.0240(6) Uani 1 1 d . . . . .
 H00F H 0.824976 0.428938 0.343790 0.029 Uiso 1 1 calc R U . . .
 H00H H 0.857378 0.375936 0.408920 0.029 Uiso 1 1 calc R U . . .
 C00O C 0.1383(2) 0.1763(2) 0.48681(14) 0.0266(6) Uani 1 1 d . . . . .
 H00I H 0.144809 0.227498 0.514602 0.040 Uiso 1 1 calc R U . . .
 H00J H 0.099886 0.128859 0.502694 0.040 Uiso 1 1 calc R U . . .
 H00K H 0.096291 0.192437 0.444117 0.040 Uiso 1 1 calc R U . . .
 C00P C 0.4804(2) 0.56904(18) 0.29945(14) 0.0222(6) Uani 1 1 d . . . . .
 H00L H 0.487114 0.600825 0.339624 0.027 Uiso 1 1 calc R U . . .
 H00M H 0.464074 0.612872 0.264947 0.027 Uiso 1 1 calc R U . . .
 C00Q C 0.0935(2) 0.4669(2) 0.17990(13) 0.0230(6) Uani 1 1 d . . . . .
 C00R C 0.1047(2) 0.5367(2) 0.13139(14) 0.0282(6) Uani 1 1 d . . . . .
 H00N H 0.035964 0.539398 0.097635 0.042 Uiso 1 1 calc R U . . .
 H00O H 0.166189 0.521140 0.113456 0.042 Uiso 1 1 calc R U . . .
 H00P H 0.119013 0.594147 0.152104 0.042 Uiso 1 1 calc R U . . .
 C00S C 0.5309(3) 0.3824(2) 0.21631(15) 0.0293(6) Uani 1 1 d . . . . .
 H00Q H 0.528568 0.352692 0.176393 0.044 Uiso 1 1 calc R U . . .
 H00R H 0.455237 0.393967 0.219121 0.044 Uiso 1 1 calc R U . . .
 H00S H 0.568806 0.344913 0.251576 0.044 Uiso 1 1 calc R U . . .
 C00T C 0.8522(3) 0.2150(2) 0.49210(16) 0.0316(7) Uani 1 1 d . . . . .
 H00T H 0.866522 0.244253 0.455209 0.047 Uiso 1 1 calc R U . . .
 H00U H 0.864447 0.151667 0.489473 0.047 Uiso 1 1 calc R U . . .
 H00V H 0.902420 0.238444 0.530563 0.047 Uiso 1 1 calc R U . . .
 C00U C 0.6530(3) 0.1841(2) 0.43824(15) 0.0311(7) Uani 1 1 d . . . . .
 H00W H 0.577592 0.186700 0.443335 0.047 Uiso 1 1 calc R U . . .
 H00X H 0.675801 0.122592 0.437435 0.047 Uiso 1 1 calc R U . . .
 H00Y H 0.655304 0.212737 0.398590 0.047 Uiso 1 1 calc R U . . .
 C00V C 0.7061(3) 0.4519(2) 0.20539(14) 0.0317(7) Uani 1 1 d . . . . .
 H00Z H 0.752827 0.418003 0.240201 0.048 Uiso 1 1 calc R U . . .
 H H 0.742401 0.507676 0.200999 0.048 Uiso 1 1 calc R U . . .
 HA H 0.694478 0.418200 0.166154 0.048 Uiso 1 1 calc R U . . .
 C00W C 0.5269(3) 0.5311(2) 0.16755(14) 0.0302(7) Uani 1 1 d . . . . .
 H00 H 0.521269 0.504745 0.126102 0.045 Uiso 1 1 calc R U . . .
 HB H 0.564117 0.588162 0.170035 0.045 Uiso 1 1 calc R U . . .
 HC H 0.452593 0.539324 0.173519 0.045 Uiso 1 1 calc R U . . .
 C00X C 0.7971(3) 0.2939(2) 0.33121(15) 0.0301(7) Uani 1 1 d . . . . .
 H1 H 0.780401 0.244845 0.356943 0.036 Uiso 1 1 calc R U . . .
 HD H 0.737130 0.296857 0.291742 0.036 Uiso 1 1 calc R U . . .
 C00Y C 0.7155(3) 0.1910(2) 0.55492(15) 0.0319(7) Uani 1 1 d . . . . .
 H2 H 0.762399 0.221607 0.591416 0.048 Uiso 1 1 calc R U . . .
 HE H 0.735760 0.128614 0.556751 0.048 Uiso 1 1 calc R U . . .
 HF H 0.637791 0.196751 0.555476 0.048 Uiso 1 1 calc R U . . .
 C00Z C 0.3153(3) 0.1124(3) 0.55067(17) 0.0394(8) Uani 1 1 d . . . . .
 H3 H 0.389892 0.093566 0.550113 0.059 Uiso 1 1 calc R U . . .
 HG H 0.275087 0.062678 0.562505 0.059 Uiso 1 1 calc R U . . .
 HH H 0.320239 0.159959 0.581391 0.059 Uiso 1 1 calc R U . . .
 C010 C 0.2418(3) 0.0676(2) 0.43952(19) 0.0404(8) Uani 1 1 d . . . . .
 H01A H 0.203947 0.087265 0.396871 0.061 Uiso 1 1 calc R U . . .
 H01B H 0.198455 0.021027 0.452616 0.061 Uiso 1 1 calc R U . . .
 H01C H 0.315221 0.045011 0.439766 0.061 Uiso 1 1 calc R U . . .
 C011 C 0.0001(3) 0.4953(3) 0.20953(15) 0.0353(8) Uani 1 1 d . . . . .
 H01D H 0.019386 0.551529 0.231374 0.053 Uiso 1 1 calc R U . . .
 H01E H -0.009760 0.450577 0.239751 0.053 Uiso 1 1 calc R U . . .
 H01F H -0.068888 0.501852 0.176337 0.053 Uiso 1 1 calc R U . . .
 C012 C 0.0622(3) 0.3801(2) 0.14475(15) 0.0347(7) Uani 1 1 d . . . . .
 H01G H -0.005334 0.388187 0.110748 0.052 Uiso 1 1 calc R U . . .
 H01H H 0.049437 0.335265 0.174139 0.052 Uiso 1 1 calc R U . . .
 H01I H 0.122507 0.361180 0.126825 0.052 Uiso 1 1 calc R U . . .
 C013 C 0.8280(3) 0.3875(3) 0.61141(15) 0.0445(9) Uani 1 1 d . . . . .
 H01J H 0.758777 0.375384 0.622821 0.067 Uiso 1 1 calc R U . . .
 H01K H 0.870311 0.432026 0.639970 0.067 Uiso 1 1 calc R U . . .
 H01L H 0.871654 0.333367 0.614913 0.067 Uiso 1 1 calc R U . . .
 C014 C 0.9063(3) 0.2763(2) 0.31547(17) 0.0383(8) Uani 1 1 d . . . . .
 H014 H 0.972192 0.285605 0.347858 0.046 Uiso 1 1 calc R U . . .
 C015 C 0.9100(3) 0.4332(3) 0.52471(18) 0.0427(9) Uani 1 1 d . . . . .
 H01M H 0.944376 0.375634 0.523290 0.064 Uiso 1 1 calc R U . . .
 H01N H 0.959972 0.470510 0.555860 0.064 Uiso 1 1 calc R U . . .
 H01O H 0.895240 0.460924 0.483067 0.064 Uiso 1 1 calc R U . . .
 C016 C 0.7487(3) 0.5128(2) 0.54274(19) 0.0421(8) Uani 1 1 d . . . . .
 H01P H 0.717505 0.531764 0.499076 0.063 Uiso 1 1 calc R U . . .
 H01Q H 0.804887 0.555116 0.564278 0.063 Uiso 1 1 calc R U . . .
 H01R H 0.689688 0.509706 0.564601 0.063 Uiso 1 1 calc R U . . .
 C017 C 0.9165(4) 0.2494(3) 0.2609(2) 0.0502(10) Uani 1 1 d . . . . .
 H01S H 0.852548 0.239292 0.227317 0.060 Uiso 1 1 calc R U . . .
 H01T H 0.987994 0.239793 0.254671 0.060 Uiso 1 1 calc R U . . .
 C018 C 0.6811(5) 0.6805(4) 0.2603(3) 0.0310(14) Uani 0.639(10) 1 d D . P A 1
 H01U H 0.720574 0.735785 0.273262 0.047 Uiso 0.639(10) 1 calc R U P A 1
 H01V H 0.601254 0.691607 0.247987 0.047 Uiso 0.639(10) 1 calc R U P A 1
 H01W H 0.703947 0.655741 0.224410 0.047 Uiso 0.639(10) 1 calc R U P A 1
 C019 C 0.8293(4) 0.5924(3) 0.3320(4) 0.0302(14) Uani 0.639(10) 1 d D . P A 1
 H01X H 0.846017 0.560247 0.296885 0.045 Uiso 0.639(10) 1 calc R U P A 1
 H01Y H 0.847690 0.555614 0.369967 0.045 Uiso 0.639(10) 1 calc R U P A 1
 HI H 0.873132 0.646515 0.339824 0.045 Uiso 0.639(10) 1 calc R U P A 1
 C01A C 0.6846(5) 0.6635(4) 0.3732(3) 0.0343(16) Uani 0.639(10) 1 d D . P A 1
 H01Z H 0.684187 0.621018 0.406740 0.051 Uiso 0.639(10) 1 calc R U P A 1
 HJ H 0.612260 0.692447 0.360158 0.051 Uiso 0.639(10) 1 calc R U P A 1
 HK H 0.742048 0.707693 0.388999 0.051 Uiso 0.639(10) 1 calc R U P A 1
 C0 C 0.6569(9) 0.6993(6) 0.2882(6) 0.034(3) Uani 0.361(10) 1 d D . P A 2
 H0A H 0.712143 0.746377 0.297774 0.050 Uiso 0.361(10) 1 calc R U P A 2
 H0B H 0.595257 0.713802 0.306268 0.050 Uiso 0.361(10) 1 calc R U P A 2
 H0C H 0.629357 0.693044 0.242328 0.050 Uiso 0.361(10) 1 calc R U P A 2
 C01B C 0.7529(9) 0.6235(7) 0.3889(4) 0.035(3) Uani 0.361(10) 1 d D . P A 2
 H01 H 0.804293 0.575291 0.405094 0.052 Uiso 0.361(10) 1 calc R U P A 2
 HL H 0.690718 0.620967 0.408364 0.052 Uiso 0.361(10) 1 calc R U P A 2
 HM H 0.791442 0.679814 0.399248 0.052 Uiso 0.361(10) 1 calc R U P A 2
 C1 C 0.8185(8) 0.6033(7) 0.2921(7) 0.037(3) Uani 0.361(10) 1 d D . P A 2
 H1A H 0.868726 0.652490 0.307399 0.055 Uiso 0.361(10) 1 calc R U P A 2
 H1B H 0.798985 0.602212 0.245878 0.055 Uiso 0.361(10) 1 calc R U P A 2
 H1C H 0.854941 0.547982 0.308466 0.055 Uiso 0.361(10) 1 calc R U P A 2

loop_
  _atom_site_aniso_label
  _atom_site_aniso_U_11
  _atom_site_aniso_U_22
  _atom_site_aniso_U_33
  _atom_site_aniso_U_23
  _atom_site_aniso_U_13
  _atom_site_aniso_U_12
 Pt01 0.01461(7) 0.01943(7) 0.01674(7) 0.00175(4) 0.00505(4) -0.00096(4)
 P002 0.0159(3) 0.0182(3) 0.0164(3) 0.0018(2) 0.0051(2) -0.0024(2)
 P003 0.0150(3) 0.0176(3) 0.0160(3) 0.0005(2) 0.0045(2) -0.0001(2)
 N004 0.0096(10) 0.0237(12) 0.0225(12) 0.0043(9) 0.0064(9) 0.0000(8)
 C005 0.0132(11) 0.0202(13) 0.0212(13) 0.0028(10) 0.0086(10) -0.0010(10)
 C006 0.0185(13) 0.0246(14) 0.0195(13) 0.0018(11) 0.0078(10) 0.0045(11)
 C007 0.0127(12) 0.0226(13) 0.0195(13) 0.0019(11) 0.0060(10) 0.0019(10)
 C008 0.0175(12) 0.0223(14) 0.0194(13) -0.0005(11) 0.0042(10) 0.0010(10)
 C009 0.0184(12) 0.0193(13) 0.0206(13) 0.0013(10) 0.0073(10) -0.0002(10)
 C00A 0.0158(12) 0.0250(14) 0.0206(13) 0.0003(11) 0.0065(10) -0.0005(11)
 C00B 0.0198(13) 0.0208(13) 0.0256(14) 0.0042(11) 0.0115(11) 0.0026(11)
 C00C 0.0190(13) 0.0245(14) 0.0192(13) 0.0037(11) 0.0073(10) 0.0020(11)
 C00D 0.0211(13) 0.0231(14) 0.0239(13) 0.0074(11) 0.0095(11) 0.0055(11)
 C00E 0.0173(12) 0.0239(14) 0.0180(12) 0.0008(10) 0.0058(10) 0.0004(10)
 C00F 0.0231(14) 0.0223(14) 0.0260(14) -0.0006(12) 0.0054(11) -0.0062(11)
 C00G 0.0169(12) 0.0231(14) 0.0222(13) 0.0001(11) 0.0054(10) -0.0020(10)
 C00H 0.0168(12) 0.0211(13) 0.0187(12) 0.0011(10) 0.0053(10) -0.0008(10)
 C00I 0.0206(14) 0.0264(15) 0.0220(14) -0.0028(11) 0.0036(11) -0.0052(11)
 C00J 0.0251(14) 0.0212(14) 0.0285(15) 0.0005(11) 0.0100(12) 0.0022(11)
 C00K 0.0208(13) 0.0262(15) 0.0192(13) -0.0018(11) 0.0054(10) -0.0027(11)
 C00L 0.0180(12) 0.0199(13) 0.0251(14) 0.0028(11) 0.0091(11) -0.0003(10)
 C00M 0.0222(13) 0.0240(14) 0.0260(14) 0.0066(11) 0.0085(11) -0.0024(11)
 C00N 0.0154(12) 0.0293(15) 0.0303(15) 0.0016(12) 0.0118(11) 0.0069(11)
 C00O 0.0215(14) 0.0323(16) 0.0269(14) 0.0038(12) 0.0081(11) -0.0051(12)
 C00P 0.0222(14) 0.0186(13) 0.0276(15) 0.0031(11) 0.0100(11) 0.0008(11)
 C00Q 0.0184(13) 0.0303(15) 0.0209(13) 0.0060(12) 0.0059(11) 0.0044(11)
 C00R 0.0254(14) 0.0345(17) 0.0245(14) 0.0078(12) 0.0060(12) 0.0063(12)
 C00S 0.0322(16) 0.0272(16) 0.0275(15) -0.0045(12) 0.0061(12) -0.0049(13)
 C00T 0.0296(16) 0.0298(16) 0.0382(17) 0.0057(13) 0.0139(13) 0.0098(13)
 C00U 0.0348(16) 0.0262(16) 0.0342(16) -0.0061(13) 0.0124(13) -0.0020(13)
 C00V 0.0285(16) 0.047(2) 0.0225(14) -0.0012(13) 0.0114(12) 0.0011(14)
 C00W 0.0320(16) 0.0380(18) 0.0195(14) 0.0034(13) 0.0045(12) 0.0004(13)
 C00X 0.0357(17) 0.0289(16) 0.0316(16) 0.0025(13) 0.0193(13) 0.0116(13)
 C00Y 0.0369(17) 0.0246(15) 0.0360(17) 0.0079(13) 0.0131(14) 0.0050(13)
 C00Z 0.0259(16) 0.046(2) 0.044(2) 0.0261(17) 0.0046(14) -0.0066(15)
 C010 0.051(2) 0.0236(16) 0.054(2) -0.0015(15) 0.0276(18) -0.0070(15)
 C011 0.0210(14) 0.055(2) 0.0319(16) 0.0113(15) 0.0105(12) 0.0108(14)
 C012 0.0398(18) 0.0360(18) 0.0239(15) 0.0013(13) 0.0000(13) -0.0037(15)
 C013 0.0418(19) 0.065(3) 0.0233(16) -0.0009(16) 0.0014(14) -0.0235(19)
 C014 0.0436(19) 0.0364(18) 0.0403(19) 0.0053(15) 0.0204(16) 0.0131(15)
 C015 0.0281(17) 0.061(2) 0.042(2) -0.0157(18) 0.0135(15) -0.0180(16)
 C016 0.045(2) 0.0304(18) 0.048(2) -0.0119(16) 0.0073(16) -0.0072(15)
 C017 0.063(3) 0.044(2) 0.057(2) -0.0027(18) 0.042(2) 0.0033(19)
 C018 0.029(3) 0.023(3) 0.039(3) 0.009(2) 0.005(2) -0.008(2)
 C019 0.018(2) 0.031(3) 0.038(4) 0.002(2) 0.002(2) -0.0102(19)
 C01A 0.037(3) 0.027(3) 0.038(3) -0.012(2) 0.008(2) -0.013(3)
 C0 0.030(5) 0.026(5) 0.042(7) 0.005(5) 0.004(4) -0.005(4)
 C01B 0.039(6) 0.028(5) 0.034(5) -0.002(4) 0.004(4) -0.005(4)
 C1 0.027(5) 0.032(5) 0.057(8) -0.006(5) 0.020(5) -0.008(4)

_geom_special_details
;
 All esds (except the esd in the dihedral angle between two l.s. planes)
 are estimated using the full covariance matrix.  The cell esds are taken
 into account individually in the estimation of esds in distances, angles
 and torsion angles; correlations between esds in cell parameters are only
 used when they are defined by crystal symmetry.  An approximate (isotropic)
 treatment of cell esds is used for estimating esds involving l.s. planes.
;
loop_
  _geom_bond_atom_site_label_1
  _geom_bond_atom_site_label_2
  _geom_bond_distance
  _geom_bond_site_symmetry_2
  _geom_bond_publ_flag
 Pt01 P002 2.3279(6) . ?
 Pt01 P003 2.3276(6) . ?
 Pt01 N004 2.171(2) . ?
 Pt01 C00N 2.103(3) . ?
 P002 C00F 1.907(3) . ?
 P002 C00K 1.889(3) . ?
 P002 C00P 1.845(3) . ?
 P003 C00E 1.841(3) . ?
 P003 C00I 1.893(3) . ?
 P003 C00J 1.896(3) . ?
 N004 C005 1.393(3) . ?
 N004 C007 1.391(3) . ?
 C005 C008 1.399(4) . ?
 C005 C00H 1.416(4) . ?
 C006 C00A 1.392(4) . ?
 C006 C00D 1.408(4) . ?
 C006 C00Q 1.534(4) . ?
 C007 C009 1.415(4) . ?
 C007 C00B 1.404(4) . ?
 C008 C00C 1.389(4) . ?
 C008 C00E 1.499(4) . ?
 C009 C00A 1.395(4) . ?
 C009 C00H 1.440(4) . ?
 C00A H00A 0.9500 . ?
 C00B C00D 1.385(4) . ?
 C00B C00P 1.498(4) . ?
 C00C H00C 0.9500 . ?
 C00C C00L 1.410(4) . ?
 C00D H00D 0.9500 . ?
 C00E H00B 0.9900 . ?
 C00E H00E 0.9900 . ?
 C00F C018 1.543(6) . ?
 C00F C019 1.499(6) . ?
 C00F C01A 1.558(6) . ?
 C00F C0 1.495(9) . ?
 C00F C01B 1.563(9) . ?
 C00F C1 1.600(9) . ?
 C00G H00G 0.9500 . ?
 C00G C00H 1.395(4) . ?
 C00G C00L 1.391(4) . ?
 C00I C013 1.538(4) . ?
 C00I C015 1.518(4) . ?
 C00I C016 1.539(5) . ?
 C00J C00T 1.532(4) . ?
 C00J C00U 1.538(4) . ?
 C00J C00Y 1.542(4) . ?
 C00K C00S 1.543(4) . ?
 C00K C00V 1.538(4) . ?
 C00K C00W 1.535(4) . ?
 C00L C00M 1.537(4) . ?
 C00M C00O 1.531(4) . ?
 C00M C00Z 1.526(4) . ?
 C00M C010 1.531(5) . ?
 C00N H00F 0.9900 . ?
 C00N H00H 0.9900 . ?
 C00N C00X 1.548(4) . ?
 C00O H00I 0.9800 . ?
 C00O H00J 0.9800 . ?
 C00O H00K 0.9800 . ?
 C00P H00L 0.9900 . ?
 C00P H00M 0.9900 . ?
 C00Q C00R 1.536(4) . ?
 C00Q C011 1.539(4) . ?
 C00Q C012 1.529(4) . ?
 C00R H00N 0.9800 . ?
 C00R H00O 0.9800 . ?
 C00R H00P 0.9800 . ?
 C00S H00Q 0.9800 . ?
 C00S H00R 0.9800 . ?
 C00S H00S 0.9800 . ?
 C00T H00T 0.9800 . ?
 C00T H00U 0.9800 . ?
 C00T H00V 0.9800 . ?
 C00U H00W 0.9800 . ?
 C00U H00X 0.9800 . ?
 C00U H00Y 0.9800 . ?
 C00V H00Z 0.9800 . ?
 C00V H 0.9800 . ?
 C00V HA 0.9800 . ?
 C00W H00 0.9800 . ?
 C00W HB 0.9800 . ?
 C00W HC 0.9800 . ?
 C00X H1 0.9900 . ?
 C00X HD 0.9900 . ?
 C00X C014 1.517(4) . ?
 C00Y H2 0.9800 . ?
 C00Y HE 0.9800 . ?
 C00Y HF 0.9800 . ?
 C00Z H3 0.9800 . ?
 C00Z HG 0.9800 . ?
 C00Z HH 0.9800 . ?
 C010 H01A 0.9800 . ?
 C010 H01B 0.9800 . ?
 C010 H01C 0.9800 . ?
 C011 H01D 0.9800 . ?
 C011 H01E 0.9800 . ?
 C011 H01F 0.9800 . ?
 C012 H01G 0.9800 . ?
 C012 H01H 0.9800 . ?
 C012 H01I 0.9800 . ?
 C013 H01J 0.9800 . ?
 C013 H01K 0.9800 . ?
 C013 H01L 0.9800 . ?
 C014 H014 0.9500 . ?
 C014 C017 1.304(5) . ?
 C015 H01M 0.9800 . ?
 C015 H01N 0.9800 . ?
 C015 H01O 0.9800 . ?
 C016 H01P 0.9800 . ?
 C016 H01Q 0.9800 . ?
 C016 H01R 0.9800 . ?
 C017 H01S 0.9500 . ?
 C017 H01T 0.9500 . ?
 C018 H01U 0.9800 . ?
 C018 H01V 0.9800 . ?
 C018 H01W 0.9800 . ?
 C019 H01X 0.9800 . ?
 C019 H01Y 0.9800 . ?
 C019 HI 0.9800 . ?
 C01A H01Z 0.9800 . ?
 C01A HJ 0.9800 . ?
 C01A HK 0.9800 . ?
 C0 H0A 0.9800 . ?
 C0 H0B 0.9800 . ?
 C0 H0C 0.9800 . ?
 C01B H01 0.9800 . ?
 C01B HL 0.9800 . ?
 C01B HM 0.9800 . ?
 C1 H1A 0.9800 . ?
 C1 H1B 0.9800 . ?
 C1 H1C 0.9800 . ?

loop_
  _geom_angle_atom_site_label_1
  _geom_angle_atom_site_label_2
  _geom_angle_atom_site_label_3
  _geom_angle
  _geom_angle_site_symmetry_1
  _geom_angle_site_symmetry_3
  _geom_angle_publ_flag
 P003 Pt01 P002 162.88(2) . . ?
 N004 Pt01 P002 90.61(6) . . ?
 N004 Pt01 P003 90.36(6) . . ?
 C00N Pt01 P002 91.15(8) . . ?
 C00N Pt01 P003 92.24(8) . . ?
 C00N Pt01 N004 165.27(10) . . ?
 C00F P002 Pt01 114.25(9) . . ?
 C00K P002 Pt01 117.63(9) . . ?
 C00K P002 C00F 111.37(13) . . ?
 C00P P002 Pt01 107.33(9) . . ?
 C00P P002 C00F 99.91(13) . . ?
 C00P P002 C00K 104.11(13) . . ?
 C00E P003 Pt01 108.19(9) . . ?
 C00E P003 C00I 100.64(13) . . ?
 C00E P003 C00J 102.88(13) . . ?
 C00I P003 Pt01 112.42(10) . . ?
 C00I P003 C00J 111.38(13) . . ?
 C00J P003 Pt01 119.11(9) . . ?
 C005 N004 Pt01 119.25(17) . . ?
 C007 N004 Pt01 121.08(17) . . ?
 C007 N004 C005 103.7(2) . . ?
 N004 C005 C008 127.6(2) . . ?
 N004 C005 C00H 112.7(2) . . ?
 C008 C005 C00H 119.2(2) . . ?
 C00A C006 C00D 117.8(2) . . ?
 C00A C006 C00Q 119.2(2) . . ?
 C00D C006 C00Q 122.9(2) . . ?
 N004 C007 C009 112.7(2) . . ?
 N004 C007 C00B 128.1(2) . . ?
 C00B C007 C009 119.0(2) . . ?
 C005 C008 C00E 118.5(2) . . ?
 C00C C008 C005 118.4(2) . . ?
 C00C C008 C00E 123.0(2) . . ?
 C007 C009 C00H 105.6(2) . . ?
 C00A C009 C007 121.3(2) . . ?
 C00A C009 C00H 133.0(3) . . ?
 C006 C00A C009 120.1(3) . . ?
 C006 C00A H00A 119.9 . . ?
 C009 C00A H00A 119.9 . . ?
 C007 C00B C00P 118.5(2) . . ?
 C00D C00B C007 118.4(3) . . ?
 C00D C00B C00P 123.0(3) . . ?
 C008 C00C H00C 118.5 . . ?
 C008 C00C C00L 123.0(2) . . ?
 C00L C00C H00C 118.5 . . ?
 C006 C00D H00D 118.3 . . ?
 C00B C00D C006 123.3(3) . . ?
 C00B C00D H00D 118.3 . . ?
 P003 C00E H00B 109.1 . . ?
 P003 C00E H00E 109.1 . . ?
 C008 C00E P003 112.47(19) . . ?
 C008 C00E H00B 109.1 . . ?
 C008 C00E H00E 109.1 . . ?
 H00B C00E H00E 107.8 . . ?
 C018 C00F P002 112.6(3) . . ?
 C018 C00F C01A 106.3(4) . . ?
 C019 C00F P002 114.0(3) . . ?
 C019 C00F C018 110.0(4) . . ?
 C019 C00F C01A 108.1(4) . . ?
 C01A C00F P002 105.4(2) . . ?
 C0 C00F P002 115.5(4) . . ?
 C0 C00F C01B 110.2(6) . . ?
 C0 C00F C1 106.4(7) . . ?
 C01B C00F P002 106.0(4) . . ?
 C01B C00F C1 103.7(7) . . ?
 C1 C00F P002 114.4(4) . . ?
 C00H C00G H00G 120.0 . . ?
 C00L C00G H00G 120.0 . . ?
 C00L C00G C00H 120.0(2) . . ?
 C005 C00H C009 105.2(2) . . ?
 C00G C00H C005 121.1(2) . . ?
 C00G C00H C009 133.5(2) . . ?
 C013 C00I P003 114.0(2) . . ?
 C013 C00I C016 107.0(3) . . ?
 C015 C00I P003 113.3(2) . . ?
 C015 C00I C013 108.6(3) . . ?
 C015 C00I C016 107.9(3) . . ?
 C016 C00I P003 105.6(2) . . ?
 C00T C00J P003 111.3(2) . . ?
 C00T C00J C00U 109.8(2) . . ?
 C00T C00J C00Y 107.9(2) . . ?
 C00U C00J P003 107.0(2) . . ?
 C00U C00J C00Y 107.2(3) . . ?
 C00Y C00J P003 113.5(2) . . ?
 C00S C00K P002 106.91(19) . . ?
 C00V C00K P002 110.87(19) . . ?
 C00V C00K C00S 108.5(3) . . ?
 C00W C00K P002 113.6(2) . . ?
 C00W C00K C00S 108.5(2) . . ?
 C00W C00K C00V 108.4(2) . . ?
 C00C C00L C00M 122.5(2) . . ?
 C00G C00L C00C 118.0(2) . . ?
 C00G C00L C00M 119.5(2) . . ?
 C00O C00M C00L 110.0(2) . . ?
 C00O C00M C010 108.6(3) . . ?
 C00Z C00M C00L 112.3(2) . . ?
 C00Z C00M C00O 109.2(2) . . ?
 C00Z C00M C010 107.8(3) . . ?
 C010 C00M C00L 108.9(2) . . ?
 Pt01 C00N H00F 109.0 . . ?
 Pt01 C00N H00H 109.0 . . ?
 H00F C00N H00H 107.8 . . ?
 C00X C00N Pt01 113.0(2) . . ?
 C00X C00N H00F 109.0 . . ?
 C00X C00N H00H 109.0 . . ?
 C00M C00O H00I 109.5 . . ?
 C00M C00O H00J 109.5 . . ?
 C00M C00O H00K 109.5 . . ?
 H00I C00O H00J 109.5 . . ?
 H00I C00O H00K 109.5 . . ?
 H00J C00O H00K 109.5 . . ?
 P002 C00P H00L 109.0 . . ?
 P002 C00P H00M 109.0 . . ?
 C00B C00P P002 112.92(19) . . ?
 C00B C00P H00L 109.0 . . ?
 C00B C00P H00M 109.0 . . ?
 H00L C00P H00M 107.8 . . ?
 C006 C00Q C00R 112.5(2) . . ?
 C006 C00Q C011 108.6(2) . . ?
 C00R C00Q C011 108.3(2) . . ?
 C012 C00Q C006 110.2(2) . . ?
 C012 C00Q C00R 107.8(2) . . ?
 C012 C00Q C011 109.4(3) . . ?
 C00Q C00R H00N 109.5 . . ?
 C00Q C00R H00O 109.5 . . ?
 C00Q C00R H00P 109.5 . . ?
 H00N C00R H00O 109.5 . . ?
 H00N C00R H00P 109.5 . . ?
 H00O C00R H00P 109.5 . . ?
 C00K C00S H00Q 109.5 . . ?
 C00K C00S H00R 109.5 . . ?
 C00K C00S H00S 109.5 . . ?
 H00Q C00S H00R 109.5 . . ?
 H00Q C00S H00S 109.5 . . ?
 H00R C00S H00S 109.5 . . ?
 C00J C00T H00T 109.5 . . ?
 C00J C00T H00U 109.5 . . ?
 C00J C00T H00V 109.5 . . ?
 H00T C00T H00U 109.5 . . ?
 H00T C00T H00V 109.5 . . ?
 H00U C00T H00V 109.5 . . ?
 C00J C00U H00W 109.5 . . ?
 C00J C00U H00X 109.5 . . ?
 C00J C00U H00Y 109.5 . . ?
 H00W C00U H00X 109.5 . . ?
 H00W C00U H00Y 109.5 . . ?
 H00X C00U H00Y 109.5 . . ?
 C00K C00V H00Z 109.5 . . ?
 C00K C00V H 109.5 . . ?
 C00K C00V HA 109.5 . . ?
 H00Z C00V H 109.5 . . ?
 H00Z C00V HA 109.5 . . ?
 H C00V HA 109.5 . . ?
 C00K C00W H00 109.5 . . ?
 C00K C00W HB 109.5 . . ?
 C00K C00W HC 109.5 . . ?
 H00 C00W HB 109.5 . . ?
 H00 C00W HC 109.5 . . ?
 HB C00W HC 109.5 . . ?
 C00N C00X H1 109.4 . . ?
 C00N C00X HD 109.4 . . ?
 H1 C00X HD 108.0 . . ?
 C014 C00X C00N 111.0(3) . . ?
 C014 C00X H1 109.4 . . ?
 C014 C00X HD 109.4 . . ?
 C00J C00Y H2 109.5 . . ?
 C00J C00Y HE 109.5 . . ?
 C00J C00Y HF 109.5 . . ?
 H2 C00Y HE 109.5 . . ?
 H2 C00Y HF 109.5 . . ?
 HE C00Y HF 109.5 . . ?
 C00M C00Z H3 109.5 . . ?
 C00M C00Z HG 109.5 . . ?
 C00M C00Z HH 109.5 . . ?
 H3 C00Z HG 109.5 . . ?
 H3 C00Z HH 109.5 . . ?
 HG C00Z HH 109.5 . . ?
 C00M C010 H01A 109.5 . . ?
 C00M C010 H01B 109.5 . . ?
 C00M C010 H01C 109.5 . . ?
 H01A C010 H01B 109.5 . . ?
 H01A C010 H01C 109.5 . . ?
 H01B C010 H01C 109.5 . . ?
 C00Q C011 H01D 109.5 . . ?
 C00Q C011 H01E 109.5 . . ?
 C00Q C011 H01F 109.5 . . ?
 H01D C011 H01E 109.5 . . ?
 H01D C011 H01F 109.5 . . ?
 H01E C011 H01F 109.5 . . ?
 C00Q C012 H01G 109.5 . . ?
 C00Q C012 H01H 109.5 . . ?
 C00Q C012 H01I 109.5 . . ?
 H01G C012 H01H 109.5 . . ?
 H01G C012 H01I 109.5 . . ?
 H01H C012 H01I 109.5 . . ?
 C00I C013 H01J 109.5 . . ?
 C00I C013 H01K 109.5 . . ?
 C00I C013 H01L 109.5 . . ?
 H01J C013 H01K 109.5 . . ?
 H01J C013 H01L 109.5 . . ?
 H01K C013 H01L 109.5 . . ?
 C00X C014 H014 117.5 . . ?
 C017 C014 C00X 125.0(4) . . ?
 C017 C014 H014 117.5 . . ?
 C00I C015 H01M 109.5 . . ?
 C00I C015 H01N 109.5 . . ?
 C00I C015 H01O 109.5 . . ?
 H01M C015 H01N 109.5 . . ?
 H01M C015 H01O 109.5 . . ?
 H01N C015 H01O 109.5 . . ?
 C00I C016 H01P 109.5 . . ?
 C00I C016 H01Q 109.5 . . ?
 C00I C016 H01R 109.5 . . ?
 H01P C016 H01Q 109.5 . . ?
 H01P C016 H01R 109.5 . . ?
 H01Q C016 H01R 109.5 . . ?
 C014 C017 H01S 120.0 . . ?
 C014 C017 H01T 120.0 . . ?
 H01S C017 H01T 120.0 . . ?
 C00F C018 H01U 109.5 . . ?
 C00F C018 H01V 109.5 . . ?
 C00F C018 H01W 109.5 . . ?
 H01U C018 H01V 109.5 . . ?
 H01U C018 H01W 109.5 . . ?
 H01V C018 H01W 109.5 . . ?
 C00F C019 H01X 109.5 . . ?
 C00F C019 H01Y 109.5 . . ?
 C00F C019 HI 109.5 . . ?
 H01X C019 H01Y 109.5 . . ?
 H01X C019 HI 109.5 . . ?
 H01Y C019 HI 109.5 . . ?
 C00F C01A H01Z 109.5 . . ?
 C00F C01A HJ 109.5 . . ?
 C00F C01A HK 109.5 . . ?
 H01Z C01A HJ 109.5 . . ?
 H01Z C01A HK 109.5 . . ?
 HJ C01A HK 109.5 . . ?
 C00F C0 H0A 109.5 . . ?
 C00F C0 H0B 109.5 . . ?
 C00F C0 H0C 109.5 . . ?
 H0A C0 H0B 109.5 . . ?
 H0A C0 H0C 109.5 . . ?
 H0B C0 H0C 109.5 . . ?
 C00F C01B H01 109.5 . . ?
 C00F C01B HL 109.5 . . ?
 C00F C01B HM 109.5 . . ?
 H01 C01B HL 109.5 . . ?
 H01 C01B HM 109.5 . . ?
 HL C01B HM 109.5 . . ?
 C00F C1 H1A 109.5 . . ?
 C00F C1 H1B 109.5 . . ?
 C00F C1 H1C 109.5 . . ?
 H1A C1 H1B 109.5 . . ?
 H1A C1 H1C 109.5 . . ?
 H1B C1 H1C 109.5 . . ?

loop_
  _geom_torsion_atom_site_label_1
  _geom_torsion_atom_site_label_2
  _geom_torsion_atom_site_label_3
  _geom_torsion_atom_site_label_4
  _geom_torsion
  _geom_torsion_site_symmetry_1
  _geom_torsion_site_symmetry_2
  _geom_torsion_site_symmetry_3
  _geom_torsion_site_symmetry_4
  _geom_torsion_publ_flag
 Pt01 P002 C00K C00S 36.9(2) . . . . ?
 Pt01 P002 C00K C00V -81.2(2) . . . . ?
 Pt01 P002 C00K C00W 156.48(18) . . . . ?
 Pt01 P002 C00P C00B -59.7(2) . . . . ?
 Pt01 P003 C00E C008 56.1(2) . . . . ?
 Pt01 P003 C00I C013 174.6(2) . . . . ?
 Pt01 P003 C00I C015 -60.5(3) . . . . ?
 Pt01 P003 C00I C016 57.4(2) . . . . ?
 Pt01 P003 C00J C00T 81.9(2) . . . . ?
 Pt01 P003 C00J C00U -38.0(2) . . . . ?
 Pt01 P003 C00J C00Y -156.07(18) . . . . ?
 Pt01 N004 C005 C008 53.6(3) . . . . ?
 Pt01 N004 C005 C00H -134.1(2) . . . . ?
 Pt01 N004 C007 C009 134.3(2) . . . . ?
 Pt01 N004 C007 C00B -50.8(4) . . . . ?
 Pt01 C00N C00X C014 175.1(2) . . . . ?
 N004 C005 C008 C00C 176.8(3) . . . . ?
 N004 C005 C008 C00E 0.6(4) . . . . ?
 N004 C005 C00H C009 -3.7(3) . . . . ?
 N004 C005 C00H C00G -178.5(2) . . . . ?
 N004 C007 C009 C00A 176.3(2) . . . . ?
 N004 C007 C009 C00H 0.8(3) . . . . ?
 N004 C007 C00B C00D -175.5(3) . . . . ?
 N004 C007 C00B C00P 2.3(4) . . . . ?
 C005 N004 C007 C009 -3.0(3) . . . . ?
 C005 N004 C007 C00B 172.0(3) . . . . ?
 C005 C008 C00C C00L -0.7(4) . . . . ?
 C005 C008 C00E P003 -60.2(3) . . . . ?
 C007 N004 C005 C008 -168.2(3) . . . . ?
 C007 N004 C005 C00H 4.1(3) . . . . ?
 C007 C009 C00A C006 0.0(4) . . . . ?
 C007 C009 C00H C005 1.7(3) . . . . ?
 C007 C009 C00H C00G 175.5(3) . . . . ?
 C007 C00B C00D C006 0.0(4) . . . . ?
 C007 C00B C00P P002 57.9(3) . . . . ?
 C008 C005 C00H C009 169.3(2) . . . . ?
 C008 C005 C00H C00G -5.5(4) . . . . ?
 C008 C00C C00L C00G -3.0(4) . . . . ?
 C008 C00C C00L C00M 177.9(3) . . . . ?
 C009 C007 C00B C00D -0.8(4) . . . . ?
 C009 C007 C00B C00P 177.0(2) . . . . ?
 C00A C006 C00D C00B 0.9(4) . . . . ?
 C00A C006 C00Q C00R -173.1(3) . . . . ?
 C00A C006 C00Q C011 67.0(3) . . . . ?
 C00A C006 C00Q C012 -52.9(3) . . . . ?
 C00A C009 C00H C005 -173.0(3) . . . . ?
 C00A C009 C00H C00G 0.8(5) . . . . ?
 C00B C007 C009 C00A 0.8(4) . . . . ?
 C00B C007 C009 C00H -174.6(2) . . . . ?
 C00C C008 C00E P003 123.9(3) . . . . ?
 C00C C00L C00M C00O 119.7(3) . . . . ?
 C00C C00L C00M C00Z -2.1(4) . . . . ?
 C00C C00L C00M C010 -121.4(3) . . . . ?
 C00D C006 C00A C009 -0.8(4) . . . . ?
 C00D C006 C00Q C00R 9.8(4) . . . . ?
 C00D C006 C00Q C011 -110.1(3) . . . . ?
 C00D C006 C00Q C012 130.1(3) . . . . ?
 C00D C00B C00P P002 -124.4(3) . . . . ?
 C00E P003 C00I C013 59.7(3) . . . . ?
 C00E P003 C00I C015 -175.4(3) . . . . ?
 C00E P003 C00I C016 -57.5(2) . . . . ?
 C00E P003 C00J C00T -158.5(2) . . . . ?
 C00E P003 C00J C00U 81.6(2) . . . . ?
 C00E P003 C00J C00Y -36.5(2) . . . . ?
 C00E C008 C00C C00L 175.2(3) . . . . ?
 C00F P002 C00K C00S 171.52(19) . . . . ?
 C00F P002 C00K C00V 53.4(2) . . . . ?
 C00F P002 C00K C00W -68.9(2) . . . . ?
 C00F P002 C00P C00B -179.1(2) . . . . ?
 C00G C00L C00M C00O -59.4(3) . . . . ?
 C00G C00L C00M C00Z 178.8(3) . . . . ?
 C00G C00L C00M C010 59.5(4) . . . . ?
 C00H C005 C008 C00C 4.9(4) . . . . ?
 C00H C005 C008 C00E -171.3(2) . . . . ?
 C00H C009 C00A C006 174.0(3) . . . . ?
 C00H C00G C00L C00C 2.4(4) . . . . ?
 C00H C00G C00L C00M -178.4(3) . . . . ?
 C00I P003 C00E C008 174.2(2) . . . . ?
 C00I P003 C00J C00T -51.5(2) . . . . ?
 C00I P003 C00J C00U -171.41(19) . . . . ?
 C00I P003 C00J C00Y 70.6(2) . . . . ?
 C00J P003 C00E C008 -70.8(2) . . . . ?
 C00J P003 C00I C013 -48.8(3) . . . . ?
 C00J P003 C00I C015 76.1(3) . . . . ?
 C00J P003 C00I C016 -166.0(2) . . . . ?
 C00K P002 C00P C00B 65.7(2) . . . . ?
 C00L C00G C00H C005 1.7(4) . . . . ?
 C00L C00G C00H C009 -171.4(3) . . . . ?
 C00N C00X C014 C017 -135.5(4) . . . . ?
 C00P P002 C00K C00S -81.7(2) . . . . ?
 C00P P002 C00K C00V 160.2(2) . . . . ?
 C00P P002 C00K C00W 37.9(2) . . . . ?
 C00P C00B C00D C006 -177.7(3) . . . . ?
 C00Q C006 C00A C009 -178.0(2) . . . . ?
 C00Q C006 C00D C00B 177.9(3) . . . . ?

_shelx_res_file
;
TITL ga_vk59_a.res in P2(1)/c
    ga_vk59.res
    created by SHELXL-2018/3 at 14:42:53 on 03-Nov-2025
REM Old TITL ga_vk59 in P2(1)/c
REM SHELXT solution in P2(1)/c: R1 0.057, Rweak 0.004, Alpha 0.033
REM <I/s> 2.530 for 321 systematic absences, Orientation as input
REM Formula found by SHELXT: C42 N2 P2 Pt
CELL 1.54184 12.5144 15.2159 21.949 90 104.981 90
ZERR 5 0.0001 0.0001 0.0001 0 0.001 0
LATT 1
SYMM -X,0.5+Y,0.5-Z
SFAC C H N P Pt
UNIT 168 276 4 8 4
SADI C00F C018 C00F C0
SADI C00F C019 C00F C1
SADI C00F C01A C00F C01B

L.S. 10
PLAN  16
SIZE 0.05 0.13 0.23
TEMP -153
CONF
BOND
list 4
fmap 2 53
MORE -1
BOND $H
ACTA
REM <olex2.extras>
REM <HklSrc "%.\\ga_vk59.hkl">
REM </olex2.extras>

WGHT    0.031900    8.342900
FVAR       0.23952   0.63905
PT01  5    0.648323    0.414906    0.384602    11.00000    0.01461    0.01943 =
         0.01674    0.00175    0.00505   -0.00096
P002  4    0.613298    0.515069    0.301624    11.00000    0.01592    0.01824 =
         0.01636    0.00175    0.00506   -0.00239
P003  4    0.696807    0.353014    0.484979    11.00000    0.01500    0.01765 =
         0.01598    0.00049    0.00450   -0.00014
N004  3    0.476219    0.419909    0.387268    11.00000    0.00959    0.02369 =
         0.02245    0.00433    0.00638    0.00000
C005  1    0.433460    0.352137    0.416567    11.00000    0.01321    0.02025 =
         0.02117    0.00285    0.00864   -0.00104
C006  1    0.200028    0.455840    0.232720    11.00000    0.01847    0.02455 =
         0.01947    0.00182    0.00784    0.00449
C007  1    0.392538    0.436732    0.333056    11.00000    0.01266    0.02260 =
         0.01953    0.00194    0.00599    0.00190
C008  1    0.475183    0.320004    0.477816    11.00000    0.01753    0.02228 =
         0.01945   -0.00049    0.00423    0.00101
C009  1    0.301626    0.378928    0.326026    11.00000    0.01843    0.01926 =
         0.02062    0.00129    0.00727   -0.00022
C00A  1    0.206720    0.388482    0.276492    11.00000    0.01582    0.02499 =
         0.02059    0.00031    0.00653   -0.00053
AFIX  43
H00A  2    0.146557    0.348967    0.272618    11.00000   -1.20000
AFIX   0
C00B  1    0.385933    0.505576    0.289636    11.00000    0.01977    0.02082 =
         0.02559    0.00423    0.01154    0.00264
C00C  1    0.416358    0.254495    0.499064    11.00000    0.01903    0.02455 =
         0.01920    0.00374    0.00728    0.00197
AFIX  43
H00C  2    0.444994    0.232090    0.540478    11.00000   -1.20000
AFIX   0
C00D  1    0.290690    0.513451    0.240940    11.00000    0.02106    0.02308 =
         0.02389    0.00739    0.00953    0.00550
AFIX  43
H00D  2    0.286322    0.560075    0.211609    11.00000   -1.20000
AFIX   0
C00E  1    0.577066    0.361761    0.518799    11.00000    0.01733    0.02387 =
         0.01801    0.00084    0.00577    0.00038
AFIX  23
H00B  2    0.595278    0.333148    0.560731    11.00000   -1.20000
H00E  2    0.561947    0.424587    0.524826    11.00000   -1.20000
AFIX   0
C00F  1    0.708664    0.614865    0.315762    11.00000    0.02313    0.02227 =
         0.02605   -0.00057    0.00539   -0.00621
C00G  1    0.272277    0.255873    0.402563    11.00000    0.01689    0.02314 =
         0.02218    0.00010    0.00536   -0.00202
AFIX  43
H00G  2    0.203424    0.235401    0.377124    11.00000   -1.20000
AFIX   0
C00H  1    0.329317    0.322131    0.380292    11.00000    0.01684    0.02111 =
         0.01871    0.00115    0.00526   -0.00083
C00I  1    0.801978    0.421577    0.543165    11.00000    0.02061    0.02638 =
         0.02195   -0.00280    0.00357   -0.00521
C00J  1    0.732240    0.231718    0.493727    11.00000    0.02507    0.02119 =
         0.02852    0.00048    0.00998    0.00217
C00K  1    0.593798    0.470172    0.219234    11.00000    0.02079    0.02619 =
         0.01918   -0.00179    0.00545   -0.00270
C00L  1    0.316123    0.219750    0.461984    11.00000    0.01801    0.01994 =
         0.02510    0.00284    0.00914   -0.00031
C00M  1    0.253891    0.145131    0.485274    11.00000    0.02215    0.02403 =
         0.02600    0.00657    0.00851   -0.00245
C00N  1    0.801311    0.381127    0.367978    11.00000    0.01545    0.02933 =
         0.03035    0.00159    0.01180    0.00694
AFIX  23
H00F  2    0.824976    0.428938    0.343790    11.00000   -1.20000
H00H  2    0.857378    0.375936    0.408920    11.00000   -1.20000
AFIX   0
C00O  1    0.138327    0.176283    0.486810    11.00000    0.02153    0.03232 =
         0.02690    0.00380    0.00812   -0.00513
AFIX 137
H00I  2    0.144809    0.227498    0.514602    11.00000   -1.50000
H00J  2    0.099886    0.128859    0.502694    11.00000   -1.50000
H00K  2    0.096291    0.192437    0.444117    11.00000   -1.50000
AFIX   0
C00P  1    0.480357    0.569038    0.299449    11.00000    0.02225    0.01864 =
         0.02764    0.00311    0.01002    0.00082
AFIX  23
H00L  2    0.487114    0.600825    0.339624    11.00000   -1.20000
H00M  2    0.464074    0.612872    0.264947    11.00000   -1.20000
AFIX   0
C00Q  1    0.093455    0.466946    0.179897    11.00000    0.01836    0.03029 =
         0.02093    0.00601    0.00589    0.00436
C00R  1    0.104669    0.536718    0.131386    11.00000    0.02537    0.03454 =
         0.02451    0.00775    0.00602    0.00630
AFIX 137
H00N  2    0.035964    0.539398    0.097635    11.00000   -1.50000
H00O  2    0.166189    0.521140    0.113456    11.00000   -1.50000
H00P  2    0.119013    0.594147    0.152104    11.00000   -1.50000
AFIX   0
C00S  1    0.530862    0.382433    0.216315    11.00000    0.03222    0.02724 =
         0.02755   -0.00453    0.00610   -0.00485
AFIX 137
H00Q  2    0.528568    0.352692    0.176393    11.00000   -1.50000
H00R  2    0.455237    0.393967    0.219121    11.00000   -1.50000
H00S  2    0.568806    0.344913    0.251576    11.00000   -1.50000
AFIX   0
C00T  1    0.852219    0.215015    0.492096    11.00000    0.02965    0.02976 =
         0.03825    0.00565    0.01392    0.00978
AFIX 137
H00T  2    0.866522    0.244253    0.455209    11.00000   -1.50000
H00U  2    0.864447    0.151667    0.489473    11.00000   -1.50000
H00V  2    0.902420    0.238444    0.530563    11.00000   -1.50000
AFIX   0
C00U  1    0.653050    0.184118    0.438238    11.00000    0.03482    0.02616 =
         0.03419   -0.00614    0.01238   -0.00202
AFIX 137
H00W  2    0.577592    0.186700    0.443335    11.00000   -1.50000
H00X  2    0.675801    0.122592    0.437435    11.00000   -1.50000
H00Y  2    0.655304    0.212737    0.398590    11.00000   -1.50000
AFIX   0
C00V  1    0.706053    0.451852    0.205392    11.00000    0.02847    0.04694 =
         0.02248   -0.00124    0.01143    0.00111
AFIX 137
H00Z  2    0.752827    0.418003    0.240201    11.00000   -1.50000
H     2    0.742401    0.507676    0.200999    11.00000   -1.50000
HA    2    0.694478    0.418200    0.166154    11.00000   -1.50000
AFIX   0
C00W  1    0.526896    0.531110    0.167550    11.00000    0.03197    0.03800 =
         0.01953    0.00342    0.00445    0.00037
AFIX 137
H00   2    0.521269    0.504745    0.126102    11.00000   -1.50000
HB    2    0.564117    0.588162    0.170035    11.00000   -1.50000
HC    2    0.452593    0.539324    0.173519    11.00000   -1.50000
AFIX   0
C00X  1    0.797124    0.293864    0.331215    11.00000    0.03574    0.02887 =
         0.03162    0.00246    0.01931    0.01157
AFIX  23
H1    2    0.780401    0.244845    0.356943    11.00000   -1.20000
HD    2    0.737130    0.296857    0.291742    11.00000   -1.20000
AFIX   0
C00Y  1    0.715525    0.190959    0.554917    11.00000    0.03692    0.02464 =
         0.03604    0.00788    0.01313    0.00503
AFIX 137
H2    2    0.762399    0.221607    0.591416    11.00000   -1.50000
HE    2    0.735760    0.128614    0.556751    11.00000   -1.50000
HF    2    0.637791    0.196751    0.555476    11.00000   -1.50000
AFIX   0
C00Z  1    0.315266    0.112407    0.550669    11.00000    0.02591    0.04619 =
         0.04371    0.02606    0.00464   -0.00657
AFIX 137
H3    2    0.389892    0.093566    0.550113    11.00000   -1.50000
HG    2    0.275087    0.062678    0.562505    11.00000   -1.50000
HH    2    0.320239    0.159959    0.581391    11.00000   -1.50000
AFIX   0
C010  1    0.241790    0.067638    0.439516    11.00000    0.05093    0.02361 =
         0.05442   -0.00155    0.02757   -0.00701
AFIX 137
H01A  2    0.203947    0.087265    0.396871    11.00000   -1.50000
H01B  2    0.198455    0.021027    0.452616    11.00000   -1.50000
H01C  2    0.315221    0.045011    0.439766    11.00000   -1.50000
AFIX   0
C011  1    0.000070    0.495300    0.209530    11.00000    0.02096    0.05497 =
         0.03190    0.01131    0.01054    0.01076
AFIX 137
H01D  2    0.019386    0.551529    0.231374    11.00000   -1.50000
H01E  2   -0.009760    0.450577    0.239751    11.00000   -1.50000
H01F  2   -0.068888    0.501852    0.176337    11.00000   -1.50000
AFIX   0
C012  1    0.062211    0.380097    0.144746    11.00000    0.03977    0.03595 =
         0.02387    0.00135   -0.00003   -0.00366
AFIX 137
H01G  2   -0.005334    0.388187    0.110748    11.00000   -1.50000
H01H  2    0.049437    0.335265    0.174139    11.00000   -1.50000
H01I  2    0.122507    0.361180    0.126825    11.00000   -1.50000
AFIX   0
C013  1    0.828045    0.387496    0.611409    11.00000    0.04177    0.06462 =
         0.02331   -0.00093    0.00145   -0.02355
AFIX 137
H01J  2    0.758777    0.375384    0.622821    11.00000   -1.50000
H01K  2    0.870311    0.432026    0.639970    11.00000   -1.50000
H01L  2    0.871654    0.333367    0.614913    11.00000   -1.50000
AFIX   0
C014  1    0.906288    0.276283    0.315473    11.00000    0.04365    0.03642 =
         0.04026    0.00527    0.02037    0.01310
AFIX  43
H014  2    0.972192    0.285605    0.347858    11.00000   -1.20000
AFIX   0
C015  1    0.909959    0.433190    0.524710    11.00000    0.02807    0.06069 =
         0.04167   -0.01569    0.01346   -0.01804
AFIX 137
H01M  2    0.944376    0.375634    0.523290    11.00000   -1.50000
H01N  2    0.959972    0.470510    0.555860    11.00000   -1.50000
H01O  2    0.895240    0.460924    0.483067    11.00000   -1.50000
AFIX   0
C016  1    0.748671    0.512832    0.542742    11.00000    0.04495    0.03039 =
         0.04824   -0.01195    0.00729   -0.00721
AFIX 137
H01P  2    0.717505    0.531764    0.499076    11.00000   -1.50000
H01Q  2    0.804887    0.555116    0.564278    11.00000   -1.50000
H01R  2    0.689688    0.509706    0.564601    11.00000   -1.50000
AFIX   0
C017  1    0.916537    0.249354    0.260885    11.00000    0.06345    0.04416 =
         0.05736   -0.00269    0.04176    0.00333
AFIX  93
H01S  2    0.852548    0.239292    0.227317    11.00000   -1.20000
H01T  2    0.987994    0.239793    0.254671    11.00000   -1.20000
AFIX   0
PART 1
C018  1    0.681095    0.680486    0.260296    21.00000    0.02858    0.02342 =
         0.03888    0.00944    0.00465   -0.00831
AFIX 137
H01U  2    0.720574    0.735785    0.273262    21.00000   -1.50000
H01V  2    0.601254    0.691607    0.247987    21.00000   -1.50000
H01W  2    0.703947    0.655741    0.224410    21.00000   -1.50000
AFIX   0
C019  1    0.829313    0.592364    0.332016    21.00000    0.01842    0.03104 =
         0.03829    0.00179    0.00228   -0.01015
AFIX 137
H01X  2    0.846017    0.560247    0.296885    21.00000   -1.50000
H01Y  2    0.847690    0.555614    0.369967    21.00000   -1.50000
HI    2    0.873132    0.646515    0.339824    21.00000   -1.50000
AFIX   0
C01A  1    0.684553    0.663519    0.373248    21.00000    0.03723    0.02686 =
         0.03794   -0.01209    0.00843   -0.01334
AFIX 137
H01Z  2    0.684187    0.621018    0.406740    21.00000   -1.50000
HJ    2    0.612260    0.692447    0.360158    21.00000   -1.50000
HK    2    0.742048    0.707693    0.388999    21.00000   -1.50000
AFIX   0
PART 2
C0    1    0.656899    0.699290    0.288157   -21.00000    0.02969    0.02576 =
         0.04246    0.00547    0.00434   -0.00542
AFIX 137
H0A   2    0.712143    0.746377    0.297774   -21.00000   -1.50000
H0B   2    0.595257    0.713802    0.306268   -21.00000   -1.50000
H0C   2    0.629357    0.693044    0.242328   -21.00000   -1.50000
AFIX   0
C01B  1    0.752907    0.623544    0.388944   -21.00000    0.03895    0.02840 =
         0.03368   -0.00205    0.00368   -0.00532
AFIX 137
H01   2    0.804293    0.575291    0.405094   -21.00000   -1.50000
HL    2    0.690718    0.620967    0.408364   -21.00000   -1.50000
HM    2    0.791442    0.679814    0.399248   -21.00000   -1.50000
AFIX   0
C1    1    0.818461    0.603264    0.292083   -21.00000    0.02725    0.03152 =
         0.05702   -0.00574    0.01991   -0.00780
AFIX 137
H1A   2    0.868726    0.652490    0.307399   -21.00000   -1.50000
H1B   2    0.798985    0.602212    0.245878   -21.00000   -1.50000
H1C   2    0.854941    0.547982    0.308466   -21.00000   -1.50000
AFIX   0
HKLF 4


REM  ga_vk59_a.res in P2(1)/c
REM wR2 = 0.0644, GooF = S = 1.075, Restrained GooF = 1.077 for all data
REM R1 = 0.0259 for 7747 Fo > 4sig(Fo) and 0.0260 for all 7813 data
REM 464 parameters refined using 3 restraints

END

WGHT      0.0326      8.4127

REM Highest difference peak  1.548,  deepest hole -1.618,  1-sigma level  0.084
Q1    1   0.6348  0.4566  0.4005  11.00000  0.05    1.55
Q2    1   0.7049  0.4151  0.4055  11.00000  0.05    0.95
Q3    1   0.7960  0.5211  0.5160  11.00000  0.05    0.83
Q4    1   0.9390  0.3955  0.5572  11.00000  0.05    0.56
Q5    1   0.5322  0.4370  0.3754  11.00000  0.05    0.45
Q6    1   0.7776  0.4334  0.6071  11.00000  0.05    0.45
Q7    1   0.5361  0.4187  0.3915  11.00000  0.05    0.44
Q8    1   0.6030  0.5242  0.4055  11.00000  0.05    0.44
Q9    1   0.7580  0.3421  0.3438  11.00000  0.05    0.39
Q10   1   0.7600  0.4794  0.4592  11.00000  0.05    0.39
Q11   1   0.6844  0.2979  0.3410  11.00000  0.05    0.38
Q12   1   0.8038  0.4615  0.3812  11.00000  0.05    0.37
Q13   1   0.8208  0.4421  0.4000  11.00000  0.05    0.36
Q14   1   0.7987  0.4350  0.4426  11.00000  0.05    0.36
Q15   1   0.7936  0.4936  0.4043  11.00000  0.05    0.35
Q16   1   0.7093  0.3341  0.3180  11.00000  0.05    0.35
;
_shelx_res_checksum                54291
_shelx_hkl_file
;
   0   0   2   97.84    3.37
   0   0   2   97.94    3.37
   0   0  -2   89.55    3.47
   0   0   2   92.50    2.91
   0   0  -2   91.08    2.96
   0   0  -2   90.33    3.49
   0   0  -3    1.23    0.56
   0   0  -3    0.68    0.45
   0   0  -3    0.89    0.59
   0   0  -3    1.09    0.48
   0   0   3    2.45    0.63
   0   0  -3    1.27    0.65
   0   0  -4  292.07    9.38
   0   0  -4  299.59    9.11
   0   0   4  286.95    8.88
   0   0   4  292.95    8.94
   0   0  -4  301.77    9.14
   0   0  -4  303.87    9.51
   0   0  -4  284.41    8.28
   0   0  -5   -0.40    0.59
   0   0  -5    1.75    0.82
   0   0   5    1.46    0.42
   0   0  -5    1.05    0.77
   0   0  -5    0.72    0.41
   0   0   6  103.47    3.96
   0   0   6  102.77    3.95
   0   0  -6   92.71    6.14
   0   0  -6  103.70    6.04
   0   0  -6   92.64    6.15
   0   0  -6  101.40    5.96
   0   0   6  101.97    3.35
   0   0  -6   96.76    3.68
   0   0   7    5.51    0.87
   0   0  -7    1.55    0.62
   0   0   7    1.28    0.62
   0   0   7    1.05    0.53
   0   0   7    3.14    0.57
   0   0   7    3.12    1.48
   0   0  -7    0.62    0.63
   0   0   7    0.89    0.44
   0   0   7    3.30    1.48
   0   0  -7    1.42    1.23
   0   0  -7    1.22    0.95
   0   0  -7    0.70    0.85
   0   0  -7    1.32    0.67
   0   0  -7    1.82    0.65
   0   0  -7    2.51    0.63
   0   0   8 2871.24   52.29
   0   0   8 2962.74   52.82
   0   0   8 2946.24   52.85
   0   0  -8 2937.92   52.92
   0   0  -8 2894.37   63.50
   0   0   8 2622.40   61.06
   0   0  -8 2985.67   63.91
   0   0  -8 2737.33   60.32
   0   0  -8 2746.88   60.36
   0   0   8 2683.12   61.29
   0   0   8 2873.96   52.22
   0   0   8 2995.28   51.49
   0   0  -8 2512.71   53.24
   0   0  -8 2538.75   53.35
   0   0  -8 2785.21   52.17
   0   0   9    1.38    0.72
   0   0   9    1.56    0.81
   0   0   9    1.81    0.75
   0   0   9    2.11    0.65
   0   0  -9    1.66    0.86
   0   0   9    2.40    0.68
   0   0  -9    1.19    0.69
   0   0  -9    0.24    0.50
   0   0  -9    1.01    0.62
   0   0  10 2527.14   48.28
   0   0 -10 2486.26   48.98
   0   0  10 2679.97   49.06
   0   0  10 2460.53   47.42
   0   0  10 2570.97   48.12
   0   0 -10 2505.54   48.50
   0   0  11    1.48    0.77
   0   0  11   -0.19    0.81
   0   0 -11    0.73    0.63
   0   0  11    1.24    0.74
   0   0  11    1.72    0.67
   0   0 -11    2.19    0.94
   0   0  12 1925.49   38.37
   0   0 -12 1923.06   39.37
   0   0  12 1834.53   37.92
   0   0 -12 1901.11   38.55
   0   0  13    1.28    0.90
   0   0 -13    1.40    0.91
   0   0  13    1.42    0.87
   0   0  13    0.73    0.78
   0   0 -13    0.88    0.80
   0   0  14 1074.51   25.51
   0   0  14 1076.18   25.91
   0   0 -14 1057.66   26.71
   0   0  14 1021.84   25.17
   0   0 -14 1041.87   25.67
   0   0  15    1.88    1.02
   0   0 -15    1.32    1.08
   0   0  15    0.92    0.84
   0   0  15    1.99    0.87
   0   0 -15    2.17    1.20
   0   0  16  840.17   23.12
   0   0  16  851.99   23.56
   0   0 -16  837.63   23.44
   0   0  16  816.33   23.23
   0   0 -17    1.08    0.69
   0   0 -17    0.80    0.84
   0   0  17    0.33    0.84
   0   0 -17   -0.14    0.78
   0   0 -17   -0.33    0.87
   0   0  17    0.14    0.88
   0   0 -18 1284.16   33.74
   0   0  18 1324.85   30.92
   0   0 -18 1307.11   31.45
   0   0  18 1350.58   33.81
   0   0 -18 1333.84   30.93
   0   0  18 1260.81   33.36
   0   0 -19    1.36    1.17
   0   0 -19    1.41    1.42
   0   0  19    2.82    1.65
   0   0 -19    0.21    0.97
   0   0  19    1.63    1.32
   0   0 -19    1.64    0.81
   0   0  19    1.21    0.78
   0   0  19    0.29    0.92
   0   0  20  126.99    7.04
   0   0  20  133.38    7.11
   0   0 -20  138.17    7.65
   0   0  20  113.28    6.89
   0   0  21    0.23    0.84
   0   0  21   -0.25    0.94
   0   0 -21    2.39    1.38
   0   0 -21    5.19    1.46
   0   0 -21    1.75    1.27
   0   0  21    4.79    1.38
   0   0  22 1054.38   24.93
   0   0  22 1004.60   24.80
   0   0 -22 1014.46   24.67
   0   0  22 1037.56   25.47
   0   0 -22  982.48   25.39
   0   0  23    1.36    0.93
   0   0  23    1.58    0.88
   0   0 -23    0.86    0.91
   0   0 -23   -0.05    0.73
   0   0  23    0.67    0.91
   0   0  24   13.53    1.88
   0   0  24   16.03    2.02
   0   0  24   18.35    2.26
   0   0 -24   13.81    2.04
   0   0  25    0.00    0.57
   0   0  25    0.10    0.59
   0   0 -25   -0.80    0.75
   0   0  25    1.77    0.84
   0   0 -26  235.29    7.39
   0  -1   0    0.96    0.24
   0   1   1 4531.62   76.83
   0  -1   1 5054.41   77.35
   0   1  -1 4019.02   76.19
   0   1  -1 3964.72   76.16
   0   1  -1 4551.05   77.02
   0   1   1 4353.18   75.93
   0  -1  -1 4585.59   76.03
   0   1  -1 4509.77   77.00
   0  -1   1 5111.05   77.38
   0   1  -2 2518.24   45.87
   0  -1   2 2422.59   45.58
   0   1  -2 2527.47   44.99
   0   1  -2 2553.66   45.92
   0   1   2 2440.32   43.76
   0   1  -2 2546.59   45.02
   0  -1   2 2486.80   45.74
   0  -1  -2 2449.91   46.27
   0  -1   2 2462.34   44.59
   0  -1   2 2461.19   44.60
   0  -1  -2 2447.62   46.26
   0  -1   2 2489.85   45.75
   0  -1   3 1365.35   28.01
   0   1  -3 1354.06   26.99
   0  -1   3 1416.73   27.07
   0  -1   3 1344.34   27.93
   0  -1  -3 1378.30   28.41
   0   1   3 1347.38   24.37
   0  -1   3 1405.43   27.68
   0   1  -3 1413.04   28.23
   0   1  -3 1390.06   28.16
   0  -1   3 1444.04   27.13
   0  -1  -3 1364.67   28.35
   0   1  -3 1345.43   26.97
   0   1  -4  504.41   13.67
   0   1   4  479.16    9.54
   0   1  -4  507.83   12.74
   0  -1   4  530.20   12.75
   0  -1   4  531.41   12.77
   0  -1   4  514.57   12.96
   0  -1   4  485.99    9.86
   0  -1  -4  494.75   13.77
   0  -1   4  492.75   13.46
   0  -1  -4  492.07   13.77
   0  -1   4  506.78   13.59
   0   1  -4  498.43   13.62
   0   1  -4  503.66   12.73
   0  -1  -5 1634.18   36.25
   0  -1   5 1620.02   35.72
   0   1  -5 1645.05   36.05
   0  -1  -5 1548.18   32.45
   0   1   5 1670.54   29.99
   0  -1   5 1727.12   30.53
   0   1  -5 1677.21   34.69
   0  -1  -5 1602.19   36.06
   0  -1   5 1645.93   35.85
   0  -1   5 1754.87   34.69
   0  -1   5 1692.59   34.63
   0   1  -5 1631.29   36.00
   0  -1   5 1676.59   31.43
   0  -1   5 1765.89   34.76
   0   1  -5 1654.50   34.59
   0  -1   6  980.05   22.55
   0  -1  -6  900.20   24.07
   0   1   6  866.30   17.12
   0  -1  -6  959.01   24.54
   0  -1   6  876.29   23.34
   0  -1  -6  918.12   23.38
   0  -1   6  920.80   23.72
   0   1  -6  919.31   22.63
   0   1  -6  938.08   24.15
   0   1  -6  913.17   22.62
   0  -1   6  977.23   22.56
   0  -1   6  965.37   22.16
   0  -1   6  930.13   18.68
   0   1  -6  980.90   24.52
   0  -1  -6  916.71   23.41
   0  -1  -6  809.95   19.81
   0   1   6  859.42   18.53
   0   1  -6  886.75   18.93
   0  -1  -6  858.03   18.11
   0   1   6  849.75   18.26
   0   1  -7  790.97   23.12
   0   1  -7  792.84   23.16
   0   1   7  758.77   15.72
   0   1  -7  773.26   21.34
   0   1   7  756.20   15.02
   0  -1  -7  760.08   23.02
   0  -1   7  727.55   21.94
   0  -1  -7  740.22   21.91
   0  -1   7  701.65   15.70
   0  -1  -7  735.06   21.85
   0   1   7  673.09   21.95
   0  -1  -7  744.53   22.88
   0  -1   7  724.61   21.99
   0   1   7  710.51   22.30
   0   1  -7  747.10   21.09
   0  -1  -7  724.97   16.39
   0   1   7  777.87   16.63
   0  -1   7  785.76   16.60
   0  -1   7  801.49   16.68
   0   1  -7  760.95   16.88
   0  -1  -7  800.45   17.38
   0   1  -7  694.65   16.41
   0   1  -7  742.49   16.08
   0  -1  -7  744.10   16.08
   0  -1  -7  771.18   17.30
   0   1   7  765.84   16.27
   0   1  -7  670.42   16.35
   0   1  -7  722.67   15.98
   0  -1  -8    3.11    1.38
   0   1   8    2.38    0.58
   0  -1  -8    1.75    1.10
   0  -1   8    4.17    0.82
   0   1   8    2.07    1.41
   0   1  -8    4.36    1.47
   0   1  -8    4.54    1.88
   0   1  -8    2.89    1.15
   0  -1  -8    1.35    1.01
   0  -1   8    2.94    0.72
   0  -1   8    1.62    1.06
   0  -1   8    2.57    1.59
   0   1  -8    4.23    1.77
   0   1   8    2.52    0.64
   0  -1  -8    1.56    1.43
   0   1   8    2.44    1.13
   0   1  -8    2.27    0.86
   0   1   8    2.52    0.65
   0  -1  -8    2.31    0.71
   0   1   8    3.17    0.87
   0  -1   8    4.64    1.02
   0  -1   8    2.72    0.78
   0   1  -8    2.65    0.81
   0  -1  -8    2.26    0.68
   0  -1  -8    4.32    1.05
   0  -1  -8    4.97    1.20
   0   1  -8    2.46    0.70
   0   1  -8    3.08    0.85
   0   1  -8    3.25    0.72
   0   1   8    2.07    0.60
   0   1   9 2790.66   49.59
   0   1  -9 2423.03   59.04
   0   1   9 2781.54   50.31
   0   1  -9 2437.39   59.11
   0  -1   9 2750.58   50.12
   0  -1   9 2768.95   50.69
   0  -1   9 2778.61   51.14
   0  -1   9 2840.37   51.24
   0  -1  -9 2657.00   51.01
   0   1   9 2789.46   51.26
   0   1  -9 2823.34   51.86
   0   1   9 2433.13   50.14
   0  -1  -9 2749.52   50.81
   0   1  -9 2541.71   51.18
   0   1  -9 2644.63   50.62
   0  -1  -9 2770.87   53.24
   0  -1  -9 2843.82   53.53
   0   1  -9 2492.76   51.17
   0  -1   9 2666.10   50.31
   0   1   9 2770.23   50.79
   0   1  -9 2686.99   50.55
   0  -1  10  666.45   15.61
   0   1  10  642.48   15.04
   0  -1  10  667.67   15.99
   0   1  10  660.03   15.63
   0  -1  10  683.41   16.32
   0   1  10  612.81   15.51
   0  -1 -10  670.23   16.45
   0   1 -10  702.41   17.15
   0  -1  10  690.13   16.38
   0   1  10  706.22   16.60
   0  -1 -10  691.07   16.23
   0  -1 -10  626.97   17.66
   0   1 -10  660.36   16.04
   0  -1 -10  653.79   17.80
   0  -1  10  673.56   15.86
   0   1  10  668.69   16.06
   0   1  11  106.36    5.01
   0  -1  11  110.74    5.01
   0  -1 -11  108.23    5.40
   0  -1  11  111.12    5.38
   0  -1  11  106.88    5.27
   0   1 -11  112.26    5.82
   0   1  11  106.74    5.35
   0  -1 -11  113.65    5.35
   0   1 -11  110.39    5.31
   0   1  11  106.01    5.14
   0  -1  11  105.02    5.00
   0   1  12  874.64   20.50
   0  -1  12  869.78   20.63
   0  -1  12  833.69   20.32
   0  -1  12  876.51   21.09
   0   1  12  893.18   21.33
   0   1 -12  895.17   22.18
   0  -1 -12  862.52   21.31
   0   1 -12  861.51   20.87
   0  -1 -12  868.77   20.97
   0  -1  12  864.16   20.51
   0   1  12  865.89   20.84
   0  -1  13 3265.26   62.51
   0   1  13 3115.74   62.21
   0   1 -13 3397.56   64.87
   0  -1  13 3266.06   63.02
   0  -1 -13 3212.74   63.46
   0   1  13 3371.46   63.49
   0   1 -13 3178.61   62.75
   0  -1 -13 3263.16   63.02
   0   1  13 3435.52   63.27
   0  -1  13 3356.01   62.56
   0  -1  14    7.46    1.45
   0   1  14    7.55    1.56
   0   1  14    6.45    1.53
   0  -1 -14    7.89    1.86
   0  -1  14    5.81    1.47
   0  -1 -14    9.81    1.95
   0   1 -14    7.90    1.74
   0  -1  14    7.25    1.57
   0   1  14    9.22    1.83
   0  -1  15    7.91    1.74
   0  -1 -15    8.23    1.96
   0  -1  15    9.00    1.95
   0   1  15    8.32    1.92
   0   1 -15    9.26    2.01
   0  -1 -15    6.48    1.71
   0  -1  15    6.90    1.68
   0   1  15    8.61    1.92
   0  -1  16  118.66    7.28
   0  -1  16  132.12    7.47
   0   1  16  126.97    7.54
   0  -1  16  120.06    7.33
   0  -1 -16  131.12    7.99
   0   1  16  132.04    7.71
   0   1 -16  133.35    7.74
   0  -1 -16  134.43    7.77
   0   1 -17  556.07   18.71
   0  -1 -17  596.74   19.28
   0   1 -17  599.71   18.37
   0  -1 -17  560.67   17.24
   0   1  17  568.11   17.12
   0  -1  17  493.76   17.98
   0   1  17  603.84   19.26
   0  -1  17  615.08   18.90
   0   1 -17  582.06   17.20
   0  -1 -17  521.91   18.88
   0  -1 -17  549.10   17.02
   0   1  17  591.04   19.17
   0  -1  17  593.71   18.96
   0   1 -18  371.93   15.05
   0  -1 -18  359.07   15.03
   0   1 -18  408.70   14.43
   0  -1 -18  381.42   13.52
   0  -1  18  377.61   13.37
   0   1  18  378.89   13.48
   0   1  18  398.49   13.48
   0  -1  18  313.69   14.31
   0   1  18  382.62   15.34
   0  -1  18  391.43   15.11
   0   1 -18  382.21   13.22
   0  -1 -18  372.00   14.95
   0  -1 -18  393.28   13.50
   0  -1  18  373.82   15.06
   0   1  18  376.28   15.23
   0  -1 -19   73.35    6.55
   0   1 -19   77.96    6.69
   0   1 -19   97.86    6.53
   0  -1 -19   77.24    5.54
   0   1  19   80.43    6.90
   0  -1  19   85.22    6.82
   0   1 -19   90.15    5.74
   0  -1 -19   87.06    5.73
   0  -1 -19   77.62    6.29
   0   1  19   83.76    5.82
   0  -1  19   72.46    6.37
   0   1  19   87.66    7.14
   0  -1  19   81.38    5.56
   0  -1  19   85.06    5.78
   0   1  19   87.77    5.79
   0   1  19   83.26    5.51
   0  -1  20  450.21   14.67
   0  -1  20  441.54   14.40
   0   1  20  445.91   14.34
   0   1  20  453.68   14.70
   0   1 -20  458.30   15.55
   0  -1 -20  427.18   14.59
   0  -1 -20  391.51   15.18
   0   1 -20  408.05   14.90
   0   1  20  430.93   14.76
   0   1 -20  454.49   14.65
   0   1  21  671.33   18.26
   0  -1  21  646.62   18.12
   0  -1  21  649.82   18.28
   0   1  21  636.68   18.26
   0  -1 -21  663.27   18.93
   0   1  21  615.88   18.37
   0  -1  21  636.93   18.59
   0   1 -21  615.68   18.85
   0  -1 -21  627.26   17.87
   0   1 -21  636.76   18.13
   0  -1  22    3.67    1.19
   0   1  22    2.76    1.42
   0  -1  22    1.51    0.89
   0   1  22    3.17    1.20
   0  -1  22    2.87    1.19
   0   1 -22    3.99    1.24
   0   1  22    2.76    1.22
   0   1 -22    3.29    1.43
   0  -1 -22    1.20    0.86
   0  -1 -22   -0.09    0.86
   0   1  23  358.64   11.68
   0  -1  23  342.93   11.34
   0   1  23  354.76   11.75
   0  -1  23  354.50   11.56
   0  -1 -23  336.25   11.81
   0  -1  23  359.32   12.04
   0   1 -23  371.36   12.39
   0   1 -23  354.33   11.66
   0   1  23  366.50   12.24
   0   1  24   51.40    3.69
   0   1  24   53.28    3.95
   0   1  24   52.21    3.67
   0  -1  24   47.55    3.43
   0   1  24   55.87    4.01
   0  -1 -24   52.13    3.84
   0  -1  24   52.86    3.85
   0   1 -24   53.27    3.94
   0   1 -24   49.63    3.54
   0   1  25  334.10   10.53
   0  -1  25  356.74   10.86
   0  -1  25  357.66   10.68
   0   1  25  362.08   10.73
   0   1 -25  378.07   10.93
   0   1  25  379.15   11.10
   0  -1 -25  353.79   10.62
   0  -1  25  359.30   10.80
   0   1  26   13.99    1.59
   0  -1 -26   12.47    1.45
   0   2   0 2845.59   50.86
   0  -2   0 2857.96   50.92
   0  -2  -1 2683.02   50.99
   0  -2   1 2685.92   49.61
   0   2  -1 2868.92   50.05
   0  -2  -1 2743.01   50.93
   0   2   1 2829.49   51.12
   0  -2   1 2905.55   50.52
   0  -2   1 2843.95   50.47
   0  -2  -2 3092.61   57.90
   0  -2   2 3078.64   57.97
   0   2  -2 3151.25   58.38
   0  -2   2 3668.04   59.35
   0  -2   2 3671.26   59.35
   0   2  -2 3128.08   58.34
   0   2   2 3211.31   59.47
   0  -2   2 3189.35   59.77
   0  -2   2 3241.67   59.85
   0   2   2 2973.51   57.83
   0   2  -2 3291.45   60.04
   0   2  -2 3226.67   59.94
   0   2   3 1849.69   38.81
   0   2  -3 2168.93   40.19
   0  -2   3 1905.68   38.81
   0   2  -3 1917.55   39.16
   0   2  -3 2190.23   40.26
   0  -2  -3 1917.08   39.75
   0  -2   3 1984.24   36.79
   0   2  -3 1897.49   39.12
   0  -2  -3 1938.36   39.83
   0  -2   3 1958.57   36.76
   0   2   3 1888.04   36.15
   0  -2   3 1965.97   38.94
   0   2  -4 1658.01   32.46
   0  -2   4 1491.40   30.03
   0   2  -4 1669.41   32.51
   0  -2  -4 1439.67   32.70
   0  -2  -4 1457.80   32.81
   0  -2   4 1455.76   31.91
   0   2   4 1454.47   28.18
   0  -2   4 1507.65   30.07
   0   2  -4 1523.56   32.57
   0  -2   4 1486.97   32.04
   0   2  -4 1463.95   32.34
   0   2   4 1394.33   31.97
   0  -2   4 1484.46   31.87
   0  -2  -5  958.41   20.14
   0   2  -5  965.18   20.05
   0  -2  -5  953.51   20.07
   0  -2  -5  977.52   25.24
   0  -2   5 1059.36   25.00
   0   2   5  984.52   24.87
   0   2   5 1024.11   19.83
   0   2  -5 1067.15   25.48
   0  -2   5 1057.36   22.77
   0  -2  -5  971.07   18.63
   0  -2   5  989.80   20.32
   0   2  -5 1069.19   24.05
   0  -2   5 1100.60   22.95
   0   2  -5 1043.61   25.34
   0  -2  -5 1002.46   25.45
   0   2  -5 1071.65   24.07
   0  -2   5 1014.84   19.40
   0  -2   5 1018.49   24.76
   0  -2   5 1025.65   24.31
   0   2  -5  989.16   20.22
   0  -2   6  217.70    8.39
   0  -2   6  198.10    5.56
   0  -2  -6  199.38    9.83
   0   2   6  176.05    9.48
   0   2  -6  211.54    8.89
   0  -2  -6  170.88    6.50
   0  -2  -6  195.29    9.17
   0  -2  -6  189.28    9.06
   0  -2   6  213.42    9.02
   0  -2  -6  189.90    9.58
   0   2   6  192.16    9.40
   0   2  -6  212.99    9.96
   0   2   6  203.93    5.50
   0  -2   6  212.22    6.35
   0   2  -6  206.71    8.80
   0  -2   6  184.77    5.63
   0  -2   6  189.08    9.10
   0   2   6  187.24    5.41
   0   2  -6  205.61    9.80
   0  -2   6  207.89    9.50
   0  -2   6  215.25    8.36
   0   2   6  186.62    9.69
   0  -2  -6  181.19    5.95
   0  -2   6  192.19    6.12
   0   2   6  184.23    6.09
   0  -2   6  198.65    6.17
   0  -2  -6  193.76    6.14
   0   2  -6  199.96    6.04
   0  -2  -6  182.94    5.69
   0  -2  -6  180.35    5.66
   0  -2  -6  185.68    5.68
   0  -2  -6  187.83    6.03
   0   2   6  192.67    6.08
   0   2  -6  195.44    6.06
   0  -2   7 3001.86   56.77
   0  -2   7 2973.57   51.36
   0   2   7 2520.90   59.32
   0   2   7 2768.68   49.11
   0  -2   7 2947.35   50.46
   0  -2   7 3026.37   56.79
   0   2   7 2704.13   59.47
   0  -2  -7 2781.71   60.48
   0   2  -7 2999.35   61.00
   0   2  -7 2790.63   57.38
   0   2   7 2719.37   49.89
   0  -2  -7 2671.37   58.40
   0  -2   7 2574.72   58.15
   0  -2   7 2602.18   58.27
   0   2  -7 2796.21   57.33
   0  -2  -7 2667.30   58.41
   0  -2   7 2567.29   50.13
   0   2  -7 2885.88   60.52
   0  -2   7 2820.93   57.28
   0   2   7 2525.39   59.30
   0  -2  -7 2687.16   60.15
   0  -2   7 2874.48   51.21
   0   2   7 2698.13   50.65
   0  -2   7 2708.68   51.01
   0   2   7 2724.77   51.10
   0  -2  -7 2535.58   50.71
   0  -2  -7 2755.31   51.23
   0   2  -7 2794.59   50.83
   0  -2  -7 2700.58   51.22
   0  -2  -7 2710.63   50.39
   0  -2  -7 2728.61   50.41
   0  -2  -7 2619.76   50.38
   0   2   7 2745.20   50.90
   0   2  -7 2722.65   50.84
   0  -2   8   15.80    2.94
   0   2  -8   20.99    3.26
   0  -2   8   18.66    3.27
   0   2  -8   23.12    3.91
   0  -2   8   23.48    2.05
   0   2  -8   24.02    4.05
   0  -2   8   20.25    1.82
   0   2   8   20.81    1.72
   0  -2   8   20.19    3.05
   0   2  -8   20.12    3.20
   0  -2   8   20.15    1.88
   0   2   8   18.20    1.86
   0  -2   8   20.46    1.90
   0  -2  -8   17.43    1.79
   0   2   8   18.84    1.81
   0  -2  -8   21.96    2.19
   0  -2  -8   25.03    2.03
   0   2  -8   25.02    2.03
   0  -2  -8   19.65    2.08
   0   2  -8   21.41    1.93
   0   2   8   21.90    1.97
   0   2   9  144.34    5.31
   0  -2   9  146.28    5.57
   0  -2   9  136.58    5.33
   0   2  -9  124.37    8.94
   0  -2   9  142.94    8.36
   0   2  -9  118.11    8.78
   0  -2   9  147.99    5.84
   0   2   9  135.70    5.50
   0  -2   9  149.46    5.87
   0   2   9  151.45    5.97
   0  -2  -9  145.16    5.74
   0  -2  -9  149.47    6.44
   0  -2  -9  152.64    6.54
   0   2  -9  140.49    5.64
   0  -2  -9  146.06    5.60
   0   2   9  144.60    5.72
   0   2  -9  141.74    5.70
   0  -2  10  251.24    8.11
   0   2  10  251.90    8.05
   0  -2  10  234.12    8.04
   0  -2  10  262.52    8.58
   0  -2  10  262.89    8.58
   0   2  10  259.52    8.71
   0  -2 -10  258.18    8.54
   0   2  10  248.42    8.20
   0  -2 -10  259.99    9.63
   0   2 -10  246.94    8.39
   0  -2 -10  249.31    9.42
   0  -2 -10  263.97    8.42
   0  -2  10  257.83    8.15
   0   2  10  262.03    8.53
   0   2 -10  250.69    8.46
   0   2  11 1518.87   31.55
   0  -2  11 1541.46   31.69
   0  -2  11 1519.01   31.84
   0   2  11 1465.19   31.51
   0  -2  11 1597.00   32.46
   0   2  11 1617.85   32.85
   0  -2 -11 1492.45   32.21
   0  -2  11 1500.71   32.12
   0  -2 -11 1614.74   32.25
   0   2 -11 1522.34   32.11
   0  -2  11 1470.90   31.38
   0   2 -11 1426.59   31.81
   0   2  11 1603.33   32.51
   0  -2  12 1342.16   30.10
   0   2  12 1373.64   30.17
   0  -2  12 1393.22   30.42
   0  -2 -12 1376.16   30.77
   0   2  12 1441.66   31.22
   0  -2  12 1473.27   31.02
   0  -2  12 1446.62   30.87
   0  -2 -12 1460.15   30.82
   0   2 -12 1407.13   30.69
   0  -2  12 1346.72   29.85
   0   2  12 1454.11   31.07
   0  -2  13    2.35    1.00
   0  -2  13    3.69    1.15
   0  -2  13    1.92    1.00
   0  -2  13    1.65    0.94
   0  -2 -13    1.97    1.00
   0   2  13    1.91    1.17
   0  -2 -13    2.25    0.99
   0   2 -13    1.25    0.64
   0  -2  13    0.85    0.69
   0   2  13    1.25    0.65
   0  -2  14  237.50    9.55
   0  -2  14  209.55    9.26
   0  -2  14  247.76    9.85
   0   2  14  225.75    9.76
   0  -2 -14  223.57    9.69
   0  -2 -14  239.10    9.80
   0   2 -14  240.14    9.81
   0  -2  14  229.89    9.21
   0   2  14  241.00    9.92
   0  -2  15  756.26   20.91
   0   2  15  760.95   21.51
   0  -2 -15  759.14   21.57
   0  -2  15  743.97   20.96
   0  -2 -15  775.33   21.33
   0   2 -15  743.17   20.99
   0  -2  15  703.77   20.10
   0   2  15  771.62   21.53
   0  -2  16   40.28    4.17
   0  -2  16   43.19    4.11
   0   2  16   41.80    4.29
   0  -2 -16   43.22    4.49
   0  -2  16   44.88    4.38
   0   2  16   43.14    4.41
   0   2 -16   38.94    4.12
   0  -2 -16   43.04    4.34
   0  -2 -17  105.37    7.24
   0   2 -17  107.75    7.28
   0   2  17   94.73    6.16
   0   2 -17  108.69    7.04
   0  -2 -17   98.60    6.26
   0   2  17   95.62    6.18
   0   2  17  107.11    6.29
   0  -2  17   99.56    7.02
   0  -2  17  110.14    7.06
   0   2  17  118.83    7.93
   0  -2 -17  111.05    7.59
   0   2 -17  112.91    6.43
   0  -2 -17   96.81    6.12
   0   2  17  106.22    6.64
   0  -2 -17  114.76    7.71
   0   2  17  111.52    7.56
   0  -2  17  106.40    7.25
   0   2 -18  106.70    7.55
   0  -2 -18  102.78    7.52
   0  -2 -18  116.96    6.80
   0   2 -18  128.26    7.74
   0  -2  18  109.03    6.54
   0   2  18  118.16    6.88
   0   2  18  123.27    6.79
   0  -2  18   95.79    7.29
   0   2  18  105.29    7.80
   0  -2  18  117.72    7.67
   0   2  18  114.06    6.92
   0  -2 -18  108.39    6.54
   0   2 -18  115.34    6.58
   0  -2 -18  121.02    7.91
   0   2 -18  111.52    7.33
   0   2 -18  117.92    6.87
   0   2  18  110.83    7.84
   0  -2  18   98.64    7.22
   0  -2 -18  114.73    8.15
   0   2 -19  995.73   29.80
   0  -2 -19  895.04   29.06
   0  -2 -19 1127.76   27.57
   0   2  19 1012.54   31.06
   0  -2  19 1104.02   30.19
   0  -2 -19 1158.30   27.61
   0   2 -19 1190.48   27.98
   0   2 -19 1129.05   28.89
   0   2  19 1121.84   27.88
   0  -2 -19 1146.94   29.68
   0   2  19 1156.79   27.33
   0  -2  19 1089.43   27.23
   0   2  19 1137.71   27.63
   0   2  19 1054.88   30.84
   0  -2  20    7.28    1.71
   0  -2  20    7.85    1.87
   0   2  20    6.91    1.58
   0   2  20    9.28    1.92
   0  -2 -20   10.59    2.13
   0   2  20    7.81    1.77
   0   2 -20    7.79    1.71
   0   2 -20    4.33    1.56
   0  -2 -20    9.64    2.24
   0   2  21   75.87    5.26
   0  -2  21   72.01    5.06
   0   2  21   74.69    5.11
   0  -2 -21   70.05    5.19
   0   2 -21   84.89    5.94
   0   2 -21   77.32    5.32
   0  -2 -21   73.57    5.67
   0   2  21   81.68    5.59
   0   2  22  325.49   11.59
   0   2  22  340.54   11.58
   0  -2 -22  341.33   12.16
   0  -2  22  341.32   11.92
   0   2 -22  344.77   11.73
   0   2  22  338.45   12.07
   0   2 -22  339.76   12.27
   0   2  23  238.37    9.62
   0   2  23  239.83    9.25
   0   2  23  256.35    9.39
   0   2 -23  248.05    9.26
   0  -2  23  237.89    9.30
   0   2 -23  246.13    9.70
   0   2  23  256.62    9.79
   0  -2 -23  230.19    9.20
   0  -2 -23  207.98    9.15
   0   2  24   19.09    2.34
   0   2  24   20.89    2.40
   0   2 -24   18.66    2.20
   0  -2  24   16.91    2.14
   0  -2 -24   17.09    2.15
   0   2 -24   18.23    2.31
   0   2  25   82.92    4.36
   0  -2  25   87.99    4.57
   0  -2 -25   95.18    4.69
   0   2 -25  102.23    4.94
   0  -2  25   90.91    4.57
   0   2  25   94.19    4.71
   0  -3   0    0.59    0.38
   0  -3   0    1.52    0.42
   0   3   0    1.41    0.59
   0  -3   0    2.07    0.92
   0  -3  -1   75.30    4.07
   0  -3   1   80.33    3.34
   0  -3  -1   82.12    4.07
   0  -3  -1   72.81    2.73
   0   3  -1   88.22    3.55
   0  -3  -1   75.55    2.69
   0   3   1   77.77    3.91
   0  -3   2 1975.77   38.07
   0  -3   2 1947.72   37.98
   0  -3   2 1935.38   34.68
   0  -3  -2 1866.44   36.08
   0  -3   2 1692.74   36.11
   0  -3  -2 1769.54   33.44
   0  -3   2 1700.08   36.12
   0   3   2 1873.84   37.10
   0   3  -2 1793.10   36.42
   0  -3  -3 1119.07   22.93
   0  -3  -3 1111.68   22.88
   0   3   3 1058.20   22.65
   0  -3  -3 1198.15   28.30
   0  -3  -3 1233.36   24.87
   0  -3   3 1243.51   27.18
   0  -3   3 1253.11   24.84
   0   3  -3 1224.95   25.10
   0  -3  -3 1214.30   28.40
   0  -3   3 1223.63   27.09
   0  -3   3 1250.06   24.83
   0   3   3 1159.38   26.69
   0   3  -3 1247.59   25.16
   0  -3   3 1289.85   24.86
   0  -3  -4  741.97   15.75
   0  -3  -4  728.30   15.75
   0   3  -4  721.64   15.65
   0  -3  -4  732.44   21.11
   0   3  -4  729.81   18.74
   0  -3   4  737.15   19.86
   0  -3  -4  760.90   21.39
   0   3   4  740.47   17.36
   0   3  -4  763.56   20.62
   0  -3   4  765.87   17.19
   0   3  -4  707.64   18.58
   0  -3   4  759.50   20.01
   0  -3   4  765.76   18.96
   0   3  -4  780.97   20.75
   0   3   4  754.53   20.20
   0  -3   4  758.05   17.16
   0  -3   4  777.43   20.17
   0  -3  -5   14.92    2.63
   0  -3  -5   13.07    2.25
   0   3  -5   13.38    2.39
   0  -3  -5   12.51    2.31
   0  -3  -5   13.12    1.11
   0  -3   5   13.83    2.32
   0   3  -5   13.10    2.46
   0   3   5   13.55    1.55
   0   3  -5   14.03    2.50
   0  -3   5   10.04    1.99
   0  -3  -5   12.13    2.20
   0   3   5   14.81    2.52
   0  -3   5   12.09    2.16
   0  -3   5   11.19    2.10
   0   3  -5   10.67    2.04
   0  -3   5   15.70    1.88
   0  -3   5   13.84    1.80
   0  -3  -5   13.41    1.37
   0   3   5   13.27    1.33
   0   3   5   13.30    1.43
   0  -3  -5   13.60    1.38
   0  -3  -5   13.87    1.42
   0   3  -5   12.84    1.35
   0   3  -5   12.39    1.36
   0  -3   6 6652.64  118.93
   0  -3  -6 6790.25  128.96
   0  -3   6 7235.43  122.91
   0  -3   6 6255.54  125.92
   0  -3  -6 6206.07  125.64
   0  -3   6 6472.59  126.33
   0   3  -6 6851.65  128.43
   0   3   6 6593.13  127.75
   0   3  -6 7392.50  129.80
   0   3  -6 6917.21  128.56
   0  -3   6 7007.92  118.10
   0   3  -6 7361.09  129.76
   0  -3  -6 6331.12  116.93
   0  -3   6 7166.72  122.88
   0  -3   6 7056.73  126.52
   0  -3  -6 6150.26  125.50
   0  -3  -6 6755.44  128.96
   0  -3  -6 6413.35  118.62
   0   3   6 6509.41  118.50
   0   3   6 6069.19  118.64
   0  -3  -6 6525.60  118.71
   0   3  -6 5760.35  117.15
   0  -3  -6 6330.66  117.70
   0  -3  -6 6132.60  117.62
   0  -3  -6 6462.14  118.59
   0  -3  -6 6152.27  117.63
   0   3  -6 6694.63  118.61
   0   3   6 6489.64  118.96
   0   3  -6 6602.39  118.66
   0  -3   7  142.09    8.97
   0  -3   7  175.97    8.20
   0  -3   7  158.89    5.38
   0  -3   7  165.29    7.96
   0  -3  -7  148.78    9.86
   0  -3   7  162.37    5.88
   0  -3   7  147.43    5.24
   0   3  -7  185.67   10.66
   0  -3   7  162.64    9.20
   0   3  -7  155.27   10.00
   0  -3   7  134.34    8.75
   0   3   7  159.53    5.24
   0  -3  -7  149.18    9.93
   0   3  -7  173.93   10.35
   0   3   7  149.41    9.62
   0   3  -7  141.89    9.60
   0  -3   7  133.95    4.94
   0   3   7  155.82    5.63
   0   3   7  157.23    5.83
   0  -3  -7  151.29    5.62
   0  -3  -7  149.20    5.20
   0   3  -7  159.15    5.69
   0   3  -7  125.65    4.67
   0  -3  -7  159.07    5.37
   0  -3  -7  150.92    5.23
   0  -3  -7  154.43    5.76
   0  -3  -7  149.69    5.65
   0   3  -7  162.61    5.80
   0   3   7  161.04    5.91
   0  -3   8  551.39   19.53
   0   3  -8  550.82   21.25
   0  -3   8  525.09   17.47
   0  -3   8  539.26   13.09
   0   3  -8  541.01   21.09
   0  -3   8  539.62   12.79
   0  -3   8  572.32   18.93
   0   3   8  485.59   12.34
   0  -3   8  535.43   17.60
   0  -3   8  508.20   13.29
   0  -3  -8  505.38   12.99
   0  -3   8  483.07   13.49
   0  -3   8  519.76   13.21
   0  -3   8  504.50   13.13
   0   3   8  524.08   13.04
   0   3   8  522.04   13.33
   0  -3  -8  517.89   12.72
   0  -3  -8  509.30   13.34
   0   3  -8  557.05   13.32
   0  -3  -8  512.02   13.30
   0   3  -8  519.72   13.16
   0   3   8  530.66   13.41
   0  -3   9  344.67    9.59
   0  -3   9  324.01   15.36
   0  -3   9  333.39   10.00
   0  -3   9  316.57    9.38
   0  -3   9  317.46   14.19
   0  -3  -9  304.50    9.55
   0   3   9  310.50    9.43
   0  -3   9  299.84    9.49
   0   3   9  321.37    9.93
   0  -3   9  305.28    9.52
   0   3  -9  343.78    9.96
   0  -3  -9  327.21    9.44
   0  -3  -9  317.04   10.11
   0  -3  -9  317.46   10.17
   0   3   9  319.41    9.87
   0   3  -9  319.46    9.71
   0  -3  10 1059.71   32.23
   0  -3  10 1155.11   25.17
   0  -3  10 1129.71   25.11
   0  -3  10 1141.19   35.18
   0  -3  10 1160.68   25.51
   0   3  10 1184.52   26.04
   0   3  10 1141.65   25.26
   0  -3 -10 1138.70   25.50
   0  -3  10 1162.02   25.59
   0  -3 -10 1210.06   27.07
   0   3 -10 1185.27   25.78
   0  -3 -10 1209.08   25.33
   0  -3 -10 1239.17   27.12
   0   3  10 1178.71   25.91
   0   3 -10 1141.01   25.69
   0  -3  11    7.88    1.41
   0  -3  11    5.29    1.06
   0   3  11    6.35    1.44
   0   3  11    5.12    1.19
   0  -3  11    5.99    1.32
   0  -3 -11    7.38    1.49
   0  -3  11    7.42    1.59
   0  -3 -11    8.17    1.67
   0  -3 -11    6.85    1.59
   0   3 -11    4.41    1.07
   0  -3 -11    8.01    1.41
   0   3  11    8.16    1.50
   0  -3  11    6.28    1.29
   0   3 -11    7.08    1.35
   0  -3  12  528.17   14.60
   0  -3  12  493.43   14.39
   0  -3 -12  493.91   14.60
   0  -3  12  506.02   14.68
   0   3  12  499.16   14.90
   0  -3  12  514.06   14.67
   0  -3 -12  525.44   14.62
   0   3 -12  501.87   14.77
   0   3  12  511.80   14.99
   0   3 -12  488.76   14.66
   0  -3  12  501.27   14.10
   0  -3  13   32.57    3.19
   0  -3  13   31.72    3.19
   0   3  13   34.55    3.43
   0  -3 -13   34.64    3.39
   0  -3  13   37.83    3.48
   0  -3  13   39.91    3.52
   0  -3 -13   35.36    3.31
   0   3 -13   33.74    3.36
   0  -3  13   35.72    3.22
   0   3  13   34.75    3.49
   0  -3  14  505.33   16.53
   0  -3  14  577.27   16.84
   0  -3  14  577.28   16.90
   0  -3  14  570.50   16.88
   0  -3 -14  556.71   16.89
   0   3  14  580.17   17.47
   0   3 -14  551.37   16.99
   0  -3 -14  556.23   16.82
   0  -3  14  569.13   16.52
   0   3  14  582.83   17.64
   0  -3  15  111.03    7.14
   0  -3  15  138.12    7.55
   0  -3  15  133.86    7.52
   0   3  15  153.96    8.28
   0  -3 -15  138.75    7.75
   0   3 -15  137.68    7.74
   0  -3 -15  139.60    7.71
   0   3  15  141.29    8.15
   0  -3  15  139.72    7.41
   0  -3  16 1006.46   27.36
   0  -3  16 1068.22   27.20
   0   3  16 1057.06   28.71
   0  -3 -16 1079.89   28.21
   0  -3  16 1071.50   27.85
   0   3  16 1083.38   28.47
   0  -3 -16 1049.96   27.79
   0   3 -16 1017.60   27.75
   0  -3 -17   78.32    6.27
   0   3 -17   84.51    6.52
   0   3 -17   83.53    6.38
   0  -3 -17   87.60    5.85
   0   3  17   80.55    5.39
   0   3  17   85.38    5.75
   0  -3  17   85.63    6.52
   0   3  17   84.72    6.85
   0  -3  17   85.53    6.21
   0  -3 -17   82.83    6.26
   0   3 -17   80.99    5.72
   0   3 -17   81.63    6.30
   0   3 -17   87.06    5.70
   0   3  17   82.72    5.89
   0   3  17   88.98    6.78
   0  -3 -17   89.15    6.73
   0   3 -18  393.63   16.10
   0  -3 -18  445.44   14.80
   0   3  18  455.49   14.88
   0   3  18  455.75   14.42
   0  -3  18  360.38   15.63
   0   3  18  413.26   17.28
   0  -3  18  452.43   16.38
   0   3 -18  455.35   14.98
   0  -3 -18  487.80   16.78
   0   3 -18  438.65   15.84
   0   3  18  436.09   14.97
   0  -3 -18  418.93   16.72
   0   3  18  436.00   17.12
   0  -3 -19  128.11    7.07
   0  -3  19  110.42    7.75
   0   3  19   96.71    8.05
   0  -3 -19  110.97    7.37
   0   3 -19  123.68    6.96
   0   3 -19  122.45    7.54
   0   3  19  114.61    6.91
   0  -3 -19  110.22    6.52
   0   3  19  100.31    7.91
   0   3  19  122.43    6.93
   0   3  19  123.26    6.67
   0   3  20 1043.15   26.00
   0   3  20 1045.97   26.50
   0  -3 -20 1055.47   26.68
   0  -3 -20 1054.04   27.95
   0   3  20 1040.71   26.79
   0   3 -20 1096.07   28.10
   0   3 -20 1125.65   26.92
   0   3  21   94.27    5.69
   0   3  21   85.86    5.60
   0  -3 -21   87.33    5.76
   0  -3 -21   85.80    5.96
   0   3 -21   99.92    6.39
   0   3  21   87.44    5.83
   0   3 -21   91.37    5.70
   0   3  22   98.86    5.69
   0   3  22  105.19    6.27
   0   3  22   99.13    5.84
   0  -3 -22  110.76    6.30
   0  -3 -22   81.33    5.61
   0   3  22   98.34    5.96
   0  -3  22  100.19    5.88
   0   3 -22  102.55    6.24
   0   3 -22   98.92    5.76
   0   3  23    6.68    1.42
   0   3  23    8.08    1.69
   0   3  23    8.89    1.69
   0   3  23    8.98    1.74
   0   3 -23   11.05    2.10
   0   3 -23   11.24    1.81
   0  -3 -23    9.54    1.83
   0  -3  23    8.50    1.67
   0  -3  24  466.57   13.08
   0   3 -24  506.72   13.78
   0  -3 -24  403.72   12.81
   0   3 -24  447.90   12.95
   0   3  24  470.22   13.47
   0  -3 -24  434.69   12.85
   0   3 -25   19.07    2.02
   0   3 -25   15.78    1.81
   0  -3  25   14.94    1.73
   0  -3 -25   18.04    1.95
   0   3  25   17.88    1.99
   0  -3  25   16.50    1.83
   0  -4   0 1166.48   24.58
   0   4   0 1141.74   24.28
   0  -4   0 1173.23   26.83
   0  -4   0 1133.14   22.10
   0  -4   0 1096.74   22.05
   0   4   0 1126.04   22.27
   0   4  -1  893.92   18.82
   0   4  -1  964.29   20.73
   0   4   1  961.48   21.75
   0  -4  -1  915.56   18.48
   0  -4  -1  904.51   22.45
   0  -4   1  948.79   20.39
   0  -4  -1  909.55   18.62
   0  -4  -1  940.24   21.87
   0   4  -1  949.29   19.10
   0   4  -1  942.97   18.93
   0   4   1  980.59   19.04
   0   4   2  994.41   22.90
   0  -4   2  962.00   23.87
   0  -4  -2  962.57   22.52
   0  -4   2  924.14   21.91
   0  -4   2  944.02   23.76
   0  -4   2  923.48   21.91
   0  -4  -2  909.44   18.69
   0  -4   2  968.43   20.05
   0   4  -2  882.32   21.25
   0   4   2  925.46   20.21
   0   4  -2  942.26   18.97
   0   4  -2  897.81   19.02
   0  -4   3  893.72   22.84
   0  -4   3  875.18   20.78
   0  -4   3  807.26   21.98
   0   4   3  837.25   21.70
   0  -4   3  808.54   22.01
   0  -4  -3  839.45   20.18
   0  -4   3  879.45   20.82
   0  -4   3  847.53   18.30
   0  -4  -3  782.58   17.03
   0   4   3  819.12   18.17
   0  -4  -3  809.37   17.22
   0   4  -3  822.82   17.00
   0  -4  -3  787.29   17.11
   0   4   3  758.66   16.94
   0   4  -3  803.94   17.22
   0  -4   4 2767.10   48.39
   0  -4   4 2448.44   51.96
   0   4   4 2568.93   52.72
   0  -4  -4 2567.46   54.70
   0  -4   4 2595.08   47.67
   0  -4   4 2638.70   52.95
   0  -4  -4 2584.88   54.74
   0  -4   4 2597.63   47.70
   0  -4   4 2562.19   52.30
   0  -4   4 2449.84   51.96
   0  -4  -4 2351.18   45.38
   0   4   4 2400.43   46.47
   0   4   4 2371.65   45.55
   0   4  -4 2290.60   45.07
   0   4  -4 2422.40   45.07
   0  -4  -4 2497.77   45.62
   0  -4  -4 2454.70   45.63
   0   4  -4 2292.29   45.32
   0   4   4 2393.17   44.99
   0  -4   5  267.75    9.10
   0  -4   5  270.53   11.76
   0  -4   5  257.47   11.74
   0  -4  -5  244.80   11.34
   0  -4   5  269.75   11.74
   0   4  -5  253.13    9.99
   0  -4   5  247.49   11.53
   0   4   5  270.96   12.21
   0   4  -5  261.57   10.11
   0  -4   5  273.71    9.17
   0  -4   5  263.88    9.99
   0  -4  -5  287.43   13.34
   0  -4  -5  242.25   11.32
   0  -4  -5  255.96   12.68
   0  -4  -5  256.97    7.66
   0   4   5  259.37    8.14
   0   4   5  258.29    7.72
   0   4  -5  255.71    7.56
   0  -4  -5  260.58    7.65
   0  -4  -5  270.46    7.80
   0   4  -5  242.17    7.12
   0   4   5  262.89    8.33
   0   4  -5  257.60    7.68
   0   4   6   45.48    5.16
   0  -4  -6   43.15    2.36
   0  -4   6   40.94    4.16
   0  -4  -6   43.25    5.22
   0   4  -6   41.38    5.11
   0  -4   6   36.44    4.32
   0   4  -6   37.70    4.06
   0  -4   6   42.56    4.60
   0  -4  -6   38.56    4.57
   0  -4  -6   44.95    5.39
   0   4  -6   34.48    3.88
   0  -4   6   48.41    5.05
   0  -4   6   42.55    3.57
   0  -4  -6   40.80    4.71
   0   4  -6   41.37    5.10
   0  -4   6   45.77    4.97
   0  -4   6   44.69    3.64
   0   4   6   35.76    2.68
   0   4   6   36.38    2.54
   0  -4  -6   37.35    2.60
   0  -4  -6   35.43    2.58
   0   4  -6   40.99    2.65
   0   4  -6   33.78    2.22
   0  -4  -6   38.97    2.66
   0  -4  -6   38.78    2.29
   0  -4  -6   36.85    2.22
   0  -4  -6   34.31    2.16
   0   4  -6   35.76    2.52
   0   4   6   35.11    2.79
   0   4  -7 2756.99   66.66
   0   4  -7 2763.32   66.68
   0  -4   7 3358.37   64.25
   0  -4   7 3342.71   69.14
   0   4  -7 3052.58   72.05
   0  -4   7 3316.59   60.20
   0  -4   7 3362.82   64.27
   0  -4   7 3389.20   70.01
   0  -4  -7 3191.89   57.96
   0   4  -7 3034.19   71.93
   0  -4   7 3136.12   68.81
   0  -4   7 3396.71   59.50
   0  -4  -7 3318.46   59.64
   0   4   7 3208.31   59.99
   0  -4  -7 3183.98   59.55
   0   4   7 3280.31   59.56
   0  -4  -7 3155.66   58.41
   0   4  -7 3327.38   59.67
   0  -4  -7 3302.40   59.64
   0  -4  -7 3043.46   58.36
   0  -4  -7 3019.31   58.35
   0  -4  -7 3295.69   59.74
   0   4  -7 2976.10   58.28
   0   4   7 3113.94   60.35
   0   4  -7 3451.69   60.02
   0  -4   8 1487.58   29.16
   0  -4   8 1405.81   28.53
   0  -4   8 1404.03   37.49
   0  -4   8 1522.34   29.96
   0  -4   8 1426.20   38.53
   0  -4   8 1285.48   29.96
   0   4   8 1422.69   28.98
   0  -4  -8 1270.54   28.65
   0  -4  -8 1429.99   29.15
   0   4   8 1396.02   29.40
   0   4  -8 1487.95   29.37
   0  -4  -8 1333.61   28.07
   0  -4  -8 1408.13   29.36
   0  -4  -8 1378.27   29.16
   0  -4  -8 1345.46   28.11
   0  -4  -8 1394.87   28.32
   0   4  -8 1455.44   29.43
   0   4   8 1384.38   29.76
   0  -4   9  201.68    7.20
   0  -4   9  182.75   12.11
   0  -4   9  220.54    7.96
   0  -4   9  183.02   11.57
   0  -4   9  197.47    7.55
   0  -4  -9  211.82    7.67
   0  -4   9  202.51    7.55
   0   4   9  200.24    7.32
   0   4   9  195.16    7.64
   0  -4   9  199.02    7.52
   0  -4  -9  205.86    7.79
   0  -4  -9  207.29    7.14
   0   4  -9  195.80    7.49
   0  -4  -9  198.44    7.63
   0   4   9  192.27    7.76
   0   4  -9  203.50    7.65
   0  -4  10   79.50    4.38
   0  -4  10   72.50    4.21
   0  -4  10   64.76    6.98
   0  -4  10   71.09    4.50
   0  -4  10   72.30    7.92
   0   4  10   64.11    4.08
   0  -4 -10   65.17    4.19
   0   4  10   69.40    4.44
   0  -4  10   70.72    4.29
   0  -4  10   64.84    4.17
   0   4 -10   71.47    4.42
   0  -4 -10   71.71    4.59
   0  -4 -10   67.54    4.51
   0  -4 -10   72.89    4.15
   0   4 -10   69.92    4.43
   0   4  10   66.21    4.45
   0  -4  11 1199.76   40.89
   0  -4  11 1277.04   28.43
   0  -4  11 1346.16   29.24
   0  -4  11 1243.53   28.17
   0  -4 -11 1266.61   28.72
   0  -4  11 1317.15   28.84
   0  -4  11 1317.14   28.88
   0   4  11 1310.53   29.41
   0   4  11 1243.39   28.30
   0  -4 -11 1299.61   30.18
   0  -4 -11 1296.63   28.41
   0  -4 -11 1323.38   30.43
   0   4 -11 1303.63   29.05
   0   4  11 1252.41   29.38
   0   4  11 1303.17   28.13
   0   4 -11 1254.72   28.91
   0  -4  12  198.19    8.26
   0  -4  12  199.79    8.32
   0   4  12  193.44    8.63
   0  -4  12  201.93    8.44
   0   4  12  197.75    8.20
   0  -4  12  215.51    8.62
   0  -4 -12  200.09    8.42
   0  -4 -12  192.56    9.35
   0  -4 -12  200.03    9.53
   0   4 -12  200.69    8.57
   0  -4 -12  201.62    8.24
   0   4  12  196.48    8.89
   0  -4  12  196.92    8.02
   0   4  12  208.47    8.05
   0   4 -12  196.18    8.57
   0  -4  13    5.92    1.46
   0  -4  13    3.48    1.21
   0  -4  13    4.59    1.36
   0  -4  13    4.83    1.37
   0   4  13    5.76    1.47
   0  -4 -13    4.91    1.43
   0  -4 -13    4.59    1.32
   0   4 -13    4.79    1.43
   0   4  13    5.31    1.26
   0  -4  13    5.90    1.58
   0   4  13    5.57    1.44
   0   4 -13    4.27    1.35
   0  -4  14  271.90   10.64
   0  -4  14  276.77   10.89
   0  -4  14  242.15   10.65
   0  -4  14  254.68   10.50
   0  -4  14  271.92   10.84
   0   4  14  266.90   11.36
   0  -4 -14  255.93   10.62
   0  -4 -14  252.13   10.41
   0   4 -14  276.02   11.16
   0  -4  14  261.98   10.36
   0   4  14  257.55   10.00
   0   4  14  239.05   11.02
   0  -4  15  993.02   25.71
   0   4  15  975.27   27.19
   0  -4  15  989.78   25.42
   0  -4  15  942.32   25.57
   0   4  15 1051.47   27.19
   0  -4  15  945.40   25.59
   0  -4 -15  988.54   26.11
   0   4 -15  969.63   26.23
   0   4 -16   74.45    5.99
   0  -4 -16   73.04    5.35
   0   4  16   74.72    5.20
   0   4  16   67.32    5.09
   0  -4  16   70.76    5.66
   0   4  16   66.52    6.02
   0  -4  16   75.68    5.75
   0   4 -16   64.29    5.02
   0   4 -16   72.07    5.91
   0   4  16   67.82    5.42
   0   4 -16   71.43    5.33
   0  -4 -16   68.53    5.47
   0   4  16   67.94    5.86
   0  -4 -16   71.57    5.75
   0   4 -17  168.16    9.69
   0  -4 -17  161.39    8.27
   0   4  17  158.35    7.84
   0   4  17  162.70    8.22
   0  -4  17  162.48    9.36
   0   4  17  168.15   10.27
   0  -4  17  183.70    9.51
   0   4 -17  169.24    9.22
   0   4 -17  173.00    8.57
   0   4  17  166.01    8.62
   0  -4 -17  179.69    9.11
   0   4  17  169.63    9.86
   0  -4 -17  162.06    9.36
   0   4 -18  347.90   15.16
   0  -4 -18  334.99   12.62
   0   4  18  330.96   15.58
   0  -4  18  351.38   14.40
   0   4 -18  372.67   14.09
   0   4  18  328.52   12.85
   0  -4 -18  386.50   14.15
   0   4 -18  375.71   13.25
   0   4  18  346.65   15.18
   0  -4 -18  328.08   14.49
   0   4  18  339.47   12.22
   0   4  18  353.43   12.82
   0  -4 -19  791.79   21.60
   0   4 -19  832.53   21.89
   0   4  19  769.58   21.79
   0   4 -19  813.88   22.91
   0  -4 -19  843.19   23.37
   0   4  19  761.42   20.73
   0   4  19  779.84   21.41
   0   4  20  316.97   11.99
   0   4  20  319.86   11.61
   0  -4 -20  337.37   12.34
   0   4 -20  347.43   12.42
   0   4 -20  355.09   13.28
   0  -4 -20  334.43   13.04
   0   4  20  317.27   12.28
   0   4  21   86.96    5.61
   0   4  21   84.23    5.31
   0  -4 -21   89.04    5.75
   0   4 -21   90.51    5.72
   0  -4 -21   80.24    5.71
   0   4  21   88.33    5.80
   0   4 -21   88.28    6.00
   0   4  22  225.43    9.19
   0   4  22  237.91    9.64
   0   4 -22  250.73   10.05
   0  -4  22  228.07    9.24
   0  -4 -22  204.67    9.18
   0   4 -22  249.19    9.53
   0  -4 -22  231.03    9.46
   0   4  22  217.71    8.85
   0  -4  23  238.36    8.99
   0  -4 -23  223.46    9.10
   0   4  23  253.38    9.54
   0   4 -23  256.30    9.34
   0   4 -23  265.17    9.83
   0   4  23  244.92    9.04
   0  -4 -24   28.29    2.64
   0   4 -24   33.49    2.97
   0  -4 -24   28.19    2.71
   0   4 -24   28.76    2.66
   0  -4  24   28.94    2.57
   0   4  24   30.91    2.81
   0   4 -25  185.09    6.79
   0   4  25  179.63    6.72
   0  -5   0    1.21    0.56
   0   5   0    0.13    0.45
   0  -5   0    0.44    0.55
   0  -5   0    0.44    0.44
   0  -5   0    1.38    1.16
   0   5   0    1.08    0.56
   0   5   0    1.95    0.64
   0   5   0    1.56    0.67
   0  -5  -1 3362.20   63.21
   0  -5   1 3500.03   65.99
   0   5  -1 3646.49   66.70
   0  -5  -1 3492.46   69.57
   0  -5   1 3553.47   70.75
   0  -5   1 3449.41   63.59
   0   5   1 3489.43   67.67
   0  -5  -1 3439.58   63.02
   0  -5  -1 3354.82   62.90
   0   5  -1 3585.43   63.48
   0   5   1 3451.09   63.24
   0   5   1 3617.99   63.36
   0   5  -1 3599.29   63.70
   0   5  -1 3639.39   63.62
   0   5   1 3346.06   63.18
   0   5   2 1296.71   27.43
   0  -5  -2 1314.15   25.72
   0  -5   2 1242.37   29.53
   0   5  -2 1251.12   28.89
   0  -5   2 1292.92   27.27
   0   5   2 1292.08   30.54
   0  -5  -2 1326.27   30.91
   0  -5   2 1310.84   32.28
   0  -5   2 1240.26   29.53
   0  -5   2 1250.89   32.05
   0  -5   2 1272.39   32.18
   0  -5  -2 1290.84   25.40
   0   5   2 1232.99   25.41
   0   5  -2 1289.16   25.62
   0   5   2 1230.39   25.14
   0   5  -2 1320.19   25.95
   0   5   2 1326.45   25.57
   0   5  -2 1282.46   25.77
   0  -5  -3  571.51   13.39
   0   5   3  572.27   14.64
   0   5   3  579.39   18.31
   0  -5   3  595.99   17.73
   0  -5   3  578.51   18.96
   0  -5  -3  591.18   17.46
   0  -5   3  596.93   17.76
   0  -5   3  555.26   14.32
   0  -5   3  573.32   18.88
   0  -5   3  562.88   18.72
   0   5   3  529.10   13.15
   0  -5  -3  574.99   13.35
   0   5  -3  567.45   13.25
   0  -5  -3  568.00   13.37
   0   5  -3  576.91   13.54
   0   5  -3  569.45   13.86
   0   5   3  591.02   13.27
   0  -5  -4  153.99    5.55
   0   5   4  161.61    6.33
   0  -5   4  153.58    6.74
   0  -5  -4  153.13   10.17
   0  -5   4  147.60    8.71
   0  -5   4  152.80    9.09
   0  -5   4  142.27    8.86
   0  -5   4  147.72    6.23
   0  -5   4  158.52    6.84
   0  -5  -4  156.08   10.28
   0  -5   4  133.71    8.61
   0   5   4  149.00    9.00
   0  -5  -4  155.74    5.61
   0   5  -4  150.03    5.36
   0   5  -4  128.48    5.05
   0  -5  -4  150.40    5.49
   0   5   4  139.88    5.31
   0   5  -4  153.37    5.57
   0   5   4  152.37    5.28
   0   5   4  143.81    5.81
   0   5  -4  159.35    6.35
   0   5   5 1949.60   37.74
   0  -5  -5 1898.42   36.56
   0  -5   5 1802.27   44.92
   0  -5  -5 1762.17   44.43
   0  -5   5 2021.37   45.93
   0   5   5 1991.56   46.89
   0  -5   5 1977.75   39.07
   0  -5   5 1964.72   39.01
   0  -5   5 1977.89   39.29
   0  -5   5 1777.04   44.81
   0  -5   5 1993.69   45.46
   0  -5  -5 1737.87   44.29
   0  -5  -5 1976.71   36.76
   0  -5  -5 1933.71   36.75
   0   5  -5 1821.88   36.20
   0   5  -5 1883.28   36.16
   0   5  -5 1657.33   36.67
   0   5   5 1780.90   37.54
   0   5  -5 1770.39   36.29
   0   5   5 1863.23   35.97
   0   5   6 2310.40   45.08
   0   5   6 2304.95   44.13
   0  -5  -6 2299.39   44.18
   0  -5  -6 2329.47   43.37
   0  -5   6 2244.05   53.48
   0  -5   6 2394.27   54.20
   0   5  -6 2250.09   43.47
   0   5  -6 2240.97   43.97
   0  -5  -6 2359.82   44.47
   0  -5  -6 2355.87   44.35
   0   5   6 2294.92   43.52
   0   5   6 2153.59   45.12
   0   5  -6 2262.21   44.18
   0   5   7  576.71   14.25
   0  -5  -7  574.74   14.55
   0  -5  -7  574.24   14.29
   0   5   7  572.99   14.97
   0  -5  -7  534.30   13.32
   0  -5   7  557.88   21.51
   0  -5   7  538.55   20.99
   0  -5   7  586.21   14.47
   0   5  -7  524.73   13.50
   0   5  -7  538.12   14.17
   0  -5  -7  560.00   14.41
   0  -5  -7  569.89   14.57
   0   5   7  527.23   14.99
   0   5  -7  540.55   14.24
   0   5   7  566.71   13.82
   0   5   8   56.44    3.64
   0  -5  -8   53.10    3.62
   0  -5  -8   57.21    3.69
   0   5   8   54.37    3.83
   0  -5   8   44.99    6.01
   0  -5   8   59.66    3.79
   0  -5   8   47.66    5.97
   0  -5   8   56.08    3.89
   0   5  -8   56.99    3.68
   0  -5  -8   56.57    3.73
   0  -5  -8   56.96    3.71
   0   5  -8   55.11    3.69
   0   5   8   56.18    3.41
   0   5   8   50.32    3.88
   0   5   9 2010.60   40.71
   0  -5   9 1940.32   40.76
   0  -5  -9 2020.53   40.92
   0   5   9 1970.19   41.35
   0  -5   9 2159.71   41.88
   0  -5   9 1937.83   40.89
   0  -5   9 2031.36   54.43
   0  -5   9 2050.65   40.27
   0  -5   9 1837.12   51.54
   0  -5  -9 2034.18   41.20
   0   5  -9 2023.22   41.11
   0  -5  -9 2078.01   41.47
   0   5   9 2073.13   40.30
   0   5  -9 2041.00   41.34
   0   5   9 1942.46   42.05
   0  -5 -10   62.89    4.23
   0  -5  10   67.42    4.37
   0  -5  10   62.88    4.26
   0   5  10   59.35    4.03
   0   5  10   65.35    4.53
   0  -5  10   63.00    4.12
   0  -5  10   66.87    4.49
   0  -5  10   54.12    7.47
   0  -5  10   40.01    6.09
   0  -5  10   59.94    3.96
   0  -5 -10   64.12    4.50
   0   5 -10   63.66    4.32
   0  -5 -10   61.65    4.40
   0   5  10   60.25    4.53
   0   5 -10   61.42    4.31
   0   5  10   65.06    3.99
   0  -5  11   14.98    2.15
   0  -5  11   14.49    2.14
   0   5  11   14.82    2.03
   0  -5 -11   16.23    2.25
   0   5  11   13.05    2.12
   0  -5  11   12.13    2.02
   0  -5  11   10.96    3.51
   0  -5  11   12.14    1.91
   0  -5  11   13.95    2.07
   0  -5 -11   10.98    1.99
   0   5 -11   15.40    2.18
   0  -5 -11   11.99    2.09
   0   5 -11   13.70    2.10
   0   5  11   15.37    1.91
   0   5  11   14.34    2.24
   0   5  12   20.10    2.74
   0  -5  12   21.41    2.60
   0  -5 -12   22.21    2.74
   0  -5  12   26.68    2.98
   0   5  12   21.17    2.57
   0  -5  12   21.96    2.65
   0  -5  12   23.79    2.82
   0   5 -12   21.77    2.78
   0  -5 -12   23.93    3.14
   0  -5 -12   18.84    2.77
   0   5 -12   21.23    2.79
   0   5  12   23.12    3.04
   0   5  12   18.77    2.36
   0  -5  12   22.56    2.59
   0  -5 -13 1157.61   27.93
   0  -5  13 1101.68   27.46
   0   5  13 1112.99   28.38
   0  -5  13 1122.38   27.58
   0  -5  13 1161.64   27.64
   0  -5  13 1038.78   27.33
   0   5 -13 1119.34   28.02
   0   5 -13 1124.58   28.43
   0   5  13 1122.87   29.17
   0   5  13 1148.23   26.79
   0  -5  13 1162.93   27.23
   0  -5  14  247.40   10.52
   0  -5  14  234.21   10.30
   0   5  14  253.24   11.21
   0  -5 -14  247.03   10.69
   0  -5  14  233.76   10.04
   0  -5  14  239.33   10.45
   0   5 -14  241.98   10.82
   0   5  14  251.06   11.70
   0   5  14  237.29    9.86
   0   5 -14  230.69   10.81
   0  -5  14  249.64   10.27
   0   5  15  118.94    7.78
   0  -5 -15  122.50    7.59
   0   5  15  126.93    8.52
   0  -5  15  123.09    7.27
   0   5 -15  124.64    7.85
   0  -5  15  130.67    7.54
   0   5 -16  804.87   24.55
   0  -5  16  842.66   24.00
   0  -5 -16  853.87   24.34
   0  -5 -16  838.63   22.83
   0   5  16  853.14   22.41
   0   5  16  775.30   22.03
   0  -5  16  927.47   24.41
   0   5  16  832.58   26.13
   0   5  16  752.06   21.96
   0  -5 -16  813.85   22.77
   0   5 -16  788.19   23.83
   0   5 -16  861.66   24.30
   0   5  16  806.17   23.34
   0   5 -16  855.97   22.93
   0   5  16  881.49   25.46
   0  -5 -16  845.66   24.53
   0   5 -17 1454.02   38.42
   0  -5  17 1458.37   37.21
   0  -5 -17 1527.60   35.21
   0   5  17 1475.46   34.79
   0   5  17 1554.22   34.74
   0  -5  17 1548.05   37.33
   0   5  17 1371.45   38.88
   0   5  17 1463.07   34.83
   0   5 -17 1541.97   36.68
   0   5 -17 1565.58   35.45
   0  -5 -17 1624.19   36.16
   0   5  17 1523.59   36.13
   0   5  17 1537.97   38.83
   0  -5 -17 1515.05   37.91
   0  -5 -18    4.50    1.34
   0   5  18    5.93    1.59
   0   5  18    7.34    1.74
   0  -5  18    4.42    1.79
   0   5  18    4.53    1.37
   0  -5 -18    6.68    1.94
   0   5 -18    6.41    1.94
   0   5  18    4.78    1.80
   0   5 -18    4.72    1.58
   0  -5 -18    4.82    1.66
   0   5  18    3.16    1.27
   0   5  19   59.82    4.62
   0   5  19   67.18    5.12
   0  -5 -19   63.82    4.91
   0  -5 -19   81.93    5.99
   0   5 -19   79.43    5.55
   0   5  19   72.80    5.53
   0   5 -19   75.32    5.69
   0   5  20   91.81    5.89
   0   5  20   86.53    5.53
   0  -5 -20   88.62    5.77
   0   5 -20   90.18    6.19
   0  -5 -20   80.85    5.88
   0   5  20   85.22    5.88
   0   5 -20   84.33    5.62
   0   5  21  617.39   17.62
   0   5 -21  613.26   17.52
   0   5  21  612.79   18.01
   0   5 -21  637.41   18.38
   0  -5 -21  581.68   17.93
   0   5  21  586.25   16.91
   0  -5 -21  633.33   17.80
   0   5 -22   29.32    3.20
   0   5 -22   27.82    2.96
   0  -5 -22   26.97    3.03
   0   5  22   25.08    2.91
   0   5  22   26.28    2.82
   0  -5 -22   28.49    3.01
   0  -5  23   66.77    4.20
   0   5 -23   77.91    4.87
   0   5 -23   76.95    4.69
   0  -5 -23   70.20    4.57
   0   5  23   67.62    4.48
   0  -5 -24  114.85    5.39
   0  -5 -24  114.67    5.54
   0   5 -24  123.39    5.64
   0   5  24  126.27    5.82
   0  -5 -25  110.15    4.72
   0   5  25  122.73    4.98
   0  -6   0 2292.95   42.58
   0  -6   0 2203.41   47.03
   0   6   0 2347.01   47.65
   0  -6   0 2013.95   42.11
   0  -6   0 2267.39   42.41
   0  -6   0 2357.46   42.73
   0  -6   0 2270.53   50.85
   0  -6   0 1994.49   42.11
   0   6   0 2277.85   42.60
   0   6   0 2389.92   42.76
   0   6   0 2291.64   42.84
   0  -6  -1  108.24    4.56
   0  -6   1  106.41    4.49
   0  -6  -1   99.15    4.27
   0   6   1   89.33    6.14
   0   6  -1  103.14    6.19
   0  -6  -1  103.69    4.33
   0  -6   1   99.85    5.74
   0  -6   1  102.43    7.52
   0  -6   1  101.74    4.60
   0  -6  -1  107.23    7.40
   0  -6   1  103.16    6.55
   0  -6   1  102.24    6.51
   0   6   1   96.89    4.34
   0   6  -1   98.43    4.36
   0   6   1   97.09    4.39
   0   6  -1  104.41    4.53
   0   6  -1  102.10    4.56
   0   6   1  102.10    4.39
   0  -6  -2   32.27    2.40
   0   6   2   36.30    3.10
   0  -6  -2   31.04    2.30
   0  -6   2   36.29    4.51
   0  -6  -2   32.22    3.98
   0   6  -2   46.57    4.27
   0  -6   2   38.24    4.61
   0  -6   2   26.21    3.39
   0  -6   2   30.70    3.67
   0   6   2   31.54    3.78
   0  -6   2   30.12    2.90
   0  -6   2   29.46    4.11
   0  -6   2   34.86    2.73
   0   6  -2   31.12    2.34
   0   6   2   29.36    2.29
   0   6  -2   32.79    2.52
   0   6   2   27.10    2.09
   0   6   2   29.04    2.23
   0   6  -2   33.98    2.51
   0  -6  -3   65.29    3.54
   0   6   3   71.51    4.39
   0  -6   3   59.43    5.97
   0   6   3   66.31    6.00
   0  -6  -3   76.58    6.13
   0  -6   3   63.02    6.12
   0  -6   3   64.11    6.24
   0  -6  -3   61.95    3.49
   0  -6  -3   69.55    3.68
   0   6  -3   68.26    3.59
   0   6   3   63.68    3.50
   0   6   3   64.28    3.44
   0   6   3   69.26    3.55
   0   6  -3   69.03    3.78
   0   6  -3   67.95    3.91
   0  -6  -4 4177.54   75.98
   0   6   4 4147.95   77.87
   0  -6   4 3700.94   85.27
   0  -6   4 4190.69   86.07
   0  -6   4 4024.94   86.46
   0  -6   4 3698.41   85.19
   0   6   4 4033.70   86.52
   0  -6  -4 4294.60   83.91
   0  -6  -4 4218.10   76.12
   0  -6  -4 4283.64   76.28
   0   6  -4 4380.00   76.01
   0   6   4 4088.25   75.77
   0   6   4 4192.82   75.59
   0   6  -4 4195.46   76.29
   0   6   4 3961.17   76.00
   0   6  -4 4248.80   77.93
   0   6   5   36.42    3.16
   0  -6  -5   33.29    2.64
   0  -6   5   37.57    4.97
   0  -6   5   32.90    4.58
   0  -6  -5   38.54    2.86
   0  -6  -5   41.81    3.03
   0   6  -5   34.94    2.59
   0   6   5   33.20    2.79
   0   6   5   37.53    2.67
   0   6  -5   34.78    2.75
   0   6   6  405.84   12.60
   0  -6  -6  419.47   11.69
   0  -6   6  431.71   18.69
   0  -6   6  388.96   18.11
   0  -6  -6  434.72   11.52
   0  -6  -6  440.30   12.04
   0   6  -6  401.90   11.29
   0  -6  -6  441.28   12.13
   0   6  -6  373.64   11.17
   0   6  -6  394.93   11.63
   0   6   6  421.30   11.27
   0   6   6  390.55   12.29
   0  -6  -7    5.13    1.22
   0   6   7    1.95    1.02
   0  -6  -7    3.90    1.04
   0  -6   7    2.69    1.60
   0  -6   7    4.76    2.10
   0   6  -7    5.22    1.24
   0  -6  -7    5.52    1.30
   0  -6  -7    2.45    0.94
   0   6  -7    3.10    0.89
   0  -6  -7    3.37    1.04
   0   6  -7    3.05    1.06
   0   6   7    2.34    0.95
   0   6   7    2.61    0.76
   0   6   8 1842.63   39.35
   0  -6  -8 1864.78   38.29
   0  -6  -8 1808.09   38.57
   0  -6   8 1679.77   49.87
   0  -6   8 1791.45   51.15
   0  -6   8 1933.90   38.97
   0  -6  -8 1928.81   38.72
   0   6  -8 1809.71   38.09
   0  -6  -8 1898.82   38.78
   0   6   8 1871.22   37.54
   0   6   8 1788.87   39.57
   0   6  -8 1861.74   38.47
   0   6   9   72.33    4.87
   0  -6  -9   71.06    4.56
   0  -6   9   65.99    4.62
   0  -6   9   60.06    4.38
   0  -6   9   54.34    7.51
   0  -6   9   65.16    4.10
   0  -6  -9   68.17    4.55
   0   6  -9   64.20    4.32
   0  -6  -9   69.00    4.55
   0   6  -9   71.19    4.69
   0   6   9   59.11    4.63
   0   6   9   72.34    4.28
   0  -6  10  365.40   12.16
   0  -6 -10  387.79   12.38
   0   6  10  357.44   12.63
   0  -6  10  374.70   12.32
   0  -6  10  339.99   11.51
   0  -6  10  333.11   20.86
   0  -6  10  380.11   11.86
   0  -6  10  384.31   12.73
   0   6 -10  365.41   12.18
   0  -6 -10  361.72   12.45
   0  -6 -10  373.14   12.51
   0   6  10  360.50   11.48
   0   6 -10  348.31   12.18
   0   6  10  356.02   13.01
   0   6  11   23.97    2.98
   0  -6 -11   22.25    2.73
   0  -6  11   20.67    2.64
   0  -6  11   21.38    2.74
   0  -6  11   27.53    2.96
   0  -6  11   26.43    2.88
   0   6 -11   26.57    3.06
   0  -6 -11   26.00    3.13
   0  -6 -11   25.80    3.14
   0   6  11   30.08    2.98
   0   6 -11   25.54    3.02
   0   6  11   22.69    3.08
   0  -6  12  753.72   20.53
   0  -6 -12  756.40   20.76
   0  -6  12  742.20   20.41
   0   6  12  746.93   21.37
   0  -6  12  748.64   20.28
   0  -6  12  706.70   20.21
   0  -6 -12  767.39   22.24
   0   6 -12  725.09   20.85
   0  -6 -12  777.25   22.18
   0   6  12  696.31   21.54
   0   6 -12  787.35   21.63
   0   6  12  771.82   20.03
   0   6  13   52.66    4.90
   0  -6 -13   57.79    4.90
   0  -6  13   53.92    4.72
   0  -6  13   54.22    4.56
   0   6 -13   57.71    5.00
   0   6 -13   58.70    5.12
   0  -6  13   56.20    4.49
   0   6  13   55.79    4.47
   0   6  14 1235.32   32.32
   0  -6 -14 1280.92   31.62
   0  -6  14 1327.20   31.06
   0   6 -14 1253.25   32.64
   0   6  14 1233.68   30.18
   0   6 -14 1252.92   32.29
   0  -6  14 1264.10   31.29
   0  -6  14 1218.43   30.51
   0   6 -15   25.24    3.62
   0  -6  15   22.40    3.11
   0  -6  15   25.24    3.41
   0  -6 -15   22.80    3.00
   0  -6 -15   28.45    3.51
   0   6  15   22.90    3.03
   0   6  15   32.90    3.49
   0   6  15   22.74    3.03
   0  -6  15   25.00    3.28
   0   6  15   23.89    3.02
   0   6 -15   26.49    3.29
   0   6  15   22.55    3.34
   0  -6 -15   22.12    2.75
   0   6 -15   26.49    3.50
   0   6 -15   24.29    3.29
   0   6  15   31.93    4.05
   0  -6 -15   25.28    3.41
   0   6 -16  218.36   11.81
   0  -6  16  227.02   11.06
   0  -6 -16  266.89   11.63
   0  -6 -16  264.10   10.87
   0   6  16  258.16   10.63
   0   6  16  246.05   10.53
   0  -6  16  242.84   11.31
   0   6  16  233.53   10.30
   0  -6 -16  255.61   10.58
   0   6 -16  249.53   11.45
   0   6  16  264.22   11.58
   0   6 -16  253.22   10.71
   0   6 -16  251.20   11.39
   0   6  16  256.40   12.57
   0  -6 -16  252.58   11.97
   0   6 -17   40.70    5.01
   0  -6 -17   61.32    4.88
   0   6  17   61.73    4.92
   0   6  17   58.06    4.70
   0  -6  17   47.26    4.94
   0   6  17   50.84    4.47
   0  -6 -17   53.33    4.65
   0   6 -17   54.70    4.59
   0   6 -17   54.45    4.93
   0   6  17   50.00    4.76
   0   6  17   47.27    5.38
   0  -6 -17   53.09    5.40
   0   6  18 1320.44   31.11
   0   6  18 1242.02   30.88
   0   6 -18 1359.16   32.69
   0   6 -18 1343.26   31.67
   0  -6 -18 1371.17   32.29
   0   6  18 1368.62   32.84
   0  -6 -18 1294.11   31.17
   0   6  18 1291.55   31.13
   0   6  19    3.55    1.34
   0   6  19    2.49    1.30
   0   6  19    3.46    1.50
   0   6 -19    2.92    1.46
   0   6 -19    4.90    1.75
   0  -6 -19    3.72    1.70
   0  -6 -19    2.27    1.05
   0   6  19    1.52    0.86
   0   6  20   63.41    4.70
   0  -6 -20   70.77    4.97
   0  -6 -20   69.25    5.30
   0   6 -20   65.76    5.09
   0   6  20   66.12    5.14
   0   6 -20   61.28    4.75
   0   6  21    5.89    1.56
   0   6 -21    7.38    1.76
   0  -6 -21   10.12    1.91
   0   6 -21    9.05    1.83
   0  -6 -21    7.63    1.63
   0  -6 -22  280.26   10.59
   0   6 -22  294.47   10.53
   0   6 -22  324.59   11.20
   0  -6 -22  315.09   10.78
   0   6  22  282.79   10.50
   0   6 -23    1.18    0.68
   0   6 -23    0.65    0.90
   0  -6 -23    1.61    0.89
   0   6  23   -0.05    0.79
   0   6  23    0.92    0.77
   0   6 -24   18.39    2.04
   0   6  24   17.36    1.86
   0  -6 -24   17.72    1.99
   0   6  24   18.02    1.95
   0  -7   0    0.85    0.56
   0  -7   0    1.33    0.70
   0  -7   0    0.83    0.61
   0  -7   0    1.57    1.34
   0   7   0    0.50    0.47
   0   7   0    0.89    0.66
   0   7   0    0.78    0.59
   0  -7  -1  261.93    8.54
   0  -7   1  287.86    9.12
   0  -7   1  270.06   14.20
   0  -7   1  301.13    8.90
   0  -7  -1  251.36   13.42
   0  -7  -1  288.69    8.70
   0   7  -1  287.78    8.89
   0   7   1  259.95    8.58
   0   7  -1  288.40    9.03
   0   7  -1  277.91    9.00
   0   7   1  280.53    8.76
   0   7   1  276.52    8.91
   0  -7  -2  594.27   14.91
   0  -7  -2  632.81   15.03
   0  -7   2  626.94   15.78
   0  -7  -2  592.03   21.73
   0  -7   2  539.65   21.78
   0  -7  -2  600.37   15.04
   0   7  -2  604.80   15.07
   0  -7  -2  591.20   15.04
   0   7   2  599.96   15.00
   0   7  -2  628.89   15.56
   0   7   2  630.59   15.07
   0   7  -2  613.69   15.47
   0   7   2  571.48   14.91
   0  -7  -3 1847.67   37.03
   0   7   3 1909.83   39.64
   0  -7   3 1820.59   47.80
   0  -7   3 1917.44   38.51
   0  -7  -3 1757.80   45.63
   0  -7   3 1808.77   46.85
   0  -7  -3 1820.29   37.12
   0   7   3 1766.22   36.96
   0  -7  -3 1871.96   37.36
   0   7  -3 1890.75   37.20
   0   7  -3 1886.09   38.26
   0   7  -3 1864.05   37.62
   0   7   3 1878.27   36.94
   0   7   4   95.65    5.71
   0  -7  -4   91.40    4.72
   0  -7   4   81.77    7.75
   0  -7   4   82.09    7.97
   0   7  -4   89.18    4.63
   0  -7  -4   91.42    4.75
   0  -7  -4   95.76    4.81
   0   7  -4   96.71    5.57
   0   7   4   95.93    4.65
   0   7  -4   91.09    4.85
   0   7   5 1931.95   40.38
   0  -7  -5 1912.86   38.23
   0  -7  -5 1944.87   38.60
   0  -7  -5 1854.38   38.44
   0   7  -5 1887.15   38.00
   0   7  -5 1956.91   38.85
   0   7   5 1860.72   37.70
   0  -7  -6  384.18   11.60
   0   7   6  370.04   12.69
   0  -7  -6  373.28   11.41
   0  -7   6  360.58   18.47
   0   7  -6  388.17   11.52
   0  -7  -6  388.69   11.91
   0  -7  -6  403.69   11.97
   0   7  -6  367.39   11.66
   0   7   6  367.88   11.00
   0  -7  -7  268.60    9.70
   0   7   7  260.78   10.30
   0  -7  -7  265.46    9.39
   0  -7   7  224.03   15.16
   0  -7  -7  241.00    8.81
   0   7  -7  250.72    8.91
   0  -7  -7  255.28    9.36
   0  -7  -7  265.13    9.58
   0   7   7  247.53    8.65
   0   7  -7  235.61    9.03
   0  -7  -8  869.07   21.97
   0  -7  -8  876.68   21.63
   0   7   8  865.33   22.73
   0  -7   8  873.73   22.39
   0  -7   8  901.55   34.39
   0  -7  -8  879.10   21.83
   0  -7  -8  875.48   21.93
   0   7  -8  843.21   21.62
   0   7   8  842.65   20.62
   0  -7  -9  920.40   22.37
   0   7   9  914.60   23.44
   0  -7  -9  884.70   22.63
   0  -7   9  865.12   22.72
   0  -7   9  837.60   21.35
   0  -7   9  846.04   22.72
   0  -7  -9  867.85   22.38
   0  -7  -9  865.40   22.24
   0   7   9  864.26   21.24
   0   7  -9  837.09   22.06
   0  -7  10  377.19   12.98
   0   7  10  389.55   13.93
   0  -7 -10  396.31   13.16
   0  -7  10  371.17   12.58
   0  -7  10  371.53   13.39
   0  -7  10  392.33   12.66
   0   7 -10  354.56   12.84
   0  -7 -10  382.97   13.51
   0  -7 -10  384.29   13.43
   0   7  10  390.41   12.53
   0   7 -10  396.71   13.52
   0   7  11   42.57    4.27
   0  -7 -11   47.98    4.27
   0  -7  11   40.86    3.74
   0  -7  11   44.52    3.98
   0  -7 -11   45.84    4.45
   0  -7 -11   45.13    4.38
   0   7 -11   40.83    4.04
   0   7 -11   44.85    4.27
   0   7  11   42.26    3.74
   0   7  12  171.82    9.20
   0  -7 -12  171.49    8.74
   0  -7  12  171.57    8.45
   0   7 -12  165.76    8.89
   0  -7 -12  172.83    9.51
   0  -7 -12  173.37    9.44
   0   7  12  179.70    8.36
   0   7 -12  166.26    8.97
   0  -7 -13 1029.37   27.04
   0   7  13  985.09   27.57
   0  -7  13 1021.59   25.98
   0   7  13 1024.51   25.97
   0   7 -13 1014.91   27.82
   0  -7 -13  998.58   29.04
   0   7 -13  971.74   27.45
   0  -7 -13  984.67   28.73
   0  -7  13 1010.09   26.48
   0   7 -14  288.12   13.43
   0  -7  14  318.52   13.01
   0  -7  14  315.02   12.70
   0   7  14  310.09   12.07
   0  -7 -14  318.67   12.57
   0   7  14  320.31   12.58
   0   7  14  308.77   12.24
   0   7  14  315.54   12.40
   0   7 -14  322.86   14.05
   0  -7  14  326.59   12.67
   0   7  14  293.47   11.88
   0   7  14  321.30   13.43
   0  -7 -14  291.29   11.46
   0   7 -14  332.36   13.44
   0   7 -14  306.59   12.61
   0   7 -14  296.12   11.94
   0   7  14  322.45   13.87
   0  -7 -14  331.85   13.36
   0   7 -15  156.21    9.88
   0  -7  15  174.32    9.41
   0  -7  15  183.17    9.88
   0  -7 -15  163.86    8.63
   0  -7 -15  151.91    8.18
   0   7  15  158.51    8.57
   0   7  15  174.20    8.70
   0   7 -15  171.37   10.32
   0   7  15  171.81    8.97
   0  -7  15  183.77    9.45
   0   7  15  171.94    8.52
   0   7  15  182.44    9.58
   0   7 -15  178.52    9.24
   0   7 -15  176.27    9.36
   0  -7 -15  166.61    8.21
   0   7 -15  171.23    8.63
   0   7  15  175.35   10.25
   0  -7 -15  179.90    9.79
   0   7 -16  162.90   10.48
   0  -7 -16  199.67    9.63
   0  -7 -16  174.30    8.75
   0   7  16  187.68    9.20
   0   7  16  178.37    8.81
   0  -7  16  188.59   10.00
   0   7  16  191.69    9.04
   0   7 -16  195.47    9.77
   0   7 -16  199.09    9.30
   0  -7 -16  207.35    9.14
   0   7  16  195.49    9.91
   0   7 -16  203.72    9.93
   0   7  16  192.56   11.09
   0  -7 -16  203.42   10.82
   0  -7 -17  819.01   22.03
   0  -7 -17  868.98   23.50
   0   7  17  842.88   22.31
   0   7  17  806.00   22.24
   0   7  17  790.45   21.70
   0  -7  17  675.87   23.10
   0  -7 -17  802.06   21.83
   0   7  17  858.66   23.51
   0   7 -17  816.88   22.31
   0   7 -17  865.82   23.27
   0  -7 -17  742.02   24.42
   0   7  17  736.16   25.28
   0   7  18   32.82    3.42
   0   7  18   37.88    3.80
   0  -7 -18   34.72    3.58
   0   7 -18   40.94    4.15
   0  -7 -18   35.34    3.67
   0   7 -18   33.31    3.57
   0   7  19  111.25    6.29
   0  -7 -19  111.03    6.39
   0   7  19  102.61    6.22
   0  -7 -19  121.56    7.00
   0   7 -19  112.79    6.88
   0   7 -19  108.64    6.53
   0   7  20   73.52    4.85
   0   7 -20   81.90    5.55
   0   7 -20   76.28    5.21
   0  -7 -20   80.82    5.55
   0  -7 -20   69.01    4.78
   0   7  20   73.78    5.22
   0   7 -21  408.55   13.26
   0  -7 -21  435.85   13.94
   0  -7 -21  410.83   13.07
   0   7  21  392.78   13.33
   0   7  22    7.64    1.56
   0   7 -22    4.66    1.20
   0  -7 -22    8.51    1.64
   0   7  22    6.94    1.48
   0  -7 -22    8.78    1.63
   0   7 -23   73.69    4.29
   0  -7 -23   67.69    4.17
   0   7  23   72.11    4.18
   0   7  24  164.84    6.03
   0  -8   0   17.43    2.04
   0  -8   0   17.08    2.03
   0  -8   0   19.82    2.12
   0  -8   0   13.54    3.09
   0   8   0   17.56    2.12
   0   8   0   17.41    2.12
   0   8   0   16.05    2.03
   0  -8   1 1099.89   25.11
   0  -8  -1 1110.93   25.09
   0  -8  -1 1164.92   25.23
   0  -8   1 1143.80   25.79
   0  -8  -1 1007.31   34.36
   0  -8   1 1037.42   35.07
   0  -8   1 1164.27   25.36
   0   8  -1 1178.46   25.67
   0   8   1 1148.91   25.51
   0  -8  -1 1115.79   25.35
   0  -8  -1 1136.18   25.38
   0   8  -1 1249.52   26.47
   0   8   1 1182.69   25.65
   0   8   1 1154.17   25.91
   0   8  -1 1145.81   25.75
   0  -8  -2  128.28    5.81
   0  -8   2   99.29    9.40
   0  -8   2  139.20    6.14
   0  -8  -2  104.79    9.30
   0  -8   2  119.47    9.77
   0  -8   2  129.53    6.26
   0  -8  -2  125.32    5.87
   0   8   2  122.40    5.85
   0   8  -2  122.06    5.82
   0  -8  -2  131.95    5.96
   0   8  -2  147.29    6.59
   0   8  -2  131.81    6.31
   0   8   2  126.12    5.87
   0  -8  -3 1048.16   24.29
   0  -8   3 1203.36   25.44
   0  -8  -3  982.64   33.46
   0  -8   3 1001.04   34.06
   0  -8   3 1098.79   25.65
   0   8  -3 1079.56   24.55
   0  -8  -3 1050.47   24.41
   0   8   3 1066.99   24.43
   0  -8  -3 1045.60   24.44
   0   8  -3 1115.28   25.29
   0   8  -3 1115.70   26.00
   0   8   3 1104.81   24.45
   0  -8  -4  801.62   19.95
   0  -8   4  846.58   21.63
   0  -8   4  744.71   28.89
   0  -8  -4  834.62   20.26
   0  -8  -4  814.90   20.23
   0   8  -4  830.55   20.15
   0   8  -4  839.55   20.68
   0   8   4  828.40   19.84
   0  -8  -5 1056.70   23.96
   0   8   5 1065.34   26.30
   0  -8  -5  981.86   23.82
   0  -8   5  918.64   33.71
   0  -8  -5 1044.74   24.06
   0   8  -5  981.47   23.43
   0  -8  -5 1011.96   24.01
   0   8  -5  991.69   24.12
   0   8   5 1010.87   23.37
   0  -8  -6  177.69    7.61
   0   8   6  189.22    8.95
   0  -8  -6  166.38    7.50
   0  -8  -6  170.83    7.57
   0   8  -6  170.74    7.41
   0  -8  -6  183.21    7.92
   0   8   6  171.07    7.18
   0   8  -6  171.55    7.74
   0  -8  -7 1840.79   38.41
   0  -8  -7 1846.71   39.04
   0   8   7 1814.27   40.49
   0  -8  -7 1704.42   37.94
   0  -8  -7 1826.63   38.72
   0   8  -7 1754.84   37.82
   0  -8  -7 1853.80   39.02
   0   8  -7 1758.80   38.63
   0   8   7 1732.28   37.21
   0   8   8  128.91    7.62
   0  -8  -8  138.16    6.98
   0  -8  -8  137.33    7.27
   0  -8   8  123.90    6.58
   0  -8   8  132.23    7.44
   0  -8  -8  134.40    7.16
   0  -8  -8  132.49    7.18
   0   8   8  127.36    6.37
   0   8  -8  129.81    6.99
   0  -8  -9   16.98    2.53
   0   8   9   21.51    3.08
   0  -8   9   17.10    2.60
   0  -8   9   16.74    2.64
   0  -8   9   17.64    2.48
   0  -8  -9   19.99    2.73
   0  -8  -9   21.91    2.93
   0   8   9   18.16    2.45
   0   8  -9   16.32    2.55
   0  -8  -9   18.78    2.66
   0   8  10   12.04    2.34
   0  -8 -10   10.55    2.11
   0  -8  10   12.53    2.08
   0  -8  10   13.27    2.23
   0  -8 -10   12.41    2.35
   0  -8 -10   15.30    2.60
   0   8 -10   11.90    2.18
   0   8  10   11.95    2.01
   0   8  11 1058.07   29.07
   0  -8 -11 1069.90   27.61
   0  -8  11 1057.88   26.87
   0  -8 -11 1083.78   28.88
   0  -8 -11 1063.97   28.56
   0   8 -11 1062.91   28.31
   0   8  11 1093.73   26.79
   0  -8 -12  142.82    8.20
   0   8  12  152.88    9.02
   0   8  12  143.73    7.77
   0   8 -12  141.61    8.60
   0  -8 -12  135.66    8.77
   0  -8 -12  146.95    9.02
   0  -8  12  137.20    7.79
   0  -8 -13   39.80    4.85
   0  -8 -13   39.91    4.89
   0  -8  13   33.74    3.92
   0  -8  13   35.35    3.94
   0  -8 -13   50.25    4.43
   0   8  13   53.14    4.47
   0   8  13   49.62    4.59
   0   8 -13   45.92    4.29
   0   8  13   40.35    4.14
   0  -8  13   41.45    4.23
   0   8 -13   42.07    4.76
   0   8 -13   42.62    5.00
   0   8  13   46.48    4.26
   0  -8 -13   43.92    4.02
   0   8 -13   45.44    4.40
   0   8 -13   44.81    4.67
   0   8 -13   42.52    4.25
   0  -8 -13   44.87    4.60
   0   8  13   46.33    4.96
   0  -8  14  244.81   11.53
   0  -8  14  229.95   11.19
   0   8  14  250.56   10.44
   0  -8 -14  256.02   10.80
   0   8 -14  228.16   10.39
   0   8  14  239.32   10.77
   0   8  14  251.22   10.56
   0   8 -14  248.04   12.29
   0   8  14  236.31   10.90
   0   8 -14  242.05   12.57
   0  -8  14  242.21   11.04
   0   8 -14  258.54   11.52
   0   8 -14  261.16   11.01
   0  -8 -14  238.80   10.01
   0   8 -14  241.39   10.85
   0   8  14  231.32   12.19
   0  -8 -14  269.69   12.26
   0  -8 -15 1330.22   31.59
   0   8  15 1310.33   31.69
   0   8  15 1316.45   31.07
   0   8 -15 1167.78   34.74
   0   8  15 1162.05   31.70
   0  -8  15 1225.30   32.29
   0   8 -15 1364.36   32.76
   0   8 -15 1277.04   31.20
   0  -8 -15 1276.94   30.25
   0   8 -15 1282.83   31.89
   0   8  15 1288.29   34.97
   0  -8 -15 1352.51   34.39
   0   8  16   52.30    4.68
   0  -8 -16   49.98    4.38
   0  -8 -16   52.33    4.71
   0   8  16   50.14    4.34
   0  -8  16   37.98    4.46
   0   8 -16   49.69    4.68
   0  -8 -16   48.52    4.14
   0   8 -16   49.75    4.58
   0   8 -16   45.35    4.24
   0  -8 -16   47.15    5.22
   0   8  16   45.88    5.36
   0   8  17   36.47    3.64
   0  -8 -17   30.87    3.35
   0   8  17   32.25    3.57
   0  -8 -17   35.58    3.88
   0   8 -17   40.24    4.06
   0  -8 -17   35.99    3.61
   0   8 -17   41.86    4.08
   0   8  18  225.34    9.49
   0  -8 -18  218.84    9.36
   0   8 -18  206.96    9.54
   0   8 -18  233.60   10.22
   0  -8 -18  237.45    9.87
   0   8  19  383.14   12.76
   0  -8 -19  373.91   12.76
   0   8 -19  417.91   13.95
   0  -8 -19  430.39   13.99
   0   8 -19  394.99   13.46
   0   8  20   51.35    3.94
   0  -8 -20   58.27    4.51
   0   8 -20   52.66    4.25
   0   8  20   59.71    4.49
   0  -8 -20   51.52    3.98
   0   8 -21  121.04    6.27
   0  -8 -21  132.07    6.65
   0   8  21  125.23    6.28
   0  -8 -21  113.57    5.86
   0   8  22  170.88    6.94
   0   8 -22  158.44    6.85
   0  -8 -22  161.54    6.98
   0   8 -23  346.86   10.45
   0  -8 -23  335.49   10.26
   0   9   0    1.13    0.65
   0   9   0    0.87    0.59
   0  -9   0    1.09    0.76
   0  -9   0    1.22    0.71
   0  -9   0   -0.72    0.87
   0  -9   0    2.75    1.12
   0   9   0    1.37    0.89
   0  -9   0    1.03    0.73
   0   9   1    3.83    1.08
   0   9  -1    4.84    1.14
   0   9  -1    2.88    1.05
   0  -9  -1    3.50    1.03
   0  -9   1    6.16    1.30
   0  -9   1    4.02    2.27
   0  -9   1    3.81    1.07
   0  -9   1    2.62    0.83
   0  -9  -1    3.43    0.95
   0   9   1    3.18    1.12
   0  -9  -1    4.09    1.17
   0  -9  -1    3.31    0.92
   0   9  -1    4.22    1.23
   0   9   2 2385.33   46.05
   0   9  -2 2309.42   46.67
   0   9  -2 2267.44   46.89
   0  -9  -2 2149.33   45.24
   0  -9   2 2214.61   45.47
   0  -9   2 2250.18   46.51
   0  -9   2 2301.37   45.86
   0  -9  -2 2308.64   45.91
   0   9  -2 2234.97   45.71
   0  -9  -2 2171.22   45.62
   0   9   2 2258.60   45.80
   0   9  -3  416.04   13.41
   0   9  -3  425.99   14.27
   0   9   3  411.32   12.76
   0  -9  -3  392.90   12.61
   0  -9   3  411.37   12.95
   0  -9   3  412.46   13.68
   0  -9  -3  402.03   12.78
   0  -9  -3  404.64   12.87
   0   9  -3  429.49   13.04
   0   9  -4    4.72    1.44
   0   9   4    6.96    1.57
   0  -9  -4    5.81    1.40
   0  -9   4    8.11    1.63
   0  -9   4    6.90    1.67
   0  -9  -4    6.12    1.38
   0  -9  -4    7.70    1.63
   0  -9  -4    7.85    1.65
   0   9  -4    6.29    1.45
   0   9   5    3.97    1.23
   0   9  -5    4.22    1.33
   0  -9  -5    6.33    1.53
   0  -9   5    4.43    1.57
   0  -9  -5    6.03    1.50
   0   9  -5    3.80    1.15
   0  -9  -5    6.13    1.49
   0  -9  -5    5.01    1.44
   0   9   6 1540.83   33.78
   0   9  -6 1535.00   35.19
   0   9   6 1548.17   37.26
   0  -9  -6 1554.04   34.37
   0  -9  -6 1488.55   34.71
   0  -9   6 1540.81   34.30
   0  -9   6 1588.40   37.49
   0   9  -6 1472.69   34.00
   0  -9  -6 1587.86   35.15
   0  -9  -6 1549.25   34.81
   0   9  -7  108.98    6.67
   0   9   7  105.56    5.98
   0  -9  -7  110.84    6.68
   0  -9  -7  114.79    6.51
   0   9   7  119.32    7.67
   0  -9   7  100.65    6.20
   0  -9   7  105.52    6.90
   0  -9  -7  112.77    6.75
   0  -9  -7  110.10    6.65
   0   9   8  736.41   20.12
   0   9  -8  807.59   22.03
   0   9   8  799.80   23.63
   0  -9  -8  786.21   22.01
   0  -9  -8  776.18   21.23
   0  -9   8  738.89   21.11
   0  -9   8  716.02   22.29
   0  -9   8  720.58   21.16
   0  -9  -8  788.39   22.10
   0  -9  -8  783.62   21.91
   0   9   9    1.33    0.77
   0   9  -9    1.74    1.14
   0  -9  -9    1.38    0.86
   0  -9  -9    1.95    0.93
   0   9   9    0.93    1.02
   0  -9   9    0.65    0.67
   0  -9   9    2.10    1.09
   0  -9  -9    2.03    1.25
   0  -9  -9    1.19    0.93
   0   9 -10  781.35   23.10
   0   9  10  779.19   21.73
   0   9  10  836.04   24.88
   0  -9 -10  831.42   23.07
   0  -9 -10  826.74   23.91
   0  -9 -10  823.37   24.03
   0  -9  10  764.60   21.75
   0  -9 -11    8.31    2.08
   0  -9 -11    7.05    1.88
   0  -9  11    6.56    1.68
   0   9  11    4.74    1.31
   0   9  11    7.47    1.79
   0   9 -11    7.08    1.96
   0   9 -11    5.20    1.60
   0   9 -11    4.58    1.26
   0   9  11    8.71    2.34
   0  -9 -11    7.09    1.84
   0  -9 -12  549.07   19.62
   0  -9 -12  548.38   19.72
   0  -9 -12  456.33   15.52
   0   9  12  458.16   15.40
   0   9 -12  446.35   15.75
   0   9 -12  548.69   19.03
   0   9  12  537.86   17.20
   0   9 -12  508.78   18.55
   0   9  12  500.96   16.27
   0   9 -12  505.98   17.26
   0   9  12  513.94   17.95
   0   9 -12  487.45   16.29
   0  -9 -12  496.86   15.90
   0   9  12  566.78   19.79
   0  -9 -12  529.98   17.92
   0  -9 -13   54.41    5.99
   0  -9 -13   52.27    5.85
   0  -9  13   59.24    5.41
   0   9  13   45.85    4.18
   0  -9 -13   45.74    4.27
   0   9 -13   47.42    4.45
   0   9  13   56.97    5.07
   0   9 -13   56.27    5.73
   0   9 -13   58.24    5.66
   0   9  13   51.76    4.55
   0   9  13   57.96    5.34
   0   9 -13   54.02    4.84
   0  -9 -13   53.81    4.48
   0   9 -13   53.99    4.98
   0   9  13   57.41    5.89
   0  -9 -13   56.51    5.36
   0  -9 -14 1003.25   25.57
   0   9  14 1024.03   25.37
   0   9 -14  958.75   25.58
   0   9  14  887.63   26.41
   0   9 -14  892.54   29.19
   0   9  14 1024.05   25.77
   0   9 -14 1023.00   28.60
   0   9 -14  969.48   26.03
   0   9  14 1033.32   27.40
   0   9 -14  984.90   26.04
   0  -9 -14  973.86   24.83
   0   9  14  980.56   29.68
   0  -9 -14  981.28   28.25
   0  -9 -15   17.76    2.68
   0   9  15   12.43    2.22
   0   9 -15   14.79    2.51
   0   9 -15    8.58    2.03
   0  -9 -15   10.52    2.03
   0   9 -15   12.42    2.42
   0   9  15   12.38    2.51
   0   9  15    8.80    2.41
   0  -9 -15    9.40    2.42
   0   9  16  619.71   18.26
   0  -9 -16  626.38   18.91
   0   9 -16  614.08   19.10
   0   9  16  666.77   19.77
   0   9 -16  616.48   18.85
   0  -9 -16  611.81   17.95
   0   9  17   32.69    3.35
   0  -9 -17   38.20    3.97
   0  -9 -17   34.26    3.49
   0   9  17   36.61    3.81
   0   9 -17   30.33    3.44
   0  -9 -18  108.08    6.16
   0   9 -18   88.80    5.92
   0   9  18  106.52    6.41
   0   9  18  100.84    5.88
   0  -9 -19    0.03    0.96
   0   9  19   -0.39    1.07
   0   9 -19   -0.18    1.10
   0   9  19    2.81    1.23
   0   9  20  682.89   17.87
   0  -9 -20  706.35   18.39
   0   9 -20  626.19   17.54
   0   9  20  615.10   16.84
   0   9  21    1.21    0.85
   0   9 -21   -0.04    0.64
   0  -9 -21    1.49    0.99
   0   9  21    1.41    0.71
   0  -9 -22   44.07    3.22
   0   9 -22   37.86    3.01
   0   9  22   48.83    3.26
   0 -10   0  497.70   15.26
   0 -10   0  533.78   15.70
   0  10   0  526.52   15.94
   0 -10   0  521.28   15.81
   0 -10   0  548.73   15.99
   0  10   0  523.08   16.30
   0 -10   1  404.22   13.31
   0 -10  -1  378.36   12.99
   0 -10   1  419.56   13.54
   0 -10   1  431.45   13.83
   0 -10  -1  448.80   14.02
   0  10  -1  415.30   13.67
   0  10   1  407.24   13.57
   0 -10  -1  425.69   13.85
   0 -10   1  419.09   13.74
   0  10  -1  406.89   14.19
   0  10  -1  417.27   14.31
   0  10   1  420.17   13.94
   0 -10  -2  144.55    7.15
   0 -10   2  142.10    7.22
   0 -10  -2  148.33    7.78
   0  10  -2  145.26    7.38
   0 -10  -2  141.41    7.30
   0 -10  -2  139.94    7.33
   0  10   2  150.15    7.59
   0  10  -2  152.81    8.26
   0  10  -2  154.35    8.01
   0 -10  -3  807.08   21.35
   0 -10  -3  815.36   22.38
   0 -10   3  855.29   22.06
   0  10  -3  808.94   21.78
   0 -10  -3  811.52   21.71
   0 -10  -3  799.10   21.72
   0  10  -3  855.67   22.92
   0  10   3  843.41   21.86
   0 -10  -4  878.25   23.30
   0 -10  -4  904.73   24.35
   0 -10   4  948.88   24.25
   0  10  -4  907.09   23.75
   0 -10  -4  917.96   23.94
   0 -10  -4  918.21   23.76
   0  10  -4  948.94   24.96
   0  10   4  952.23   23.82
   0 -10  -5  422.62   14.20
   0 -10   5  411.10   14.12
   0 -10   5  425.26   15.75
   0 -10  -5  422.38   14.96
   0 -10  -5  424.71   14.62
   0 -10  -5  445.60   14.74
   0  10  -5  433.77   14.54
   0  10  -5  445.35   15.31
   0  10   5  422.28   14.02
   0 -10  -6  176.20    8.60
   0 -10  -6  192.32    9.35
   0 -10  -6  165.19    8.87
   0 -10   6  163.10    8.47
   0 -10   6  181.55   10.08
   0 -10  -6  185.70    9.06
   0  10  -6  166.76    8.47
   0 -10  -6  179.19    8.98
   0  10   6  172.10    8.28
   0  10  -6  190.52    9.51
   0 -10  -7 1114.57   28.71
   0 -10  -7 1117.41   27.92
   0 -10   7 1075.19   29.59
   0 -10   7 1112.16   30.96
   0 -10   7 1045.15   28.27
   0 -10  -7 1144.45   28.60
   0 -10  -7 1119.85   28.64
   0  10  -7 1118.03   28.96
   0  10   7 1110.96   27.20
   0 -10  -8   35.73    3.89
   0 -10  -8   31.39    3.86
   0 -10   8   29.11    4.18
   0 -10   8   30.51    4.16
   0 -10   8   30.63    3.76
   0 -10  -8   38.66    4.23
   0 -10  -8   34.68    4.10
   0  10   8   30.74    3.42
   0  10  -8   31.12    3.83
   0 -10  -9   41.64    4.35
   0 -10  -9   37.91    4.38
   0  10   9   38.94    4.89
   0  10   9   37.62    3.83
   0  10  -9   37.74    4.32
   0 -10  -9   43.14    4.58
   0 -10  -9   39.74    4.46
   0 -10   9   26.66    4.02
   0 -10   9   35.64    4.95
   0 -10 -10   45.00    4.85
   0 -10 -10   36.60    4.49
   0  10  10   31.74    3.54
   0  10 -10   29.44    3.48
   0  10  10   39.73    4.05
   0  10 -10   39.94    4.59
   0  10 -10   33.69    4.25
   0  10  10   33.88    3.72
   0  10  10   31.18    4.06
   0  10 -10   35.01    3.85
   0 -10 -10   32.53    3.50
   0  10 -10   35.75    4.33
   0 -10 -10   40.36    4.39
   0  10  10   40.53    4.97
   0 -10 -11 1205.96   32.93
   0 -10 -11 1194.92   33.05
   0 -10  11 1112.85   30.28
   0  10  11 1169.20   28.72
   0 -10 -11 1145.13   28.83
   0  10 -11 1088.06   28.65
   0  10 -11 1194.04   32.20
   0  10  11 1216.30   30.30
   0  10  11 1175.05   29.16
   0  10 -11 1164.84   31.84
   0 -10 -11 1178.35   28.82
   0  10  11 1160.05   30.92
   0  10 -11 1199.62   31.27
   0  10 -11 1165.43   29.54
   0 -10 -11 1227.75   31.54
   0  10  11 1263.24   34.23
   0 -10 -12  706.97   24.35
   0 -10 -12  713.07   24.61
   0 -10  12  647.84   21.78
   0 -10 -12  732.64   20.64
   0  10  12  730.39   20.39
   0  10 -12  709.86   20.68
   0  10  12  728.01   22.09
   0  10 -12  767.92   24.59
   0  10  12  740.49   20.94
   0  10 -12  743.87   23.23
   0  10  12  773.72   22.66
   0  10 -12  726.48   21.17
   0 -10 -12  745.77   20.54
   0  10 -12  753.14   22.42
   0 -10 -12  740.50   23.14
   0  10  12  765.48   25.25
   0 -10 -13   20.34    3.79
   0 -10 -13   21.78    3.98
   0 -10 -13   17.61    2.64
   0  10  13   19.39    2.65
   0  10 -13   17.59    2.61
   0  10  13   20.12    3.08
   0  10 -13   19.72    3.55
   0  10  13   18.48    2.78
   0  10  13   20.95    3.15
   0  10 -13   23.18    3.13
   0  10 -13   24.89    3.77
   0 -10 -13   20.75    2.64
   0  10 -13   23.03    3.26
   0 -10 -13   20.34    3.34
   0  10  13   20.79    3.65
   0  10  14  231.72    9.75
   0 -10 -14  223.17    9.84
   0  10 -14  253.39   11.92
   0  10  14  241.29   10.25
   0  10 -14  220.78    9.98
   0  10 -14  243.72   10.93
   0 -10 -14  265.30   10.28
   0  10 -14  239.34   10.46
   0  10  14  263.61   11.44
   0  10  14  233.10   13.16
   0 -10 -14  223.52   11.86
   0  10 -15  735.36   20.92
   0  10  15  785.34   22.06
   0 -10 -15  767.41   20.62
   0  10 -15  740.88   21.60
   0  10 -15  741.92   21.39
   0 -10 -15  750.21   21.08
   0  10  15  778.50   21.09
   0  10 -16  100.67    6.51
   0  10  16  103.36    6.55
   0  10 -16  104.34    6.63
   0 -10 -16  110.59    6.36
   0 -10 -16  120.32    7.01
   0  10  16  105.50    6.25
   0 -10 -17    8.04    1.71
   0  10 -17    9.68    1.97
   0  10  17   10.54    2.12
   0 -10 -17    5.96    1.68
   0  10  17    6.97    1.56
   0  10  18  236.42    9.30
   0 -10 -18  237.13   10.52
   0 -10 -18  249.14    9.69
   0  10 -18  231.55    9.62
   0  10  18  253.85    9.92
   0  10  19  282.00    9.95
   0 -10 -19  279.80   11.59
   0 -10 -19  306.45   10.68
   0  10 -19  261.06   10.04
   0  10  19  293.63   10.35
   0  10  20    3.86    1.07
   0 -10 -20    3.86    1.20
   0  10 -20    4.83    1.35
   0  10  20    6.10    1.29
   0  10  21  193.88    7.01
   0 -10 -21  196.71    7.35
   0  10 -21  188.90    7.19
   0 -10 -22  129.78    5.27
   0 -11   0    0.76    0.90
   0 -11   0    1.03    0.94
   0  11   0    0.86    1.23
   0  11   0    3.26    1.48
   0 -11   0    1.05    0.71
   0  11  -1  799.07   22.41
   0 -11  -1  826.52   22.73
   0 -11   1  834.08   22.60
   0 -11  -1  796.93   22.36
   0 -11   1  835.08   22.73
   0  11   1  834.26   23.24
   0  11  -1  821.35   23.96
   0 -11  -1  793.34   23.03
   0 -11   1  754.12   22.47
   0 -11   2  588.63   17.94
   0 -11   2  574.15   17.87
   0  11  -2  557.24   17.69
   0 -11  -2  567.24   17.79
   0 -11  -2  572.62   17.96
   0  11   2  576.80   18.07
   0  11  -2  597.65   19.10
   0 -11   2  538.24   17.92
   0 -11  -2  560.15   18.40
   0 -11  -3  885.41   23.98
   0 -11   3  876.08   23.61
   0 -11  -3  821.98   23.30
   0 -11   3  887.60   23.83
   0  11  -3  864.99   23.70
   0  11  -3  906.66   25.14
   0  11   3  906.37   24.01
   0 -11   3  797.44   23.74
   0 -11  -3  817.34   24.09
   0  11  -4    4.08    1.51
   0  11   4    4.89    1.57
   0 -11  -4    2.51    0.99
   0 -11   4    3.53    1.31
   0 -11  -4    3.04    1.25
   0 -11   4    3.31    1.26
   0  11  -4    3.77    1.23
   0 -11  -4    3.16    1.38
   0 -11   4    3.82    1.49
   0 -11  -4    3.20    1.41
   0  11   5  724.59   21.04
   0  11  -5  785.39   22.97
   0 -11  -5  756.82   22.23
   0 -11  -5  678.27   20.62
   0 -11  -5  736.96   21.67
   0 -11  -5  739.25   21.53
   0  11  -5  714.94   21.29
   0 -11  -5  655.95   21.52
   0 -11   5  709.45   22.09
   0  11   6   41.36    4.14
   0  11  -6   42.26    4.62
   0 -11   6   36.99    4.36
   0 -11  -6   31.28    3.97
   0 -11  -6   40.82    4.45
   0 -11  -6   38.95    4.08
   0 -11  -6   43.47    4.55
   0 -11  -6   39.17    4.30
   0 -11  -7   75.01    6.10
   0 -11  -7   79.30    6.34
   0  11   7   77.46    5.72
   0  11   7   82.77    5.97
   0  11  -7   76.94    6.43
   0 -11   7   63.04    5.87
   0  11   7   80.95    5.96
   0  11  -7   68.44    5.58
   0  11  -7   85.00    6.70
   0  11  -7   75.32    6.63
   0 -11  -7   73.12    5.87
   0 -11  -7   79.92    6.38
   0 -11  -8  208.45   10.82
   0 -11  -8  205.78   10.88
   0  11  -8  221.91   11.42
   0  11   8  214.74   10.13
   0  11   8  204.81    9.62
   0  11  -8  173.37    8.95
   0  11  -8  206.56   10.80
   0  11   8  212.27    9.99
   0  11  -8  205.09   11.13
   0  11  -8  207.76   10.10
   0 -11  -8  216.30   11.23
   0 -11  -8  208.76   10.41
   0 -11  -9 1227.35   32.77
   0 -11  -9 1216.32   32.47
   0  11  -9 1229.89   32.68
   0  11   9 1140.00   29.75
   0  11   9 1158.24   29.02
   0  11  -9 1155.52   31.35
   0  11   9 1138.77   29.02
   0  11  -9 1197.98   30.07
   0  11   9 1121.22   30.57
   0  11  -9 1161.43   31.66
   0 -11  -9 1154.84   30.87
   0 -11  -9 1125.81   31.89
   0 -11 -10  129.84    8.94
   0 -11 -10  130.57    9.08
   0  11  10  130.08    8.01
   0  11 -10  129.72    8.77
   0  11  10  135.29    7.45
   0  11 -10  134.71    8.63
   0  11  10  143.50    7.73
   0  11 -10  131.91    8.42
   0  11  10  139.85    8.43
   0  11 -10  126.32    7.59
   0 -11 -10  136.58    7.38
   0 -11 -10  118.04    8.02
   0 -11 -11  102.62    8.23
   0 -11 -11  121.03    8.97
   0 -11 -11  132.45    7.34
   0  11  11  126.25    6.96
   0  11 -11  118.78    7.94
   0  11  11  116.36    7.01
   0  11 -11  102.65    8.03
   0  11  11   99.31    7.16
   0  11 -11  112.51    7.59
   0 -11 -11  114.17    6.63
   0  11  11  117.88    7.55
   0  11 -11  108.65    6.87
   0 -11 -11   99.66    7.43
   0  11  12  215.55    9.34
   0 -11 -12  225.87    9.74
   0 -11 -12  216.39    9.36
   0  11 -12  215.22    9.94
   0  11  12  216.02   10.43
   0  11 -12  220.93   10.70
   0 -11 -12  184.11   10.62
   0  11  12  218.34    9.75
   0  11 -12  220.89   11.03
   0  11  13 1140.43   28.77
   0  11 -13 1081.28   28.61
   0 -11 -13 1096.39   26.76
   0  11 -13 1090.28   27.78
   0 -11 -13 1059.29   27.07
   0  11  13 1042.81   26.44
   0  11  13 1111.98   27.47
   0  11 -13 1122.36   29.66
   0  11 -14   50.58    4.80
   0 -11 -14   57.51    4.50
   0  11  14   60.22    5.11
   0  11 -14   54.91    4.74
   0 -11 -14   54.99    4.62
   0  11 -14   51.88    5.11
   0  11  14   54.03    4.50
   0  11 -15    4.58    1.69
   0  11  15    6.29    1.72
   0  11 -15    6.15    1.89
   0 -11 -15    4.04    1.23
   0 -11 -15    1.94    1.03
   0  11  16    7.74    1.90
   0 -11 -16    8.50    1.80
   0  11 -16    5.74    1.60
   0  11 -16    8.93    1.97
   0 -11 -16    6.87    1.72
   0  11  16    5.83    1.42
   0  11  17  513.28   15.18
   0  11 -17  478.53   15.37
   0  11  17  516.82   15.40
   0 -11 -17  530.10   15.29
   0  11  18   17.88    2.35
   0 -11 -18   16.61    2.52
   0  11  18   14.95    2.09
   0  11 -18   14.34    2.22
   0 -11 -18   20.25    2.57
   0  11  19   68.77    4.27
   0 -11 -19   68.18    5.04
   0  11  19   76.60    4.49
   0 -11 -19   84.13    4.93
   0  11 -19   73.27    4.62
   0  11 -20  175.05    6.97
   0  11  20  174.36    6.65
   0 -11 -20  180.96    7.15
   0  11  20  168.51    6.67
   0  11 -21  249.47    8.04
   0 -11 -21  252.50    8.06
   0  12   0 1206.97   30.16
   0 -12   0 1225.22   33.02
   0  12   0 1273.07   34.33
   0 -12   0 1349.41   33.10
   0 -12   0 1398.31   33.28
   0  12  -1   14.33    2.27
   0  12   1   16.84    2.50
   0 -12  -1   14.48    2.85
   0 -12   1   15.75    2.82
   0  12   1   18.36    3.16
   0 -12   1   15.71    2.73
   0 -12   1   18.26    2.90
   0 -12  -1   16.31    2.75
   0 -12  -1   18.57    2.99
   0  12   2   78.70    6.36
   0 -12   2   73.41    6.16
   0 -12  -2   71.36    6.20
   0  12   2   67.21    4.97
   0  12  -2   72.70    5.36
   0  12   2   72.78    6.51
   0  12  -2   75.14    5.84
   0 -12   2   82.44    6.28
   0 -12  -2   79.47    6.23
   0 -12   2   80.34    6.14
   0 -12  -2   76.17    6.06
   0  12   3   66.22    5.75
   0  12  -3   63.90    5.97
   0 -12  -3   54.68    5.48
   0  12   3   54.38    4.51
   0  12  -3   55.61    4.68
   0  12   3   68.94    6.28
   0  12  -3   58.49    5.23
   0  12  -3   49.75    5.37
   0  12  -3   61.85    5.44
   0 -12  -3   61.48    5.44
   0 -12  -3   56.66    5.26
   0 -12   3   66.22    5.63
   0 -12   3   62.56    5.49
   0  12   4  939.92   26.08
   0  12  -4  911.49   27.16
   0 -12  -4  933.64   26.38
   0  12   4  968.58   27.19
   0  12   4  832.22   23.11
   0  12  -4  862.83   23.72
   0  12  -4  904.17   25.45
   0  12  -4  828.66   26.35
   0  12  -4  932.04   26.07
   0 -12  -4  907.21   25.90
   0 -12  -4  941.51   26.02
   0 -12   4  895.52   25.62
   0 -12   4  891.37   25.47
   0  12   5    4.31    1.42
   0  12  -5    5.10    1.81
   0 -12  -5    8.45    2.27
   0  12   5    4.48    1.35
   0  12  -5    4.00    1.36
   0  12   5    6.22    1.96
   0  12  -5    5.88    2.08
   0  12  -5    3.74    1.56
   0  12  -5    6.03    1.74
   0 -12  -5    4.46    1.65
   0 -12   5    3.04    1.12
   0 -12  -5    5.89    1.66
   0 -12   5    5.68    1.73
   0  12  -5    2.80    1.32
   0 -12  -6  258.15   12.09
   0 -12  -6  258.20   12.21
   0  12  -6  266.07   13.06
   0  12   6  262.46   11.94
   0  12   6  227.01   10.46
   0  12  -6  231.17   10.36
   0  12   6  251.72   11.55
   0  12  -6  247.10   12.37
   0  12  -6  237.60   11.10
   0  12  -6  253.96   11.88
   0 -12  -6  276.96   12.86
   0  12   7   13.60    2.55
   0  12  -7   13.31    2.73
   0 -12  -7   13.41    2.90
   0  12   7   10.59    2.05
   0  12   7   14.87    2.58
   0  12  -7   12.94    2.30
   0  12  -7   17.07    3.30
   0  12  -7   11.59    2.29
   0  12  -7   14.27    2.74
   0 -12  -7   12.71    2.63
   0 -12  -7   15.59    2.96
   0 -12  -8  975.45   28.68
   0 -12  -8  958.00   28.27
   0  12   8  948.70   26.82
   0  12  -8  946.14   28.81
   0  12   8  991.05   25.37
   0  12   8  987.21   26.17
   0  12  -8  916.94   24.94
   0  12  -8  979.32   27.30
   0  12  -8  941.28   25.85
   0  12  -8 1002.85   28.25
   0 -12  -8  891.96   27.96
   0 -12  -9   76.76    6.92
   0 -12  -9   81.79    7.08
   0  12   9   93.38    6.04
   0  12  -9   88.07    6.64
   0  12   9   85.70    6.12
   0  12   9   75.97    6.24
   0  12  -9   78.91    7.09
   0  12  -9   91.71    6.29
   0 -12  -9   84.77    5.69
   0  12  -9   91.86    6.96
   0 -12  -9   67.09    6.55
   0  12 -10  459.98   16.62
   0  12  10  468.96   15.52
   0 -12 -10  434.46   14.74
   0  12  10  454.30   14.87
   0  12 -10  444.94   16.45
   0  12 -10  452.14   15.59
   0  12  10  457.80   16.29
   0 -12 -10  453.90   14.75
   0  12  11   14.30    2.17
   0  12  11   14.43    2.39
   0 -12 -11   16.07    2.51
   0  12 -11   15.19    2.86
   0 -12 -11   14.20    2.28
   0  12 -11   14.41    2.51
   0  12 -11   16.15    2.85
   0  12  11   14.54    2.62
   0  12  12  587.75   17.87
   0  12 -12  601.25   19.34
   0 -12 -12  582.20   17.58
   0  12  12  592.40   17.37
   0  12 -12  574.18   18.01
   0 -12 -12  590.89   17.19
   0  12  12  581.57   18.48
   0  12 -12  574.95   18.72
   0  12  13   52.00    4.51
   0  12 -13   54.58    5.09
   0  12  13   51.78    4.19
   0 -12 -13   58.35    4.67
   0 -12 -13   51.35    4.15
   0  12 -13   50.42    4.69
   0  12  13   50.80    4.67
   0  12 -13   47.29    4.29
   0 -12 -14  476.33   16.31
   0  12  14  436.55   14.39
   0  12 -14  436.48   15.37
   0 -12 -14  444.35   14.44
   0  12 -14  427.74   14.57
   0  12  14  436.53   14.67
   0  12 -14  428.09   15.02
   0 -12 -14  443.25   13.91
   0 -12 -15   19.50    2.93
   0  12  15   24.50    2.96
   0 -12 -15   20.15    2.68
   0  12  15   23.71    2.90
   0  12 -15   20.20    2.78
   0  12 -15   22.42    2.98
   0 -12 -15   19.31    2.45
   0  12  16  271.24   10.13
   0  12 -16  246.61   10.11
   0  12  16  256.77    9.92
   0 -12 -16  261.61    9.76
   0 -12 -16  279.91   10.43
   0  12  17   42.77    3.50
   0 -12 -17   43.47    3.52
   0  12 -17   40.40    3.60
   0 -12 -17   36.50    3.59
   0  12  17   42.98    3.63
   0 -12 -18  360.47   11.13
   0  12 -18  327.69   10.88
   0 -12 -18  349.21   12.21
   0  12  18  333.86   10.78
   0  12 -19   19.57    2.22
   0  12  19   16.09    1.83
   0 -12 -19   22.89    2.33
   0  12  19   21.91    2.28
   0 -12 -19   17.57    2.27
   0  13   0   -0.15    0.90
   0  13   0   -0.08    0.97
   0 -13   0    0.83    0.81
   0 -13   0    0.84    0.95
   0  13  -1  836.10   22.25
   0  13   1  806.63   24.92
   0  13   1  808.25   21.83
   0 -13  -1  834.50   25.10
   0 -13   1  830.57   25.26
   0 -13   1  855.40   25.33
   0 -13  -1  833.51   25.25
   0  13  -1  774.07   24.45
   0  13  -1  855.85   23.76
   0  13   1  758.59   25.87
   0  13   2  253.01   13.00
   0 -13  -2  267.60   12.60
   0  13  -2  245.09   10.44
   0  13   2  240.77   10.11
   0  13   2  258.69   12.54
   0  13  -2  263.60   11.54
   0 -13   2  268.32   12.64
   0 -13  -2  270.30   12.68
   0 -13   2  268.46   12.76
   0 -13  -2  273.61   12.86
   0  13   3  220.88   11.96
   0 -13  -3  227.11   11.65
   0  13   3  242.20   11.98
   0  13  -3  231.90    9.98
   0  13   3  235.22    9.77
   0  13  -3  230.96   10.80
   0  13  -3  207.73   11.25
   0 -13   3  223.59   11.48
   0 -13  -3  227.85   11.72
   0 -13  -3  236.67   11.75
   0 -13   3  217.13   11.46
   0  13   4  147.02    9.49
   0  13  -4  138.84    9.68
   0 -13  -4  157.46    9.69
   0  13   4  165.32    9.57
   0  13  -4  141.78    7.66
   0  13  -4  147.74    9.19
   0  13  -4  152.95    8.63
   0 -13  -4  159.30    9.55
   0 -13  -4  154.76    9.54
   0 -13   4  138.66    8.86
   0 -13   4  129.03    8.65
   0 -13  -5  313.16   14.03
   0 -13  -5  308.02   13.80
   0  13   5  298.48   13.92
   0  13  -5  296.09   14.71
   0  13   5  283.25   11.82
   0  13  -5  294.64   11.71
   0  13   5  337.18   13.96
   0  13  -5  317.43   13.17
   0  13  -5  311.64   13.74
   0 -13  -5  319.89   14.46
   0 -13  -6  615.22   21.46
   0 -13  -6  586.93   21.28
   0  13   6  636.75   19.02
   0  13  -6  648.36   18.91
   0  13   6  704.35   21.23
   0  13  -6  574.89   22.02
   0  13   6  596.94   20.98
   0  13  -6  627.23   20.93
   0  13  -6  666.37   20.63
   0  13  -6  632.10   19.75
   0 -13  -6  634.01   22.06
   0 -13  -7   20.89    3.56
   0  13   7   24.41    3.31
   0  13  -7   20.56    2.80
   0  13   7   24.19    2.99
   0  13  -7   23.38    3.68
   0  13  -7   23.38    3.31
   0  13  -7   22.02    3.07
   0  13   8   97.88    6.86
   0  13  -8   90.28    5.99
   0  13  -8  101.35    7.03
   0  13   8   97.67    6.15
   0 -13  -8   96.31    6.04
   0  13  -8   99.50    7.19
   0  13  -8   89.89    6.29
   0  13   9  540.99   17.37
   0  13  -9  521.59   17.75
   0  13  -9  518.61   16.49
   0  13   9  527.53   16.28
   0  13  -9  518.93   17.04
   0 -13  -9  511.07   15.93
   0  13  -9  534.42   18.24
   0  13  10  458.82   15.30
   0  13 -10  425.76   15.45
   0 -13 -10  408.96   14.07
   0  13  10  409.42   13.79
   0 -13 -10  418.37   13.76
   0  13 -10  422.35   15.55
   0  13 -10  416.80   14.71
   0  13  11   12.58    2.30
   0  13  11   11.45    2.00
   0 -13 -11   11.77    2.15
   0  13 -11   10.23    2.14
   0  13 -11    9.90    2.17
   0 -13 -11   11.27    1.84
   0  13 -11    9.95    2.20
   0  13 -12   49.50    4.69
   0  13  12   44.26    4.09
   0 -13 -12   43.62    3.95
   0  13  12   37.87    3.51
   0  13 -12   49.14    4.38
   0  13 -12   49.64    4.55
   0 -13 -12   47.25    3.86
   0  13 -13  482.89   16.05
   0  13  13  509.13   15.63
   0 -13 -13  491.37   15.14
   0  13 -13  480.94   15.83
   0  13  13  492.93   15.59
   0 -13 -13  497.13   14.65
   0  13 -13  465.57   15.21
   0 -13 -14   70.77    5.45
   0  13 -14   69.41    5.26
   0  13  14   69.42    4.87
   0 -13 -14   71.62    4.85
   0  13 -14   62.62    4.86
   0  13  14   62.49    4.69
   0 -13 -14   64.69    4.40
   0  13 -14   66.17    4.84
   0 -13 -15    2.35    1.13
   0  13  15    0.12    0.78
   0 -13 -15    1.40    0.97
   0 -13 -15    0.89    0.84
   0  13 -15    0.70    0.84
   0  13  15    0.09    0.74
   0  13 -16  221.95    8.89
   0 -13 -16  244.59    8.82
   0  13  16  209.15    8.28
   0  13  16  246.41    9.14
   0  13 -17  211.57    8.11
   0 -13 -17  220.56    8.04
   0  13  17  213.87    8.10
   0 -13 -17  225.03    9.06
   0  13 -18   61.93    3.89
   0 -13 -18   68.04    4.00
   0  13  18   62.12    3.86
   0 -13 -18   69.50    4.50
   0  14   0  186.25    9.23
   0  14   0  172.80    9.60
   0 -14   0  161.54   10.17
   0  14   0  158.45    7.86
   0  14   1  103.54    6.66
   0  14  -1  105.47    6.81
   0 -14   1   92.72    7.67
   0 -14  -1   94.53    7.59
   0  14  -1   90.53    5.83
   0  14   1   91.85    6.87
   0  14   1   90.92    5.78
   0  14  -2  103.28    6.65
   0 -14   2  103.51    8.12
   0 -14  -2   98.51    7.68
   0  14   2   97.76    7.09
   0  14  -2   98.74    6.08
   0  14   2   94.72    5.84
   0  14  -3  864.86   23.73
   0 -14   3  778.13   26.04
   0 -14  -3  808.12   25.99
   0  14  -3  861.67   22.41
   0  14   3  815.91   24.32
   0  14  -4   21.48    2.83
   0  14   4   23.56    3.59
   0  14  -4   18.05    2.87
   0  14  -4   18.54    3.15
   0  14  -5  118.41    6.77
   0  14   5  126.28    8.03
   0  14  -5  112.51    7.72
   0  14  -5  122.43    7.58
   0  14   6    4.42    1.61
   0  14  -6    5.90    1.51
   0  14   6    6.64    1.69
   0  14  -6    6.35    2.03
   0  14  -6    5.57    1.70
   0  14  -7  842.81   23.84
   0  14  -7  811.31   22.02
   0  14   7  796.68   21.95
   0  14  -7  804.53   22.96
   0  14  -7  826.81   24.01
   0  14  -8   45.20    4.54
   0  14  -8   44.06    4.01
   0  14   8   41.73    4.37
   0  14   8   38.02    3.64
   0  14  -8   40.72    4.09
   0  14  -8   43.72    4.46
   0  14   9   70.38    5.53
   0  14  -9   64.84    4.77
   0  14  -9   67.23    5.43
   0  14   9   64.92    4.67
   0 -14  -9   67.10    4.88
   0 -14  -9   57.34    4.39
   0  14  -9   68.32    5.50
   0  14  -9   61.49    4.98
   0  14  10  124.28    7.18
   0  14 -10  114.92    7.05
   0 -14 -10  103.44    6.14
   0  14  10  113.59    6.21
   0  14 -10  118.01    7.21
   0  14 -10  111.91    6.65
   0 -14 -10  106.00    5.92
   0  14 -11  649.24   19.09
   0  14  11  683.57   19.16
   0 -14 -11  617.17   17.73
   0 -14 -11  632.07   17.30
   0  14 -11  620.84   18.22
   0  14 -11  641.12   19.06
   0  14  12   31.03    3.41
   0  14 -12   31.10    3.54
   0 -14 -12   28.09    3.05
   0  14 -12   24.43    2.91
   0 -14 -12   25.33    2.68
   0  14 -12   28.41    3.27
   0  14  13   13.33    2.22
   0 -14 -13   12.93    2.28
   0 -14 -13   10.55    1.84
   0  14 -13   13.08    2.25
   0  14 -13   15.60    2.42
   0 -14 -13   15.75    2.09
   0  14 -13   15.49    2.41
   0 -14 -14   29.81    3.24
   0  14  14   30.96    3.10
   0  14 -14   34.24    3.29
   0 -14 -14   34.81    3.06
   0 -14 -14   31.18    3.04
   0  14  15  425.80   12.79
   0 -14 -15  427.98   13.30
   0 -14 -15  427.47   12.25
   0  14 -15  405.10   12.56
   0 -14 -15  445.43   12.92
   0  14 -16    3.07    1.02
   0 -14 -16    4.17    1.13
   0  14  16    2.56    0.87
   0 -14 -16    3.17    1.03
   0  14 -17   17.14    1.94
   0  14  17   15.67    1.78
   0 -14 -17   15.36    2.04
   0  15   0    1.07    0.90
   0  15   0   -1.41    1.63
   0  15   0   -0.18    0.98
   0  15  -1    3.32    1.40
   0  15   1    2.41    1.17
   0  15   1    4.95    1.77
   0  15  -1    2.25    1.09
   0  15  -2  694.41   19.76
   0  15   2  778.12   21.42
   0  15  -2  745.37   21.36
   0  15   2  753.03   22.11
   0  15   3    0.41    1.03
   0  15  -3    1.03    0.84
   0  15   3    0.76    1.29
   0  15  -3    0.12    1.28
   0  15  -4  162.52    8.59
   0  15   4  151.83    8.48
   0  15  -4  161.77    7.81
   0  15   4  177.37    8.52
   0  15  -5  143.59    7.28
   0  15   5  141.61    8.00
   0  15  -5  145.56    8.06
   0  15  -6  602.31   18.51
   0  15  -6  581.09   16.96
   0  15   6  596.45   18.49
   0  15  -7    1.91    0.96
   0  15   7   -0.74    1.56
   0  15   7    0.71    0.86
   0  15  -7    0.90    1.33
   0  15  -7    0.53    1.17
   0  15  -8   54.52    4.65
   0  15   8   49.87    4.53
   0  15  -8   48.10    3.91
   0 -15  -8   46.63    3.97
   0  15   8   44.96    3.79
   0  15  -8   54.66    4.71
   0  15  -8   51.29    4.36
   0  15  -9    9.00    1.76
   0  15   9   12.39    2.37
   0 -15  -9    7.74    1.60
   0  15  -9    7.78    1.61
   0  15  -9    9.77    1.94
   0  15  -9    7.22    1.76
   0  15 -10  561.82   16.89
   0  15  10  575.43   16.91
   0 -15 -10  578.87   16.17
   0  15 -10  539.22   16.28
   0  15 -10  545.88   16.64
   0  15  11    7.47    1.77
   0 -15 -11    8.76    1.64
   0  15 -11   11.06    2.08
   0  15 -11    9.25    1.72
   0  15 -11    9.66    1.83
   0  15 -12  251.90    9.70
   0  15  12  251.09    9.39
   0 -15 -12  239.35    9.01
   0 -15 -12  226.24    8.35
   0  15 -12  236.90    9.35
   0  15  13   12.55    1.93
   0 -15 -13   11.82    1.95
   0 -15 -13   11.53    1.63
   0  15 -13   11.89    1.90
   0 -15 -13   12.78    1.90
   0 -15 -14   46.39    3.67
   0  15  14   46.14    3.36
   0 -15 -14   55.58    4.05
   0  15 -14   41.89    3.29
   0 -15 -14   42.96    3.11
   0 -15 -14   54.89    3.74
   0  15 -15    2.30    0.70
   0  15  15    4.29    1.06
   0 -15 -15    5.27    1.36
   0  16   0  172.57    8.33
   0  16   1   35.18    3.51
   0  16   1   32.30    3.52
   0  16  -1   34.93    3.70
   0  16  -2   22.89    2.91
   0  16   2   25.60    3.12
   0  16   2   25.22    3.01
   0  16  -3  488.64   14.74
   0  16  -3  505.47   15.85
   0  16   3  518.32   15.68
   0  16   3  495.94   16.01
   0  16  -4  210.83    8.73
   0  16  -4  233.36    9.82
   0  16   4  244.85    9.69
   0  16   4  226.46    9.94
   0  16  -5  115.26    6.05
   0  16  -5  106.22    6.40
   0  16   5  106.02    6.35
   0  16   5  123.18    6.52
   0  16   5  107.30    6.49
   0  16  -6    1.33    0.68
   0  16   6    4.15    1.73
   0 -16  -6    0.97    0.75
   0  16   6    1.57    1.05
   0  16  -6    5.03    1.66
   0  16  -7  324.37   10.89
   0  16   7  320.69   11.54
   0  16  -7  337.06   12.02
   0 -16  -7  307.51   10.87
   0  16   7  351.88   11.46
   0  16  -8  277.43   10.48
   0  16  -8  246.49    9.16
   0  16   8  263.74   10.03
   0 -16  -8  263.17    9.60
   0  16   8  282.69    9.82
   0  16   9   61.87    4.45
   0  16  -9   69.67    4.79
   0 -16  -9   69.00    4.42
   0  16   9   69.41    4.30
   0  16  10   87.22    5.07
   0  16 -10   88.30    5.27
   0  16  10   85.42    4.59
   0 -16 -10   84.20    4.83
   0 -16 -11  187.80    7.99
   0  16  11  160.20    6.84
   0  16 -11  164.54    7.25
   0 -16 -11  184.70    7.97
   0 -16 -11  159.47    6.98
   0 -16 -12   69.03    4.45
   0  16  12   59.61    3.75
   0 -16 -12   76.28    4.85
   0 -16 -12   68.16    4.11
   0  16  13   20.87    2.08
   0 -16 -13   25.41    2.70
   0  17   0    0.65    0.97
   0  17  -1  396.15   12.89
   0  17   1  409.05   12.95
   0  17  -2   39.96    3.53
   0  17   2   41.54    3.59
   0  17   2   40.38    3.53
   0  17  -3   22.81    2.74
   0  17   3   21.39    2.63
   0  17   3   21.83    2.59
   0  17  -4   39.69    3.48
   0  17   4   38.52    3.37
   0  17   4   34.87    3.25
   0  17  -5  311.71   10.86
   0  17   5  309.10   10.79
   0  17   5  337.00   10.81
   0  17  -6  139.78    6.70
   0  17   6  146.25    6.78
   0  17   6  159.11    6.71
   0  17  -7   80.67    4.83
   0  17   7   76.07    4.60
   0  17   7   78.98    4.47
   0 -17  -7   74.70    4.33
   0  17   8    7.59    1.28
   0  17  -8   10.22    1.75
   0  17   8   10.05    1.59
   0 -17  -8    6.89    1.29
   0  17  -9  375.28   11.17
   0 -17  -9  359.50   11.75
   0  17   9  371.23   10.82
   0  17  10   16.67    1.84
   0  17 -10   15.90    1.95
   0 -17 -10   18.20    2.20
   0  18   0  503.18   13.68
   0  18   1   54.80    3.67
   0  18  -1   59.92    3.82
   0  18   2   50.07    3.49
   0  18  -2   48.64    3.45
   0  18  -3    1.22    0.65
   0  18   3    0.57    0.72
   0  18   4  321.23    9.78
   0  18  -4  312.96    9.81
   0  18   5   11.14    1.55
   0  18  -5    9.33    1.45
   0  18  -6   38.06    2.87
  -1   0  26   73.57    4.05
   1   0 -26   61.24    3.74
   1   0 -25    0.08    0.50
   1   0 -25    0.56    0.78
  -1   0  25   -1.23    0.93
  -1   0  25    2.57    1.22
  -1   0  25    1.18    0.88
  -1   0  25    0.49    0.60
   1   0 -24  667.63   18.51
   1   0 -24  648.92   17.28
  -1   0  24  691.32   18.30
  -1   0  24  691.81   17.54
  -1   0  24  668.18   17.66
   1   0 -23    0.51    1.05
  -1   0  23    2.12    1.32
   1   0 -23    1.38    0.88
  -1   0  23    0.16    0.91
  -1   0  23    2.16    0.91
  -1   0  22  956.80   24.52
   1   0 -22  913.30   25.03
   1   0 -22  971.37   23.76
   1   0 -22  932.11   24.64
  -1   0  22  940.29   23.85
  -1   0  22  932.96   23.52
   1   0 -21    1.36    1.00
   1   0 -21    1.19    0.77
  -1   0  21    0.70    0.77
  -1   0  21    1.05    0.90
  -1   0  20  630.85   18.00
  -1   0  20  620.92   18.19
  -1   0  20  576.32   21.04
   1   0 -20  637.49   18.89
   1   0 -20  638.35   17.98
  -1   0  20  549.94   20.72
   1   0 -19    2.44    1.37
   1   0 -19   -0.74    1.21
  -1   0  19    2.10    1.35
   1   0 -19   -0.08    0.68
  -1   0  19    1.40    1.10
   1   0 -18   37.98    3.96
   1   0 -18   34.36    3.54
  -1   0  18   35.48    4.33
   1   0 -18   30.67    4.01
  -1   0  18   32.65    4.09
  -1   0  17    1.11    1.00
   1   0 -17    0.75    0.85
  -1   0  17   -0.28    0.96
  -1   0  16  883.04   23.70
   1   0 -16  835.36   24.13
   1   0 -16  819.97   22.83
  -1   0  16  841.12   22.80
  -1   0  15    0.87    0.66
  -1   0  15    1.95    1.26
   1   0 -15    1.25    0.99
   1   0 -15    1.69    0.92
  -1   0  15    1.36    0.80
  -1   0  14   25.73    2.78
   1   0 -14   30.31    3.31
  -1   0  14   25.39    2.96
   1   0 -14   27.99    3.06
  -1   0  14   26.71    2.87
   1   0 -13    1.04    0.90
  -1   0  13    0.14    0.70
   1   0 -13    1.58    0.84
  -1   0  13    0.12    0.78
   1   0 -12 2981.43   57.57
  -1   0  12 3023.40   57.48
   1   0 -12 2933.21   56.70
  -1   0  12 3005.09   56.57
  -1   0  11    2.25    0.73
  -1   0  11    3.04    1.15
   1   0 -11    1.22    0.81
  -1   0  11    2.65    1.06
   1   0 -11    1.15    0.61
  -1   0  11    0.67    0.64
  -1   0  10   19.03    1.68
  -1   0  10   20.55    2.10
  -1   0  10   17.34    1.95
   1   0 -10   16.04    1.82
  -1   0  10   16.05    1.86
   1   0 -10   15.33    1.73
  -1   0  10   14.98    1.71
   1   0  -9    1.08    1.01
   1   0  -9    1.91    1.24
  -1   0   9    0.71    0.55
  -1   0   9    0.97    0.62
   1   0  -9    0.67    0.48
   1   0  -9    0.82    0.64
  -1   0   9    1.06    0.53
  -1   0   9    0.47    0.50
   1   0  -8 1149.77   30.06
  -1   0   8 1228.10   30.97
  -1   0   8 1199.15   23.97
  -1   0   8 1179.60   32.12
   1   0  -8 1153.18   30.10
   1   0  -8 1108.22   31.12
   1   0  -8 1115.16   31.16
  -1   0   8 1285.78   23.97
  -1   0   8 1109.38   31.40
   1   0  -8 1162.89   24.00
   1   0  -8 1162.69   23.74
   1   0  -8 1145.47   23.94
   1   0  -8 1162.10   24.48
  -1   0   8 1185.88   24.55
  -1   0   8 1186.28   24.50
  -1   0   7    2.22    1.49
   1   0  -7    0.75    0.77
  -1   0   7    1.98    0.72
  -1   0   7    1.14    1.34
   1   0  -7   -0.60    0.93
  -1   0   7    2.86    1.10
   1   0  -7    0.03    0.77
  -1   0   7    1.45    0.53
   1   0  -7    0.19    0.59
   1   0  -7    0.78    0.52
   1   0  -7    0.69    0.39
   1   0  -7    0.84    0.42
  -1   0   7    0.92    0.52
  -1   0   7    0.89    0.48
   1   0  -7    0.64    0.60
   1   0  -6 1746.64   39.20
   1   0  -6 1712.76   39.05
  -1   0   6 1772.85   33.92
  -1   0   6 1906.64   34.01
   1   0  -6 1866.87   38.37
   1   0  -6 1847.94   38.34
  -1   0   6 1798.45   38.36
  -1   0   5    0.82    0.65
   1   0  -5    1.94    0.94
  -1   0   5    0.77    0.39
   1   0  -5    1.55    0.59
  -1   0   5    1.43    0.45
   1   0  -5    1.29    0.70
   1   0  -5    0.46    0.65
   1   0  -4   27.28    2.40
  -1   0   4   29.14    2.30
   1   0  -4   28.90    2.48
  -1   0   4   27.25    1.48
  -1   0   3    0.13    0.36
   1   0  -3    1.10    0.60
   1   0  -3    1.22    0.65
   1   0  -3    0.79    0.29
  -1   0   2 2434.90   44.67
   1   0  -2 2470.49   44.88
   1   0  -2 2447.66   44.91
  -1   0   2 2505.38   45.36
   1   0  -2 2453.12   44.92
  -1   0   2 2534.31   45.40
   1   0  -1    1.48    0.40
  -1   0   1    0.73    0.34
   1   0  -1    1.41    0.37
  -1   0   1    1.02    0.34
  -1   0   0 4861.39   86.72
   1   0   0 4913.53   87.17
   1   0   0 4982.13   87.24
  -1   0  -1    1.79    0.57
  -1   0  -1    1.25    0.48
   1   0   1    1.50    0.67
   1   0   1    1.18    0.56
   1   0   2 3371.21   65.45
   1   0   2 3371.02   65.42
   1   0   2 3548.36   64.90
  -1   0  -2 3609.89   65.30
  -1   0  -2 3802.92   65.49
   1   0   2 3808.22   65.17
   1   0   3    0.73    0.61
   1   0   3    0.89    0.32
   1   0   3    0.10    0.64
   1   0   3    0.75    0.61
   1   0   3    3.22    0.49
  -1   0  -3    2.24    0.87
  -1   0  -3    2.15    0.78
   1   0   3    0.79    0.64
   1   0   4 1853.35   39.31
  -1   0  -4 2099.68   40.70
  -1   0  -4 1925.01   40.07
   1   0   4 1988.28   36.32
   1   0   4 1928.90   35.42
  -1   0  -4 2024.25   40.46
   1   0   4 1929.81   35.04
   1   0   4 1907.23   39.68
   1   0   4 1856.14   39.31
   1   0   4 1891.65   39.63
  -1   0  -4 1934.06   40.09
  -1   0  -5    1.49    0.67
  -1   0  -5    2.18    0.62
  -1   0  -5    1.78    0.73
   1   0   5    1.07    0.71
   1   0   5    0.57    0.58
   1   0   5    1.97    0.53
  -1   0  -5    1.88    0.98
   1   0   5    0.83    0.76
  -1   0  -5    1.95    1.09
  -1   0  -5    1.90    0.97
   1   0   5    1.82    0.67
  -1   0  -5    1.80    0.95
   1   0   5    1.36    0.94
   1   0   5    1.40    0.55
   1   0   6 4512.51   77.91
   1   0   6 4510.35   85.84
   1   0   6 4221.66   85.12
   1   0   6 4539.51   85.90
  -1   0  -6 4865.22   88.11
   1   0   6 4448.08   78.29
   1   0   6 4209.18   85.11
  -1   0  -6 4893.53   88.23
  -1   0  -6 4422.88   85.93
   1   0   6 4546.76   80.73
  -1   0  -6 4431.20   85.97
  -1   0  -6 4158.70   78.70
   1   0   6 4344.69   78.47
  -1   0  -6 4396.90   80.54
  -1   0  -6 4190.25   78.40
  -1   0  -6 4573.21   80.83
   1   0   6 4096.57   78.21
   1   0   7    0.45    0.43
   1   0   7    1.73    0.61
  -1   0  -7    0.37    0.85
   1   0   7    2.19    1.32
  -1   0  -7    0.85    1.08
   1   0   7    2.38    1.15
   1   0   7    1.97    1.12
  -1   0  -7    4.50    1.72
   1   0   7    1.41    1.12
  -1   0  -7    4.52    1.72
   1   0   7    2.07    0.69
  -1   0  -7    1.20    0.55
  -1   0  -7    1.38    0.50
  -1   0  -7    0.67    0.57
  -1   0  -7    0.18    0.60
  -1   0  -7    1.10    0.47
   1   0   7    0.24    0.34
   1   0   8    8.70    1.23
   1   0   8   10.15    1.25
   1   0   8    6.17    1.11
  -1   0  -8    5.23    1.03
  -1   0  -8    6.81    1.35
  -1   0  -8    5.89    1.39
  -1   0  -8    7.31    1.11
   1   0   8    5.67    0.99
   1   0   9    2.35    0.85
   1   0   9    1.48    0.75
  -1   0  -9    1.71    0.90
   1   0   9    0.65    0.56
  -1   0  -9    1.10    0.83
  -1   0  -9    2.14    0.97
  -1   0  -9    0.48    0.57
   1   0   9    2.02    0.75
   1   0  10 4119.63   72.99
   1   0  10 4010.95   73.08
  -1   0 -10 3920.59   73.62
  -1   0 -10 3903.28   75.51
  -1   0 -10 3962.46   73.16
  -1   0 -10 3833.20   75.50
   1   0  10 3804.13   72.59
   1   0  11    1.82    0.83
   1   0  11    1.93    0.92
  -1   0 -11    1.94    0.98
  -1   0 -11    1.47    0.83
  -1   0 -11    0.64    1.15
  -1   0 -11    1.95    0.84
   1   0  11    1.05    0.72
   1   0  12   11.30    1.74
  -1   0 -12    8.35    1.76
   1   0  12    8.43    1.60
  -1   0 -12    6.81    1.46
   1   0  12   10.35    1.73
   1   0  13    1.94    0.67
  -1   0 -13    0.57    0.83
   1   0  13    1.41    0.83
  -1   0 -13    1.98    1.07
   1   0  13    1.41    0.90
   1   0  14 1373.10   32.10
   1   0  14 1392.69   32.09
  -1   0 -14 1388.17   32.34
   1   0  14 1415.54   32.02
   1   0  15    0.69    0.62
   1   0  15    1.78    1.08
  -1   0 -15    1.46    0.75
   1   0  15    1.26    0.99
   1   0  16   16.32    2.77
   1   0  16   13.48    2.36
   1   0  16   15.24    2.55
  -1   0 -16   19.07    2.97
  -1   0 -17    2.34    1.45
  -1   0 -17    1.44    1.02
   1   0  17    1.43    0.99
   1   0  17    0.59    0.72
   1   0  17    1.51    0.81
   1   0  17    1.59    1.17
  -1   0 -17    2.89    1.41
  -1   0 -17    1.45    0.93
   1   0  17    0.69    0.87
   1   0  18 1925.37   41.20
   1   0  18 1871.76   41.26
  -1   0 -18 1960.99   41.97
   1   0  18 1820.80   43.87
  -1   0 -18 1690.75   42.11
   1   0  18 1931.34   41.70
  -1   0 -18 1790.85   44.74
   1   0  19    0.35    1.07
  -1   0 -19    2.06    1.11
   1   0  19    0.95    1.11
   1   0  19    1.92    0.97
  -1   0 -19    1.60    0.90
   1   0  19    1.30    1.05
   1   0  20  233.67    9.73
   1   0  20  231.93    9.76
  -1   0 -20  229.50    9.98
  -1   0 -20  219.31   10.36
   1   0  20  228.87    9.93
   1   0  21    0.37    0.78
   1   0  21    1.85    1.15
  -1   0 -21    1.65    0.92
  -1   0 -21    2.54    1.26
   1   0  21    1.10    1.09
   1   0  22  347.60   11.53
   1   0  22  333.67   11.36
  -1   0 -22  330.81   11.60
   1   0  22  341.35   11.78
  -1   0 -22  314.23   11.88
  -1   0 -23   -0.07    0.75
   1   0  23    1.72    0.94
   1   0  24  217.46    8.03
   1   0  24  215.40    8.10
  -1   0 -24  211.86    7.81
   1   0  24  208.85    7.97
   1   0  25    1.28    0.75
   1   0  25    1.68    0.73
  -1   0 -25    1.75    0.73
  -1   1  26   27.08    2.31
  -1  -1  26   25.50    2.31
  -1  -1  26   25.78    2.36
   1   1 -26   27.08    2.44
   1  -1 -26   26.05    2.40
  -1   1  26   29.77    2.52
  -1  -1  25  380.89   11.47
  -1   1  25  445.51   12.34
  -1   1  25  385.59   12.22
  -1   1  25  432.74   12.36
  -1  -1  25  389.41   11.66
   1   1 -25  425.60   12.05
  -1   1  25  468.50   13.06
   1   1 -25  458.68   13.10
   1  -1 -25  447.51   12.88
  -1  -1  25  452.31   12.79
  -1   1  24   93.18    5.28
  -1  -1  24   95.56    5.26
  -1   1  24   99.52    5.38
  -1  -1  24   87.91    4.94
   1  -1 -24   91.81    5.03
   1   1 -24   96.47    5.78
  -1  -1  24   97.26    5.56
  -1   1  24   99.24    5.66
   1  -1 -24   93.46    5.57
   1   1 -24   94.07    5.21
   1  -1 -23    2.02    1.08
  -1   1  23    3.94    1.30
  -1  -1  23    3.35    1.18
  -1   1  23    1.83    0.78
  -1  -1  23    3.34    1.04
   1  -1 -23    2.82    1.36
   1   1 -23    3.11    1.14
   1   1 -23    2.47    1.32
  -1  -1  23    2.05    1.04
  -1   1  23    0.90    0.88
   1  -1 -23    2.92    1.00
   1  -1 -22  340.27   12.30
  -1  -1  22  315.03   11.33
  -1   1  22  331.50   11.66
  -1  -1  22  321.59   11.64
  -1   1  22  325.49   11.80
  -1   1  22  310.79   11.94
  -1  -1  22  333.70   12.17
   1   1 -22  323.02   11.53
   1   1 -22  329.65   12.80
   1  -1 -21  939.65   24.55
   1   1 -21  938.18   25.23
   1  -1 -21  940.84   23.86
   1   1 -21  940.09   23.86
  -1   1  21  921.65   24.56
   1   1 -21  964.13   24.21
   1   1 -21  927.73   25.74
  -1   1  21  930.81   24.19
  -1   1  21  948.09   23.95
  -1  -1  21  961.68   24.36
  -1  -1  21  951.43   24.00
  -1   1  20   48.81    4.15
  -1  -1  20   50.40    4.24
  -1   1  20   48.53    4.33
   1   1 -20   49.60    4.57
   1  -1 -20   50.76    4.44
  -1   1  20   48.67    5.55
  -1  -1  20   53.14    5.61
   1  -1 -20   52.25    4.33
   1   1 -20   50.47    4.18
  -1   1  20   54.21    4.63
  -1   1  20   47.52    5.47
  -1  -1  20   42.09    5.03
   1  -1 -19  251.65   12.52
   1   1 -19  249.68   12.29
  -1   1  19  270.34   10.96
  -1  -1  19  272.51   12.66
  -1   1  19  253.97   12.70
   1   1 -19  270.69   11.43
   1  -1 -19  257.79   10.80
  -1   1  19  271.12   10.93
   1  -1 -19  267.03   10.65
   1   1 -19  266.67   10.53
  -1   1  19  263.73   12.94
  -1  -1  19  271.68   12.99
   1   1 -18  326.74   13.73
   1  -1 -18  339.07   14.16
   1   1 -18  331.24   12.95
   1  -1 -18  316.49   12.27
  -1   1  18  286.12   11.68
  -1  -1  18  360.61   14.18
  -1   1  18  350.85   14.44
   1   1 -18  312.69   11.80
   1  -1 -18  326.12   12.14
  -1  -1  18  350.73   14.34
   1  -1 -18  341.48   14.96
  -1   1  18  349.22   14.46
   1  -1 -17   97.15    6.30
  -1  -1  17  108.55    7.18
   1  -1 -17  113.07    7.69
  -1  -1  17  117.86    7.64
  -1   1  17  115.18    7.57
   1  -1 -17  118.12    7.51
   1   1 -17  118.47    7.46
  -1  -1  17  119.58    7.37
  -1   1  17  114.00    7.46
  -1  -1  16    6.97    1.68
  -1   1  16    6.08    1.60
  -1  -1  16    8.33    1.93
   1  -1 -16    5.45    1.73
   1  -1 -16    7.52    1.79
   1   1 -16    6.17    1.60
  -1  -1  16    4.42    1.40
  -1   1  16    7.11    1.76
  -1  -1  15  790.12   21.46
  -1  -1  15  836.88   22.56
   1  -1 -15  831.24   22.84
  -1   1  15  884.45   23.05
   1   1 -15  811.60   22.01
   1  -1 -15  843.28   22.27
  -1   1  15  826.63   22.12
  -1  -1  15  813.92   21.66
  -1   1  14  188.56    8.53
  -1  -1  14  189.11    8.47
   1   1 -14  177.92    8.74
   1  -1 -14  176.12    8.35
   1  -1 -14  175.67    8.06
   1   1 -14  172.63    7.96
  -1   1  14  184.50    8.10
  -1  -1  14  176.48    7.79
  -1   1  13  887.60   21.92
  -1  -1  13  891.04   21.93
  -1  -1  13  997.60   23.65
  -1   1  13  961.56   23.49
  -1  -1  13  976.41   23.43
   1  -1 -13  939.85   23.34
   1   1 -13  994.83   24.23
   1  -1 -13  944.06   22.80
   1   1 -13  956.04   22.81
  -1   1  13  966.60   22.81
  -1  -1  13  944.82   22.38
  -1  -1  12   14.07    1.93
  -1  -1  12   11.46    1.55
  -1   1  12   14.38    1.79
  -1   1  12   11.10    1.73
   1   1 -12   11.44    1.83
   1  -1 -12    8.57    1.56
  -1  -1  12   11.04    1.78
  -1  -1  12    9.79    1.60
  -1   1  12   13.65    1.97
   1   1 -12   12.95    1.84
   1  -1 -12   13.10    1.81
  -1  -1  12   10.58    1.65
  -1   1  12   11.93    1.77
  -1  -1  11 1483.57   29.99
  -1  -1  11 1449.86   30.70
  -1  -1  11 1510.55   31.44
  -1   1  11 1540.94   31.55
   1  -1 -11 1500.01   31.29
  -1   1  11 1418.25   30.79
  -1  -1  11 1481.50   31.30
   1   1 -11 1457.87   31.67
   1  -1 -11 1487.46   30.75
   1   1 -11 1410.84   30.47
  -1   1  11 1506.20   30.72
  -1  -1  11 1439.80   30.33
   1   1 -10  404.91   17.72
  -1   1  10  477.93   11.43
  -1  -1  10  528.34   13.06
   1   1 -10  396.08   17.58
  -1   1  10  489.76   13.05
   1   1 -10  525.90   13.76
   1  -1 -10  502.86   13.16
  -1  -1  10  527.24   13.48
  -1   1  10  509.50   13.36
  -1  -1  10  512.72   13.38
   1  -1 -10  509.17   12.86
   1   1 -10  503.92   12.81
   1   1 -10  450.54   12.18
  -1   1  10  501.53   12.74
  -1  -1   9 1849.78   35.23
   1   1  -9 1656.98   41.85
   1   1  -9 1625.59   41.68
  -1  -1   9 1749.54   43.20
  -1   1   9 1765.92   33.61
  -1  -1   9 1894.09   38.04
  -1   1   9 1843.05   35.72
  -1   1   9 1776.99   35.64
  -1  -1   9 1864.34   35.89
  -1  -1   9 1849.43   35.95
   1  -1  -9 1778.89   35.53
   1   1  -9 1822.56   36.11
   1  -1  -9 1825.01   35.28
   1  -1  -9 1815.63   35.29
   1  -1  -9 1841.84   35.09
   1   1  -9 1767.72   35.00
   1   1  -9 1693.01   34.63
  -1   1   9 1826.19   35.14
  -1  -1   8  470.03   17.91
  -1  -1   8  445.78   17.57
  -1  -1   8  488.45   13.65
   1  -1  -8  484.27   18.12
   1  -1  -8  477.73   17.19
  -1   1   8  482.62   17.61
  -1  -1   8  489.44   11.73
  -1   1   8  499.99   10.55
  -1  -1   8  502.85   16.60
   1   1  -8  495.93   16.31
   1   1  -8  505.35   16.42
  -1   1   8  453.55   17.89
   1   1  -8  487.69   18.08
  -1   1   8  484.10   18.30
   1   1  -8  471.63   17.88
   1  -1  -8  471.04   17.05
   1  -1  -8  467.67   17.86
  -1  -1   8  493.08   12.34
  -1   1   8  484.71   12.17
   1   1  -8  508.32   12.50
   1  -1  -8  471.35   12.02
  -1   1   8  482.31   12.18
  -1  -1   8  500.19   12.43
  -1   1   8  490.40   12.23
   1  -1  -8  488.61   11.86
   1  -1  -8  450.51   12.12
   1  -1  -8  468.87   11.76
   1   1  -8  482.18   11.70
   1  -1  -8  500.68   11.73
   1  -1  -8  467.22   12.18
   1   1  -8  469.37   11.53
  -1   1   8  470.19   11.70
   1   1  -7 1525.91   36.49
   1   1  -7 1552.27   34.14
  -1  -1   7 1489.82   29.24
  -1  -1   7 1600.17   30.32
  -1   1   7 1501.78   36.78
   1   1  -7 1581.80   34.27
  -1  -1   7 1483.69   36.53
  -1  -1   7 1562.95   34.36
  -1  -1   7 1557.85   31.62
   1  -1  -7 1560.63   36.49
   1  -1  -7 1561.20   36.49
  -1   1   7 1515.80   36.82
   1  -1  -7 1512.76   35.48
  -1   1   7 1505.54   35.83
  -1   1   7 1584.78   29.65
   1  -1  -7 1490.01   35.39
   1   1  -7 1508.21   36.39
  -1   1   7 1460.81   29.81
  -1  -1   7 1549.34   30.20
   1  -1  -7 1477.33   29.84
   1   1  -7 1526.89   30.20
  -1  -1   7 1570.33   30.97
  -1  -1   7 1560.57   30.20
  -1   1   7 1509.80   29.91
   1   1  -7 1492.84   29.32
   1  -1  -7 1493.60   29.38
   1  -1  -7 1545.51   29.66
   1  -1  -7 1547.00   29.66
  -1   1   7 1474.31   29.38
   1   1  -7 1469.46   29.17
   1  -1  -6  833.05   21.35
   1   1  -6  878.26   20.13
  -1  -1   6  804.26   18.50
  -1   1   6  812.61   21.41
   1   1  -6  806.65   21.69
   1  -1  -6  810.71   21.73
   1  -1  -6  811.28   21.19
   1  -1  -6  813.97   21.77
  -1   1   6  820.25   22.28
  -1   1   6  819.23   22.22
   1   1  -6  854.78   19.97
  -1   1   6  819.60   16.90
   1   1  -6  821.96   21.80
  -1  -1   6  835.67   20.03
  -1  -1   6  835.17   17.56
   1  -1  -6  793.94   16.93
   1  -1  -6  790.76   16.70
   1  -1  -6  790.04   16.90
   1  -1  -6  803.73   17.22
   1  -1  -5  172.88    5.23
   1  -1  -5  169.40    5.21
  -1  -1   5  179.90    5.63
   1  -1  -5  177.58    7.61
   1   1  -5  203.39    6.90
  -1   1   5  192.21    5.28
  -1  -1   5  180.54    6.62
  -1   1   5  182.59    7.56
   1  -1  -5  185.29    7.73
   1   1  -5  192.93    6.75
  -1   1   5  191.12    8.21
  -1  -1   5  195.06    6.42
   1   1  -5  182.95    7.74
   1   1  -5  182.02    7.74
  -1   1   5  191.85    8.19
   1   1  -4   69.35    4.14
   1  -1  -4   73.15    4.04
   1   1  -4   71.09    3.25
  -1  -1   4   73.67    3.38
  -1  -1   4   69.91    2.17
  -1   1   4   68.63    4.21
   1   1  -4   74.22    3.33
  -1  -1   4   70.36    3.37
  -1   1   4   68.05    4.15
  -1   1   4   66.62    3.96
   1   1  -4   68.44    4.10
   1  -1  -4   70.40    3.96
   1  -1  -3 4563.14   81.68
   1   1  -3 4366.98   82.30
  -1   1   3 4470.84   82.06
  -1  -1   3 4585.02   81.09
   1   1  -3 4539.92   81.43
   1  -1  -3 4595.97   81.72
   1   1  -3 4411.15   82.35
  -1  -1   3 4346.58   78.73
  -1   1   3 4671.15   82.30
  -1  -1   3 4468.46   79.30
  -1  -1   3 4723.75   79.98
  -1   1   3 4701.09   82.35
   1   1  -2 2150.07   38.03
  -1   1   2 2008.51   38.01
  -1  -1   2 2082.42   37.75
   1   1  -2 1998.51   38.43
  -1  -1   2 2090.04   35.70
   1   1  -2 2041.59   35.80
   1   1  -2 2001.02   38.43
  -1   1   2 2064.30   37.50
   1  -1  -2 2053.76   37.14
  -1   1   2 2031.42   37.47
  -1  -1   2 1919.44   35.65
   1  -1  -2 2045.17   37.12
   1   1  -2 1959.01   38.69
   1   1  -1  160.81    5.22
   1  -1  -1  160.50    3.89
  -1   1   1  167.01    5.10
   1  -1  -1  162.07    3.90
   1   1  -1  171.34    4.06
  -1   1   1  169.72    4.16
  -1   1   1  171.31    4.18
  -1  -1   1  165.64    4.37
  -1  -1   1  163.71    4.35
  -1   1   0  602.28   13.32
  -1  -1   0  601.16   12.42
  -1  -1   0  575.67   11.18
  -1  -1   0  598.93   12.41
   1  -1   0  592.47   13.81
   1  -1   0  587.03   13.77
   1   1   0  571.56   12.31
   1   1   0  614.07   12.30
   1   1   0  617.94   12.32
   1  -1   1 4929.40   92.62
   1  -1   1 5202.03   88.05
  -1  -1  -1 5079.97   87.33
   1  -1   1 5124.61   88.03
   1  -1   1 4945.75   92.64
  -1  -1  -1 5170.69   89.96
   1   1   1 4832.55   87.74
   1   1   1 5379.24   90.04
  -1   1  -1 5580.53   88.43
   1   1   1 5327.83   90.01
  -1   1  -1 5485.08   88.39
  -1  -1  -1 5244.87   90.01
  -1   1  -2   67.78    3.15
  -1   1  -2   66.49    3.12
  -1  -1  -2   59.98    3.84
   1  -1   2   75.76    4.23
  -1   1  -2   74.38    4.73
  -1   1  -2   76.05    4.80
   1  -1   2   66.83    2.96
  -1  -1  -2   65.60    1.76
   1   1   2   64.12    3.49
   1  -1   2   68.30    4.05
   1   1   2   68.31    3.58
  -1  -1  -2   61.30    3.88
   1  -1   2   69.88    3.02
  -1  -1  -3   81.33    4.70
  -1   1  -3   76.97    3.96
   1   1   3   72.81    4.20
   1  -1   3   71.86    4.23
   1   1   3   70.13    4.14
  -1   1  -3   77.41    3.97
   1  -1   3   74.73    3.73
  -1  -1  -3   68.35    1.68
   1  -1   3   76.20    4.32
  -1   1  -3   83.88    4.87
  -1   1  -3   80.29    4.78
   1  -1   3   72.30    3.67
  -1  -1  -3   85.36    4.82
  -1  -1  -4 1241.10   28.20
   1  -1   4 1223.46   26.19
  -1   1  -4 1210.10   27.78
  -1   1  -4 1271.93   27.13
   1  -1   4 1181.57   26.84
   1   1   4 1197.38   26.99
  -1  -1  -4 1194.78   27.98
  -1   1  -4 1209.72   27.81
   1  -1   4 1258.94   22.56
  -1   1  -4 1256.86   27.04
   1   1   4 1185.58   26.95
   1  -1   4 1204.38   26.94
   1  -1   4 1193.53   26.03
   1   1   4 1172.50   22.76
   1   1   5 2094.12   43.33
   1  -1   5 2106.62   40.95
   1  -1   5 2124.20   37.33
  -1   1  -5 2114.49   43.81
  -1   1  -5 2200.29   43.81
  -1  -1  -5 2101.64   44.90
   1   1   5 2053.57   37.54
   1  -1   5 2073.06   43.18
  -1   1  -5 2094.85   43.78
  -1   1  -5 2196.71   43.81
   1   1   5 2070.41   43.27
   1  -1   5 2046.34   43.08
  -1  -1  -5 2164.93   45.09
   1  -1   5 2014.59   35.90
   1   1   5 2008.80   43.56
   1  -1   5 1987.61   42.20
   1   1   5 2114.63   43.98
   1  -1   5 2107.07   42.56
   1  -1   5 1962.97   37.23
  -1  -1  -5 1968.05   37.88
  -1  -1  -5 1987.76   37.62
  -1  -1  -5 2080.18   38.94
  -1   1  -5 1863.44   38.72
  -1  -1  -5 2044.87   38.79
   1  -1   5 1987.75   37.50
  -1   1  -5 1992.00   37.82
  -1   1  -5 1872.07   38.78
   1  -1   6  894.99   23.47
  -1   1  -6  853.57   23.68
  -1  -1  -6  821.61   23.36
   1   1   6  836.20   17.42
   1  -1   6  859.99   22.89
   1  -1   6  866.74   17.30
   1   1   6  851.98   23.47
   1  -1   6  848.69   16.00
  -1   1  -6  883.83   24.23
  -1   1  -6  935.37   24.72
   1  -1   6  833.84   22.74
  -1  -1  -6  892.39   25.17
   1  -1   6  870.31   17.46
   1  -1   6  906.34   21.05
   1   1   6  845.78   23.44
   1   1   6  838.39   23.78
  -1  -1  -6  895.77   25.16
   1  -1   6  909.96   23.62
  -1   1  -6  847.33   23.59
   1   1   6  832.45   23.76
  -1  -1  -6  816.38   23.33
   1   1   6  805.17   17.78
  -1  -1  -6  803.16   17.83
  -1   1  -6  825.43   18.32
  -1  -1  -6  871.91   19.01
  -1   1  -6  797.35   17.53
  -1   1  -6  821.92   18.89
  -1  -1  -6  829.74   17.65
  -1  -1  -6  880.19   19.12
  -1   1  -6  813.96   17.77
   1   1   6  849.02   17.81
   1  -1   6  768.80   17.36
  -1   1  -6  817.36   18.91
   1  -1   7  238.44   11.22
  -1   1  -7  234.53   11.49
  -1  -1  -7  223.70   11.25
  -1   1  -7  240.69   11.63
   1  -1   7  246.04    7.03
  -1  -1  -7  263.58   13.21
   1  -1   7  252.03    6.88
   1   1   7  228.46    6.83
   1  -1   7  228.14   11.04
   1  -1   7  247.30   11.54
  -1  -1  -7  228.40   11.36
  -1   1  -7  249.42   12.29
   1   1   7  210.03   11.25
  -1   1  -7  266.15   12.63
   1  -1   7  226.26    6.79
   1   1   7  220.48   11.46
   1  -1   7  248.76    9.83
   1  -1   7  244.92   11.50
  -1  -1  -7  258.17   13.10
   1  -1   7  228.63    6.97
  -1   1  -7  226.99    7.49
   1   1   7  241.96    7.29
   1  -1   7  228.98    6.98
  -1  -1  -7  227.18    7.19
  -1  -1  -7  228.47    7.00
  -1   1  -7  227.84    7.91
  -1   1  -7  225.05    7.14
  -1  -1  -7  235.38    8.12
  -1   1  -7  231.67    7.03
  -1  -1  -7  238.01    8.11
  -1   1  -7  221.54    7.06
   1  -1   7  223.51    6.84
  -1   1  -7  231.60    8.01
   1   1   7  229.00    7.06
   1   1   8  567.29   13.34
   1  -1   8  609.01   21.00
   1  -1   8  578.55   17.82
  -1   1  -8  527.43   20.28
  -1   1  -8  523.13   20.18
  -1   1  -8  553.74   21.90
   1  -1   8  601.54   20.94
  -1   1  -8  576.49   22.27
   1  -1   8  572.74   13.22
   1  -1   8  582.70   13.51
  -1  -1  -8  552.05   13.66
  -1   1  -8  565.98   14.20
   1  -1   8  541.28   13.43
   1  -1   8  535.07   13.35
   1   1   8  534.92   13.58
  -1  -1  -8  581.27   15.28
  -1   1  -8  542.17   14.68
  -1   1  -8  546.88   13.77
  -1  -1  -8  577.37   13.59
  -1  -1  -8  589.95   15.42
  -1   1  -8  552.84   13.51
   1  -1   8  553.07   13.29
  -1   1  -8  552.33   13.65
   1   1   8  582.63   13.66
  -1   1  -8  554.89   14.85
   1  -1   9 1127.21   23.42
   1  -1   9 1164.15   23.81
   1   1   9 1143.90   23.69
  -1  -1  -9 1106.30   24.00
   1   1   9 1127.45   23.95
   1  -1   9 1136.13   23.83
  -1   1  -9 1162.94   24.78
   1  -1   9 1118.95   23.75
  -1  -1  -9 1096.59   23.73
  -1   1  -9 1070.33   23.71
  -1   1  -9 1079.94   23.93
  -1  -1  -9 1127.99   25.95
  -1  -1  -9 1107.01   25.95
  -1   1  -9 1102.01   25.27
   1  -1   9 1107.97   23.49
  -1   1  -9 1100.32   25.33
  -1   1  -9 1063.72   23.80
   1   1   9 1074.27   23.59
   1  -1  10    0.97    0.69
   1  -1  10    2.37    0.87
   1   1  10    1.43    0.66
  -1   1 -10    0.73    0.60
  -1  -1 -10    2.52    1.05
   1  -1  10    0.57    0.54
   1   1  10    1.05    0.71
  -1   1 -10    1.31    0.78
  -1   1 -10    1.39    0.70
  -1   1 -10    1.48    0.84
  -1  -1 -10    1.72    0.87
  -1  -1 -10    1.40    1.03
  -1  -1 -10    1.82    0.78
   1  -1  10    0.60    0.62
   1   1  10    0.02    0.66
  -1   1 -10    1.88    0.75
   1   1  11 2614.24   49.87
   1  -1  11 2615.08   49.91
   1  -1  11 2508.51   49.66
  -1  -1 -11 2489.37   50.35
   1   1  11 2595.63   50.16
   1  -1  11 2600.39   50.01
  -1   1 -11 2497.90   49.94
  -1  -1 -11 2625.23   53.38
  -1  -1 -11 2555.10   50.17
  -1  -1 -11 2567.44   53.30
   1   1  11 2493.36   49.87
   1  -1  11 2504.22   49.56
   1  -1  12  639.64   17.04
   1   1  12  620.82   16.86
  -1  -1 -12  666.46   17.73
   1  -1  12  657.26   17.19
   1   1  12  664.61   17.50
  -1  -1 -12  662.40   17.40
  -1   1 -12  605.75   17.03
   1  -1  12  670.66   17.03
   1   1  12  651.25   17.22
   1  -1  13  888.56   22.02
   1   1  13  852.19   21.88
   1   1  13  922.88   22.32
   1  -1  13  872.38   21.95
  -1  -1 -13  899.62   22.77
  -1  -1 -13  863.91   22.01
  -1   1 -13  827.24   21.76
   1  -1  13  845.02   21.49
   1   1  13  864.35   21.91
   1  -1  14    7.20    1.73
   1   1  14    5.53    1.44
  -1  -1 -14    4.53    1.34
   1  -1  14    3.77    1.10
   1   1  14    5.18    1.43
  -1   1 -14    3.21    1.19
  -1  -1 -14    3.97    1.24
   1  -1  14    4.34    1.30
   1   1  14    5.44    1.54
   1   1  15  201.07    9.77
   1  -1  15  212.89    9.79
   1   1  15  213.70    9.81
   1  -1  15  203.52    9.50
  -1  -1 -15  224.63   10.39
  -1  -1 -15  215.21    9.90
  -1   1 -15  204.91    9.68
   1   1  15  225.09   10.01
   1  -1  15  215.33    9.56
   1  -1  16  490.02   16.93
   1  -1  16  484.52   16.22
   1   1  16  477.16   16.60
   1   1  16  478.16   16.53
   1  -1  16  487.67   16.48
  -1  -1 -16  487.29   16.91
  -1   1 -16  491.26   16.79
  -1   1 -17  253.68   12.02
  -1  -1 -17  256.98   12.11
  -1   1 -17  300.11   12.04
  -1  -1 -17  280.27   11.34
   1   1  17  284.94   11.23
   1   1  17  303.71   11.39
   1  -1  17  262.85   10.78
   1  -1  17  232.60   11.67
   1  -1  17  281.82   12.04
   1   1  17  261.07   12.09
  -1  -1 -17  262.52   11.99
  -1   1 -17  222.74   11.23
  -1  -1 -17  257.64   10.72
  -1   1 -17  250.30   10.75
   1   1  17  281.27   11.32
   1   1  17  269.48   12.16
  -1   1 -18   58.89    5.78
  -1  -1 -18   62.55    5.97
   1  -1  18   56.82    4.63
   1   1  18   47.99    4.34
   1   1  18   52.72    4.47
  -1   1 -18   53.18    4.87
  -1  -1 -18   53.14    4.61
   1   1  18   60.08    5.71
   1  -1  18   52.28    5.12
  -1   1 -18   60.76    4.86
  -1   1 -18   43.49    4.64
  -1  -1 -18   52.65    4.99
   1   1  18   59.64    4.86
   1   1  18   51.62    5.24
   1  -1  19  533.68   19.34
   1   1  19  521.06   19.74
   1  -1  19  599.83   17.76
  -1   1 -19  517.01   17.96
  -1  -1 -19  511.65   17.61
  -1   1 -19  527.04   17.07
   1   1  19  569.70   17.45
  -1   1 -19  592.67   17.53
   1   1  19  575.60   17.05
   1  -1  19  597.19   17.30
   1   1  19  579.86   17.34
  -1  -1 -19  584.07   17.77
   1   1  20  174.73    8.52
  -1   1 -20  168.56    9.00
  -1  -1 -20  150.85    8.45
  -1   1 -20  182.09    8.51
   1  -1  20  191.49    8.83
  -1   1 -20  169.90    8.46
   1  -1  20  182.08    8.41
   1   1  20  176.87    8.42
   1   1  20  196.33    8.65
  -1  -1 -20  191.71    9.12
  -1   1 -21   41.13    3.89
  -1  -1 -21   34.18    3.72
   1   1  21   37.59    3.71
   1  -1  21   40.14    3.72
   1   1  21   32.27    3.29
   1   1  21   30.41    3.26
   1  -1  21   33.47    3.30
   1   1  22  113.13    6.24
  -1  -1 -22  112.59    6.23
   1  -1  22  114.91    6.27
  -1   1 -22  108.80    6.09
  -1  -1 -22  104.30    6.25
   1   1  22  104.47    5.86
   1   1  22  114.86    6.09
  -1  -1 -23  651.48   18.10
   1  -1  23  696.13   18.23
  -1   1 -23  697.37   18.12
  -1  -1 -23  680.49   18.02
   1   1  23  728.01   18.59
   1   1  23  709.06   18.48
   1  -1  24   61.20    3.90
  -1   1 -24   60.45    3.87
  -1  -1 -24   57.19    3.75
   1   1  24   60.71    3.97
   1  -1  24   60.42    3.97
   1   1  24   62.25    4.02
   1  -1  24   58.16    3.81
   1   1  24   60.20    3.89
  -1   1 -25    8.43    1.30
  -1  -1 -25    6.94    1.17
   1   1  25    8.12    1.28
   1  -1  25    6.54    1.16
   1   1  25    7.04    1.23
   1  -1  25    8.32    1.31
  -1  -2  26   47.57    3.10
   1   2 -26   48.63    3.25
   1  -2 -26   50.62    3.24
  -1  -2  26   46.57    3.09
  -1   2  26   48.54    3.17
   1   2 -25   10.90    1.75
   1  -2 -25   12.63    1.78
  -1  -2  25   11.94    1.76
  -1   2  25   11.92    1.76
   1   2 -25   17.12    2.06
  -1   2  25   10.65    1.62
  -1  -2  24  282.90   10.01
   1   2 -24  282.45   10.43
   1   2 -24  279.49    9.68
   1  -2 -24  258.41    9.88
  -1   2  24  270.42   10.07
  -1   2  24  277.58    9.65
  -1   2  24  280.89    9.91
  -1  -2  24  250.01    9.13
   1  -2 -23  795.82   20.10
   1   2 -23  815.80   21.86
  -1   2  23  797.54   21.15
  -1  -2  23  823.64   21.17
   1   2 -23  820.73   20.59
  -1   2  23  810.26   20.45
  -1   2  23  802.46   20.78
  -1  -2  23  793.15   20.34
  -1  -2  23  755.16   19.87
   1  -2 -23  803.45   21.06
  -1   2  22  191.71    8.95
   1   2 -22  188.14    8.39
   1   2 -22  199.45    9.49
  -1   2  22  201.74    8.87
  -1   2  22  197.67    8.51
  -1  -2  22  195.23    8.36
  -1  -2  22  196.73    8.59
   1  -2 -22  187.99    8.67
  -1   2  21  105.11    6.59
   1   2 -21  117.87    6.64
   1  -2 -21  102.92    6.99
   1  -2 -21  115.13    6.44
   1   2 -21  106.46    7.05
  -1   2  21  109.31    6.29
  -1   2  21  115.23    6.65
  -1  -2  21  118.05    6.55
   1  -2 -21  113.00    6.63
  -1   2  20   10.08    1.91
  -1   2  20   10.48    2.05
   1   2 -20   11.06    2.30
   1  -2 -20    8.52    1.88
   1  -2 -20    8.53    2.17
  -1   2  20    9.86    2.00
   1   2 -20    8.77    2.13
   1   2 -20   10.13    2.04
   1  -2 -20    8.26    1.69
   1   2 -20    7.31    1.68
   1   2 -19  764.13   24.37
   1  -2 -19  761.49   24.66
  -1   2  19  848.74   22.40
   1   2 -19  875.69   23.97
   1  -2 -19  812.30   22.07
  -1   2  19  862.23   22.13
  -1   2  19  844.77   22.56
  -1  -2  19  847.79   24.99
  -1   2  19  784.77   25.77
  -1   2  19  845.80   23.03
   1   2 -19  827.26   24.16
   1  -2 -19  830.89   24.63
   1  -2 -19  832.68   22.23
   1   2 -19  825.53   21.68
   1  -2 -19  812.54   26.14
  -1   2  19  838.92   26.02
  -1  -2  19  789.27   25.11
   1   2 -18    8.07    2.24
   1  -2 -18   10.49    2.30
  -1  -2  18   10.76    2.32
  -1   2  18    9.78    1.94
   1  -2 -18    7.01    1.61
   1   2 -18   10.76    2.21
  -1   2  18   10.05    2.10
  -1  -2  18    8.76    2.00
  -1   2  18    9.92    2.46
  -1   2  18    8.02    1.82
   1  -2 -18   11.71    2.50
  -1   2  18   11.71    2.63
   1  -2 -18    8.31    1.88
   1   2 -18    9.31    1.85
   1  -2 -18   11.56    2.71
  -1  -2  18    8.70    2.24
   1   2 -17  225.54   10.84
   1  -2 -17  229.48   10.93
  -1  -2  17  231.68   10.86
   1  -2 -17  213.75    9.57
   1   2 -17  211.99   10.40
  -1  -2  17  244.40   10.85
  -1   2  17  245.55   11.53
   1   2 -17  219.22    9.44
  -1   2  17  262.11   11.85
  -1  -2  17  254.78   11.53
   1  -2 -17  235.78   11.39
  -1  -2  16  374.44   13.75
   1  -2 -16  385.49   14.51
  -1  -2  16  407.53   14.69
  -1   2  16  393.70   14.73
   1   2 -16  387.84   14.13
   1  -2 -16  391.50   14.28
  -1   2  16  408.69   14.75
  -1  -2  16  387.67   13.76
  -1  -2  15  468.33   15.30
   1  -2 -15  496.96   16.23
  -1  -2  15  527.92   16.42
  -1  -2  15  526.70   16.39
  -1   2  15  512.95   16.48
   1  -2 -15  517.41   16.04
   1   2 -15  478.55   15.72
  -1  -2  15  488.18   15.32
  -1   2  15  490.05   16.03
  -1  -2  14   20.57    2.62
  -1  -2  14   17.89    2.38
   1  -2 -14   23.86    2.89
  -1  -2  14   21.03    2.68
  -1  -2  14   25.51    2.99
  -1   2  14   22.16    2.84
   1   2 -14   20.08    2.65
   1  -2 -14   22.38    2.76
  -1  -2  14   20.78    2.57
  -1   2  14   22.37    2.80
  -1  -2  13  650.04   17.75
  -1  -2  13  683.60   18.32
  -1   2  13  668.35   18.03
  -1  -2  13  733.37   19.01
  -1   2  13  722.37   19.07
   1  -2 -13  689.48   18.65
  -1  -2  13  710.76   18.83
   1  -2 -13  710.59   18.40
   1   2 -13  690.74   18.38
  -1  -2  13  689.00   17.90
  -1   2  13  735.71   18.84
  -1  -2  12  744.42   18.70
  -1  -2  12  742.60   18.36
   1  -2 -12  756.05   19.13
  -1   2  12  773.46   19.49
  -1  -2  12  767.27   19.35
  -1   2  12  709.96   18.57
  -1  -2  12  789.11   19.51
   1  -2 -12  769.49   18.86
   1   2 -12  755.91   18.87
  -1   2  12  785.46   19.10
  -1  -2  12  717.82   18.15
  -1  -2  11  795.50   19.46
   1   2 -11  906.85   21.84
  -1  -2  11  855.43   20.35
  -1  -2  11  876.20   20.48
   1  -2 -11  828.25   20.09
  -1   2  11  818.82   19.73
  -1   2  11  828.20   20.29
   1   2 -11  842.28   19.85
   1  -2 -11  861.75   19.76
   1   2 -11  791.25   19.52
  -1   2  11  856.96   19.93
  -1  -2  10    0.99    1.14
  -1  -2  10    2.21    0.80
   1  -2 -10    2.02    0.78
  -1   2  10    1.68    0.62
  -1   2  10    3.05    0.91
   1   2 -10    3.66    1.09
  -1  -2  10    3.65    0.99
  -1  -2  10    2.92    0.96
  -1   2  10    2.39    0.73
   1  -2 -10    2.53    0.95
   1  -2 -10    2.47    0.80
   1  -2 -10    1.35    0.72
   1   2 -10    1.79    0.72
  -1   2  10    3.34    0.91
   1   2 -10    2.28    0.78
  -1  -2   9 2655.57   53.30
   1   2  -9 2176.07   53.09
  -1   2   9 2352.96   46.26
   1   2  -9 2209.81   53.26
  -1  -2   9 2329.54   54.45
  -1  -2   9 2486.59   47.28
  -1  -2   9 2643.46   48.65
  -1   2   9 2498.03   47.96
  -1  -2   9 2682.22   48.47
   1   2  -9 2719.21   49.73
  -1   2   9 2433.72   47.69
   1  -2  -9 2463.75   47.72
  -1  -2   9 2601.48   48.21
  -1  -2   9 2681.93   49.51
   1  -2  -9 2514.28   47.45
   1  -2  -9 2391.83   48.00
   1  -2  -9 2402.14   47.93
   1  -2  -9 2525.04   47.49
   1   2  -9 2507.88   47.45
   1  -2  -9 2590.79   47.33
   1   2  -9 2487.08   47.56
  -1   2   9 2543.93   47.61
  -1   2   8  489.38   10.29
  -1  -2   8  486.62   15.42
  -1   2   8  484.77   18.46
  -1  -2   8  483.72   11.92
   1  -2  -8  465.53   17.71
   1   2  -8  478.08   15.74
   1   2  -8  479.08   15.75
  -1  -2   8  521.51   13.03
  -1   2   8  453.60   18.74
   1  -2  -8  480.01   18.58
  -1   2   8  454.52   18.75
   1   2  -8  469.22   18.80
   1   2  -8  475.74   18.91
   1  -2  -8  447.76   17.44
   1  -2  -8  489.17   18.75
  -1   2   8  483.36   12.42
  -1   2   8  502.18   12.54
   1  -2  -8  478.81   12.35
  -1  -2   8  522.01   13.57
  -1  -2   8  490.72   12.71
  -1  -2   8  512.59   12.82
   1   2  -8  542.42   13.74
   1  -2  -8  516.82   12.27
   1  -2  -8  454.76   11.97
   1  -2  -8  505.01   12.20
   1  -2  -8  502.70   11.97
   1   2  -8  511.50   12.22
   1  -2  -8  462.69   12.07
  -1   2   8  505.72   12.30
   1   2  -8  514.58   12.34
   1  -2  -7   13.62    2.56
   1  -2  -7   13.63    2.53
  -1  -2   7   15.66    1.66
  -1   2   7   15.36    3.01
  -1  -2   7   14.90    2.17
  -1  -2   7   13.17    2.67
  -1  -2   7   14.56    1.10
   1   2  -7   14.35    2.08
   1   2  -7   14.04    2.76
  -1   2   7   11.55    2.53
  -1   2   7   17.24    1.00
   1  -2  -7   12.82    2.57
  -1  -2   7   14.69    1.64
   1   2  -7   14.33    2.01
  -1   2   7   16.98    2.84
  -1  -2   7   10.25    2.37
   1  -2  -7   11.21    2.25
   1   2  -7   12.97    2.60
  -1   2   7   13.55    1.51
  -1   2   7   13.92    1.56
   1   2  -7   15.54    1.78
  -1  -2   7   11.15    1.56
   1  -2  -7   13.77    1.49
   1  -2  -7   11.74    1.31
   1  -2  -7   13.21    1.39
   1  -2  -7   18.57    1.64
   1  -2  -7   16.42    1.52
   1   2  -7   15.84    1.52
   1  -2  -7   16.01    1.54
  -1   2   7   14.58    1.43
   1   2  -7   13.75    1.41
  -1  -2   6 1092.86   28.43
  -1  -2   6 1088.20   27.41
   1  -2  -6 1137.13   28.17
  -1   2   6 1102.09   27.69
   1   2  -6 1167.67   24.70
  -1  -2   6 1125.81   22.64
  -1  -2   6 1167.90   25.89
   1   2  -6 1153.48   24.65
  -1   2   6 1127.66   28.90
   1  -2  -6 1111.19   27.96
   1   2  -6 1122.25   28.54
  -1   2   6 1130.59   28.93
  -1  -2   6 1154.89   21.16
   1   2  -6 1107.82   28.44
  -1  -2   6 1128.37   22.27
  -1  -2   6 1123.63   28.69
  -1  -2   6 1081.99   22.93
  -1   2   6 1105.17   20.03
  -1   2   6 1097.57   22.82
  -1   2   6 1081.31   22.58
   1  -2  -6 1054.10   22.50
   1   2  -6 1141.69   22.37
   1  -2  -6 1093.07   22.22
   1  -2  -6 1098.10   22.02
   1  -2  -6 1099.58   22.26
   1   2  -6 1114.77   22.29
   1   2  -5 1678.50   31.16
   1  -2  -5 1567.63   30.99
   1  -2  -5 1587.93   31.00
  -1   2   5 1629.34   35.85
   1  -2  -5 1690.71   36.04
  -1   2   5 1610.89   28.79
  -1  -2   5 1758.92   34.77
  -1  -2   5 1624.75   31.12
   1   2  -5 1692.07   36.69
   1   2  -5 1684.26   32.47
  -1  -2   5 1692.69   30.26
   1   2  -5 1692.60   32.47
  -1  -2   5 1666.28   30.94
  -1   2   5 1663.57   37.04
  -1   2   5 1694.18   37.17
   1  -2  -5 1696.32   36.09
  -1  -2   5 1679.51   36.23
   1   2  -5 1709.77   36.77
   1   2  -5 1577.72   30.99
   1   2  -4  561.52   15.84
  -1   2   4  552.53   15.23
   1  -2  -4  588.31   11.37
  -1  -2   4  507.76   11.90
   1  -2  -4  581.46   15.25
  -1  -2   4  583.04   14.74
   1  -2  -4  565.13   15.11
   1   2  -4  581.45   12.22
  -1  -2   4  571.40   11.99
   1   2  -4  553.63   15.80
  -1   2   4  575.86   15.95
   1   2  -4  586.01   12.24
  -1  -2   4  579.22   11.66
  -1   2   4  587.77   16.04
  -1  -2   3 3315.97   55.22
   1  -2  -3 3453.76   59.37
  -1  -2   3 3054.14   55.96
   1   2  -3 3337.03   60.42
   1   2  -3 2970.86   60.17
   1   2  -3 2989.69   60.21
   1  -2  -3 3304.49   59.19
  -1  -2   3 3140.27   59.12
  -1  -2   3 3191.69   55.81
  -1   2   3 3115.14   59.67
  -1  -2   2 2729.67   49.32
   1  -2  -2 2838.36   51.60
   1   2  -2 2776.49   53.00
   1  -2  -2 2705.23   51.41
  -1   2   2 2843.98   52.58
   1  -2  -1 6079.75  105.92
   1  -2  -1 6065.86  109.64
   1   2  -1 5844.17  110.04
  -1  -2   1 6548.13  106.44
  -1  -2   1 6453.98  109.78
  -1   2   1 6117.54  109.42
  -1  -2   1 6466.03  106.43
  -1  -2   0  774.48   15.39
  -1  -2   0  733.16   15.96
   1  -2   0  758.45   16.85
   1   2   0  715.35   17.08
   1  -2   0  722.09   13.85
  -1  -2   0  798.99   15.47
  -1   2   0  758.10   16.71
   1  -2   1  863.97   16.97
  -1   2  -1  865.89   20.48
   1  -2   1  953.04   18.25
  -1  -2  -1  966.44   19.64
  -1  -2  -1  898.17   17.44
   1   2   1  872.13   20.09
   1  -2   1  867.96   21.03
   1  -2   1  921.75   20.48
  -1   2  -1  967.52   21.43
   1  -2   1  867.49   21.02
  -1   2  -1  948.35   21.35
  -1  -2  -1  967.99   18.30
  -1  -2  -1  939.35   19.54
   1  -2   1  949.62   18.24
  -1   2  -2   39.82    3.62
   1  -2   2   49.66    4.15
  -1   2  -2   46.97    3.89
   1   2   2   52.30    3.25
  -1  -2  -2   44.57    1.86
  -1  -2  -2   46.61    3.16
   1   2   2   46.96    3.12
  -1   2  -2   52.02    2.96
   1  -2   2   42.25    3.54
  -1  -2  -2   47.48    3.19
  -1  -2  -2   47.01    2.00
   1  -2   2   47.98    4.12
   1   2   2   50.04    3.19
   1  -2   2   46.77    2.63
  -1   2  -2   49.84    2.91
   1  -2   2   45.42    2.60
  -1   2  -3  999.49   21.78
   1  -2   3 1036.24   25.12
   1  -2   3  970.79   23.34
  -1   2  -3 1026.69   26.02
  -1  -2  -3  905.57   23.71
   1  -2   3  940.85   20.81
   1  -2   3  976.27   20.97
  -1   2  -3 1008.31   21.82
  -1  -2  -3  968.84   22.39
  -1  -2  -3  873.95   23.49
  -1   2  -3 1025.23   26.03
  -1  -2  -3  897.37   18.26
  -1  -2  -3  963.98   22.37
   1  -2   3  960.34   23.27
  -1  -2  -4   93.60    3.75
  -1  -2  -4   92.45    3.69
  -1   2  -4   93.80    3.67
  -1  -2  -4   97.22    6.36
   1  -2   4   90.28    5.35
  -1   2  -4  104.02    6.86
   1  -2   4   90.67    4.91
  -1   2  -4   94.29    5.35
  -1   2  -4  105.78    6.90
  -1   2  -4   94.19    5.33
   1  -2   4   89.57    5.32
   1  -2   4   91.45    4.92
  -1  -2  -4   95.07    6.33
   1  -2   4   83.37    3.10
  -1   2  -4   92.17    3.67
  -1  -2  -5  918.90   25.56
   1  -2   5  953.24   18.20
  -1  -2  -5  902.00   25.35
   1  -2   5  852.18   17.86
  -1  -2  -5  873.14   23.45
  -1   2  -5 1037.55   26.84
  -1  -2  -5  884.37   23.53
   1  -2   5  918.80   23.19
  -1   2  -5  953.20   23.89
   1  -2   5  903.67   22.51
   1  -2   5  846.70   17.91
   1  -2   5  919.29   23.19
  -1   2  -5  931.47   23.74
   1  -2   5  924.51   22.68
  -1   2  -5 1021.92   26.68
   1   2   5  867.50   18.73
  -1  -2  -5  861.41   18.59
  -1  -2  -5  913.34   19.05
  -1   2  -5  887.17   18.41
  -1   2  -5  898.06   18.66
  -1  -2  -5  872.25   18.11
  -1  -2  -5  905.48   19.08
  -1   2  -5  876.46   18.68
   1   2   5  899.86   18.04
   1   2   5  891.54   18.88
   1  -2   6 1185.25   22.08
   1  -2   6 1160.11   27.23
  -1   2  -6 1168.79   30.66
   1  -2   6 1136.59   21.91
  -1   2  -6 1191.22   29.71
   1  -2   6 1016.04   27.04
  -1   2  -6 1158.52   29.43
   1   2   6 1056.10   22.04
  -1  -2  -6 1048.59   28.27
  -1  -2  -6 1050.22   28.27
  -1   2  -6 1155.60   30.54
   1  -2   6 1079.94   27.93
   1  -2   6 1125.45   28.26
   1  -2   6 1037.82   21.68
   1  -2   6 1074.73   27.51
  -1  -2  -6 1114.10   30.84
  -1  -2  -6 1112.31   30.89
   1   2   6 1037.69   22.44
  -1  -2  -6 1058.95   22.34
  -1  -2  -6 1060.70   22.85
  -1   2  -6 1070.79   22.12
  -1   2  -6 1077.93   22.37
  -1  -2  -6 1083.20   23.01
  -1  -2  -6 1063.94   22.00
   1   2   6 1057.45   21.70
  -1   2  -6 1134.25   22.67
   1  -2   6 1096.55   22.01
   1   2   6 1107.97   22.69
  -1   2  -7 4058.43   84.79
   1  -2   7 4287.39   80.98
  -1  -2  -7 4208.20   87.08
   1  -2   7 3759.21   81.20
   1  -2   7 4298.08   83.00
  -1   2  -7 4207.97   84.78
   1  -2   7 4042.17   81.96
   1   2   7 4053.27   73.45
   1  -2   7 4214.74   82.81
  -1   2  -7 4220.37   84.87
   1  -2   7 4282.50   73.48
   1  -2   7 4011.30   72.24
  -1   2  -7 4062.58   84.78
   1  -2   7 4022.12   73.10
  -1  -2  -7 4249.81   87.30
   1  -2   7 3949.57   73.31
   1   2   7 4193.45   74.14
  -1  -2  -7 3990.22   73.90
   1  -2   7 3781.65   73.16
  -1  -2  -7 4235.78   75.02
  -1  -2  -7 3996.26   73.47
  -1  -2  -7 4403.46   75.32
  -1   2  -7 4042.56   73.54
  -1   2  -7 4052.80   73.76
  -1   2  -7 4034.14   73.95
   1  -2   7 4017.16   73.40
   1   2   7 3995.90   73.92
  -1   2  -8  197.69   12.42
   1  -2   8  198.54   10.25
  -1   2  -8  202.82   12.56
  -1   2  -8  191.22   12.03
   1  -2   8  210.33    6.72
   1   2   8  210.08    6.82
   1  -2   8  203.27   11.34
  -1   2  -8  186.65   11.89
   1  -2   8  206.08    6.70
   1  -2   8  194.01   11.14
   1  -2   8  208.12    6.81
   1  -2   8  196.71    6.66
   1   2   8  185.45    6.42
  -1  -2  -8  194.14    6.86
   1   2   8  213.17    7.11
  -1  -2  -8  213.82    7.84
  -1   2  -8  201.07    6.92
  -1  -2  -8  200.39    7.61
  -1  -2  -8  204.99    6.83
  -1   2  -8  202.36    6.79
   1   2   8  208.99    7.06
  -1   2  -8  202.30    7.05
   1  -2   8  212.09    6.78
   1  -2   9  833.11   18.78
   1   2   9  806.23   18.78
   1  -2   9  843.17   18.80
   1  -2   9  866.52   26.05
   1  -2   9  852.90   18.94
   1  -2   9  820.41   18.80
   1  -2   9  780.47   18.60
   1   2   9  833.67   19.23
  -1  -2  -9  824.33   19.20
  -1  -2  -9  864.14   20.68
  -1  -2  -9  830.28   18.93
  -1   2  -9  785.04   18.64
  -1  -2  -9  877.10   20.86
  -1   2  -9  824.63   19.06
   1   2   9  863.92   18.41
   1   2   9  853.50   19.31
  -1   2  -9  776.28   19.04
   1  -2   9  851.48   18.84
   1   2  10  966.93   22.18
   1  -2  10  995.90   22.21
   1  -2  10 1036.52   22.41
  -1  -2 -10  998.83   22.56
   1   2  10 1004.73   22.66
   1  -2  10  975.74   22.07
   1  -2  10  933.69   21.84
  -1  -2 -10 1014.22   24.43
  -1   2 -10  955.82   22.25
  -1  -2 -10 1027.93   22.50
  -1  -2 -10  993.12   24.40
   1   2  10 1013.23   21.66
   1  -2  10 1015.56   22.17
   1   2  10  980.60   22.54
  -1   2 -10  919.51   22.45
   1   2  11 1381.90   29.95
   1  -2  11 1336.12   29.71
   1  -2  11 1423.55   29.96
  -1  -2 -11 1415.12   30.42
   1   2  11 1484.45   30.63
   1  -2  11 1379.25   29.80
   1  -2  11 1323.21   29.57
  -1  -2 -11 1408.78   30.18
  -1  -2 -11 1383.11   32.57
  -1   2 -11 1339.23   29.82
  -1  -2 -11 1398.00   32.51
  -1   2 -11 1343.03   30.34
   1   2  11 1421.98   30.42
   1  -2  11 1398.85   29.67
   1  -2  12   15.12    2.09
   1   2  12   17.02    2.24
   1  -2  12   15.88    2.15
   1  -2  12   15.56    2.10
   1   2  12   15.45    2.17
  -1  -2 -12   15.11    2.16
  -1  -2 -12   15.51    2.69
  -1   2 -12   15.23    2.20
  -1  -2 -12   15.78    2.64
  -1  -2 -12   14.13    2.03
   1  -2  12   17.59    2.20
   1   2  12   15.82    2.23
   1  -2  13 1213.78   27.63
   1  -2  13 1054.90   27.14
  -1  -2 -13 1180.59   27.99
   1  -2  13 1186.06   27.34
   1   2  13 1161.45   27.56
  -1   2 -13 1111.90   27.14
  -1  -2 -13 1153.91   27.57
   1   2  13 1161.15   27.73
   1  -2  13 1222.35   27.28
   1  -2  14  583.55   17.20
   1  -2  14  546.14   16.72
   1   2  14  577.53   17.39
  -1  -2 -14  559.71   17.36
  -1  -2 -14  596.84   17.58
  -1   2 -14  538.76   16.94
   1  -2  14  593.08   16.99
   1   2  14  575.88   17.60
   1  -2  15  218.90    9.94
   1   2  15  219.62   10.16
   1  -2  15  218.28    9.66
   1   2  15  221.69   10.05
  -1  -2 -15  206.22   10.03
  -1   2 -15  189.47    9.40
  -1  -2 -15  206.75    9.81
  -1   2 -16   41.20    4.33
  -1  -2 -16   41.59    4.34
  -1   2 -16   51.41    4.88
  -1  -2 -16   46.75    4.27
   1   2  16   48.03    4.16
   1  -2  16   37.94    4.17
   1   2  16   44.21    4.58
   1  -2  16   40.75    4.24
  -1  -2 -16   42.80    4.59
   1   2  16   42.86    4.08
   1   2  16   40.79    4.22
  -1  -2 -16   45.81    4.68
  -1   2 -17  750.76   23.16
  -1  -2 -17  721.55   22.94
  -1  -2 -17  768.02   21.40
   1   2  17  737.34   20.98
   1   2  17  786.97   21.08
   1  -2  17  743.00   23.24
   1   2  17  753.74   23.44
   1  -2  17  785.66   22.74
  -1  -2 -17  717.96   20.82
  -1  -2 -17  805.10   23.21
  -1   2 -17  692.01   21.02
  -1   2 -17  771.12   21.37
   1   2  17  765.01   21.47
   1   2  17  742.93   22.96
  -1   2 -18  159.84    9.79
  -1  -2 -18  147.53    9.49
   1   2  18  181.65    8.65
   1   2  18  184.99    8.54
  -1  -2 -18  180.94    8.78
   1  -2  18  180.83    9.88
   1   2  18  172.24   10.20
  -1  -2 -18  179.35    9.39
  -1   2 -18  189.68    8.96
  -1   2 -18  165.34    8.52
   1   2  18  172.79    8.64
   1   2  18  148.40    9.32
   1  -2  19  194.11   10.80
   1   2  19  186.12   11.15
   1   2  19  213.66    9.70
  -1   2 -19  201.04    9.44
  -1  -2 -19  201.53    9.95
  -1   2 -19  222.95    9.80
   1   2  19  234.86    9.82
   1   2  19  224.86    9.49
  -1  -2 -19  235.39   10.16
  -1   2 -20   30.15    3.33
   1   2  20   30.52    3.45
  -1  -2 -20   24.35    3.21
   1  -2  20   29.25    3.32
  -1   2 -20   28.98    3.30
   1   2  20   30.36    3.24
   1   2  20   28.21    3.20
  -1  -2 -20   29.47    3.44
   1   2  21  614.21   17.96
  -1   2 -21  609.70   17.89
  -1   2 -21  638.34   17.89
   1  -2  21  650.64   18.11
   1   2  21  641.76   17.73
   1   2  21  643.39   17.84
  -1  -2 -22  105.61    5.98
   1  -2  22  113.82    6.16
   1   2  22  111.77    6.22
  -1  -2 -22   97.07    5.88
  -1   2 -22  108.48    6.05
  -1   2 -22  111.42    6.00
   1   2  22  122.20    6.54
   1   2  22  102.01    5.81
   1   2  22  113.56    6.02
   1   2  23    6.12    1.50
  -1   2 -23    3.67    1.03
  -1  -2 -23    6.71    1.58
  -1  -2 -23    7.16    1.53
   1  -2  23    4.05    1.09
   1   2  23    5.55    1.33
  -1  -2 -24  114.83    5.41
  -1   2 -24  121.42    5.48
  -1  -2 -24  102.02    5.24
   1  -2  24  104.44    5.13
   1   2  24  114.53    5.47
   1  -2  24  114.25    5.42
   1   2  24  113.92    5.45
  -1   2 -25  188.45    6.52
  -1  -2 -25  181.79    6.45
   1  -2  25  190.98    6.71
   1   2  25  179.06    6.56
   1  -3 -26  228.74    7.52
  -1   3  26  237.19    7.75
  -1   3  25   56.77    3.81
   1  -3 -25   52.67    3.64
  -1  -3  25   55.00    3.64
   1   3 -25   61.02    4.01
   1   3 -25   57.77    3.68
   1   3 -24  140.01    6.84
  -1   3  24  141.05    6.74
   1   3 -24  134.46    6.31
  -1  -3  24  131.70    6.38
   1  -3 -24  127.11    6.42
  -1   3  24  135.36    6.29
  -1   3  24  133.89    6.41
  -1  -3  23   19.37    2.50
   1  -3 -23   18.48    2.64
  -1   3  23   19.30    2.59
   1   3 -23   17.38    2.34
   1   3 -23   23.01    2.89
  -1   3  23   20.54    2.50
  -1   3  23   20.57    2.56
   1  -3 -23   19.37    2.59
  -1   3  22  790.37   21.33
   1   3 -22  797.90   21.88
   1   3 -22  804.91   20.67
  -1   3  22  794.21   20.36
  -1   3  22  815.03   21.00
  -1  -3  22  729.32   19.96
   1  -3 -22  788.15   20.84
  -1   3  21   17.74    2.57
  -1   3  21   16.11    2.35
   1  -3 -21   19.00    3.06
   1   3 -21   20.52    2.68
  -1   3  21   19.40    2.93
   1   3 -21   17.27    2.72
   1  -3 -21   16.37    2.36
   1  -3 -21   16.48    2.44
   1  -3 -20  119.41    6.84
   1   3 -20  129.62    7.07
  -1   3  20  131.28    7.52
   1  -3 -20  132.82    7.06
   1  -3 -20  129.15    8.00
   1   3 -20  129.00    7.85
  -1   3  20  123.85    6.77
  -1   3  20  128.79    7.16
   1   3 -19  110.00    7.92
   1  -3 -19   95.66    7.41
   1  -3 -19  130.07    7.06
  -1   3  19  123.14    7.00
  -1   3  19  119.66    6.61
  -1   3  19  110.53    8.58
  -1  -3  19  123.06    8.09
   1  -3 -19  122.12    6.85
   1   3 -19  121.43    6.74
   1   3 -19  125.64    7.81
   1  -3 -19  139.10    8.33
  -1   3  19  121.97    7.29
   1   3 -19  131.55    7.15
  -1   3  19  113.98    8.48
   1  -3 -19  115.56    8.39
  -1  -3  19  103.72    7.80
   1  -3 -18  950.59   28.13
   1   3 -18 1032.68   28.95
  -1  -3  18  944.86   28.08
  -1   3  18 1067.16   26.36
   1   3 -18 1078.23   28.64
   1  -3 -18 1029.60   26.21
  -1   3  18 1071.37   26.55
  -1   3  18 1034.61   25.72
  -1  -3  18 1102.28   28.63
  -1   3  18  986.83   29.81
  -1   3  18 1022.69   26.81
   1   3 -18 1037.15   28.34
   1   3 -18 1109.75   26.78
  -1   3  18 1064.47   27.42
   1  -3 -18 1072.11   28.47
   1   3 -18 1035.38   25.98
  -1   3  18 1086.55   30.10
   1  -3 -18  990.39   25.94
  -1  -3  18 1046.45   29.30
   1  -3 -18 1077.24   29.71
   1  -3 -17    5.45    1.77
   1   3 -17    5.84    1.71
  -1  -3  17    5.76    1.68
  -1   3  17    8.36    1.79
   1   3 -17    6.36    1.79
   1  -3 -17    5.22    1.43
  -1   3  17    8.46    1.92
  -1   3  17    6.88    1.57
  -1   3  17    6.35    2.04
  -1  -3  17    6.84    1.69
   1   3 -17    8.43    2.07
  -1   3  17    7.42    1.97
   1  -3 -17    7.25    1.87
   1  -3 -17    7.60    1.99
   1   3 -17    8.66    1.91
  -1   3  17    5.85    1.59
   1  -3 -17    7.35    1.72
  -1  -3  17    8.46    2.18
  -1  -3  16  254.68   10.98
  -1   3  16  253.94   11.58
   1  -3 -16  255.07   11.37
  -1  -3  16  265.96   11.55
   1   3 -16  244.43   11.13
   1  -3 -16  247.65   10.99
  -1   3  16  261.28   11.89
  -1  -3  16  258.87   10.78
  -1  -3  15   61.65    5.01
  -1  -3  15   73.92    5.50
   1  -3 -15   85.19    5.88
  -1   3  15   77.06    5.80
  -1  -3  15   78.17    5.72
  -1  -3  15   80.68    5.77
   1  -3 -15   81.69    5.62
   1   3 -15   72.34    5.46
  -1   3  15   87.04    6.07
  -1  -3  15   73.06    5.17
  -1  -3  14 1341.24   31.16
  -1  -3  14 1380.02   31.64
  -1   3  14 1405.19   32.18
  -1  -3  14 1398.65   31.75
   1  -3 -14 1326.43   31.33
   1   3 -14 1333.85   31.33
   1  -3 -14 1374.20   31.13
  -1   3  14 1373.95   31.90
  -1  -3  14 1300.92   30.20
  -1  -3  13    3.89    1.21
  -1  -3  13    3.66    1.09
  -1   3  13    2.37    0.87
   1  -3 -13    4.17    1.36
  -1  -3  13    2.41    1.04
  -1   3  13    3.13    1.29
  -1  -3  13    2.07    1.00
   1   3 -13    3.14    1.12
   1  -3 -13    2.54    1.05
  -1  -3  13    2.61    1.02
  -1   3  13    3.86    1.24
  -1  -3  12  290.35   10.17
  -1  -3  12  309.05   10.30
  -1   3  12  286.25   10.16
  -1  -3  12  319.09   10.88
   1  -3 -12  298.66   10.53
  -1  -3  12  318.84   10.93
  -1   3  12  311.71   10.96
   1  -3 -12  320.87   10.42
   1   3 -12  312.25   10.63
  -1   3  12  323.11   10.93
   1   3 -12  299.91   10.47
  -1  -3  11    3.56    1.04
  -1  -3  11    2.19    0.93
  -1   3  11    2.54    0.97
   1  -3 -11    2.54    0.84
  -1   3  11    3.81    1.11
  -1  -3  11    2.76    1.06
  -1  -3  11    2.14    0.63
   1  -3 -11    3.98    1.00
   1   3 -11    4.02    1.10
   1   3 -11    4.40    1.13
  -1   3  11    4.62    1.15
  -1  -3  10 2222.14   43.13
  -1  -3  10 2075.50   41.52
   1  -3 -10 2068.97   41.88
  -1   3  10 2144.08   42.53
  -1  -3  10 2147.61   42.50
  -1  -3  10 2106.98   42.37
  -1   3  10 2052.42   41.72
  -1  -3  10 2112.49   43.45
   1  -3 -10 2188.06   41.55
   1  -3 -10 2142.16   41.61
   1   3 -10 2135.30   41.92
   1  -3 -10 2146.91   41.65
   1  -3 -10 2031.92   42.36
   1  -3 -10 1985.12   42.11
   1   3 -10 2068.88   41.86
  -1   3  10 2198.16   42.26
  -1  -3   9  274.23    9.33
  -1  -3   9  257.33    8.38
  -1  -3   9  265.12   12.41
  -1  -3   9  287.14    9.96
  -1   3   9  288.19    8.92
  -1   3   9  295.30    9.26
   1  -3  -9  279.95    8.86
  -1  -3   9  306.76    9.46
  -1  -3   9  297.68    9.36
   1  -3  -9  268.97    8.75
   1   3  -9  298.30    8.95
   1  -3  -9  271.86    8.53
   1  -3  -9  270.00    8.82
   1  -3  -9  288.28    8.53
   1  -3  -9  267.59    8.48
  -1   3   9  298.62    9.14
   1   3  -9  293.68    8.99
  -1  -3   8 2895.69   54.50
   1   3  -8 2765.03   60.30
  -1  -3   8 2930.69   60.68
  -1  -3   8 3033.50   54.92
  -1  -3   8 2977.93   63.52
   1   3  -8 2798.00   60.41
  -1  -3   8 3010.23   54.31
  -1   3   8 2772.01   53.80
  -1   3   8 2916.95   54.28
   1  -3  -8 2783.89   53.68
  -1  -3   8 2746.96   55.57
   1  -3  -8 2853.82   53.14
   1   3  -8 2971.75   53.72
   1  -3  -8 2785.35   53.65
   1  -3  -8 2858.48   53.40
   1  -3  -8 2774.51   53.54
   1  -3  -8 2826.49   53.37
   1   3  -8 2973.47   53.93
  -1   3   8 2885.20   53.97
  -1  -3   7  426.94   10.75
   1   3  -7  460.41   14.81
   1  -3  -7  409.79   16.45
  -1  -3   7  416.29   11.32
  -1  -3   7  421.48    9.91
   1   3  -7  411.48   16.89
   1  -3  -7  401.10   16.34
   1   3  -7  423.36   17.12
  -1  -3   7  400.89   10.69
  -1  -3   7  396.53   16.48
  -1  -3   7  426.74   16.11
   1   3  -7  458.56   14.80
  -1  -3   7  403.74   16.59
  -1   3   7  406.13   16.14
  -1  -3   7  444.02   15.00
  -1   3   7  406.05   10.86
  -1   3   7  414.02   11.10
   1  -3  -7  393.89   10.66
  -1  -3   7  376.30   11.85
   1  -3  -7  413.03   10.46
   1  -3  -7  400.40   10.51
   1   3  -7  415.46   10.57
   1  -3  -7  402.07   10.59
   1  -3  -7  415.39   10.48
   1  -3  -7  394.87   10.12
  -1   3   7  404.36   10.70
   1   3  -7  436.45   10.80
  -1  -3   6 4368.13   80.68
   1  -3  -6 4669.64   89.22
   1   3  -6 4546.57   90.26
   1  -3  -6 4685.62   89.34
  -1  -3   6 4420.30   89.76
  -1   3   6 4359.42   88.46
  -1  -3   6 4436.23   89.76
  -1  -3   6 4542.13   80.73
   1   3  -6 4514.99   90.18
  -1  -3   6 4770.99   89.14
  -1  -3   6 4628.12   86.93
  -1  -3   6 4510.47   79.90
  -1   3   6 4394.25   81.06
   1  -3  -6 4217.88   80.83
  -1   3   6 4501.01   81.64
   1  -3  -6 4400.37   80.72
   1   3  -6 4694.40   80.90
   1  -3  -6 4393.08   80.49
   1  -3  -6 4410.15   80.13
   1  -3  -6 4444.35   80.51
   1  -3  -6 4407.95   80.82
   1   3  -6 4574.30   80.90
  -1  -3   5  215.50   10.23
   1  -3  -5  220.23    9.74
   1   3  -5  231.27   10.57
  -1  -3   5  214.13   10.21
  -1  -3   5  228.81    9.39
   1  -3  -5  234.32   10.03
  -1  -3   5  236.61    6.51
  -1   3   5  219.10    9.76
  -1  -3   5  227.69    9.87
   1   3  -5  206.70    7.24
   1   3  -5  229.39   10.53
   1   3  -5  209.32    7.27
  -1   3   5  227.63    7.02
  -1   3   5  216.61    6.65
   1  -3  -5  215.51    6.26
   1  -3  -5  226.48    6.54
  -1   3   5  218.59    6.30
   1  -3  -5  217.44    6.29
   1  -3  -5  224.85    6.49
   1   3  -5  219.66    6.36
   1   3  -5  217.03    6.42
   1   3  -5  215.59    6.99
  -1   3   4 1913.56   37.86
  -1  -3   4 2037.84   44.54
  -1  -3   4 2006.37   44.39
  -1  -3   4 2118.81   38.21
  -1   3   4 2034.05   43.23
  -1  -3   4 2106.40   37.54
  -1  -3   4 1970.74   42.50
   1  -3  -4 2173.97   43.35
   1  -3  -4 2140.99   39.12
   1  -3  -4 2072.16   43.04
   1  -3  -3  815.61   19.33
  -1   3   3  737.06   19.18
   1  -3  -3  783.31   17.33
   1  -3  -3  789.21   19.15
  -1  -3   3  722.97   19.02
  -1  -3   3  759.29   20.53
   1  -3  -3  725.79   19.43
  -1  -3   3  733.42   20.33
  -1   3   2 4783.08   88.74
  -1  -3   2 4955.47   89.34
   1   3  -2 4754.88   90.30
   1  -3  -2 4845.13   83.14
   1  -3  -2 4801.46   89.21
   1  -3  -1    1.68    0.76
  -1  -3   1    1.55    0.43
   1   3  -1    1.27    0.93
   1  -3  -1    1.76    0.33
  -1   3   1    1.26    0.66
  -1  -3   1    1.74    0.44
  -1  -3   1    1.25    0.72
   1   3  -1    1.37    0.36
  -1  -3   0 1136.61   22.37
  -1  -3   0 1211.63   25.79
  -1  -3   0 1266.88   24.58
   1   3   0 1262.27   24.53
  -1   3   0 1273.78   26.40
   1  -3   0 1269.61   26.55
   1   3   0 1269.19   27.81
  -1  -3   0 1259.08   24.55
   1  -3   0 1175.33   23.84
  -1  -3   0 1274.20   27.07
   1  -3   0 1295.63   22.57
  -1  -3  -1  549.42   13.62
   1  -3   1  579.18   13.51
  -1  -3  -1  555.32   13.21
  -1  -3  -1  532.66   11.50
  -1   3  -1  550.05   14.67
   1  -3   1  561.22   14.49
   1  -3   1  562.24   13.40
   1  -3   1  543.15   15.29
   1  -3   1  540.82   15.25
  -1  -3  -1  563.81   13.69
   1  -3   1  537.03   11.06
   1   3   1  530.01   13.55
   1   3   1  535.28   15.07
  -1   3  -2  843.00   18.36
   1  -3   2  981.86   18.22
  -1  -3  -2  975.28   21.79
  -1  -3  -2  963.38   21.75
  -1  -3  -2  948.74   19.52
  -1  -3  -2  947.27   18.45
   1   3   2  918.96   22.42
   1  -3   2  985.95   20.88
   1  -3   2  960.72   20.78
   1  -3   2  885.72   23.61
   1  -3   2  994.59   22.59
   1  -3   2  882.73   23.58
  -1   3  -2  918.39   23.70
  -1   3  -3  636.17   14.37
  -1   3  -3  612.53   13.89
   1  -3   3  676.03   16.78
   1  -3   3  703.20   19.05
  -1   3  -3  716.31   18.05
  -1  -3  -3  681.95   17.94
   1  -3   3  724.10   20.15
  -1   3  -3  666.95   19.41
   1  -3   3  670.21   13.73
  -1   3  -3  705.39   17.97
   1  -3   3  672.11   16.75
  -1  -3  -3  698.89   18.06
  -1  -3  -3  662.66   13.83
  -1   3  -3  662.22   19.34
   1  -3   3  697.96   19.92
  -1  -3  -3  668.66   14.03
   1   3   3  653.65   17.40
   1   3   3  642.76   13.97
  -1  -3  -4 3511.02   67.80
   1  -3   4 3380.48   67.57
   1  -3   4 3546.17   66.18
  -1  -3  -4 3534.22   60.24
  -1   3  -4 3530.89   67.60
  -1   3  -4 3403.39   70.94
   1   3   4 3291.29   65.87
  -1  -3  -4 3372.32   70.84
  -1  -3  -4 3506.63   67.78
   1  -3   4 3609.41   66.35
   1  -3   4 3841.76   71.78
   1  -3   4 3653.81   61.45
  -1  -3  -4 3249.91   70.42
  -1  -3  -4 3448.81   61.22
  -1   3  -4 3383.34   70.85
  -1   3  -4 3590.34   67.76
   1  -3   4 3361.27   67.52
   1   3   4 3304.58   62.45
  -1  -3  -4 3291.97   62.17
  -1  -3  -4 3223.96   61.71
  -1   3  -4 3345.10   61.54
  -1  -3  -4 3371.53   61.95
  -1   3  -4 3353.82   62.01
  -1  -3  -4 3402.56   62.08
   1   3   4 3281.02   62.87
  -1   3  -4 3413.27   62.11
   1   3   4 3460.49   61.55
   1  -3   5   13.59    2.78
  -1  -3  -5   12.59    2.71
   1  -3   5   12.41    1.28
  -1   3  -5   14.02    3.09
  -1   3  -5   15.95    2.74
   1  -3   5   12.32    2.11
   1  -3   5   13.87    1.31
  -1  -3  -5   12.45    1.24
   1   3   5   11.06    1.86
   1  -3   5   10.40    1.99
   1  -3   5   13.26    2.20
   1  -3   5   16.26    2.42
   1  -3   5   12.15    1.22
  -1   3  -5   13.70    2.98
  -1  -3  -5   10.31    2.08
  -1  -3  -5   12.68    2.82
  -1   3  -5   12.92    2.33
  -1  -3  -5   12.87    2.36
   1   3   5   14.01    1.41
  -1  -3  -5   11.86    1.45
   1   3   5   18.05    1.78
  -1  -3  -5   12.69    1.39
  -1   3  -5   12.16    1.42
  -1   3  -5   12.58    1.32
  -1  -3  -5   11.66    1.40
  -1  -3  -5   12.77    1.45
   1   3   5   12.47    1.56
  -1   3  -5   13.59    1.52
   1   3   5   12.65    1.31
   1   3   6  302.68   11.13
   1  -3   6  317.34    8.73
   1  -3   6  363.42   15.71
   1  -3   6  294.10   12.45
  -1  -3  -6  305.54   15.05
  -1   3  -6  328.86   14.27
  -1   3  -6  340.96   16.19
  -1   3  -6  349.29   14.64
   1  -3   6  337.75   13.41
  -1  -3  -6  303.69   13.42
   1  -3   6  330.09   13.16
  -1   3  -6  332.95   16.04
   1  -3   6  344.07   13.38
  -1  -3  -6  315.30   13.64
  -1  -3  -6  313.00   15.27
   1  -3   6  325.42    8.55
   1  -3   6  356.34    8.91
   1  -3   6  319.35   12.89
   1   3   6  356.82    9.64
  -1  -3  -6  338.48    9.24
  -1  -3  -6  328.76    9.41
   1  -3   6  304.56    8.58
   1   3   6  334.30    9.04
   1  -3   6  311.87    8.67
  -1  -3  -6  316.99    8.62
  -1   3  -6  321.42    8.78
  -1   3  -6  331.34    9.23
  -1  -3  -6  335.02    9.31
  -1  -3  -6  341.12    9.42
   1   3   6  329.90    9.67
  -1   3  -6  342.74    9.42
   1   3   6  359.75    8.89
   1  -3   7  804.76   16.73
   1  -3   7  737.23   23.32
  -1   3  -7  747.03   25.45
   1  -3   7  799.79   23.93
   1  -3   7  838.74   24.20
  -1   3  -7  713.13   26.34
  -1   3  -7  728.06   26.50
  -1   3  -7  751.93   25.50
   1  -3   7  786.85   17.08
   1  -3   7  800.48   16.96
   1  -3   7  795.72   23.91
   1  -3   7  706.38   23.03
   1  -3   7  776.54   17.04
  -1  -3  -7  724.58   17.70
   1  -3   7  737.02   16.96
   1   3   7  781.92   17.30
   1  -3   7  699.08   16.76
  -1  -3  -7  774.99   17.49
   1   3   7  765.19   17.71
  -1  -3  -7  781.19   17.96
  -1  -3  -7  763.03   16.95
  -1  -3  -7  776.30   18.02
  -1   3  -7  752.19   16.95
  -1   3  -7  802.16   17.63
  -1   3  -7  770.22   17.68
   1   3   7  749.82   17.86
   1   3   7  810.84   17.03
   1  -3   8 3341.37   74.08
   1  -3   8 3545.56   64.07
   1  -3   8 3622.92   74.37
   1  -3   8 3397.11   74.24
   1  -3   8 3609.25   63.98
  -1   3  -8 2985.94   77.26
  -1   3  -8 2965.12   77.15
   1  -3   8 3501.26   63.89
   1   3   8 3350.63   63.87
  -1  -3  -8 3288.13   65.18
   1  -3   8 3404.64   63.99
  -1  -3  -8 3531.36   64.52
   1   3   8 3453.99   64.73
   1  -3   8 3476.50   64.10
  -1  -3  -8 3422.59   64.00
  -1   3  -8 3345.24   63.68
  -1  -3  -8 3544.13   65.55
  -1   3  -8 3510.14   64.70
  -1  -3  -8 3652.04   65.63
   1   3   8 3431.85   64.85
   1  -3   8 3522.98   63.90
  -1   3  -8 3526.21   64.87
   1   3   8 3598.30   63.80
   1  -3   9  620.43   15.47
   1  -3   9  612.12   15.18
   1  -3   9  590.84   22.63
   1  -3   9  627.24   15.40
  -1  -3  -9  633.53   15.87
   1   3   9  610.52   15.27
   1  -3   9  635.19   15.45
   1   3   9  628.17   16.00
  -1  -3  -9  659.16   17.07
  -1   3  -9  645.26   15.98
  -1   3  -9  573.52   15.04
  -1  -3  -9  673.43   17.27
  -1  -3  -9  621.05   15.45
   1   3   9  641.02   16.19
   1  -3   9  644.88   15.46
  -1   3  -9  635.06   16.20
   1   3   9  640.79   15.28
   1  -3  10   85.15    4.61
   1  -3  10   88.92    4.62
   1  -3  10   80.29    4.45
   1  -3  10   84.32    8.21
  -1  -3 -10   83.05    4.68
   1  -3  10   79.22    4.44
   1   3  10   76.83    4.64
   1  -3  10   74.15    4.26
  -1  -3 -10   83.19    5.23
  -1  -3 -10   84.72    5.31
  -1  -3 -10   80.50    4.50
  -1   3 -10   76.01    4.60
  -1   3 -10   86.77    4.93
   1   3  10   82.89    4.81
   1   3  10   78.03    4.25
   1  -3  10   78.03    4.36
   1  -3  11   21.79    2.41
   1  -3  11   21.75    2.44
   1  -3  11   21.78    2.42
   1  -3  11   22.56    2.44
   1   3  11   18.70    2.40
   1  -3  11   21.03    2.31
  -1  -3 -11   21.91    2.46
  -1  -3 -11   19.64    2.29
  -1   3 -11   20.25    2.41
  -1  -3 -11   23.18    2.91
  -1  -3 -11   20.65    2.70
   1  -3  11   18.81    2.17
  -1   3 -11   17.71    2.28
   1   3  11   22.30    2.23
   1   3  11   20.77    2.56
   1  -3  12 3403.50   64.65
   1  -3  12 3148.02   64.66
   1  -3  12 3424.74   64.54
   1  -3  12 3383.30   64.63
   1   3  12 3429.27   65.52
  -1  -3 -12 3401.03   65.21
  -1  -3 -12 3330.79   68.08
  -1  -3 -12 3345.93   67.87
  -1  -3 -12 3339.29   64.91
  -1   3 -12 3233.93   64.89
   1  -3  12 3505.74   64.66
   1   3  12 3306.98   65.40
  -1   3 -12 3113.88   65.12
   1  -3  13  393.98   13.60
   1  -3  13  427.22   13.61
  -1  -3 -13  416.79   13.78
   1   3  13  427.55   14.03
   1  -3  13  406.00   13.20
  -1  -3 -13  412.73   13.63
  -1   3 -13  399.92   13.62
   1  -3  13  432.43   13.48
   1   3  13  404.49   13.94
   1  -3  14  175.77    8.99
   1  -3  14  212.62    9.38
  -1  -3 -14  198.96    9.31
   1   3  14  199.18    9.35
  -1   3 -14  200.38    9.32
  -1  -3 -14  191.35    9.07
   1  -3  14  211.66    9.13
   1   3  14  194.24    9.49
   1  -3  15   25.12    3.24
   1   3  15   23.15    3.31
   1  -3  15   21.07    2.88
  -1  -3 -15   23.03    3.25
   1   3  15   24.14    3.21
  -1  -3 -15   21.44    2.96
  -1   3 -15   21.65    3.03
  -1   3 -16 1376.76   34.14
  -1  -3 -16 1238.04   32.94
  -1  -3 -16 1318.24   32.00
   1   3  16 1378.48   31.58
   1   3  16 1356.51   31.93
   1  -3  16 1357.80   33.75
   1  -3  16 1417.01   33.42
   1   3  16 1306.60   34.24
  -1   3 -16 1256.63   32.12
  -1   3 -16 1342.35   32.20
  -1  -3 -16 1443.99   33.99
   1   3  16 1251.90   31.76
   1   3  16 1347.10   33.90
  -1  -3 -16 1439.58   34.68
  -1   3 -17   41.69    4.70
  -1  -3 -17   58.20    4.93
   1   3  17   42.25    4.01
   1   3  17   44.18    4.07
   1  -3  17   34.20    4.23
   1   3  17   39.98    4.81
   1  -3  17   49.15    4.84
  -1   3 -17   40.05    4.19
   1   3  17   40.36    4.07
  -1   3 -17   43.70    4.13
  -1  -3 -17   40.43    4.34
  -1  -3 -17   42.87    4.73
   1   3  17   40.21    4.62
  -1   3 -18   37.09    4.62
  -1  -3 -18   28.11    3.41
   1  -3  18   28.70    3.79
   1   3  18   32.04    4.41
  -1   3 -18   35.44    3.71
  -1  -3 -18   31.50    3.87
   1   3  18   27.49    3.34
  -1   3 -18   34.78    3.79
   1   3  18   27.68    3.89
   1   3  18   27.40    3.12
   1   3  18   29.83    3.35
   1   3  19    3.19    1.12
   1   3  19    3.40    1.08
  -1  -3 -19    5.33    1.59
  -1   3 -19    4.34    1.44
  -1   3 -19    4.68    1.22
  -1  -3 -19    8.51    2.01
   1   3  19    5.95    1.70
   1   3  20  578.24   17.82
   1   3  20  568.95   17.10
   1   3  20  579.31   16.91
  -1  -3 -20  629.92   18.16
  -1   3 -20  576.32   17.45
   1   3  20  558.46   17.27
  -1  -3 -20  533.81   17.47
  -1   3 -20  589.27   17.40
   1   3  21   18.24    2.46
   1   3  21   19.90    2.72
   1   3  21   22.26    2.70
  -1  -3 -21   23.00    2.95
   1   3  21   20.39    2.79
   1  -3  21   16.44    2.34
  -1   3 -21   19.97    2.69
  -1  -3 -21   16.67    2.52
  -1   3 -21   17.56    2.44
   1   3  22  359.28   12.28
   1   3  22  356.33   11.78
  -1   3 -22  368.60   12.13
   1   3  22  375.81   12.43
  -1   3 -22  371.94   12.22
   1  -3  22  364.69   11.98
  -1  -3 -22  325.21   11.86
   1   3  23   18.63    2.27
   1   3  23   23.15    2.58
  -1   3 -23   18.72    2.21
   1   3  23   17.58    2.31
  -1  -3 -23   18.92    2.27
  -1  -3 -23   19.42    2.37
  -1   3 -23   19.35    2.31
   1  -3  23   18.11    2.20
   1   3  24  285.17    9.12
   1   3  24  317.34    9.80
   1  -3  24  265.18    8.87
  -1   3 -24  312.17    9.44
  -1  -3 -24  268.21    9.19
  -1  -3 -24  288.71    9.25
   1  -3  25    3.55    0.91
   1   3  25    2.73    0.87
  -1   3 -25    3.83    0.85
  -1  -3 -25    2.94    0.73
   1   3  25    1.28    0.65
  -1   4  25   13.54    1.80
   1   4 -25   13.53    1.83
  -1  -4  25   12.61    1.64
   1  -4 -25   12.59    1.74
   1   4 -25   11.65    1.66
  -1   4  24   21.35    2.34
  -1   4  24   21.00    2.42
   1   4 -24   18.73    2.20
   1   4 -24   21.40    2.51
  -1  -4  24   18.81    2.24
   1  -4 -24   14.03    2.01
  -1   4  23  475.41   13.95
  -1   4  23  469.88   14.28
   1  -4 -23  487.19   14.48
  -1   4  23  488.92   14.91
   1   4 -23  476.98   14.17
   1   4 -23  493.45   15.01
  -1   4  22   13.19    2.12
  -1   4  22   18.32    2.41
   1  -4 -22   12.76    2.18
   1   4 -22   17.09    2.40
  -1   4  22   15.46    2.42
   1   4 -22   14.38    2.41
   1  -4 -22   14.50    2.43
  -1   4  21   94.14    5.67
  -1   4  21   90.37    5.85
  -1   4  21   93.60    6.28
   1   4 -21  100.21    6.56
   1   4 -21   95.54    5.89
   1  -4 -21   95.86    6.49
   1  -4 -21   92.01    5.83
  -1   4  20  654.64   19.13
  -1   4  20  636.78   18.49
  -1   4  20  673.72   19.24
   1   4 -20  680.73   19.31
   1   4 -20  692.36   20.71
  -1   4  20  672.95   20.11
   1  -4 -20  709.67   21.09
   1  -4 -20  662.20   19.08
  -1   4  19  642.51   18.82
  -1   4  19  635.59   18.31
   1  -4 -19  621.60   18.55
  -1  -4  19  641.95   21.18
   1   4 -19  670.42   20.56
  -1   4  19  675.15   20.04
   1  -4 -19  697.09   20.72
   1   4 -19  692.05   19.28
   1  -4 -19  602.91   21.67
  -1   4  19  632.35   22.47
   1   4 -18   47.15    5.06
   1  -4 -18   32.77    3.51
  -1   4  18   39.89    3.97
  -1   4  18   38.53    3.71
  -1  -4  18   40.70    4.47
   1   4 -18   47.61    4.22
  -1   4  18   43.79    4.44
   1   4 -18   46.12    4.13
   1   4 -18   46.03    4.69
   1  -4 -18   47.20    4.53
  -1   4  18   50.17    5.38
   1  -4 -18   46.94    5.00
  -1  -4  18   48.10    5.09
   1   4 -17  347.46   14.28
  -1  -4  17  337.30   13.74
   1  -4 -17  337.39   12.55
  -1   4  17  338.17   12.34
  -1   4  17  332.83   12.18
  -1   4  17  331.34   12.45
  -1   4  17  324.54   12.69
  -1   4  17  320.11   14.71
  -1  -4  17  333.29   13.34
   1   4 -17  341.02   12.57
  -1   4  17  345.36   13.52
   1   4 -17  347.32   12.68
   1  -4 -17  334.81   13.09
   1   4 -17  323.15   13.73
   1  -4 -17  340.37   14.02
  -1   4  17  347.46   14.71
  -1  -4  17  350.38   14.27
  -1  -4  16  298.82   12.26
  -1  -4  16  299.76   12.65
  -1   4  16  313.50   13.28
   1  -4 -16  298.34   12.57
  -1  -4  16  298.45   12.65
   1   4 -16  300.21   12.69
  -1  -4  16  297.33   11.99
  -1   4  16  302.64   13.55
  -1  -4  15  748.74   20.91
   1  -4 -15  705.53   20.55
  -1  -4  15  784.88   21.47
  -1  -4  15  752.98   21.16
  -1   4  15  732.90   21.42
   1   4 -15  708.70   20.86
   1  -4 -15  686.43   20.11
  -1  -4  15  724.10   20.05
  -1   4  15  665.65   21.19
  -1   4  15  668.56   19.29
  -1  -4  14    2.52    1.04
  -1  -4  14    2.50    1.18
  -1  -4  14    1.68    1.09
  -1   4  14    3.14    1.54
  -1  -4  14    1.09    0.79
  -1   4  14    1.23    0.60
   1  -4 -14    3.01    1.24
   1  -4 -14    2.21    0.94
   1   4 -14    0.11    0.88
  -1   4  14    1.94    1.09
  -1  -4  14    1.98    0.97
  -1  -4  13 1273.88   28.71
  -1  -4  13 1173.50   28.18
   1  -4 -13 1170.19   28.32
  -1   4  13 1192.46   28.13
  -1  -4  13 1264.37   29.14
  -1  -4  13 1240.64   29.01
  -1   4  13 1206.80   29.10
   1   4 -13 1179.45   28.48
   1  -4 -13 1206.08   27.86
   1   4 -13 1162.60   28.46
  -1   4  13 1196.03   29.34
  -1  -4  12  340.23   11.33
  -1  -4  12  361.98   12.43
  -1   4  12  341.58   11.90
  -1   4  12  330.51   11.27
  -1  -4  12  362.01   12.02
  -1  -4  12  355.45   11.95
   1  -4 -12  325.50   11.37
   1  -4 -12  330.22   11.02
   1   4 -12  336.97   11.44
   1   4 -12  338.66   11.63
  -1   4  12  317.49   11.81
  -1  -4  11   49.23    3.63
  -1  -4  11   49.50    3.97
   1  -4 -11   43.71    3.46
  -1  -4  11   49.44    3.87
  -1   4  11   49.75    3.89
  -1   4  11   45.11    3.51
  -1  -4  11   52.00    3.97
   1  -4 -11   50.95    3.60
   1   4 -11   51.79    3.76
   1  -4 -11   47.81    3.51
   1  -4 -11   46.43    3.44
   1   4 -11   48.58    3.73
  -1   4  11   47.49    3.89
  -1  -4  10  153.18    6.92
  -1  -4  10  133.49    5.96
  -1  -4  10  129.61    9.65
  -1  -4  10  149.28    6.66
  -1   4  10  141.77    6.27
  -1  -4  10  144.36    7.22
  -1   4  10  143.44    6.62
  -1  -4  10  149.46    6.71
   1  -4 -10  133.80    6.14
   1  -4 -10  142.92    5.96
   1  -4 -10  139.91    6.02
   1   4 -10  140.98    6.28
   1  -4 -10  136.98    5.98
   1  -4 -10  131.63    6.31
   1  -4 -10  140.85    6.46
  -1   4  10  137.92    6.47
   1   4 -10  146.79    6.46
  -1  -4   9 1550.32   41.31
  -1  -4   9 1729.12   34.42
  -1  -4   9 1526.85   43.24
  -1  -4   9 1624.05   33.70
   1  -4  -9 1561.03   32.89
  -1   4   9 1619.17   33.06
  -1   4   9 1626.52   33.83
  -1  -4   9 1553.20   35.04
   1  -4  -9 1572.50   33.09
   1  -4  -9 1582.88   32.20
   1   4  -9 1685.99   33.14
   1  -4  -9 1609.16   32.56
   1  -4  -9 1591.11   33.06
   1  -4  -9 1593.02   32.53
   1   4  -9 1628.41   33.27
  -1   4   9 1537.82   33.39
  -1  -4   8  363.20   15.42
  -1  -4   8  371.81   10.56
  -1  -4   8  364.78   11.11
  -1  -4   8  354.40   10.43
  -1  -4   8  377.44    9.70
  -1  -4   8  378.22   16.79
  -1  -4   8  320.93   11.49
  -1   4   8  343.68   10.21
   1  -4  -8  342.85   10.13
  -1   4   8  342.24   10.64
   1  -4  -8  354.74   10.19
   1   4  -8  362.39   10.25
   1  -4  -8  355.33    9.65
   1  -4  -8  354.04   10.27
   1  -4  -8  352.68    9.95
   1  -4  -8  350.89    9.93
   1   4  -8  366.14   10.41
  -1   4   8  331.97   10.39
  -1  -4   7  741.95   17.46
  -1  -4   7  800.54   23.93
  -1  -4   7  792.22   24.94
  -1  -4   7  794.83   16.86
  -1  -4   7  801.48   17.72
  -1   4   7  814.61   18.33
   1  -4  -7  743.37   17.40
  -1   4   7  779.73   17.63
   1   4  -7  774.82   17.39
   1  -4  -7  772.64   17.08
   1  -4  -7  767.00   17.04
   1  -4  -7  756.44   16.67
   1  -4  -7  771.85   17.54
   1  -4  -7  766.65   17.43
  -1   4   7  681.32   17.52
   1   4  -7  783.94   17.53
  -1  -4   6  214.11    7.34
  -1  -4   6  203.74   10.20
  -1  -4   6  199.37   11.25
  -1   4   6  187.69   10.60
   1   4  -6  199.76    6.72
  -1  -4   6  178.98   10.75
   1   4  -6  203.16    6.77
  -1  -4   6  215.54    6.74
  -1  -4   6  207.56   10.70
   1  -4  -6  212.11   11.17
   1  -4  -6  207.75   11.10
  -1   4   6  206.35    7.15
  -1   4   6  196.12    6.63
   1  -4  -6  195.55    6.58
   1  -4  -6  202.31    6.55
   1   4  -6  178.74    5.75
   1  -4  -6  190.55    6.20
   1  -4  -6  189.05    6.21
   1  -4  -6  181.66    5.82
   1  -4  -6  208.64    6.69
   1   4  -6  211.30    6.58
   1   4  -6  195.02    6.96
   1   4  -6  192.83    6.45
  -1   4   6  161.06    6.32
  -1  -4   5 5150.09   99.84
   1  -4  -5 4947.10   89.29
  -1  -4   5 5102.46   99.70
  -1  -4   5 5210.46   97.62
   1  -4  -5 5353.77   91.98
   1  -4  -5 5445.14   99.23
  -1   4   5 5336.15   99.14
  -1  -4   5 5590.67   88.66
  -1  -4   5 5450.53   90.26
   1  -4  -5 5473.29   99.36
  -1  -4   5 5335.68   98.43
  -1   4   5 4802.63   90.07
  -1   4   5 5311.82   91.34
   1  -4  -5 4857.05   89.87
   1  -4  -5 5277.11   90.14
   1  -4  -5 5281.25   90.20
  -1   4   5 4972.08   89.72
   1  -4  -5 4951.96   89.33
   1   4  -5 4761.15   88.97
   1   4  -5 5079.21   89.64
   1   4  -5 5099.08   89.94
   1   4  -5 4873.45   91.18
  -1  -4   4 1257.30   29.75
  -1  -4   4 1212.40   30.97
  -1   4   4 1250.75   29.98
  -1  -4   4 1222.36   29.67
   1  -4  -4 1230.64   29.86
   1  -4  -4 1253.12   26.31
   1  -4  -4 1167.06   29.81
  -1  -4   4 1233.17   31.14
   1  -4  -4 1285.74   30.25
   1  -4  -4 1097.41   23.07
  -1   4   4 1208.45   24.95
   1  -4  -4 1118.42   23.64
  -1   4   4 1123.39   23.81
   1  -4  -4 1099.66   23.11
   1   4  -4 1175.15   23.21
  -1   4   4 1239.44   23.74
   1   4  -4 1279.84   25.89
   1   4  -4 1171.40   23.57
  -1  -4   3  430.37   14.36
  -1  -4   3  436.75   15.53
  -1  -4   3  441.99   14.56
   1  -4  -3  411.44   10.21
  -1   4   3  430.83   14.22
   1  -4  -3  438.27   12.78
   1  -4  -3  422.63   14.44
   1  -4  -3  451.52   14.45
   1  -4  -3  482.06   14.80
  -1  -4   3  427.02   15.39
  -1   4   3  425.51   11.53
   1  -4  -3  424.06   10.49
   1   4  -3  420.87   10.18
  -1   4   3  425.34   10.35
   1   4  -3  500.02   11.99
   1   4  -3  440.06   10.48
   1  -4  -2  628.64   11.59
   1  -4  -2  625.04   16.64
  -1  -4   2  625.61   13.22
   1  -4  -2  578.83   13.18
  -1  -4   2  620.48   12.31
  -1   4   2  594.38   16.80
  -1  -4   2  624.36   17.43
  -1  -4   2  624.01   12.31
  -1  -4   2  637.60   13.27
   1  -4  -2  581.92   17.10
   1  -4  -2  538.93   13.25
  -1   4   2  619.73   13.84
  -1   4   2  575.12   13.15
   1   4  -2  571.78   13.13
   1   4  -2  599.85   13.72
   1   4  -2  588.21   13.30
   1   4  -1 3766.42   70.79
   1  -4  -1 4150.36   69.40
  -1  -4   1 3715.74   70.07
  -1  -4   1 4170.57   71.36
  -1  -4   1 3857.36   70.23
  -1  -4   1 4126.64   75.82
   1   4  -1 4182.74   71.16
  -1   4   1 4067.63   75.32
   1  -4  -1 3906.70   71.05
   1  -4  -1 3948.19   71.17
  -1  -4   1 4162.44   71.37
   1  -4  -1 4078.58   75.71
  -1   4   1 4035.95   70.94
   1   4  -1 3853.90   71.10
   1   4  -1 4001.61   71.01
   1   4   0  702.29   15.33
  -1  -4   0  715.73   15.33
  -1  -4   0  739.18   15.44
   1  -4   0  703.35   15.92
  -1   4   0  764.65   18.76
   1  -4   0  750.67   18.76
  -1  -4   0  715.40   14.71
  -1  -4   0  713.71   14.54
   1  -4   0  767.19   15.02
  -1  -4   0  764.63   16.98
  -1  -4   0  763.84   19.86
  -1  -4   0  771.41   18.72
   1   4   0  756.43   16.92
  -1  -4   0  788.28   17.13
  -1   4   0  724.43   15.66
   1   4   0  674.29   15.17
  -1  -4  -1  248.24    6.90
  -1  -4  -1  245.44    6.84
  -1   4  -1  244.04    6.78
   1   4   1  259.52    8.83
  -1  -4  -1  245.50    8.57
   1  -4   1  251.62   10.11
   1  -4   1  261.74    9.31
   1  -4   1  252.37    9.07
  -1  -4  -1  257.69    8.74
   1  -4   1  265.29    9.23
  -1  -4  -1  251.23    9.79
   1  -4   1  240.49    9.91
  -1   4  -1  253.58    9.57
  -1   4  -1  255.33    7.23
  -1   4  -2 1191.86   24.34
  -1  -4  -2 1273.88   28.37
   1  -4   2 1305.10   28.68
   1  -4   2 1264.55   28.01
   1  -4   2 1177.18   30.09
   1  -4   2 1285.76   28.15
  -1  -4  -2 1252.96   24.25
   1  -4   2 1167.31   30.02
   1   4   2 1254.37   28.55
  -1   4  -2 1153.52   29.51
  -1  -4  -2 1285.46   28.45
  -1   4  -2 1282.40   25.02
   1  -4   3 1963.53   39.75
   1  -4   3 1973.26   39.80
   1  -4   3 1905.69   43.89
  -1  -4  -3 1925.08   40.69
   1  -4   3 1922.36   44.03
  -1  -4  -3 1886.23   40.57
   1   4   3 1932.99   41.50
  -1  -4  -3 1894.84   35.17
   1  -4   3 1991.81   40.82
   1   4   3 1795.08   36.30
  -1  -4  -3 1808.92   35.42
  -1   4  -3 1818.52   35.72
  -1   4  -3 1822.47   35.23
  -1  -4  -3 1794.52   35.47
   1   4   3 1877.01   35.18
   1   4   3 1921.26   36.97
  -1   4  -3 1825.64   35.68
  -1   4  -4  121.36    7.66
   1  -4   4  118.36    6.63
   1  -4   4  111.66    7.16
  -1  -4  -4  106.28    8.29
  -1  -4  -4  114.21    8.62
   1  -4   4  108.94    6.40
  -1  -4  -4  114.82    7.07
   1  -4   4  123.86    7.31
  -1  -4  -4  112.95    4.20
  -1  -4  -4  112.64    7.02
  -1   4  -4  124.28    7.73
   1   4   4  116.87    7.52
   1  -4   4  106.45    6.99
   1  -4   4  122.94    4.26
   1   4   4  101.88    4.66
  -1  -4  -4  108.12    4.62
  -1  -4  -4  100.40    4.24
  -1   4  -4  110.41    4.54
  -1  -4  -4  107.09    4.43
  -1   4  -4  103.75    4.21
  -1  -4  -4  112.42    4.56
   1   4   4  111.55    5.10
  -1   4  -4  109.86    4.52
   1   4   4  113.74    4.28
  -1  -4  -5 1564.82   42.72
  -1   4  -5 1569.21   40.15
   1   4   5 1638.98   40.74
   1  -4   5 1613.40   37.61
   1  -4   5 1713.49   40.44
  -1  -4  -5 1593.92   30.57
  -1   4  -5 1660.83   40.27
   1  -4   5 1626.03   37.82
  -1  -4  -5 1560.57   31.21
  -1   4  -5 1591.03   40.26
  -1  -4  -5 1600.03   39.05
   1  -4   5 1697.61   31.46
  -1  -4  -5 1622.46   39.20
  -1  -4  -5 1585.87   42.89
   1  -4   5 1629.13   37.81
  -1   4  -5 1667.11   40.31
   1  -4   5 1614.60   37.62
  -1  -4  -5 1637.59   32.36
   1   4   5 1592.68   32.48
  -1  -4  -5 1660.56   32.03
  -1  -4  -5 1648.83   32.11
  -1   4  -5 1610.62   31.54
  -1   4  -5 1606.48   32.06
  -1  -4  -5 1601.52   32.09
  -1   4  -5 1592.74   32.04
   1   4   5 1585.78   33.05
   1   4   5 1676.71   31.55
   1  -4   6 1296.20   25.81
  -1   4  -6 1234.44   35.17
   1  -4   6 1283.04   26.26
   1  -4   6 1257.80   32.82
  -1   4  -6 1224.65   35.09
   1  -4   6 1284.56   32.60
   1  -4   6 1407.98   35.01
   1  -4   6 1305.15   25.59
   1  -4   6 1362.73   36.81
  -1   4  -6 1166.81   35.52
  -1  -4  -6 1330.22   25.78
  -1   4  -6 1172.13   35.46
   1  -4   6 1243.38   32.77
   1  -4   6 1296.47   32.67
  -1  -4  -6 1313.27   26.87
  -1  -4  -6 1262.34   26.39
   1   4   6 1286.19   26.88
  -1  -4  -6 1337.13   26.74
  -1  -4  -6 1299.77   26.71
  -1  -4  -6 1110.99   24.94
  -1   4  -6 1278.20   26.00
  -1   4  -6 1289.22   26.55
   1   4   6 1356.12   26.07
  -1   4  -6 1345.30   26.91
   1   4   6 1279.77   27.57
   1  -4   7 1123.17   33.01
   1  -4   7 1193.12   33.09
   1  -4   7 1292.33   25.88
  -1   4  -7 1091.61   36.42
   1  -4   7 1338.51   35.35
  -1   4  -7 1138.39   36.03
   1  -4   7 1212.44   33.26
  -1   4  -7 1109.78   36.61
  -1   4  -7 1132.09   35.94
   1  -4   7 1225.06   25.41
   1  -4   7 1141.20   33.12
   1  -4   7 1200.72   36.30
   1  -4   7 1277.01   26.17
  -1  -4  -7 1322.85   26.46
   1  -4   7 1225.76   25.79
   1   4   7 1316.61   26.94
   1  -4   7 1189.82   25.68
  -1  -4  -7 1225.39   26.70
  -1   4  -7 1279.34   26.57
  -1  -4  -7 1317.14   26.94
  -1   4  -7 1233.55   25.72
  -1  -4  -7 1209.22   25.28
  -1  -4  -7 1291.50   26.77
   1   4   7 1269.63   27.30
   1   4   7 1345.96   25.99
  -1   4  -7 1283.06   26.74
   1  -4   8  152.54    6.18
   1  -4   8  164.32    6.08
   1  -4   8  167.04    6.31
   1  -4   8  168.04   11.03
   1  -4   8  159.55    6.19
  -1  -4  -8  160.92    6.70
  -1  -4  -8  180.03    6.72
   1   4   8  176.78    6.93
   1  -4   8  163.30    6.25
  -1  -4  -8  170.64    6.96
  -1  -4  -8  156.58    6.03
  -1   4  -8  162.68    6.64
  -1  -4  -8  171.00    7.01
  -1   4  -8  156.19    6.13
   1   4   8  180.57    6.38
  -1   4  -8  169.52    6.81
   1   4   8  169.82    7.03
   1  -4   9  361.77   10.85
   1  -4   9  385.68   10.87
   1  -4   9  367.14   18.10
   1  -4   9  359.74   10.81
  -1  -4  -9  356.34   11.02
   1  -4   9  352.32   10.74
   1  -4   9  335.14   10.51
   1   4   9  370.66   11.53
  -1  -4  -9  357.11   10.61
  -1  -4  -9  371.21   11.88
  -1  -4  -9  380.87   11.93
  -1   4  -9  364.09   11.33
  -1   4  -9  369.68   11.51
   1  -4   9  397.08   10.95
   1   4   9  390.64   10.86
   1   4   9  363.18   11.65
   1  -4  10  624.47   15.99
   1  -4  10  573.78   25.21
   1  -4  10  522.96   23.54
   1  -4  10  619.51   16.30
   1  -4  10  633.97   16.16
   1   4  10  598.03   16.66
  -1  -4 -10  624.35   16.56
   1  -4  10  609.24   16.05
  -1   4 -10  620.09   16.64
  -1  -4 -10  641.12   17.85
  -1  -4 -10  649.32   18.04
  -1  -4 -10  587.53   15.92
   1  -4  10  635.78   16.05
   1   4  10  659.51   16.03
  -1   4 -10  665.23   17.35
   1   4  10  602.87   16.98
   1  -4  11 1054.65   24.75
   1  -4  11 1074.54   24.73
   1  -4  11 1060.82   25.16
   1   4  11 1069.59   25.71
   1  -4  11 1045.47   24.70
  -1  -4 -11 1090.21   25.43
   1  -4  11 1051.59   24.73
  -1  -4 -11 1052.60   24.81
  -1  -4 -11 1124.13   27.35
  -1  -4 -11 1098.98   27.05
  -1   4 -11 1065.25   25.53
   1   4  11 1038.32   25.93
   1  -4  11 1110.70   24.92
  -1   4 -11 1084.27   25.97
   1   4  11 1142.20   24.80
   1  -4  12   47.41    3.83
   1  -4  12   50.56    3.95
   1  -4  12   46.48    3.96
  -1  -4 -12   40.84    3.71
   1   4  12   44.63    3.92
  -1  -4 -12   50.38    4.72
  -1   4 -12   41.44    3.81
  -1  -4 -12   44.61    4.37
   1  -4  12   42.93    3.59
   1   4  12   42.73    4.04
   1   4  12   45.63    3.59
  -1   4 -12   44.15    4.05
   1  -4  13  585.79   18.36
   1  -4  13  644.92   18.21
  -1  -4 -13  654.37   18.76
   1   4  13  650.38   19.07
  -1   4 -13  650.43   18.86
  -1  -4 -13  632.19   20.72
  -1  -4 -13  641.55   20.66
   1  -4  13  682.22   18.39
   1   4  13  611.36   19.06
  -1   4 -13  642.21   19.28
   1  -4  14  606.88   18.37
  -1  -4 -14  659.34   19.29
   1   4  14  643.75   19.38
  -1   4 -14  636.36   19.19
   1   4  14  600.73   19.43
   1  -4  14  661.89   18.68
   1  -4  15  368.40   13.89
   1   4  15  380.99   15.04
   1  -4  15  387.38   13.95
  -1  -4 -15  382.87   14.47
   1   4  15  367.27   14.38
  -1   4 -15  358.90   14.36
  -1   4 -16    7.47    2.05
  -1  -4 -16    5.46    1.64
   1   4  16    5.63    1.54
   1   4  16    4.16    1.10
   1  -4  16   10.11    2.28
   1   4  16    6.90    2.08
   1  -4  16    6.35    1.74
  -1  -4 -16    5.73    1.67
   1   4  16    5.73    1.68
  -1   4 -16    6.08    1.79
  -1   4 -16    6.28    1.57
   1   4  16    7.16    2.14
  -1  -4 -16    7.98    2.03
  -1   4 -17 1469.95   38.42
   1  -4  17 1587.03   38.34
  -1  -4 -17 1470.81   34.88
   1   4  17 1460.10   38.86
   1  -4  17 1634.04   37.88
   1   4  17 1448.14   33.80
   1   4  17 1432.71   34.34
  -1   4 -17 1569.35   35.48
  -1  -4 -17 1598.52   36.55
  -1   4 -17 1506.30   35.53
   1   4  17 1450.85   34.84
   1   4  17 1439.51   37.67
  -1  -4 -17 1502.98   38.13
  -1  -4 -18  182.33    8.77
   1  -4  18  164.14    9.75
   1   4  18  143.81    9.96
   1   4  18  159.26    8.30
  -1   4 -18  179.05    8.89
  -1   4 -18  181.44    8.71
  -1  -4 -18  181.41    9.26
   1   4  18  151.11    9.69
  -1  -4 -18  181.14   10.63
   1   4  18  168.91    8.06
   1   4  18  168.99    8.33
   1   4  18  176.41    9.16
   1   4  19   60.19    5.06
   1   4  19   59.24    4.69
   1   4  19   60.56    4.61
  -1  -4 -19   61.82    4.89
  -1  -4 -19   57.57    4.99
  -1   4 -19   56.05    4.75
  -1   4 -19   59.74    4.75
   1   4  19   51.20    4.50
   1   4  20    7.69    1.79
   1   4  20    7.51    1.76
   1   4  20    9.72    1.88
  -1  -4 -20    7.30    1.63
  -1   4 -20   12.62    2.24
  -1   4 -20   10.62    2.14
  -1  -4 -20   11.70    2.27
   1   4  20   10.34    2.01
   1   4  21  284.07   10.92
   1   4  21  277.94   10.35
  -1  -4 -21  311.97   11.44
  -1   4 -21  297.11   10.97
  -1  -4 -21  249.73   10.46
   1   4  21  289.95   10.94
  -1   4 -21  286.66   10.73
   1  -4  21  277.09   10.41
   1   4  22  109.36    5.94
   1   4  22  109.15    5.90
  -1  -4 -22   96.99    5.77
  -1   4 -22  110.47    5.95
  -1   4 -22  107.75    5.93
   1   4  22  107.40    5.96
   1   4  23    4.11    1.08
   1   4  23    4.02    1.17
  -1  -4 -23    4.40    1.25
  -1  -4 -23    4.22    1.15
  -1   4 -23    4.85    1.22
  -1   4 -23    3.73    1.17
   1   4  24   25.27    2.42
  -1  -4 -24   27.47    2.54
  -1  -4 -24   28.22    2.45
  -1   4 -24   30.58    2.57
  -1   5  25  239.96    8.21
   1  -5 -25  242.92    8.06
  -1   5  25  244.39    8.29
   1   5 -25  253.07    8.25
  -1   5  24    1.65    0.95
   1   5 -24    1.55    0.63
   1  -5 -24    2.08    0.70
   1   5 -24    1.50    0.61
  -1  -5  24    0.84    0.57
  -1   5  23   43.23    3.51
   1  -5 -23   49.46    3.87
  -1   5  23   42.81    3.75
   1   5 -23   45.67    3.85
   1   5 -23   40.03    3.45
   1  -5 -23   34.45    3.33
  -1   5  22  142.87    7.14
  -1   5  22  137.89    6.90
   1   5 -22  150.46    7.23
   1   5 -22  153.14    7.69
   1  -5 -22  142.51    7.52
  -1   5  22  142.65    7.54
   1  -5 -22  145.60    7.13
  -1   5  21  479.76   15.24
  -1   5  21  483.50   14.99
   1  -5 -21  507.16   16.33
  -1   5  21  508.53   16.37
   1   5 -21  504.31   15.39
   1   5 -21  495.37   16.05
   1  -5 -21  480.15   15.10
  -1   5  21  463.91   14.72
  -1   5  20   28.07    3.11
  -1   5  20   25.57    3.17
   1  -5 -20   28.81    3.62
  -1   5  20   27.81    3.50
   1   5 -20   28.33    3.49
   1   5 -20   27.67    3.20
   1  -5 -20   27.49    3.20
  -1   5  20   26.48    3.11
  -1   5  19  396.44   13.53
  -1   5  19  374.02   13.54
  -1   5  19  385.24   13.60
  -1   5  19  399.36   14.59
   1   5 -19  365.39   14.26
   1   5 -19  388.34   13.58
   1  -5 -19  400.43   14.41
   1  -5 -19  391.15   13.50
   1   5 -18  204.25   11.45
   1  -5 -18  234.83   10.09
  -1   5  18  243.67   10.04
  -1   5  18  239.32   10.25
  -1  -5  18  241.92   11.53
  -1   5  18  225.07   10.00
   1  -5 -18  227.65   10.30
   1   5 -18  230.73   10.87
   1   5 -18  228.43    9.94
  -1   5  18  237.62   10.92
  -1   5  18  225.60   12.15
   1  -5 -18  220.52   11.45
   1   5 -17  549.71   19.57
   1  -5 -17  582.14   19.36
   1  -5 -17  573.68   17.54
  -1   5  17  552.52   17.55
  -1   5  17  569.41   17.36
  -1  -5  17  563.67   19.02
  -1  -5  17  605.41   19.17
   1   5 -17  575.08   19.06
   1  -5 -17  576.27   17.94
   1   5 -17  584.89   17.79
   1   5 -17  525.09   18.49
   1   5 -17  558.70   17.39
  -1   5  17  593.14   18.99
  -1   5  17  573.04   20.27
   1  -5 -17  561.66   19.22
  -1  -5  17  550.80   19.14
  -1  -5  17  533.96   19.03
   1   5 -16  102.52    7.22
   1  -5 -16   94.04    6.20
   1  -5 -16  102.05    7.14
  -1   5  16   90.49    5.90
  -1   5  16   95.12    6.30
  -1   5  16   95.67    6.15
  -1  -5  16  116.58    7.14
  -1   5  16   98.21    6.43
  -1  -5  16  106.90    7.30
  -1  -5  16  101.94    6.87
  -1   5  16   99.44    6.94
   1   5 -16   92.39    6.88
   1   5 -16   84.85    6.44
   1   5 -16   97.73    6.33
   1   5 -16   98.99    6.28
   1  -5 -16   95.01    6.38
  -1  -5  16   95.94    6.88
   1  -5 -16   91.62    6.56
  -1  -5  16  100.63    7.08
  -1   5  16  102.00    7.42
  -1  -5  15  287.02   12.01
  -1   5  15  289.86   12.69
  -1  -5  15  297.68   12.33
   1  -5 -15  279.21   11.86
  -1  -5  15  289.58   12.26
   1   5 -15  287.45   12.22
  -1  -5  15  299.90   11.72
  -1   5  15  271.98   11.21
  -1  -5  14  179.58    8.71
  -1  -5  14  148.83    8.21
  -1   5  14  168.52    8.25
  -1  -5  14  180.22    8.95
  -1  -5  14  183.58    8.97
   1  -5 -14  158.36    8.23
  -1   5  14  170.94    9.00
   1   5 -14  168.57    8.68
  -1   5  14  170.11    8.05
  -1  -5  14  160.41    8.01
   1   5 -14  164.93    8.72
  -1  -5  13  442.06   14.22
  -1  -5  13  398.75   13.77
  -1   5  13  414.45   13.89
   1  -5 -13  397.27   13.77
  -1  -5  13  444.15   14.61
  -1  -5  13  436.38   14.61
  -1   5  13  417.86   14.72
   1   5 -13  420.22   14.26
   1   5 -13  429.57   14.54
  -1   5  13  437.72   13.57
  -1  -5  12   32.46    3.51
  -1  -5  12   30.89    3.16
  -1   5  12   29.28    3.07
  -1  -5  12   35.27    3.47
  -1   5  12   28.65    3.47
   1  -5 -12   29.30    3.11
  -1  -5  12   31.69    3.29
   1   5 -12   34.99    3.42
  -1   5  12   30.00    3.39
   1   5 -12   29.86    3.16
  -1  -5  11 1060.69   25.78
  -1  -5  11 1032.74   24.24
  -1  -5  11 1013.34   24.83
  -1   5  11 1029.33   24.31
   1  -5 -11 1022.06   24.46
  -1   5  11 1037.38   25.37
  -1  -5  11 1045.44   24.94
   1   5 -11 1038.44   24.54
   1  -5 -11  999.48   24.82
   1  -5 -11  974.43   24.78
  -1   5  11  943.93   25.02
   1   5 -11 1086.55   25.07
  -1  -5  10  348.02   11.73
  -1  -5  10  319.18   11.37
  -1  -5  10  336.71   18.91
  -1  -5  10  331.74   12.42
  -1   5  10  317.56   10.59
   1  -5 -10  336.38   10.85
  -1   5  10  339.35   11.54
   1  -5 -10  307.85   10.09
   1  -5 -10  323.80   10.84
   1   5 -10  329.53   10.74
   1  -5 -10  310.44   10.75
   1  -5 -10  313.11   10.15
  -1   5  10  298.35   11.11
   1   5 -10  337.40   11.04
  -1  -5   9   11.62    1.87
  -1  -5   9   15.38    2.13
  -1  -5   9   13.87    3.61
  -1  -5   9    7.90    2.50
   1  -5  -9   10.68    1.46
   1  -5  -9   11.28    1.68
  -1  -5   9   11.93    2.26
  -1   5   9   13.77    2.02
  -1   5   9    8.78    1.53
   1  -5  -9   11.40    1.79
   1  -5  -9   10.59    1.65
   1   5  -9   10.90    1.67
   1  -5  -9   10.27    1.53
  -1   5   9    8.78    1.64
   1   5  -9    9.78    1.63
  -1  -5   8  527.65   14.43
  -1  -5   8  551.79   21.68
  -1  -5   8  547.58   22.27
  -1  -5   8  565.56   13.89
  -1  -5   8  555.63   14.62
  -1   5   8  542.85   14.31
   1  -5  -8  523.21   14.16
  -1   5   8  564.81   15.22
   1  -5  -8  564.46   14.47
   1   5  -8  546.73   14.24
   1  -5  -8  531.58   13.60
   1  -5  -8  536.89   14.36
   1  -5  -8  524.19   13.57
   1   5  -8  548.77   14.43
  -1  -5   7 4062.74   88.48
  -1  -5   7 4043.61   89.05
  -1  -5   7 4452.08   77.77
  -1  -5   7 4606.09   78.89
  -1   5   7 4230.33   78.19
  -1   5   7 4250.94   79.27
   1  -5  -7 4223.24   78.09
   1  -5  -7 4314.66   78.23
   1  -5  -7 4087.43   77.22
   1   5  -7 4181.25   77.83
   1  -5  -7 4387.62   78.44
   1  -5  -7 4112.27   77.26
   1   5  -7 4113.61   78.74
   1   5  -7 4361.83   78.40
  -1  -5   6  586.77   14.12
  -1  -5   6  545.30   20.03
  -1  -5   6  573.75   20.54
   1  -5  -6  548.31   13.70
  -1   5   6  579.31   14.85
  -1   5   6  561.13   13.82
   1  -5  -6  565.94   13.82
   1   5  -6  552.13   13.16
   1  -5  -6  519.43   13.03
   1   5  -6  537.89   13.39
   1  -5  -6  515.84   13.02
   1  -5  -6  573.49   13.94
   1   5  -6  522.25   14.44
   1   5  -6  537.35   13.61
  -1  -5   5  379.99   16.83
  -1  -5   5  399.10   16.03
   1  -5  -5  426.07   13.48
  -1   5   5  395.73   16.63
   1  -5  -5  389.69   10.16
  -1  -5   5  397.26   17.17
  -1  -5   5  409.24   16.19
   1  -5  -5  430.12   17.20
   1  -5  -5  439.80   17.35
  -1   5   5  399.41   10.89
   1  -5  -5  412.52   10.79
  -1   5   5  436.63   11.97
   1  -5  -5  418.31   10.85
  -1   5   5  424.84   10.78
   1  -5  -5  389.58   10.19
   1  -5  -5  431.95   11.00
   1   5  -5  395.32   10.35
   1   5  -5  388.74   10.31
   1   5  -5  400.64   11.88
   1   5  -5  396.05   10.62
  -1  -5   4  242.72   12.54
  -1  -5   4  238.05   12.45
  -1   5   4  261.98   12.23
  -1  -5   4  236.90   11.53
   1  -5  -4  274.42   12.54
   1  -5  -4  259.23   12.27
   1  -5  -4  246.70    7.11
   1  -5  -4  259.49   10.10
  -1  -5   4  260.25   11.88
  -1   5   4  266.09    7.91
   1  -5  -4  259.07    7.70
  -1   5   4  256.53    8.64
  -1   5   4  241.16    7.47
   1  -5  -4  240.95    7.09
   1   5  -4  211.73    6.65
   1   5  -4  253.95    7.43
   1   5  -4  251.02    7.57
   1   5  -4  273.23    9.00
  -1  -5   3 2895.03   65.08
  -1   5   3 3121.29   63.19
   1  -5  -3 3349.49   64.68
   1  -5  -3 2884.95   62.85
  -1  -5   3 3164.83   63.46
   1  -5  -3 3068.05   61.00
   1  -5  -3 3078.92   55.52
  -1  -5   3 3055.99   53.76
   1  -5  -3 2841.82   54.90
  -1  -5   3 2943.76   65.26
  -1  -5   3 3019.79   53.20
  -1  -5   3 2989.22   53.70
   1  -5  -3 3195.23   64.18
  -1  -5   3 3219.71   63.93
  -1  -5   3 3026.29   53.21
   1  -5  -3 3090.79   52.74
  -1   5   3 3096.05   56.19
  -1   5   3 2955.49   57.38
   1  -5  -3 2882.35   55.65
  -1   5   3 2967.35   55.48
   1   5  -3 2973.44   55.47
   1  -5  -3 2846.04   54.95
   1   5  -3 3201.00   57.02
  -1   5   3 3122.62   55.54
   1   5  -3 3105.06   55.78
  -1  -5   2    4.52    1.51
   1  -5  -2    3.96    0.75
  -1  -5   2    7.20    1.17
  -1   5   2    5.86    1.61
  -1  -5   2    5.83    1.08
  -1  -5   2    4.12    0.75
  -1  -5   2    5.22    1.60
   1   5  -2    6.45    1.00
  -1  -5   2    4.76    0.77
   1  -5  -2    6.09    1.67
   1  -5  -2    5.93    1.59
   1  -5  -2    4.66    0.57
   1  -5  -2    4.51    0.91
   1  -5  -2    6.43    1.05
  -1   5   2    6.20    1.20
  -1   5   2    4.91    0.88
   1   5  -2    4.78    0.90
   1  -5  -2    4.95    0.89
  -1   5   2    5.66    1.00
   1   5  -2    7.10    1.12
   1   5  -2    5.62    0.96
  -1   5   2    4.74    0.87
   1   5  -1    7.96    1.09
  -1   5   1    5.36    0.92
   1  -5  -1    5.30    1.01
  -1  -5   1    5.72    1.02
  -1   5   1    6.21    1.53
  -1  -5   1    5.43    1.01
   1  -5  -1    6.81    0.73
   1  -5  -1    7.32    1.12
   1  -5  -1    4.96    0.98
   1  -5  -1    6.06    1.52
  -1  -5   1    5.86    0.88
   1  -5  -1    5.69    0.99
  -1  -5   1    5.69    1.61
   1   5  -1    7.85    1.24
  -1  -5   1    5.03    0.80
  -1  -5   1    4.06    1.38
   1  -5  -1    8.29    1.92
  -1   5   1    5.17    0.88
   1   5  -1    7.12    1.05
   1   5  -1    7.74    1.12
  -1   5   1    5.03    0.94
  -1   5   0  484.52   12.02
   1  -5   0  524.72   13.66
   1   5   0  526.20   12.29
  -1  -5   0  517.73   12.15
  -1  -5   0  527.09   12.25
   1  -5   0  510.42   15.78
  -1  -5   0  533.84   14.16
  -1  -5   0  496.83   16.75
   1   5   0  513.41   14.05
  -1  -5   0  498.78   11.55
   1  -5   0  513.55   13.53
   1  -5   0  527.35   11.70
  -1   5   0  527.82   16.01
  -1  -5   0  506.15   11.40
  -1  -5   0  523.29   14.08
   1  -5   0  522.85   12.93
  -1  -5   0  536.10   16.08
   1  -5   0  560.90   17.57
  -1   5   0  542.66   12.37
  -1   5   0  505.07   12.41
   1   5   0  527.47   12.28
   1   5   0  524.20   12.27
  -1   5  -1 1371.44   27.03
  -1  -5  -1 1335.39   27.05
  -1  -5  -1 1384.20   27.24
   1   5   1 1362.30   27.07
  -1  -5  -1 1380.63   30.63
   1   5   1 1339.03   30.67
   1  -5   1 1324.74   31.12
   1  -5   1 1340.73   33.08
  -1  -5  -1 1354.80   26.47
   1  -5   1 1346.59   31.70
  -1  -5  -1 1442.10   31.50
   1  -5   1 1386.93   28.45
   1  -5   1 1346.54   31.71
  -1  -5  -1 1399.94   30.70
  -1   5  -1 1430.29   32.65
   1  -5   1 1384.12   33.29
  -1  -5  -1 1336.60   32.90
  -1   5  -1 1389.72   27.55
   1   5   1 1330.18   26.86
  -1   5  -1 1360.90   26.94
   1   5   1 1347.44   27.38
   1   5   1 1393.13   27.03
   1  -5   2  596.08   17.73
  -1  -5  -2  631.13   13.97
   1  -5   2  567.81   19.41
   1  -5   2  618.16   17.96
   1  -5   2  602.35   17.51
  -1  -5  -2  617.45   17.84
  -1  -5  -2  605.94   17.75
   1   5   2  628.84   18.32
   1  -5   2  578.78   19.53
  -1   5  -2  564.70   18.80
  -1  -5  -2  589.75   13.60
   1   5   2  621.06   15.36
  -1   5  -2  612.31   13.86
  -1  -5  -2  606.04   13.96
  -1   5  -2  549.07   14.69
  -1  -5  -2  607.66   13.91
  -1   5  -2  569.64   13.58
   1   5   2  616.45   14.62
   1   5   2  596.02   13.50
  -1   5  -2  636.93   14.42
   1   5   2  607.12   13.73
   1  -5   3  301.05   12.08
   1  -5   3  336.79   14.92
  -1  -5  -3  321.93   12.70
  -1  -5  -3  313.49   12.56
   1  -5   3  318.26   14.52
   1  -5   3  329.31   12.13
   1   5   3  327.21   13.21
  -1  -5  -3  324.04    8.68
   1  -5   3  324.03   12.45
   1   5   3  294.51    9.44
  -1  -5  -3  307.27    8.59
  -1   5  -3  315.46    8.64
  -1   5  -3  281.86    8.85
  -1  -5  -3  306.77    8.60
  -1  -5  -3  314.37    8.74
   1   5   3  307.93    9.36
   1   5   3  302.49    8.34
  -1   5  -3  325.37    9.01
  -1   5  -3  281.39    8.52
   1  -5   4  718.89   21.55
   1  -5   4  701.56   21.39
  -1  -5  -4  749.07   16.29
  -1  -5  -4  702.79   22.26
   1  -5   4  695.47   22.62
   1   5   4  715.51   23.29
   1  -5   4  745.40   21.57
   1  -5   4  690.93   22.63
  -1  -5  -4  697.03   22.21
  -1  -5  -4  771.28   18.37
  -1  -5  -4  728.04   16.43
   1   5   4  722.05   17.34
  -1  -5  -4  720.27   16.60
  -1  -5  -4  729.35   16.56
  -1   5  -4  690.59   16.69
  -1   5  -4  739.22   16.35
  -1   5  -4  692.55   16.48
   1   5   4  725.25   16.06
   1   5   4  741.30   17.74
   1  -5   5 3931.10   67.71
   1  -5   5 3577.33   75.55
   1  -5   5 3484.84   75.28
   1  -5   5 3399.55   74.88
  -1  -5  -5 3850.33   67.94
   1  -5   5 3763.97   76.31
   1  -5   5 3414.64   74.88
   1   5   5 3613.02   79.72
  -1  -5  -5 3634.68   68.08
  -1  -5  -5 3891.04   68.93
   1   5   5 3689.97   69.00
  -1  -5  -5 3766.57   68.45
  -1  -5  -5 3717.68   68.50
  -1   5  -5 3734.85   67.87
  -1   5  -5 3585.09   68.43
  -1   5  -5 3435.05   68.01
   1   5   5 3831.17   67.80
   1   5   5 3843.16   70.04
   1  -5   6   67.92    3.61
  -1  -5  -6   68.43    3.70
   1  -5   6   63.27    6.53
   1  -5   6   60.73    5.90
   1  -5   6   52.84    5.50
  -1  -5  -6   72.47    4.10
   1   5   6   68.72    4.10
  -1  -5  -6   74.34    3.96
  -1  -5  -6   69.92    3.97
  -1  -5  -6   74.96    4.14
  -1   5  -6   66.59    3.90
  -1   5  -6   69.95    3.71
  -1   5  -6   63.12    3.82
   1   5   6   71.79    4.39
   1   5   6   72.23    3.71
   1  -5   7  805.20   27.44
   1  -5   7  777.43   18.36
   1  -5   7  779.23   17.99
   1  -5   7  798.18   17.73
  -1  -5  -7  741.64   17.74
   1   5   7  752.67   18.87
  -1  -5  -7  762.03   18.69
  -1  -5  -7  779.19   18.33
  -1  -5  -7  799.90   18.87
  -1   5  -7  789.29   18.81
  -1   5  -7  762.26   17.92
  -1  -5  -7  785.61   18.87
  -1   5  -7  779.22   18.77
   1   5   7  747.42   19.31
   1   5   7  807.63   18.10
   1  -5   8  376.27   11.26
   1  -5   8  363.09   11.11
   1  -5   8  369.50   18.51
   1  -5   8  375.94   10.74
   1  -5   8  337.42   10.53
  -1  -5  -8  390.21   11.42
  -1  -5  -8  372.37   11.61
   1  -5   8  381.85   11.07
   1  -5   8  370.20   10.97
   1   5   8  369.78   11.73
  -1   5  -8  375.81   11.48
  -1   5  -8  350.12   10.70
  -1  -5  -8  387.31   11.80
  -1  -5  -8  371.93   11.71
  -1   5  -8  379.07   11.61
   1   5   8  399.10   11.02
   1   5   8  372.41   12.12
   1  -5   9  567.72   15.52
   1  -5   9  597.90   25.78
   1  -5   9  647.37   15.88
   1  -5   9  509.83   23.86
  -1  -5  -9  628.80   16.32
   1  -5   9  573.51   15.62
   1   5   9  613.14   16.78
   1  -5   9  611.68   15.85
  -1  -5  -9  620.22   16.88
  -1   5  -9  607.43   16.43
  -1  -5  -9  637.41   17.14
   1   5   9  645.44   15.88
  -1   5  -9  612.96   16.71
   1   5   9  603.50   17.17
   1  -5  10    3.61    1.06
   1  -5  10    1.86    1.03
   1  -5  10    3.94    1.15
  -1  -5 -10    6.20    1.48
   1   5  10    5.37    1.43
  -1  -5 -10    2.44    0.96
  -1  -5 -10    3.94    1.35
  -1   5 -10    4.72    1.39
   1  -5  10    3.13    0.98
  -1   5 -10    2.77    0.85
   1   5  10    3.21    1.01
   1   5  10    4.20    1.20
   1  -5  11  751.97   19.81
   1  -5  11  776.04   19.53
   1  -5  11  788.80   19.66
   1   5  11  741.61   20.29
  -1  -5 -11  754.48   19.89
  -1   5 -11  724.49   20.06
  -1  -5 -11  753.45   21.49
  -1  -5 -11  760.20   21.43
  -1   5 -11  766.62   20.67
   1   5  11  737.09   20.84
   1   5  11  749.56   19.11
   1  -5  11  784.52   19.42
   1  -5  12  436.13   14.79
   1  -5  12  466.58   14.55
   1  -5  12  501.09   14.97
   1   5  12  479.54   15.63
  -1  -5 -12  486.80   15.26
  -1  -5 -12  459.12   16.42
  -1  -5 -12  473.96   16.52
  -1   5 -12  472.22   15.53
  -1   5 -12  459.30   15.71
   1  -5  12  496.59   14.70
   1   5  12  482.33   16.11
   1   5  12  495.02   14.61
   1  -5  13  188.99    9.41
   1  -5  13  195.87    8.99
   1  -5  13  211.91    9.37
  -1  -5 -13  217.30    9.76
   1   5  13  215.73   10.07
  -1  -5 -13  216.17   11.04
  -1  -5 -13  208.50   10.92
  -1   5 -13  220.50   10.22
   1  -5  13  222.81    9.40
  -1   5 -13  213.39   10.31
   1   5  13  224.99   10.58
   1   5  13  223.48    9.25
   1  -5  14   60.61    4.93
   1   5  14   55.59    5.34
   1  -5  14   67.84    5.16
  -1   5 -14   63.60    5.64
  -1  -5 -14   67.65    5.40
   1   5  14   60.80    5.30
  -1   5 -14   60.77    5.38
  -1   5 -15 1103.29   29.73
  -1  -5 -15  979.21   26.65
  -1   5 -15  971.63   27.07
   1   5  15 1024.39   26.70
   1   5  15 1056.48   26.58
   1  -5  15 1113.64   28.46
   1  -5  15 1209.13   28.85
   1   5  15 1104.59   30.45
   1   5  15  976.75   26.87
  -1  -5 -15 1074.74   27.13
  -1   5 -15 1069.85   28.31
  -1   5 -15 1123.27   27.85
  -1  -5 -15 1146.81   29.31
   1   5  15 1145.84   29.79
  -1   5 -16  527.68   19.60
  -1  -5 -16  559.16   17.45
   1   5  16  550.59   16.86
   1   5  16  567.91   17.24
  -1   5 -16  530.07   17.60
   1  -5  16  526.09   18.40
   1  -5  16  584.41   18.86
   1   5  16  530.40   19.89
  -1   5 -16  564.56   18.07
  -1   5 -16  578.69   17.82
  -1  -5 -16  566.57   17.61
   1   5  16  539.42   17.30
  -1  -5 -16  562.19   19.21
   1   5  16  569.42   19.64
  -1   5 -17  376.36   16.76
  -1  -5 -17  451.10   15.02
   1  -5  17  404.51   15.99
   1   5  17  396.52   17.16
  -1   5 -17  438.22   14.98
  -1  -5 -17  454.63   15.40
   1   5  17  440.54   14.92
  -1   5 -17  424.77   15.08
  -1  -5 -17  410.60   16.66
   1   5  17  411.98   16.87
   1   5  17  449.04   14.76
   1   5  17  442.17   14.27
  -1  -5 -18   32.34    3.56
   1   5  18   26.27    3.25
  -1   5 -18   36.77    3.77
  -1   5 -18   28.20    3.39
  -1  -5 -18   34.56    3.82
  -1  -5 -18   26.22    3.97
   1   5  18   28.32    3.21
   1   5  18   31.54    3.74
   1   5  18   29.07    3.20
   1   5  19  740.95   20.69
   1   5  19  748.16   21.14
  -1  -5 -19  769.68   22.00
  -1   5 -19  783.50   21.47
  -1   5 -19  805.72   21.51
   1   5  19  718.32   20.09
  -1  -5 -19  782.71   21.26
  -1   5 -20  188.76    8.59
  -1  -5 -20  184.19    8.87
  -1   5 -20  187.18    8.67
   1   5  20  175.97    8.41
   1   5  20  164.38    7.76
  -1  -5 -20  180.67    8.45
  -1   5 -21   18.90    2.56
  -1  -5 -21   15.19    2.34
  -1   5 -21   15.06    2.23
   1   5  21   18.38    2.43
  -1  -5 -21   22.66    2.77
  -1   5 -22   11.20    1.88
  -1   5 -22   11.72    1.91
  -1  -5 -22    9.44    1.72
   1   5  22   14.08    2.05
  -1   5 -23  354.03   11.23
  -1  -5 -23  352.29   11.29
   1   5  23  374.71   11.57
  -1   5 -24   91.96    4.44
   1   5  24   83.57    4.26
  -1  -5 -24   82.30    4.19
  -1  -5 -24   75.93    4.13
   1   5  24   83.02    4.34
   1  -6 -25    2.36    0.79
  -1   6  25    3.67    1.04
   1   6 -24  365.84   10.74
  -1  -6  24  305.61    9.61
   1  -6 -24  302.66   10.11
  -1   6  24  376.91   10.96
  -1   6  24  336.45   10.59
   1   6 -23   66.17    4.54
   1  -6 -23   59.32    4.25
   1   6 -23   64.65    4.30
  -1   6  23   63.89    4.36
   1  -6 -23   65.10    4.30
  -1   6  22   11.76    1.90
   1   6 -22   11.76    2.02
   1  -6 -22    9.32    1.86
   1   6 -22    9.71    1.73
   1  -6 -22    9.55    1.78
  -1   6  22    8.54    1.53
  -1   6  21    0.30    1.02
  -1   6  21   -0.18    0.83
  -1   6  21    0.87    0.93
   1   6 -21    0.85    0.98
   1  -6 -21   -0.20    0.98
   1   6 -21    0.37    0.80
   1  -6 -21    0.54    0.72
  -1   6  21    0.10    0.85
  -1   6  20  728.37   20.19
  -1   6  20  736.72   20.67
   1  -6 -20  763.97   21.37
   1   6 -20  727.59   20.34
  -1   6  20  755.52   21.65
   1   6 -20  756.19   21.30
   1  -6 -20  737.89   20.19
  -1   6  20  738.49   20.18
  -1   6  19   10.09    1.98
  -1   6  19    8.94    2.11
  -1   6  19   11.15    2.17
   1   6 -19   11.66    2.28
  -1   6  19   10.23    2.14
   1  -6 -19   13.23    2.50
   1   6 -19   13.51    2.31
   1  -6 -19   11.51    2.07
   1  -6 -18  162.91    8.07
  -1   6  18  160.64    8.07
  -1   6  18  156.65    8.30
  -1  -6  18  158.11    9.42
  -1   6  18  158.41    8.12
   1  -6 -18  159.14    8.27
   1   6 -18  161.08    8.09
   1   6 -18  159.81    8.75
  -1   6  18  164.72    8.94
  -1   6  18  152.91   10.10
   1  -6 -18  146.92    9.22
   1   6 -17    1.29    1.13
   1  -6 -17    4.72    1.77
   1  -6 -17    2.31    1.04
  -1   6  17    2.99    1.42
  -1   6  17    1.06    0.67
  -1  -6  17    1.80    1.12
  -1   6  17    4.13    1.38
   1   6 -17    2.59    1.31
   1   6 -17    3.05    1.26
   1  -6 -17    6.72    1.69
  -1   6  17    2.17    1.25
   1   6 -17    1.63    1.14
  -1   6  17    1.96    1.35
   1  -6 -17    2.09    1.55
   1   6 -16 1219.88   33.59
  -1  -6  16 1302.19   33.86
  -1  -6  16 1266.62   32.69
   1  -6 -16 1352.10   33.19
   1  -6 -16 1309.86   31.57
  -1   6  16 1351.83   31.74
  -1   6  16 1352.42   32.35
  -1  -6  16 1381.49   33.18
  -1   6  16 1234.52   31.87
  -1   6  16 1342.45   31.94
  -1   6  16 1345.56   33.67
   1   6 -16 1321.55   31.48
   1  -6 -16 1305.49   31.45
   1   6 -16 1295.61   33.18
   1   6 -16 1234.88   32.49
  -1  -6  16 1275.42   33.45
   1  -6 -16 1324.43   33.54
  -1   6  16 1346.13   35.15
  -1  -6  16 1259.44   33.37
   1   6 -15   51.59    5.05
   1  -6 -15   52.32    4.82
  -1   6  15   57.28    4.90
  -1   6  15   47.19    4.33
  -1  -6  15   53.73    4.83
   1   6 -15   47.60    4.93
  -1   6  15   49.58    4.48
  -1  -6  15   50.58    4.89
   1   6 -15   47.79    4.82
   1   6 -15   47.94    4.37
   1  -6 -15   45.17    4.18
  -1   6  15   52.22    5.11
   1  -6 -15   47.84    4.67
  -1  -6  15   53.94    5.08
  -1  -6  15   58.19    5.31
  -1   6  15   53.08    5.29
  -1  -6  14   15.49    2.67
  -1   6  14   17.28    2.93
  -1  -6  14   20.71    2.99
  -1  -6  14   21.55    3.07
   1  -6 -14   19.34    2.89
   1   6 -14   15.77    2.62
  -1   6  14   15.25    2.40
   1   6 -14   15.78    2.76
  -1  -6  13    0.35    0.78
  -1  -6  13    1.09    0.73
  -1  -6  13    2.12    1.20
  -1   6  13    3.16    1.27
  -1   6  13    4.02    1.30
  -1  -6  13    1.04    0.75
  -1  -6  13    0.58    0.69
   1  -6 -13    4.46    1.47
   1   6 -13    1.34    1.01
   1   6 -13    1.89    1.01
  -1   6  13    3.04    1.24
  -1  -6  12 1408.89   32.95
  -1  -6  12 1263.13   30.87
  -1  -6  12 1386.89   31.37
  -1   6  12 1324.63   31.06
  -1  -6  12 1349.14   31.73
   1  -6 -12 1299.39   31.25
  -1  -6  12 1398.18   31.92
  -1   6  12 1351.43   32.60
   1   6 -12 1294.96   31.26
  -1   6  12 1335.48   30.42
   1   6 -12 1326.73   31.81
  -1  -6  11    4.06    1.34
  -1  -6  11    3.28    1.20
  -1   6  11    5.27    1.54
  -1   6  11    4.37    1.26
   1  -6 -11    3.98    1.20
  -1  -6  11    3.59    1.27
  -1  -6  11    3.69    1.32
   1   6 -11    3.36    1.24
   1  -6 -11    3.19    1.09
   1  -6 -11    4.23    1.14
   1   6 -11    5.91    1.59
  -1   6  11    4.83    1.30
  -1  -6  10  101.50   10.85
  -1  -6  10  107.96    6.51
  -1  -6  10  110.24    6.48
  -1   6  10  117.33    6.16
   1  -6 -10  114.96    6.17
  -1   6  10  120.37    6.77
  -1  -6  10  108.34    7.02
   1  -6 -10  112.24    6.18
   1   6 -10  108.02    5.93
   1  -6 -10  113.25    6.14
  -1   6  10  113.34    5.70
   1   6 -10  114.61    6.20
  -1  -6   9   23.75    2.80
  -1  -6   9   16.99    4.18
  -1  -6   9   21.63    2.62
  -1   6   9   18.98    2.32
  -1   6   9   22.68    2.83
   1  -6  -9   18.12    2.28
   1   6  -9   21.38    2.45
   1  -6  -9   21.07    2.47
   1  -6  -9   18.28    2.24
  -1   6   9   18.78    2.15
   1   6  -9   17.06    2.25
  -1  -6   8 1799.03   37.59
  -1  -6   8 1756.32   37.27
  -1  -6   8 1865.71   36.65
  -1  -6   8 1708.88   49.17
  -1   6   8 1765.07   36.91
  -1   6   8 1833.33   38.34
   1  -6  -8 1776.27   36.97
   1  -6  -8 1829.08   37.09
   1   6  -8 1736.27   36.47
   1  -6  -8 1794.58   37.14
   1   6  -8 1823.57   37.21
  -1   6   8 1727.04   35.97
  -1  -6   7  353.03   11.04
  -1  -6   7  338.62   17.22
  -1  -6   7  349.99   10.39
  -1  -6   7  344.83   17.28
   1  -6  -7  340.22   10.56
  -1   6   7  355.88   10.75
  -1   6   7  358.60   11.67
   1   6  -7  321.82   10.06
   1  -6  -7  342.68   10.76
   1  -6  -7  345.22   10.69
   1   6  -7  331.84   10.57
  -1   6   7  325.92    9.90
   1   6  -7  331.62   11.01
  -1  -6   6 1207.61   25.75
  -1  -6   6 1196.55   35.14
  -1  -6   6 1127.47   34.05
  -1   6   6 1204.69   26.69
   1  -6  -6 1140.97   25.06
  -1   6   6 1100.53   25.03
   1  -6  -6 1196.65   25.47
   1   6  -6 1149.50   24.66
   1  -6  -6 1205.97   25.41
   1   6  -6 1045.52   25.84
   1   6  -6 1165.55   25.25
  -1   6   6 1142.94   24.55
   1  -6  -5    4.29    0.87
  -1  -6   5    0.79    0.93
  -1  -6   5    3.49    1.58
  -1   6   5    1.51    0.91
   1  -6  -5    2.52    0.90
  -1   6   5    2.59    0.83
   1  -6  -5    3.56    0.95
   1  -6  -5    5.62    1.28
   1  -6  -5    4.81    0.92
   1   6  -5    3.82    1.06
  -1   6   5    1.83    0.70
   1   6  -5    2.61    1.15
   1   6  -5    2.33    0.83
  -1   6   5    2.90    0.78
  -1  -6   4 2218.97   52.44
   1  -6  -4 2316.78   49.85
   1  -6  -4 2191.63   54.02
   1  -6  -4 2284.95   54.60
  -1  -6   4 2070.61   51.94
   1  -6  -4 2004.29   41.90
   1  -6  -4 2261.55   43.21
  -1   6   4 2310.89   45.24
   1   6  -4 2326.48   43.05
  -1   6   4 2349.06   43.28
   1  -6  -4 2016.78   41.96
   1   6  -4 2360.07   43.59
  -1   6   4 2337.06   42.99
   1   6  -4 2422.37   45.27
   1  -6  -3   26.82    2.09
  -1  -6   3   30.66    4.15
   1  -6  -3   30.32    2.39
  -1   6   3   27.04    3.85
   1  -6  -3   27.86    3.68
   1  -6  -3   22.40    3.61
  -1  -6   3   26.10    3.74
  -1   6   3   25.89    2.72
   1  -6  -3   28.35    2.37
   1   6  -3   29.70    2.37
  -1   6   3   25.34    2.13
   1  -6  -3   26.25    2.09
  -1   6   3   30.70    2.34
   1   6  -3   27.28    2.29
   1   6  -3   30.18    2.64
  -1  -6   2 1005.11   20.52
  -1  -6   2  979.91   27.69
   1  -6  -2  975.03   27.19
   1  -6  -2  881.27   26.85
   1  -6  -2 1002.80   21.20
  -1  -6   2  923.54   27.95
  -1   6   2  932.64   27.23
  -1  -6   2  969.59   20.86
   1  -6  -2  928.83   20.62
   1  -6  -2 1036.98   19.02
  -1   6   2  944.57   22.84
   1  -6  -2  993.28   21.26
  -1   6   2  946.21   20.84
   1  -6  -2  928.92   20.68
   1   6  -2  954.98   20.91
  -1   6   2 1054.88   21.22
   1   6  -2 1020.87   21.60
   1   6  -2 1015.73   21.33
  -1   6   2  900.13   20.80
   1  -6  -1 1041.74   19.95
  -1  -6   1  988.36   28.79
  -1  -6   1 1062.93   28.20
  -1  -6   1  957.53   22.94
   1  -6  -1  941.93   26.93
  -1  -6   1  999.16   20.83
   1  -6  -1 1035.91   28.38
   1  -6  -1  974.09   21.82
  -1  -6   1  984.37   23.06
  -1   6   1  989.99   27.38
   1  -6  -1 1055.33   22.15
  -1  -6   1 1007.82   20.96
   1  -6  -1 1033.45   21.74
  -1  -6   1  901.76   20.63
   1  -6  -1  983.46   21.68
  -1   6   1  994.40   21.36
   1  -6  -1  980.98   21.93
   1   6  -1 1050.46   21.68
   1   6  -1 1035.64   21.73
  -1   6   1 1083.82   21.69
  -1   6   1 1013.78   21.71
   1   6  -1 1065.32   21.86
   1   6   0  297.66   10.64
   1  -6   0  281.82    8.07
   1  -6   0  272.50   11.79
  -1  -6   0  293.77    8.09
   1  -6   0  311.73    8.98
  -1  -6   0  314.01   12.75
  -1  -6   0  291.95    7.97
  -1  -6   0  287.30   10.57
   1  -6   0  302.00    7.65
  -1  -6   0  293.18   10.67
   1  -6   0  290.34    9.49
   1  -6   0  287.85   13.21
   1  -6   0  307.45    9.30
   1  -6   0  287.75   13.19
  -1   6   0  284.10   12.37
   1  -6   0  260.32   12.68
  -1  -6   0  310.83   13.65
  -1  -6   0  261.49    7.96
  -1  -6   0  296.93    8.62
  -1   6   0  288.87    8.46
  -1  -6   0  292.37    8.55
   1   6   0  306.52    8.70
   1  -6   0  291.59    9.56
   1   6   0  308.71    8.81
   1   6   0  302.97    8.61
  -1   6   0  316.62    8.81
  -1   6   0  302.56    8.89
   1  -6   1   61.30    5.88
  -1  -6  -1   60.95    4.84
  -1  -6  -1   62.24    5.71
   1  -6   1   53.05    4.72
   1  -6   1   51.62    5.05
   1  -6   1   53.21    5.44
  -1   6  -1   58.63    5.32
   1  -6   1   50.48    5.01
  -1  -6  -1   58.41    4.72
   1  -6   1   55.26    5.57
   1   6   1   56.01    4.68
   1  -6   1   61.57    3.83
  -1  -6  -1   66.15    5.30
  -1  -6  -1   59.38    3.17
   1   6   1   62.83    3.40
  -1  -6  -1   60.96    3.41
  -1   6  -1   61.82    3.37
  -1  -6  -1   60.46    3.39
  -1   6  -1   58.51    3.31
  -1   6  -1   62.39    3.53
   1   6   1   65.97    3.41
   1   6   1   60.04    3.40
   1   6   1   67.39    3.49
   1  -6   2 1674.10   39.58
  -1  -6  -2 1788.66   40.19
   1  -6   2 1674.64   40.95
  -1  -6  -2 1917.39   35.21
   1  -6   2 1624.30   40.72
   1  -6   2 1638.23   43.40
  -1  -6  -2 1740.24   40.83
   1   6   2 1790.19   41.41
   1  -6   2 1624.92   43.34
   1  -6   2 1866.88   44.46
  -1  -6  -2 1723.97   40.78
  -1   6  -2 1590.66   42.28
  -1  -6  -2 1726.81   34.43
  -1   6  -2 1792.79   34.77
  -1  -6  -2 1820.33   34.99
  -1  -6  -2 1786.26   34.84
   1   6   2 1769.82   34.54
   1   6   2 1823.35   35.31
  -1   6  -2 1703.04   34.70
  -1   6  -2 1812.33   35.29
   1   6   2 1802.18   34.61
  -1  -6  -3  357.03   15.12
  -1  -6  -3  369.52   15.32
   1  -6   3  362.30   14.97
   1  -6   3  372.02   14.04
   1  -6   3  406.23   17.02
  -1  -6  -3  382.03   13.99
   1  -6   3  402.38   18.04
   1  -6   3  361.49   14.92
  -1  -6  -3  418.13   11.04
   1  -6   3  396.68   17.98
   1   6   3  374.91   15.86
   1   6   3  425.92   12.27
  -1  -6  -3  412.80   10.84
  -1   6  -3  410.11   10.87
  -1  -6  -3  420.04   11.02
  -1  -6  -3  404.51   10.98
  -1   6  -3  398.26   11.16
   1   6   3  413.83   11.63
   1   6   3  399.05   10.59
   1  -6   4  674.51   23.79
  -1  -6  -4  854.41   19.04
   1  -6   4  694.23   24.01
   1  -6   4  822.95   18.35
   1   6   4  772.33   26.64
   1  -6   4  795.04   26.79
  -1  -6  -4  894.07   19.24
   1   6   4  912.42   20.70
  -1   6  -4  880.68   19.06
  -1   6  -4  768.46   19.56
  -1  -6  -4  861.46   19.36
  -1  -6  -4  830.50   19.11
   1   6   4  826.39   18.64
   1   6   4  879.52   20.18
  -1   6  -4  864.22   19.57
   1  -6   5    7.96    1.27
   1  -6   5    7.10    2.01
   1  -6   5    9.08    2.63
  -1  -6  -5    9.16    1.41
   1  -6   5    5.95    1.96
   1   6   5    7.44    1.51
  -1  -6  -5    7.34    1.28
  -1   6  -5    7.22    1.35
  -1   6  -5    9.69    1.43
  -1  -6  -5   10.27    1.56
  -1  -6  -5    8.98    1.44
   1   6   5    8.38    1.46
   1   6   5    9.05    1.36
  -1  -6  -5    7.55    1.39
  -1   6  -5    6.21    1.27
  -1  -6  -6 2228.26   43.51
   1  -6   6 2088.25   42.78
   1  -6   6 2243.35   55.83
   1  -6   6 2142.66   55.71
   1   6   6 2174.48   44.71
  -1  -6  -6 2303.98   44.50
  -1  -6  -6 2242.06   43.67
  -1   6  -6 2094.37   43.92
  -1   6  -6 2259.93   43.46
  -1  -6  -6 2269.35   44.17
  -1  -6  -6 2268.28   44.30
  -1   6  -6 2180.20   43.95
   1   6   6 2234.82   43.19
   1   6   6 2241.34   45.18
   1  -6   7   12.33    3.40
   1  -6   7   18.76    4.03
   1  -6   7   17.20    1.99
  -1  -6  -7   15.01    1.90
   1   6   7   13.39    1.96
  -1  -6  -7   19.06    2.19
  -1   6  -7   16.08    2.07
  -1   6  -7   16.72    1.95
  -1  -6  -7   17.26    2.10
  -1  -6  -7   19.72    2.27
  -1  -6  -7   14.46    2.04
  -1   6  -7   15.93    2.07
   1   6   7   16.97    1.97
   1   6   7   17.77    2.41
   1  -6   8  117.67   10.94
   1  -6   8  120.09    5.76
   1  -6   8  116.22    5.52
   1   6   8  126.90    6.56
  -1  -6  -8  132.51    6.58
  -1  -6  -8  142.30    6.39
  -1  -6  -8  132.72    6.48
  -1   6  -8  118.24    6.17
  -1  -6  -8  136.35    6.63
  -1   6  -8  121.64    5.85
  -1   6  -8  128.85    6.35
   1   6   8  135.38    7.00
   1   6   8  137.07    6.09
   1  -6   9  774.70   32.44
   1  -6   9  826.97   20.03
   1  -6   9  757.91   19.91
  -1  -6  -9  795.50   21.30
  -1  -6  -9  851.16   20.87
   1   6   9  820.04   21.40
  -1   6  -9  844.84   21.37
  -1  -6  -9  866.15   21.63
  -1  -6  -9  845.21   21.60
   1   6   9  879.50   20.54
  -1   6  -9  807.42   21.19
   1   6   9  856.28   22.33
   1  -6  10 1707.08   57.54
   1  -6  10 2040.97   41.52
   1  -6  10 1819.99   41.21
   1   6  10 1980.97   42.96
  -1  -6 -10 2035.84   42.31
  -1  -6 -10 2002.40   43.55
  -1   6 -10 1982.35   42.93
  -1  -6 -10 2040.80   43.50
   1   6  10 2095.39   41.65
  -1   6 -10 1968.53   42.92
   1  -6  10 2159.87   41.68
   1   6  10 2002.45   43.80
   1  -6  11    7.68    1.69
   1  -6  11    8.49    1.69
   1  -6  11    7.66    1.65
  -1  -6 -11    7.88    1.74
   1   6  11    7.82    1.84
  -1  -6 -11    6.58    1.76
  -1   6 -11    8.06    1.80
  -1  -6 -11    7.20    1.82
   1  -6  11    7.11    1.50
   1   6  11    8.92    2.09
   1   6  11    7.94    1.60
  -1   6 -11   11.47    2.22
   1  -6  12    6.30    1.55
   1  -6  12    3.30    1.26
   1  -6  12    3.14    1.10
  -1  -6 -12    2.57    1.11
   1   6  12    3.95    1.48
  -1   6 -12    5.64    1.74
  -1  -6 -12    6.61    1.88
  -1  -6 -12    5.87    1.85
   1   6  12    3.73    1.15
   1   6  12    2.49    1.31
  -1   6 -12    2.69    1.45
   1  -6  12    3.73    1.22
   1  -6  13    9.86    2.10
   1  -6  13   11.35    2.12
  -1   6 -13   10.63    2.34
   1  -6  13   11.91    2.15
   1   6  13   15.01    3.11
   1   6  13   12.00    2.06
  -1  -6 -13   12.31    2.28
   1   6  13   11.32    2.39
  -1  -6 -13   11.62    2.65
  -1   6 -13   10.86    2.37
  -1  -6 -13   10.78    2.46
  -1   6 -14 1389.53   35.43
   1  -6  14 1368.17   33.32
  -1  -6 -14 1364.65   33.27
   1   6  14 1364.37   32.53
   1   6  14 1260.30   31.78
   1  -6  14 1493.00   33.80
   1   6  14 1408.25   36.02
  -1   6 -14 1423.30   35.99
  -1   6 -14 1393.36   34.06
  -1  -6 -14 1303.15   31.75
  -1   6 -14 1334.08   32.84
   1   6  14 1375.76   33.47
  -1  -6 -14 1468.03   34.65
   1   6  14 1412.04   34.97
  -1   6 -15  267.45   13.05
   1  -6  15  258.18   11.71
  -1  -6 -15  240.39   10.59
  -1  -6 -15  273.78   11.69
   1   6  15  265.24   10.82
   1   6  15  255.80   10.75
  -1   6 -15  262.45   11.34
   1  -6  15  269.22   11.74
   1   6  15  268.34   13.26
   1   6  15  235.36   10.36
  -1   6 -15  256.96   11.62
  -1   6 -15  289.30   12.04
  -1   6 -15  277.25   11.36
   1   6  15  274.34   11.58
  -1  -6 -15  267.44   10.87
  -1  -6 -15  290.89   12.66
   1   6  15  292.47   13.04
  -1   6 -16  152.66    9.94
  -1  -6 -16  146.90    7.93
   1   6  16  144.72    9.75
   1  -6  16  170.36    9.35
   1   6  16  141.76    7.75
  -1   6 -16  137.32    7.98
   1   6  16  143.72    7.66
  -1  -6 -16  157.08    8.05
  -1   6 -16  170.03    8.79
   1   6  16  155.38    8.40
  -1   6 -16  156.99    8.32
   1   6  16  156.73    9.69
  -1  -6 -16  155.84    9.38
  -1  -6 -17    2.28    1.02
   1  -6  17    1.21    0.95
  -1   6 -17    0.79    0.82
  -1   6 -17    1.83    0.92
  -1  -6 -17    1.12    1.16
   1   6  17    4.31    1.37
  -1  -6 -17    0.87    0.95
   1   6  17    0.40    0.84
   1   6  17    3.67    1.42
  -1   6 -17    2.32    1.25
   1   6  17    1.89    1.05
  -1  -6 -18 1109.62   28.06
   1   6  18 1087.10   27.34
  -1   6 -18 1187.31   28.95
  -1   6 -18 1157.83   28.44
  -1  -6 -18 1200.56   29.18
   1   6  18 1104.40   28.28
   1   6  19   10.98    1.99
  -1   6 -19   14.49    2.44
  -1   6 -19   17.33    2.56
  -1  -6 -19   17.78    2.85
  -1  -6 -19   12.41    2.04
  -1   6 -20  241.57    9.83
  -1  -6 -20  252.35   10.39
  -1   6 -20  264.24   10.28
   1   6  20  230.01    9.65
  -1  -6 -20  236.27    9.73
  -1  -6 -21    4.41    1.47
  -1   6 -21    3.97    1.40
  -1   6 -21    7.14    1.71
  -1  -6 -21    5.94    1.39
   1   6  21    6.03    1.52
  -1   6 -22  397.04   12.36
  -1  -6 -22  369.17   12.16
   1   6  22  398.00   12.17
   1   6  22  385.67   12.25
   1   6  23    2.84    1.05
  -1   6 -23    3.45    1.01
  -1  -6 -23    2.81    0.98
   1   6  23    1.98    0.83
   1   6  24  128.36    5.03
  -1  -6 -24  113.54    4.83
   1  -7 -24   26.56    2.42
   1   7 -24   33.02    2.67
  -1   7  24   34.22    2.73
   1  -7 -23  120.88    6.01
   1   7 -23  129.89    6.11
  -1   7  23  132.08    6.26
   1  -7 -23  142.44    6.31
   1  -7 -22  171.51    7.88
   1   7 -22  183.66    7.99
   1   7 -22  166.71    7.48
   1  -7 -22  182.56    7.65
  -1   7  22  157.35    6.96
   1   7 -21  197.94    8.83
   1   7 -21  188.61    8.41
   1  -7 -21  204.64    9.11
   1  -7 -21  187.70    8.16
  -1   7  21  190.33    8.38
  -1   7  21  183.50    7.98
  -1   7  20    9.38    1.89
   1  -7 -20   12.10    2.16
   1   7 -20   10.21    1.88
   1   7 -20    9.94    2.02
   1  -7 -20    8.32    1.75
  -1   7  20    9.63    1.84
  -1   7  19   47.37    4.15
  -1   7  19   48.61    4.48
  -1   7  19   45.23    4.41
   1   7 -19   45.80    4.19
   1   7 -19   42.19    4.21
   1  -7 -19   51.86    4.49
   1  -7 -19   46.75    4.03
  -1   7  19   45.11    4.06
  -1   7  18   82.13    5.79
  -1   7  18   83.57    5.99
  -1   7  18   83.06    5.68
   1   7 -18   84.19    5.75
  -1   7  18   85.35    6.28
   1  -7 -18   88.17    5.86
   1   7 -18   82.46    6.06
   1   7 -18   78.98    6.08
   1  -7 -18   79.06    5.53
   1  -7 -17 1376.94   32.39
   1  -7 -17 1426.98   33.91
  -1   7  17 1392.89   32.82
  -1   7  17 1406.51   33.40
  -1  -7  17 1319.39   34.75
  -1   7  17 1394.49   32.58
   1   7 -17 1380.07   32.59
   1  -7 -17 1352.88   32.15
  -1   7  17 1426.77   34.54
   1   7 -17 1315.83   33.46
   1   7 -17 1352.56   33.42
  -1   7  17 1272.15   36.38
   1  -7 -17 1310.88   35.23
   1   7 -16   59.77    6.00
  -1  -7  16   73.30    6.35
   1  -7 -16   89.01    6.02
  -1   7  16   85.86    5.90
   1  -7 -16   88.06    6.23
  -1   7  16   88.97    6.11
  -1   7  16   87.88    6.27
  -1   7  16   64.44    5.57
  -1  -7  16   78.12    6.24
  -1   7  16   85.86    5.87
   1  -7 -16   82.70    5.70
   1   7 -16   75.14    5.67
   1   7 -16   78.56    6.05
  -1   7  16   84.94    6.55
   1   7 -16   79.50    6.12
  -1   7  16   79.50    6.99
   1  -7 -16   77.32    6.42
   1   7 -15  538.10   19.62
  -1  -7  15  587.56   19.70
  -1   7  15  582.98   18.22
   1  -7 -15  593.90   18.31
   1  -7 -15  612.45   19.00
  -1   7  15  616.74   19.30
  -1   7  15  596.98   18.56
  -1  -7  15  622.14   19.29
   1   7 -15  570.18   20.19
  -1   7  15  578.72   18.75
  -1   7  15  625.59   18.60
   1   7 -15  609.87   19.64
   1  -7 -15  566.79   17.71
  -1   7  15  608.39   20.12
   1   7 -15  585.71   18.90
   1   7 -15  614.55   18.76
  -1   7  15  614.75   21.05
   1  -7 -15  620.56   19.94
   1   7 -14  697.40   22.14
  -1  -7  14  823.77   22.95
   1  -7 -14  706.42   21.26
  -1   7  14  750.83   22.14
   1   7 -14  716.64   22.83
  -1   7  14  788.78   21.70
  -1   7  14  732.66   21.04
   1   7 -14  703.62   22.07
  -1   7  14  705.65   22.64
   1   7 -14  753.05   21.81
   1  -7 -14  718.99   20.44
  -1   7  14  809.45   24.13
   1  -7 -14  794.59   22.74
  -1  -7  14  752.43   22.50
  -1  -7  14  747.81   22.39
   1   7 -13  101.30    6.95
  -1   7  13   93.94    6.08
  -1   7  13   96.24    7.00
  -1  -7  13   90.28    6.48
   1  -7 -13  102.97    6.77
  -1  -7  13   94.58    6.56
  -1  -7  13  107.19    6.81
   1   7 -13   86.47    6.32
  -1   7  12   34.85    3.41
   1   7 -12   32.28    3.69
  -1  -7  12   36.63    3.84
  -1   7  12   32.13    3.88
  -1  -7  12   35.00    3.83
   1  -7 -12   36.27    3.82
  -1  -7  12   30.82    3.48
  -1  -7  12   31.90    3.86
  -1  -7  12   29.63    3.32
   1  -7 -12   33.30    3.88
   1  -7 -12   31.74    3.79
   1   7 -11  393.61   13.76
  -1   7  11  369.72   12.43
  -1  -7  11  369.92   13.29
   1  -7 -11  369.80   13.15
  -1   7  11  379.60   14.24
  -1  -7  11  390.74   13.12
  -1  -7  11  368.09   14.03
   1  -7 -11  368.43   13.48
   1  -7 -11  356.61   13.42
   1   7 -10  795.97   21.26
  -1   7  10  780.76   20.03
  -1   7  10  793.14   22.19
   1  -7 -10  767.03   20.84
  -1  -7  10  738.95   21.77
  -1  -7  10  818.58   22.32
   1  -7 -10  792.55   21.35
   1  -7 -10  786.41   21.13
  -1   7   9  546.95   15.36
   1   7  -9  585.90   16.65
  -1   7   9  562.42   17.34
   1  -7  -9  561.15   16.28
  -1  -7   9  538.61   16.89
   1  -7  -9  572.44   16.47
   1  -7  -9  562.22   16.26
   1   7  -8  292.45   10.50
  -1   7   8  281.10    9.68
   1  -7  -8  313.63   10.66
  -1   7   8  309.67   11.61
  -1  -7   8  280.13   10.04
  -1  -7   8  290.23   10.91
  -1  -7   8  254.09   17.00
   1  -7  -8  296.60   10.44
   1  -7  -8  309.73   10.71
   1   7  -7 2082.65   42.98
  -1   7   7 2027.72   41.93
   1  -7  -7 2109.77   42.98
  -1   7   7 2204.37   45.10
  -1  -7   7 2169.99   43.93
  -1  -7   7 1977.25   55.47
  -1  -7   7 2083.56   42.71
   1  -7  -7 2139.02   43.16
   1  -7  -7 2139.50   43.31
   1   7  -6  646.07   18.42
   1   7  -6  699.70   17.84
  -1   7   6  704.40   17.12
  -1   7   6  724.93   19.32
   1  -7  -6  715.21   17.69
  -1  -7   6  614.39   25.36
  -1  -7   6  725.00   18.38
  -1  -7   6  610.10   25.91
   1  -7  -6  705.55   17.77
   1   7  -6  661.24   16.99
   1  -7  -6  723.59   18.01
   1   7  -5  368.61   11.26
  -1   7   5  360.16   10.64
   1   7  -5  352.57   12.16
   1  -7  -5  338.60   10.77
  -1   7   5  343.80   12.08
  -1  -7   5  316.71   17.13
  -1  -7   5  337.47   17.13
   1   7  -5  373.05   10.91
   1  -7  -5  363.20   11.07
  -1   7   5  359.76   10.92
   1  -7  -5  369.65   11.05
  -1   7   4  356.38   10.46
   1   7  -4  365.94   10.97
   1   7  -4  354.12   11.79
  -1   7   4  357.85   12.19
   1  -7  -4  336.69   10.42
  -1  -7   4  342.15   17.06
  -1  -7   4  359.97   17.03
   1  -7  -4  308.52   14.76
   1   7  -4  356.10   10.60
   1  -7  -4  351.02   10.62
  -1   7   4  337.52   10.41
   1  -7  -4  350.42   10.57
   1   7  -3 1901.47   38.57
  -1   7   3 1926.57   37.20
   1   7  -3 1951.40   37.93
   1  -7  -3 1810.38   37.19
  -1   7   3 1803.63   39.44
  -1  -7   3 1813.38   46.84
  -1  -7   3 1834.79   36.63
  -1  -7   3 1858.67   48.28
   1  -7  -3 1878.05   37.36
   1  -7  -3 1664.75   44.84
  -1  -7   3 1797.41   37.36
  -1   7   3 1795.49   37.08
   1   7  -3 1970.67   37.53
   1   7  -2  433.47   11.94
  -1   7   2  397.56   11.40
   1   7  -2  430.33   12.03
  -1   7   2  444.57   11.69
   1  -7  -2  407.15   11.52
  -1  -7   2  352.00   10.54
  -1  -7   2  419.82   17.59
  -1  -7   2  403.10   18.16
   1  -7  -2  428.70   11.67
  -1  -7   2  408.51   10.93
   1  -7  -2  387.68   16.83
  -1   7   2  354.44   16.53
  -1  -7   2  423.93   11.41
  -1   7   2  401.36   11.31
   1   7  -2  426.04   11.57
  -1   7   1  348.87   10.21
   1   7  -1  362.48   10.50
   1   7  -1  357.17   10.33
  -1   7   1  335.08   10.26
   1  -7  -1  344.82   10.23
  -1  -7   1  320.50    9.44
  -1  -7   1  325.97    9.42
  -1  -7   1  338.86   15.25
  -1  -7   1  334.96   16.18
   1  -7  -1  314.93   15.22
   1  -7  -1  316.15   10.03
   1  -7  -1  268.69   13.52
   1  -7  -1  367.81   10.39
   1  -7  -1  368.15   10.67
  -1  -7   1  344.94    9.67
  -1   7   1  302.72   14.61
  -1  -7   1  354.33   10.15
   1  -7  -1  314.04   10.05
  -1   7   1  331.24    9.88
   1   7  -1  346.46   10.15
  -1  -7   1  355.70   10.09
   1   7   0  510.85   13.16
  -1   7   0  476.55   12.81
   1   7   0  493.52   12.89
  -1   7   0  461.24   12.82
  -1  -7   0  424.10   11.94
  -1  -7   0  464.85   18.06
  -1  -7   0  457.66   19.29
   1  -7   0  505.34   11.65
  -1  -7   0  501.01   12.35
   1  -7   0  523.83   13.27
   1  -7   0  427.48   18.85
   1  -7   0  412.92   18.53
   1  -7   0  465.05   13.43
   1  -7   0  463.58   19.29
   1  -7   0  507.13   13.57
  -1  -7   0  480.93   12.79
   1  -7   0  471.47   13.58
  -1  -7   0  496.10   12.87
   1   7   0  493.27   12.90
  -1   7   0  483.96   12.74
   1   7   1 1299.20   27.42
   1   7   1 1356.21   27.84
  -1   7  -1 1280.38   27.63
  -1   7  -1 1272.24   27.72
  -1  -7  -1 1203.19   26.78
  -1  -7  -1 1312.92   36.85
   1  -7   1 1279.10   37.07
   1  -7   1 1398.20   26.45
   1  -7   1 1401.15   28.36
   1  -7   1 1349.22   29.85
  -1  -7  -1 1299.20   34.57
   1  -7   1 1374.95   28.97
  -1  -7  -1 1355.10   27.96
   1  -7   1 1335.46   29.91
  -1  -7  -1 1309.15   27.68
  -1  -7  -1 1335.63   27.72
   1   7   1 1332.44   27.65
  -1   7  -1 1333.31   27.54
  -1   7  -2  176.77    7.02
   1   7   2  194.18    7.03
  -1   7  -2  192.32    7.29
   1   7   2  184.21    6.98
   1   7   2  185.46    6.78
  -1  -7  -2  184.22    6.74
   1  -7   2  188.56    6.42
  -1  -7  -2  209.41    7.43
   1  -7   2  177.30   11.60
   1  -7   2  192.97    7.98
  -1  -7  -2  185.08   10.33
  -1   7  -2  188.70    7.03
  -1  -7  -2  190.23    7.10
  -1  -7  -2  185.49    7.09
   1   7   3  120.79    5.63
  -1   7  -3  115.12    5.55
   1   7   3  116.30    5.23
  -1  -7  -3  113.61    5.21
  -1  -7  -3  118.19    5.51
   1  -7   3  123.11    5.09
   1  -7   3  105.98    9.15
   1  -7   3  131.29    6.60
  -1  -7  -3  121.50    5.54
  -1  -7  -3  126.71    5.56
  -1   7  -3  113.08    5.27
  -1   7  -4  540.19   14.94
   1   7   4  567.31   15.36
   1   7   4  551.28   14.30
   1   7   4  572.76   16.36
  -1  -7  -4  557.28   14.60
   1  -7   4  577.26   14.30
  -1  -7  -4  577.85   15.02
  -1  -7  -4  585.49   15.16
  -1   7  -4  609.80   15.04
  -1  -7  -4  591.23   15.13
  -1   7  -5 2078.80   42.89
   1   7   5 2088.75   41.84
   1   7   5 2158.54   43.58
   1   7   5 2192.67   44.52
  -1  -7  -5 2145.38   42.47
  -1  -7  -5 2226.18   43.52
   1  -7   5 2001.14   41.55
  -1  -7  -5 2093.34   42.55
  -1  -7  -5 2139.22   42.91
  -1   7  -5 2163.86   42.49
  -1  -7  -5 2127.98   42.99
   1   7   6  178.78    7.10
   1   7   6  182.40    8.03
  -1   7  -6  181.08    7.61
   1   7   6  182.58    8.24
  -1  -7  -6  187.01    7.49
  -1  -7  -6  191.95    7.92
   1  -7   6  177.29    7.10
   1  -7   6  164.70   12.56
  -1  -7  -6  170.67    7.26
  -1   7  -6  170.91    7.15
  -1  -7  -6  187.74    7.68
  -1  -7  -6  181.48    7.66
   1   7   7  441.29   12.77
   1   7   7  432.68   14.08
  -1   7  -7  452.98   13.56
  -1  -7  -7  452.19   13.84
   1   7   7  428.65   14.00
  -1  -7  -7  449.86   13.26
   1  -7   7  400.77   21.57
   1  -7   7  437.62   12.87
  -1   7  -7  464.12   13.30
  -1  -7  -7  447.11   13.59
  -1  -7  -7  435.50   13.59
  -1   7  -7  411.86   13.64
   1   7   8 1439.72   32.86
   1   7   8 1410.96   30.73
  -1   7  -8 1364.92   31.80
  -1  -7  -8 1442.89   32.28
   1   7   8 1396.05   32.46
  -1  -7  -8 1458.83   31.59
   1  -7   8 1357.61   30.82
   1  -7   8 1257.73   45.00
   1  -7   8 1458.45   30.58
  -1  -7  -8 1444.68   32.32
  -1   7  -8 1425.79   31.23
  -1   7  -8 1337.52   32.17
  -1  -7  -8 1446.92   32.19
   1   7   9  570.22   17.44
   1   7   9  584.66   16.03
  -1   7  -9  591.52   17.22
  -1  -7  -9  568.54   17.19
   1   7   9  537.15   16.98
  -1  -7  -9  584.40   16.53
   1  -7   9  575.36   15.81
   1  -7   9  538.48   16.00
  -1  -7  -9  562.76   17.09
  -1  -7  -9  573.59   17.31
  -1   7  -9  516.78   16.68
   1   7  10    8.78    1.70
   1   7  10    9.39    2.08
   1  -7  10    7.75    1.57
  -1   7 -10    8.59    1.93
   1   7  10    7.80    1.89
  -1  -7 -10    8.24    1.70
   1  -7  10    6.45    1.42
   1  -7  10    4.76    1.31
  -1  -7 -10    8.45    1.94
  -1   7 -10    7.94    1.80
  -1  -7 -10    8.95    2.02
  -1   7 -11   77.42    5.88
   1  -7  11   69.27    4.88
   1   7  11   78.73    5.98
   1   7  11   74.31    5.13
   1   7  11   72.63    5.67
  -1  -7 -11   70.95    5.24
   1  -7  11   77.99    5.29
   1  -7  11   67.20    5.08
   1  -7  11   77.82    5.30
  -1  -7 -11   81.41    6.17
  -1  -7 -11   80.11    6.07
  -1   7 -11   69.97    5.65
   1   7  12  605.35   17.77
   1  -7  12  588.00   17.59
   1   7  12  575.33   19.40
  -1   7 -12  598.97   19.49
  -1  -7 -12  598.95   18.50
   1   7  12  569.20   19.06
  -1  -7 -12  633.56   20.65
  -1   7 -12  547.05   19.05
  -1  -7 -12  623.16   20.65
   1  -7  12  598.09   17.98
   1  -7  12  558.92   17.59
  -1  -7 -13  429.13   17.54
  -1  -7 -13  449.80   17.98
  -1   7 -13  418.07   16.70
   1  -7  13  406.84   14.91
   1  -7  13  446.16   15.45
  -1  -7 -13  430.76   14.74
   1  -7  13  438.93   15.06
  -1   7 -13  433.54   16.70
   1   7  13  435.48   14.98
  -1   7 -13  458.14   15.93
   1   7  13  451.07   15.87
  -1  -7 -13  462.93   16.07
   1   7  13  450.65   16.59
  -1   7 -14   -0.22    1.13
   1  -7  14    2.61    1.30
  -1  -7 -14    2.23    1.05
   1   7  14    1.89    0.78
  -1   7 -14    4.67    1.56
  -1   7 -14    2.79    1.49
   1  -7  14    2.52    1.23
   1   7  14    0.93    0.73
   1   7  14    1.80    0.86
  -1   7 -14    2.42    1.19
  -1   7 -14    4.09    1.54
  -1   7 -14    1.50    1.13
  -1  -7 -14    2.90    1.23
   1   7  14    1.65    0.79
   1   7  14    2.43    1.40
  -1  -7 -14    4.65    1.86
  -1   7 -15 1109.43   33.56
   1  -7  15 1187.41   31.93
  -1  -7 -15 1304.52   31.04
   1   7  15 1229.30   30.12
  -1   7 -15 1240.85   30.82
  -1   7 -15 1133.49   33.70
   1  -7  15 1179.55   31.24
   1   7  15 1200.09   29.76
  -1   7 -15 1340.52   31.65
  -1  -7 -15 1227.97   29.58
  -1   7 -15 1258.69   31.42
   1   7  15 1248.70   31.19
  -1   7 -15 1232.21   30.46
  -1  -7 -15 1277.09   33.10
   1   7  15 1218.87   33.38
  -1   7 -16  208.13   12.50
   1   7  16  256.46   10.60
  -1   7 -16  269.44   11.35
   1  -7  16  241.07   11.69
   1   7  16  249.25   10.40
  -1   7 -16  255.39   10.78
  -1  -7 -16  262.21   10.60
  -1   7 -16  286.89   11.57
   1   7  16  244.83   12.80
  -1  -7 -16  251.89   12.60
  -1   7 -17   48.88    4.55
  -1  -7 -17   52.29    4.50
  -1   7 -17   56.27    4.83
  -1   7 -17   53.71    4.63
   1   7  17   47.26    4.23
  -1  -7 -17   48.82    4.29
   1   7  17   49.41    4.28
  -1   7 -18   56.29    4.70
  -1  -7 -18   51.69    4.49
  -1   7 -18   50.16    4.42
   1   7  18   42.78    4.11
  -1  -7 -18   42.68    3.92
  -1   7 -19  496.66   15.77
  -1  -7 -19  546.91   16.56
  -1   7 -19  549.57   16.44
  -1  -7 -19  474.30   15.16
   1   7  19  474.45   15.60
  -1   7 -20  192.62    8.40
  -1  -7 -20  168.10    8.10
  -1   7 -20  165.67    7.83
  -1  -7 -20  166.98    7.72
   1   7  20  159.06    7.80
  -1   7 -21   93.04    5.41
   1   7  21   96.69    5.32
  -1   7 -21   83.31    5.13
  -1  -7 -21   86.22    5.32
   1   7  21   81.69    5.15
  -1  -7 -22  131.11    6.15
   1   7  22  141.35    6.12
  -1   7 -22  140.21    6.31
  -1   7 -23  380.02   11.10
  -1  -7 -23  374.18   11.07
   1  -8 -23  351.07   10.91
   1   8 -23  366.53   11.00
   1  -8 -23  340.63   10.51
  -1   8  22    4.26    1.37
   1   8 -22    2.62    1.07
   1  -8 -22    2.98    1.03
   1  -8 -22    3.88    1.11
  -1   8  22    2.09    0.93
   1  -8 -21   26.49    2.95
   1   8 -21   23.83    2.81
  -1   8  21   25.85    2.85
   1  -8 -21   26.41    2.74
  -1   8  21   23.24    2.62
   1   8 -20  114.25    6.42
   1  -8 -20  127.38    6.86
   1  -8 -20  113.86    6.14
  -1   8  20  122.11    6.42
   1  -8 -19  438.19   14.23
   1   8 -19  398.76   13.89
   1   8 -19  430.16   14.57
   1  -8 -19  400.32   13.39
  -1   8  19  410.64   14.03
  -1   8  19  417.48   13.65
   1   8 -18   49.90    4.41
   1  -8 -18   50.89    4.38
   1   8 -18   52.26    4.80
   1   8 -18   50.67    4.63
   1  -8 -18   50.47    4.26
   1  -8 -18   60.85    5.09
  -1   8  18   47.61    4.36
  -1   8  18   52.48    4.37
  -1   8  17  168.40    8.61
  -1   8  17  169.23    8.38
   1   8 -17  151.12    8.42
   1  -8 -17  151.78    7.85
   1   8 -17  158.52    8.35
   1   8 -17  159.59    8.57
   1  -8 -17  161.81    8.14
   1  -8 -17  174.55    8.96
  -1   8  16  350.03   12.73
   1  -8 -16  348.55   12.87
   1  -8 -16  368.31   13.55
  -1   8  16  342.31   13.14
  -1  -8  16  319.89   13.87
  -1   8  16  293.07   13.23
  -1   8  16  349.97   12.84
   1  -8 -16  352.35   12.56
   1   8 -16  346.67   13.16
   1   8 -16  359.83   13.70
   1   8 -16  338.63   13.27
  -1   8  16  333.74   15.68
   1  -8 -16  345.89   14.83
  -1  -8  15  588.77   20.34
   1  -8 -15  614.06   18.87
   1  -8 -15  583.34   18.33
  -1   8  15  584.60   18.16
  -1   8  15  637.98   19.89
  -1   8  15  592.49   18.96
  -1  -8  15  640.15   20.12
   1   8 -15  623.30   21.89
  -1   8  15  604.62   19.82
  -1   8  15  637.24   18.81
   1  -8 -15  588.76   17.86
   1   8 -15  620.41   19.29
   1   8 -15  653.42   20.05
   1   8 -15  627.02   19.31
  -1   8  15  641.33   22.36
   1  -8 -15  658.34   21.17
  -1  -8  14   75.22    6.15
   1  -8 -14   82.11    5.90
  -1   8  14   80.36    5.66
   1  -8 -14   76.44    5.58
  -1   8  14   74.95    6.03
  -1   8  14   74.82    5.78
  -1  -8  14   80.87    6.06
   1   8 -14   75.22    6.56
  -1   8  14   74.21    5.78
   1   8 -14   83.48    7.06
  -1   8  14   79.49    5.71
   1  -8 -14   76.59    5.35
   1   8 -14   80.10    6.06
   1   8 -14   78.08    5.89
   1   8 -14   82.10    6.28
  -1   8  14   82.68    7.09
   1  -8 -14   78.14    6.28
  -1  -8  13 1541.73   37.00
   1  -8 -13 1512.03   35.90
  -1   8  13 1518.62   35.49
  -1   8  13 1496.95   37.22
  -1   8  13 1508.70   35.67
   1   8 -13 1484.43   39.14
  -1   8  13 1602.54   36.46
   1   8 -13 1663.30   39.00
   1  -8 -13 1456.10   34.61
   1   8 -13 1481.49   35.96
   1   8 -13 1518.79   37.17
   1   8 -13 1586.94   37.27
   1  -8 -13 1647.07   38.02
  -1  -8  13 1566.55   37.69
  -1   8  13 1640.17   39.95
  -1  -8  13 1523.24   37.26
  -1  -8  12  220.44   10.15
  -1  -8  12  230.99   10.69
   1  -8 -12  219.44   10.45
  -1  -8  12  212.93   10.43
  -1   8  12  231.49   11.58
   1  -8 -12  208.21   10.82
   1  -8 -12  211.04   10.79
  -1   8  12  227.45    9.92
   1   8 -12  210.19   10.58
  -1  -8  11   66.34    5.64
  -1  -8  11   65.80    5.05
  -1   8  11   61.20    5.56
   1  -8 -11   59.15    5.04
   1  -8 -11   62.20    5.36
   1  -8 -11   57.38    5.11
  -1   8  11   62.15    4.75
   1   8 -11   58.28    5.11
  -1  -8  10   84.08    6.45
  -1  -8  10   90.51    6.57
  -1   8  10   90.85    6.65
   1  -8 -10   87.67    5.88
   1  -8 -10   97.67    6.34
   1  -8 -10   95.25    6.34
  -1   8  10   81.83    5.33
   1   8 -10   79.40    5.83
  -1  -8   9  526.62   17.47
   1  -8  -9  528.66   16.60
  -1   8   9  553.02   18.02
   1  -8  -9  538.24   16.45
   1  -8  -9  546.06   16.70
   1  -8  -9  529.74   16.64
   1   8  -9  541.56   16.66
  -1   8   9  523.17   15.51
  -1  -8   8  673.44   19.05
  -1  -8   8  670.64   19.90
  -1   8   8  713.69   20.89
   1  -8  -8  710.49   19.19
   1  -8  -8  711.70   19.56
   1  -8  -8  698.81   19.30
   1   8  -8  697.61   19.27
  -1   8   8  675.56   18.18
  -1  -8   7  363.02   12.83
  -1  -8   7  368.24   12.31
   1  -8  -7  364.10   12.11
  -1   8   7  356.00   13.42
   1  -8  -7  365.91   12.29
   1  -8  -7  348.26   12.18
  -1   8   7  358.57   11.55
   1   8  -7  358.30   12.27
  -1  -8   6  100.00    5.93
  -1  -8   6  105.63    5.82
  -1  -8   6   91.84    9.66
   1  -8  -6   94.55    5.45
  -1   8   6  104.13    6.55
   1  -8  -6  104.72    5.71
   1   8  -6   92.21    5.28
   1  -8  -6  100.18    5.63
  -1   8   6   99.94    5.33
   1   8  -6   91.25    5.52
  -1  -8   5 3152.44   60.22
  -1   8   5 3007.68   62.51
   1  -8  -5 3118.62   59.77
   1  -8  -5 3006.29   59.68
  -1   8   5 3015.47   59.52
   1  -8  -5 3102.13   59.80
   1   8  -5 3189.39   59.77
  -1   8   5 3106.20   59.19
   1   8  -5 3017.94   61.70
   1   8  -5 3025.58   60.08
  -1  -8   4  517.84   23.35
  -1  -8   4  560.86   15.04
  -1  -8   4  567.83   15.84
   1  -8  -4  559.32   15.43
  -1   8   4  567.52   17.49
  -1   8   4  567.76   15.46
   1  -8  -4  568.80   15.50
   1   8  -4  575.15   15.48
   1  -8  -4  566.92   15.55
   1   8  -4  580.48   15.99
  -1   8   4  583.58   15.45
   1   8  -4  596.08   17.17
  -1  -8   3  238.57    8.30
  -1  -8   3  221.37   14.01
  -1  -8   3  241.55    8.78
   1  -8  -3  251.23    8.91
  -1   8   3  243.72    8.75
   1   8  -3  246.64    8.87
   1   8  -3  256.39    9.76
  -1   8   3  254.53    8.90
   1   8  -3  259.42    9.32
  -1  -8   2  153.38   11.20
   1  -8  -2  132.81   10.52
  -1  -8   2  155.94    6.38
   1  -8  -2  178.79    7.25
  -1  -8   2  158.90    6.64
   1  -8  -2  170.22    7.04
  -1   8   2  161.18    6.80
  -1  -8   2  175.88    7.02
   1   8  -2  169.82    7.04
  -1  -8   2  172.22    6.92
  -1   8   2  175.27    7.04
   1   8  -2  174.51    7.42
   1   8  -2  183.48    7.53
  -1  -8   1 1918.23   51.09
  -1  -8   1 1977.46   39.95
   1  -8  -1 2071.22   41.15
  -1  -8   1 1952.17   39.97
  -1  -8   1 1916.12   53.27
   1  -8  -1 2050.77   41.11
  -1   8   1 2067.80   40.87
   1   8  -1 2081.84   41.09
  -1  -8   1 2082.71   41.06
  -1  -8   1 1993.70   40.71
  -1   8   1 2007.82   40.91
  -1   8   1 2030.46   41.35
   1   8  -1 2157.62   41.82
   1   8  -1 2100.71   41.44
  -1  -8   0  131.08   10.79
   1  -8   0  121.58   10.35
  -1  -8   0  145.36    6.03
   1  -8   0  147.56    6.54
   1  -8   0  157.17    7.00
  -1  -8   0  152.63    6.71
  -1  -8   0  148.88   10.61
   1  -8   0  145.05    6.50
  -1  -8   0  137.35    5.91
  -1  -8   0  149.36    6.54
   1   8   0  155.50    6.62
  -1   8   0  143.88    6.32
  -1  -8   0  154.42    6.57
  -1   8   0  149.41    6.62
   1   8   0  156.29    6.61
   1   8   0  153.32    6.79
  -1   8   0  146.17    6.66
  -1  -8  -1    2.36    1.61
   1  -8   1    5.27    1.02
  -1  -8  -1    5.88    2.38
   1  -8   1    5.13    1.25
   1  -8   1    7.22    2.92
   1  -8   1    5.70    1.41
  -1  -8  -1    5.54    1.30
  -1  -8  -1    2.69    0.79
  -1   8  -1    4.20    1.08
  -1  -8  -1    7.12    1.44
  -1  -8  -1    9.83    1.58
   1   8   1    4.59    1.18
  -1   8  -1    3.30    1.04
  -1   8  -1    3.25    1.03
   1  -8   2   76.24    4.12
   1  -8   2   75.56    5.09
  -1  -8  -2   71.55    7.07
  -1  -8  -2   83.42    4.87
   1  -8   2   80.42    5.57
   1  -8   2   89.07    5.12
  -1  -8  -2   76.28    4.36
  -1  -8  -2   77.73    4.59
   1  -8   2   83.45    5.75
  -1   8  -2   79.39    4.58
  -1  -8  -2   82.26    4.76
  -1   8  -2   77.96    4.77
  -1   8  -2   83.56    4.94
   1   8   2   74.65    4.43
   1  -8   3 2583.17   52.08
  -1  -8  -3 2475.99   49.91
   1  -8   3 2465.17   48.43
  -1  -8  -3 2488.09   49.62
  -1   8  -3 2597.42   49.67
  -1  -8  -3 2545.86   49.89
   1   8   3 2524.70   49.13
  -1   8  -3 2622.20   50.51
   1  -8   4  408.37   13.89
  -1  -8  -4  364.08   11.89
   1  -8   4  362.25   11.13
  -1  -8  -4  366.70   11.49
  -1  -8  -4  369.35   11.83
  -1   8  -4  362.44   11.49
  -1  -8  -4  354.20   11.56
   1   8   4  364.13   11.20
  -1   8  -4  373.02   12.07
   1  -8   5  766.01   18.72
  -1  -8  -5  751.55   19.52
   1   8   5  742.81   20.80
  -1  -8  -5  736.13   18.90
  -1  -8  -5  757.97   19.78
  -1   8  -5  748.72   18.94
  -1  -8  -5  736.26   19.32
  -1  -8  -5  757.62   19.38
  -1   8  -5  734.69   19.42
   1   8   5  699.42   18.17
   1  -8   6  730.02   19.50
  -1  -8  -6  767.69   20.50
  -1  -8  -6  829.10   21.12
   1   8   6  821.55   22.16
  -1  -8  -6  803.32   20.33
  -1  -8  -6  787.14   20.65
  -1   8  -6  785.62   20.12
  -1  -8  -6  801.09   20.64
  -1   8  -6  841.11   21.06
   1   8   6  780.23   19.56
   1  -8   7  408.90   13.04
  -1  -8  -7  427.42   13.39
  -1  -8  -7  427.89   14.00
   1   8   7  425.94   14.68
  -1  -8  -7  433.38   13.89
  -1   8  -7  407.01   13.15
  -1  -8  -7  412.63   13.75
   1   8   7  403.79   12.74
  -1   8  -7  395.31   13.43
   1  -8   8    1.77    0.75
  -1  -8  -8    2.91    1.09
   1   8   8    4.38    1.57
  -1  -8  -8    3.54    1.08
  -1  -8  -8    3.15    1.08
  -1  -8  -8    4.40    1.49
  -1   8  -8    4.25    1.38
   1   8   8    3.16    1.10
   1  -8   9  337.77   12.50
  -1  -8  -9  347.77   13.35
  -1  -8  -9  364.82   12.82
   1   8   9  369.41   13.84
  -1  -8  -9  365.88   13.65
  -1  -8  -9  369.56   13.62
  -1   8  -9  356.79   13.23
   1   8   9  368.97   12.43
   1  -8  10   76.49    5.29
   1  -8  10   70.15    5.35
   1   8  10   71.33    5.81
  -1  -8 -10   78.03    5.57
  -1  -8 -10   78.87    6.07
  -1  -8 -10   77.69    6.09
  -1   8 -10   73.80    5.81
   1   8  10   76.46    5.29
   1  -8  11 1239.33   30.48
   1   8  11 1279.18   30.39
  -1   8 -11 1240.22   32.33
   1   8  11 1226.80   32.26
  -1  -8 -11 1303.91   31.47
  -1  -8 -11 1264.00   33.15
  -1  -8 -11 1266.90   33.01
  -1  -8 -12   15.03    2.89
  -1  -8 -12    7.80    2.25
   1  -8  12   10.25    2.02
  -1  -8 -12   11.26    2.05
   1   8  12    8.98    1.75
  -1   8 -12    8.37    1.88
  -1   8 -12   11.12    2.51
   1   8  12   12.86    2.29
  -1   8 -12    9.51    2.05
  -1   8 -12   10.23    2.06
  -1  -8 -12   13.57    2.24
  -1   8 -12    8.65    1.96
   1   8  12   12.02    2.55
  -1  -8 -12   10.71    2.22
  -1  -8 -13 1284.48   35.24
  -1  -8 -13 1290.33   35.48
   1  -8  13 1285.63   32.26
   1   8  13 1156.13   30.43
  -1  -8 -13 1191.47   30.00
  -1   8 -13 1192.12   30.57
  -1   8 -13 1346.51   34.74
   1   8  13 1272.93   31.33
   1   8  13 1202.17   29.93
  -1   8 -13 1329.13   31.99
  -1   8 -13 1188.83   30.57
  -1   8 -13 1196.91   30.46
  -1  -8 -13 1224.84   29.73
   1   8  13 1287.06   33.65
  -1  -8 -13 1295.48   32.53
  -1  -8 -14   92.98    8.08
  -1  -8 -14   82.72    7.70
   1  -8  14   95.76    7.10
  -1  -8 -14  101.81    6.51
  -1   8 -14  107.02    6.86
   1   8  14   96.30    6.75
  -1   8 -14  108.15    8.36
   1   8  14  101.67    6.39
  -1  -8 -14  108.98    6.47
  -1   8 -14  102.86    6.75
  -1   8 -14  119.06    7.29
  -1   8 -14  100.72    6.61
  -1  -8 -14  103.83    7.43
   1   8  14  109.27    8.01
  -1  -8 -15  467.81   15.26
  -1   8 -15  444.57   15.27
   1   8  15  425.96   14.39
  -1   8 -15  432.89   15.37
  -1  -8 -15  439.20   14.41
  -1   8 -15  424.26   14.78
  -1   8 -15  445.88   15.32
   1   8  15  411.17   17.29
  -1  -8 -15  408.27   16.58
  -1   8 -16  101.78    6.60
  -1  -8 -16   99.48    6.19
  -1   8 -16  113.04    6.94
  -1   8 -16   98.09    6.49
  -1  -8 -16  105.60    6.73
   1   8  16   99.59    6.14
  -1   8 -17  555.36   17.06
  -1  -8 -17  547.51   16.57
  -1   8 -17  509.37   16.48
  -1   8 -17  499.86   16.48
  -1  -8 -17  532.83   18.18
   1   8  17  491.85   15.59
   1   8  18   97.98    6.19
  -1  -8 -18  105.43    6.37
  -1   8 -18  112.11    6.58
  -1   8 -18   98.16    6.16
  -1   8 -18   91.34    5.98
  -1  -8 -18  104.57    7.33
   1   8  18   90.33    5.54
  -1   8 -19   27.00    3.09
  -1  -8 -19   34.95    3.55
   1   8  19   29.92    3.21
   1   8  20   21.77    2.63
  -1   8 -20   22.55    2.78
  -1  -8 -20   20.02    2.55
  -1   8 -21  491.33   14.25
  -1  -8 -21  496.67   14.36
   1   8  21  523.94   14.21
  -1  -8 -22  160.25    6.56
  -1   8 -22  152.76    6.49
   1   8  23   26.50    2.09
   1   9 -23   15.29    1.80
   1  -9 -23   13.42    1.63
   1  -9 -22  334.47   10.62
  -1   9  22  317.48   10.04
   1   9 -22  315.84   10.21
  -1   9  22  307.54    9.68
  -1   9  21   33.44    3.10
   1  -9 -21   30.26    3.09
   1   9 -21   28.24    2.94
   1  -9 -21   25.47    2.53
  -1   9  21   24.27    2.58
  -1   9  20  143.76    7.13
   1   9 -20  140.43    7.04
   1  -9 -20  151.22    7.24
   1  -9 -20  128.14    6.36
  -1   9  20  141.39    6.75
   1   9 -19   32.10    3.78
  -1   9  19   29.04    3.27
   1  -9 -19   33.14    3.33
   1  -9 -19   25.29    2.79
  -1   9  19   29.22    3.18
   1   9 -18  749.34   20.91
   1  -9 -18  747.55   20.22
   1   9 -18  734.52   21.06
  -1   9  18  745.19   21.15
   1  -9 -18  686.42   19.44
   1  -9 -18  788.08   21.66
  -1   9  18  756.81   20.36
   1   9 -17    6.35    1.76
   1   9 -17    5.20    1.53
   1  -9 -17    4.10    1.44
  -1   9  17    4.55    1.94
   1  -9 -17    7.36    1.86
   1  -9 -17    4.24    1.28
  -1   9  17    4.02    1.15
  -1   9  16    0.21    0.85
  -1   9  16    0.72    1.04
   1  -9 -16    1.98    1.24
   1   9 -16    0.39    1.44
   1   9 -16   -0.10    0.91
  -1   9  16    2.56    1.49
   1  -9 -16    1.24    1.19
   1  -9 -16    0.52    0.77
  -1   9  16    2.32    0.98
   1  -9 -15  186.12    9.08
  -1   9  15  192.79    8.92
  -1   9  15  188.88    8.95
   1   9 -15  194.13   10.59
  -1  -9  15  157.70    9.29
   1   9 -15  185.56    9.44
   1  -9 -15  171.59    8.30
   1   9 -15  177.28    9.00
   1  -9 -15  173.40   10.31
  -1   9  15  169.66   11.09
  -1   9  14 1705.37   38.54
   1  -9 -14 1724.11   39.13
  -1   9  14 1697.17   40.68
   1   9 -14 1677.79   43.17
  -1  -9  14 1718.92   40.60
   1   9 -14 1702.46   42.42
  -1   9  14 1762.23   39.20
   1   9 -14 1749.22   40.59
   1   9 -14 1730.13   39.54
   1  -9 -14 1671.60   37.94
   1  -9 -14 1767.69   42.33
  -1   9  14 1770.09   44.70
  -1   9  13    1.74    1.05
   1  -9 -13    3.20    1.49
   1   9 -13    3.02    1.69
  -1   9  13    2.71    1.17
  -1  -9  13    1.74    1.01
   1  -9 -13    2.01    1.15
  -1   9  13    1.18    0.85
   1  -9 -13    1.28    0.79
   1   9 -13    1.19    1.25
   1   9 -13    2.80    1.61
   1   9 -13    0.36    1.02
  -1   9  13    1.11    1.21
   1  -9 -13    0.87    0.86
   1  -9 -12   61.32    5.88
   1  -9 -12   59.03    5.78
  -1   9  12   67.41    5.04
   1   9 -12   58.02    5.57
  -1   9  12   56.66    4.95
   1  -9 -12   65.83    5.66
  -1   9  12   66.12    6.39
   1  -9 -12   55.41    4.67
  -1   9  12   62.40    5.00
   1   9 -12   57.62    5.67
   1  -9 -12   58.11    4.70
   1   9 -12   63.01    5.61
   1   9 -12   55.37    4.76
  -1  -9  12   53.45    4.98
   1  -9 -11    3.62    1.23
  -1   9  11    1.37    0.99
  -1  -9  11    4.79    1.43
   1  -9 -11    3.35    1.32
   1  -9 -11    4.19    1.65
  -1   9  11    4.76    1.42
   1   9 -11    4.76    1.71
   1  -9 -10 1991.70   43.44
  -1   9  10 1974.80   45.77
  -1  -9  10 1829.35   44.18
   1  -9 -10 1935.19   43.80
   1  -9 -10 1951.77   44.10
  -1   9  10 1918.37   41.73
   1   9 -10 1936.38   43.59
   1  -9  -9   54.53    4.75
  -1   9   9   49.16    5.12
   1  -9  -9   45.08    4.40
  -1  -9   9   41.42    4.63
   1  -9  -9   47.09    4.47
   1  -9  -9   46.04    4.44
   1   9  -9   41.09    4.19
  -1   9   9   43.50    3.97
  -1   9   8    9.64    2.19
   1  -9  -8    5.51    1.53
  -1  -9   8    7.44    1.79
  -1  -9   8    5.58    1.36
   1  -9  -8    6.58    1.71
   1  -9  -8    7.39    1.74
  -1   9   8    4.94    1.43
   1   9  -8    4.79    1.49
  -1   9   7    2.37    1.07
   1  -9  -7    3.63    0.96
  -1  -9   7    3.33    1.20
  -1  -9   7    4.19    1.27
   1  -9  -7    2.35    0.88
   1  -9  -7    1.80    0.98
   1  -9  -7    1.54    0.81
   1   9  -7    3.11    1.40
  -1   9   7    5.61    1.41
   1  -9  -6 1288.95   30.14
  -1   9   6 1283.83   32.91
  -1  -9   6 1298.49   30.68
  -1  -9   6 1297.07   31.35
   1  -9  -6 1285.20   30.46
   1  -9  -6 1290.68   30.63
   1   9  -6 1338.16   31.20
  -1   9   6 1320.33   29.90
   1  -9  -5  163.64    7.59
  -1  -9   5  156.81    7.72
  -1  -9   5  147.88    7.76
   1   9  -5  153.90    7.38
   1  -9  -5  147.58    7.37
   1  -9  -5  152.52    7.52
   1   9  -5  168.93    8.03
   1   9  -5  156.13    8.39
  -1   9   5  160.54    7.38
   1  -9  -4 1212.35   27.80
  -1  -9   4 1230.03   28.46
  -1  -9   4 1180.80   27.48
   1  -9  -4 1176.97   27.73
   1   9  -4 1175.15   27.57
  -1   9   4 1172.93   27.59
   1  -9  -4 1168.84   27.56
   1   9  -4 1215.48   28.51
   1   9  -4 1266.63   30.23
  -1   9   4 1191.10   27.45
   1  -9  -3   23.45    2.65
  -1  -9   3   17.39    4.12
  -1  -9   3   24.78    2.85
   1  -9  -3   25.76    2.76
   1   9  -3   24.66    2.72
  -1  -9   3   25.58    2.75
  -1   9   3   24.55    2.68
   1  -9  -3   29.72    2.98
  -1  -9   3   25.72    2.72
   1   9  -3   25.49    2.87
  -1   9   3   25.32    2.70
   1   9  -3   30.67    3.42
   1  -9  -2 1177.53   27.46
   1  -9  -2 1198.26   27.70
  -1  -9   2 1179.44   27.93
  -1  -9   2 1228.82   27.57
  -1   9   2 1187.26   27.35
  -1  -9   2 1247.87   27.56
   1   9  -2 1159.60   27.41
   1   9  -2 1264.63   28.63
   1   9  -2 1268.17   28.93
  -1   9   2 1183.03   27.53
   1  -9  -1   63.78    4.41
  -1  -9   1   54.90    7.23
   1  -9  -1   68.43    4.60
  -1  -9   1   71.22    4.79
  -1   9   1   63.67    4.39
   1   9  -1   66.27    4.48
  -1  -9   1   68.42    4.52
  -1  -9   1   65.74    4.48
   1   9  -1   65.45    4.70
   1   9  -1   69.36    4.75
  -1   9   1   65.22    4.49
   1  -9   0 1554.07   34.21
  -1  -9   0 1368.13   43.97
  -1  -9   0 1507.15   34.38
   1  -9   0 1608.73   34.50
   1  -9   0 1580.87   35.11
  -1  -9   0 1605.24   34.31
  -1  -9   0 1679.04   34.53
  -1   9   0 1493.68   33.68
   1   9   0 1591.38   34.31
  -1   9   0 1543.25   34.67
  -1   9   0 1587.12   34.47
   1   9   0 1640.60   35.06
   1  -9   1    6.56    1.54
  -1  -9  -1    8.02    1.58
   1  -9   1    8.25    1.72
   1  -9   1    8.76    1.78
  -1  -9  -1    8.59    1.59
  -1  -9  -1    6.87    1.47
  -1   9  -1    9.73    1.78
  -1   9  -1    4.79    1.24
  -1   9  -1    4.84    1.32
   1   9   1    5.87    1.35
   1  -9   2  695.80   18.95
   1  -9   2  677.22   19.66
  -1  -9  -2  699.42   19.07
  -1  -9  -2  680.13   18.46
  -1  -9  -2  715.52   18.60
  -1   9  -2  671.46   18.22
   1   9   2  684.48   18.26
  -1   9  -2  714.40   19.12
  -1  -9  -3    2.76    0.88
  -1  -9  -3    3.62    1.29
   1  -9   3    1.51    0.65
   1  -9   3    3.45    1.38
   1  -9   3    2.54    1.12
  -1  -9  -3    2.36    0.99
  -1  -9  -3    2.69    1.11
  -1   9  -3    3.12    1.09
   1   9   3    2.09    1.17
  -1   9  -3    1.85    1.03
  -1  -9  -4 2083.79   44.20
  -1  -9  -4 2068.71   43.08
  -1  -9  -4 2136.97   44.43
   1  -9   4 2263.98   47.15
   1  -9   4 2008.83   42.58
  -1  -9  -4 2129.33   43.78
  -1   9  -4 2047.49   43.21
  -1  -9  -4 2087.10   43.78
   1   9   4 2026.74   42.74
  -1   9  -4 1959.11   43.73
  -1  -9  -5   97.92    6.08
  -1  -9  -5   91.90    5.58
   1  -9   5   90.05    5.46
   1  -9   5  103.84    7.18
  -1  -9  -5   92.89    5.96
  -1   9  -5   96.23    5.79
  -1  -9  -5   93.86    5.81
  -1  -9  -5   97.86    5.96
  -1   9  -5   97.54    6.11
   1   9   5  100.74    5.65
  -1  -9  -6   54.02    4.59
  -1  -9  -6   56.55    4.37
  -1  -9  -6   49.88    4.44
   1  -9   6   62.44    5.73
   1  -9   6   48.27    4.07
  -1   9  -6   49.17    4.11
  -1  -9  -6   54.93    4.51
  -1  -9  -6   49.78    4.26
   1   9   6   56.65    4.19
  -1   9  -6   50.95    4.50
   1   9   7    6.24    2.05
  -1  -9  -7    4.89    1.27
   1  -9   7    4.65    1.35
  -1   9  -7    4.71    1.37
  -1  -9  -7    5.14    1.55
  -1  -9  -7    5.59    1.50
  -1  -9  -7    6.46    1.67
  -1   9  -7    4.66    1.44
   1   9   7    5.64    1.44
  -1  -9  -8  908.24   23.73
   1   9   8  913.10   25.71
  -1  -9  -8  918.87   24.93
   1  -9   8  856.82   23.72
   1  -9   8  865.67   22.79
  -1  -9  -8  926.37   24.67
  -1  -9  -8  944.70   25.00
  -1   9  -8  917.93   24.65
   1   9   8  918.84   23.23
   1   9   9   20.62    3.32
  -1  -9  -9   22.78    3.07
   1  -9   9   21.54    2.80
  -1  -9  -9   20.66    3.17
  -1  -9  -9   21.76    3.19
   1   9   9   23.52    2.97
  -1  -9  -9   22.58    3.26
  -1   9  -9   19.21    2.90
   1   9  10   84.34    6.68
  -1  -9 -10   76.56    5.79
   1   9  10   83.94    5.83
  -1   9 -10   84.77    6.52
  -1  -9 -10   79.86    6.40
  -1  -9 -10   85.28    6.68
   1  -9  10   74.50    5.57
  -1  -9 -11    8.11    2.11
  -1  -9 -11    6.68    1.95
   1  -9  11    6.34    1.67
  -1  -9 -11    2.78    1.21
   1   9  11    3.94    1.41
  -1   9 -11    3.34    1.31
   1   9  11    6.29    1.67
  -1   9 -11    6.47    1.81
   1   9  11    5.45    1.67
  -1  -9 -11    3.18    1.16
  -1   9 -11    3.94    1.70
  -1   9 -11    3.07    1.29
  -1   9 -11    3.55    1.20
   1   9  11    5.83    1.87
   1   9  11    4.36    1.59
  -1  -9 -11    6.77    1.89
  -1  -9 -12 1410.57   37.43
  -1  -9 -12 1449.37   37.54
   1  -9  12 1332.05   33.93
  -1  -9 -12 1338.63   32.21
   1   9  12 1282.74   31.38
  -1   9 -12 1362.53   32.80
   1   9  12 1345.43   33.33
  -1   9 -12 1385.34   36.20
   1   9  12 1328.75   32.05
  -1   9 -12 1270.80   32.44
  -1  -9 -12 1335.35   31.84
  -1   9 -12 1347.03   32.79
   1   9  12 1397.17   33.96
   1   9  12 1398.30   36.02
  -1  -9 -12 1366.91   34.27
  -1  -9 -13   24.61    4.10
  -1  -9 -13   20.03    3.68
   1  -9  13   24.50    3.56
  -1  -9 -13   34.95    3.77
  -1   9 -13   31.41    3.67
  -1   9 -13   33.20    4.60
   1   9  13   27.03    3.58
   1   9  13   29.47    3.48
   1   9  13   32.76    3.80
  -1  -9 -13   31.67    3.47
  -1   9 -13   29.74    3.55
  -1   9 -13   31.68    3.57
  -1  -9 -13   27.62    3.83
   1   9  13   29.78    4.28
  -1  -9 -14   15.80    2.58
  -1   9 -14   17.05    2.78
   1   9  14   19.64    3.11
  -1   9 -14   20.24    3.77
   1   9  14   19.52    2.80
  -1  -9 -14   18.56    3.12
  -1   9 -14   19.79    2.85
   1   9  14   19.69    2.91
  -1   9 -14   18.69    2.97
  -1  -9 -14   23.83    2.95
   1   9  14   23.33    3.85
  -1  -9 -14   19.45    3.17
   1   9  15    6.78    1.69
  -1   9 -15    6.04    1.70
  -1   9 -15    6.79    1.95
  -1  -9 -15    9.98    1.97
   1   9  15    7.96    2.01
  -1   9 -15    9.20    2.12
  -1  -9 -15    7.84    1.88
   1   9  16  750.77   20.67
  -1   9 -16  732.86   21.31
  -1  -9 -16  784.37   21.06
   1   9  16  809.55   21.86
  -1   9 -16  728.53   21.13
  -1  -9 -16  777.44   21.60
  -1   9 -17    3.82    1.67
  -1  -9 -17    3.63    1.23
   1   9  17    4.45    1.60
   1   9  17    3.54    1.19
  -1   9 -17    3.65    1.45
  -1  -9 -17    2.76    1.23
  -1  -9 -18  182.47    8.29
   1   9  18  186.11    8.29
  -1   9 -18  175.80    8.15
   1   9  18  152.25    7.31
  -1  -9 -18  164.26    9.01
  -1   9 -18  150.24    7.68
   1   9  19    1.64    1.06
  -1   9 -19    0.98    0.97
  -1  -9 -19    1.58    0.97
  -1   9 -20  282.79   10.23
  -1  -9 -20  312.50   10.65
   1   9  20  316.15   10.35
   1   9  21   14.39    1.80
  -1   9 -21   12.43    1.84
  -1  -9 -21   11.03    1.70
  -1  -9 -22   88.82    4.39
  -1   9 -22   97.05    4.62
   1   9  22  105.31    4.56
   1  10 -22   15.73    1.89
   1 -10 -22   17.25    1.96
   1 -10 -21    5.55    1.33
  -1  10  21    6.99    1.29
   1  10 -21    8.47    1.56
  -1  10  21    6.01    1.21
   1 -10 -20  124.77    6.27
  -1  10  20  109.95    5.82
   1  10 -20  111.45    5.98
  -1  10  20  115.17    5.79
   1 -10 -19  353.08   11.70
  -1  10  19  323.58   11.58
   1  10 -19  318.28   11.68
  -1  10  19  341.19   11.46
   1  10 -18   16.70    2.47
   1 -10 -18   16.92    2.42
  -1  10  18   17.06    2.58
   1 -10 -18   11.68    2.24
  -1  10  18   13.89    2.26
  -1  10  17  222.82    9.99
   1 -10 -17  226.83    9.38
   1  10 -17  225.80   10.01
   1  10 -17  220.84   10.02
   1 -10 -17  244.44   10.40
  -1  10  17  243.09    9.88
   1  10 -16  378.76   14.08
   1 -10 -16  374.46   12.85
  -1  10  16  373.09   14.10
   1  10 -16  352.51   13.36
   1 -10 -16  391.99   13.78
  -1  10  16  384.26   13.40
   1  10 -15  289.00   12.16
   1 -10 -15  271.64   10.69
  -1  10  15  284.22   12.15
   1  10 -15  279.50   11.52
  -1  10  15  263.10   10.75
   1 -10 -15  290.71   11.58
   1  10 -15  276.55   12.70
  -1  10  15  294.97   11.50
   1 -10 -14   12.86    2.33
  -1  10  14   12.21    2.19
  -1  10  14   13.01    2.28
   1 -10 -14   11.39    2.06
  -1  10  14    8.13    2.08
   1  10 -14   10.60    2.36
   1  10 -14   12.76    2.36
   1  10 -14   11.80    2.45
   1 -10 -14   10.71    2.54
  -1  10  14    5.70    1.92
  -1  10  13  208.65    9.43
   1 -10 -13  203.93    9.51
   1  10 -13  214.70   11.95
  -1  10  13  213.01   10.73
   1  10 -13  213.10   11.17
  -1  10  13  214.62    9.85
  -1  10  13  221.48   11.03
   1  10 -13  222.38   10.80
   1  10 -13  210.10    9.74
   1 -10 -13  213.08    9.38
   1 -10 -13  221.83   11.64
  -1  10  13  219.47   12.85
   1 -10 -12  658.96   23.08
   1 -10 -12  644.01   23.02
  -1  10  12  656.26   19.22
   1 -10 -12  647.82   19.36
  -1  10  12  683.11   21.01
   1  10 -12  702.58   23.02
  -1 -10  12  592.18   20.35
  -1  10  12  688.78   20.01
   1  10 -12  690.18   22.13
   1 -10 -12  716.35   19.79
   1  10 -12  655.44   19.82
   1  10 -12  707.10   21.87
  -1  10  12  736.04   24.81
   1 -10 -12  709.41   22.39
   1 -10 -11  575.19   20.16
   1 -10 -11  546.54   19.89
  -1  10  11  544.83   17.09
   1  10 -11  562.32   19.61
  -1  10  11  554.81   18.11
  -1 -10  11  515.08   18.04
   1  10 -11  562.52   19.47
  -1  10  11  564.86   17.75
   1  10 -11  571.68   19.48
   1  10 -11  532.07   17.35
   1 -10 -11  611.34   19.83
  -1  10  11  597.98   21.66
   1 -10 -10    4.47    1.78
   1 -10 -10    4.99    1.74
  -1  10  10    5.14    1.51
  -1  10  10    4.32    1.35
   1  10 -10    2.80    1.15
   1  10 -10    4.82    1.64
   1  10 -10    4.07    1.55
   1 -10 -10    5.34    1.68
  -1  10  10    5.48    1.98
  -1  10  10    1.78    0.93
   1  10 -10    5.80    1.84
   1 -10  -9 1063.90   27.79
   1 -10  -9 1028.95   28.27
  -1  10   9 1047.62   30.27
   1 -10  -9 1050.66   28.22
   1 -10  -9 1045.24   28.37
   1  10  -9  990.15   27.59
  -1  10   9 1056.47   26.63
  -1  10   8  453.33   17.66
   1 -10  -8  449.35   15.66
   1 -10  -8  452.35   16.13
  -1 -10   8  433.60   16.25
  -1 -10   8  395.75   15.41
  -1 -10   8  403.53   16.52
   1 -10  -8  467.45   16.18
   1 -10  -8  467.91   16.37
   1  10  -8  433.73   15.90
  -1  10   8  433.77   14.85
   1 -10  -7   43.60    4.24
  -1 -10   7   44.29    4.50
  -1 -10   7   41.27    4.56
   1 -10  -7   43.48    4.41
   1 -10  -7   36.45    3.98
   1  10  -7   47.78    4.68
  -1  10   7   38.24    3.86
   1 -10  -6   53.96    4.60
   1 -10  -6   48.13    4.52
  -1 -10   6   47.47    4.74
  -1 -10   6   51.34    4.73
   1 -10  -6   56.06    4.80
   1 -10  -6   59.65    5.00
  -1  10   6   51.19    4.38
   1  10  -6   52.37    4.74
   1 -10  -5  832.36   22.43
  -1 -10   5  810.86   23.27
  -1 -10   5  809.42   22.92
  -1 -10   5  853.85   22.13
   1 -10  -5  831.25   22.69
   1  10  -5  776.39   22.14
   1 -10  -5  833.88   22.56
  -1 -10   5  842.30   22.12
   1  10  -5  844.70   23.30
  -1  10   5  868.17   22.44
   1 -10  -4  158.71    7.86
  -1 -10   4  151.96    8.12
  -1 -10   4  145.49    7.50
   1  10  -4  148.07    7.66
   1 -10  -4  156.09    7.88
   1 -10  -4  150.90    7.82
  -1 -10   4  153.97    7.63
  -1  10   4  153.95    7.82
   1  10  -4  145.76    8.62
   1  10  -4  163.06    8.42
  -1  10   4  158.53    7.86
   1 -10  -3   34.16    3.44
  -1 -10   3   29.40    3.33
   1  10  -3   34.27    3.50
   1 -10  -3   30.18    3.31
  -1  10   3   30.81    3.29
  -1 -10   3   31.23    3.30
  -1 -10   3   36.20    3.58
   1 -10  -3   33.23    3.49
   1  10  -3   34.11    3.95
  -1  10   3   27.90    3.11
   1  10  -3   37.07    3.87
   1 -10  -2  905.23   23.46
  -1 -10   2  899.15   24.07
  -1 -10   2  944.80   23.69
  -1 -10   2  935.80   23.53
   1  10  -2  941.17   23.80
   1 -10  -2  892.87   23.45
  -1  10   2  906.40   23.34
   1 -10  -2  893.10   23.41
  -1  10   2  921.99   23.80
   1  10  -2  950.75   25.18
   1  10  -2  965.58   24.71
   1 -10  -1 2016.66   42.82
  -1 -10   1 1980.34   43.34
   1 -10  -1 2084.33   43.42
  -1  10   1 1939.98   42.46
  -1 -10   1 1990.95   42.80
  -1 -10   1 1964.05   42.54
  -1  10   1 1974.86   43.05
   1  10  -1 2085.11   44.14
   1  10  -1 1992.79   43.79
   1 -10   0  208.51    9.11
   1 -10   0  220.35    9.45
  -1 -10   0  216.87    9.67
  -1 -10   0  210.12    9.09
  -1  10   0  207.53    9.02
  -1 -10   0  212.81    9.22
   1  10   0  205.13    9.34
  -1  10   0  209.03    9.37
  -1  10   0  198.27    9.34
   1 -10   1    1.87    0.78
   1 -10   1    2.49    0.90
  -1 -10  -1    3.31    1.18
   1 -10   1    2.23    1.16
  -1 -10  -1    2.47    1.14
  -1 -10  -1    1.89    1.05
  -1  10  -1    2.64    1.10
   1  10   1    1.44    0.83
  -1  10  -1    2.73    1.12
   1 -10   2  287.90   11.33
  -1 -10  -2  295.04   11.83
   1 -10   2  326.75   12.12
   1 -10   2  300.25   12.35
  -1  10  -2  298.53   11.32
  -1 -10  -2  284.01   11.26
  -1 -10  -2  313.55   11.58
   1  10   2  290.30   11.18
  -1  10  -2  311.89   12.13
  -1 -10  -3 1164.64   28.71
   1 -10   3 1146.24   28.41
  -1 -10  -3 1113.40   28.63
   1 -10   3 1198.54   29.20
   1 -10   3 1101.06   29.60
  -1 -10  -3 1131.10   28.07
  -1  10  -3 1174.23   28.06
  -1 -10  -3 1136.11   27.96
  -1  10  -3 1179.20   29.17
   1  10   3 1128.45   27.58
  -1 -10  -4  218.51    9.94
   1 -10   4  238.27   10.71
  -1 -10  -4  211.45   10.02
   1 -10   4  218.72   10.99
  -1 -10  -4  219.52    9.73
  -1  10  -4  221.62    9.71
  -1 -10  -4  217.52    9.76
  -1  10  -4  229.47   10.43
   1  10   4  215.98    9.35
   1 -10   5   10.13    2.37
  -1 -10  -5    8.38    1.89
   1 -10   5    9.88    2.20
   1 -10   5    9.25    1.87
  -1 -10  -5    9.07    2.08
  -1 -10  -5    7.55    1.83
  -1  10  -5   10.29    2.03
  -1 -10  -5    9.23    2.04
   1  10   5    9.19    1.80
  -1  10  -5    9.20    2.14
  -1 -10  -6  758.52   21.94
   1 -10   6  819.06   25.14
   1 -10   6  662.13   20.43
  -1 -10  -6  663.96   21.32
  -1 -10  -6  767.47   21.52
  -1  10  -6  753.08   21.34
  -1 -10  -6  774.80   21.74
  -1  10  -6  770.51   22.28
   1  10   6  715.46   20.18
  -1 -10  -7  177.84    9.46
   1 -10   7  186.26   11.22
  -1 -10  -7  175.30    9.17
  -1 -10  -7  176.70    9.30
  -1  10  -7  164.61    8.74
  -1  10  -7  168.46    9.28
   1  10   7  169.18    8.32
  -1 -10  -8    7.47    1.81
  -1  10  -8    3.62    1.24
   1  10   8   10.21    1.96
  -1 -10  -8    7.25    2.02
  -1 -10  -8    6.98    1.85
  -1 -10  -8    6.54    1.83
   1 -10   8    4.05    1.55
   1 -10   8    8.31    2.62
  -1 -10  -9  461.28   16.95
  -1 -10  -9  456.61   16.74
   1 -10   9  460.90   16.75
   1 -10   9  476.72   19.94
   1  10   9  421.27   14.70
  -1  10  -9  420.38   14.72
   1  10   9  437.39   15.07
  -1  10  -9  431.82   16.43
  -1  10  -9  414.43   16.35
   1  10   9  405.15   14.45
  -1  10  -9  378.51   14.35
  -1  10  -9  414.58   15.17
   1  10   9  427.15   15.79
  -1  10  -9  421.35   15.83
  -1 -10  -9  442.63   15.65
  -1 -10  -9  433.65   16.66
  -1 -10 -10   94.39    7.33
  -1 -10 -10   84.67    6.99
   1 -10  10   94.66    7.25
  -1 -10 -10   76.86    5.60
   1  10  10   79.18    5.64
  -1  10 -10   80.90    5.82
   1  10  10   94.44    6.47
  -1  10 -10   88.31    6.98
  -1  10 -10   75.43    6.38
   1  10  10   78.83    5.70
  -1 -10 -10   83.63    5.72
  -1  10 -10   85.42    6.37
  -1  10 -10   92.07    6.38
   1  10  10   93.44    6.64
  -1 -10 -10   86.45    6.47
  -1 -10 -11  356.84   15.78
  -1 -10 -11  363.21   16.01
   1 -10  11  347.63   15.18
   1 -10  11  300.83   13.33
   1  10  11  351.14   12.74
  -1 -10 -11  358.82   13.05
  -1  10 -11  347.39   13.19
  -1  10 -11  342.76   15.20
   1  10  11  351.34   13.94
  -1  10 -11  329.34   14.21
   1  10  11  352.19   13.05
  -1 -10 -11  356.40   12.82
  -1  10 -11  354.63   13.48
  -1  10 -11  342.69   13.57
   1  10  11  372.78   14.13
  -1 -10 -11  323.11   13.82
  -1 -10 -12   20.39    3.74
  -1 -10 -12   19.20    3.58
  -1 -10 -12   25.42    3.14
   1  10  12   28.88    3.29
  -1  10 -12   25.72    3.27
   1  10  12   18.28    3.02
  -1  10 -12   21.89    3.87
   1  10  12   23.00    3.06
  -1 -10 -12   23.59    2.95
  -1  10 -12   27.02    3.46
  -1  10 -12   26.02    3.64
   1  10  12   26.84    3.31
  -1  10 -12   24.92    3.32
  -1 -10 -12   19.44    3.18
  -1 -10 -13  666.16   19.23
   1  10  13  648.89   18.86
  -1  10 -13  660.59   19.37
  -1 -10 -13  654.75   18.64
   1  10  13  689.83   20.14
  -1  10 -13  684.68   19.88
  -1  10 -13  645.34   19.53
  -1 -10 -14  555.81   18.47
   1  10  14  507.57   15.93
  -1  10 -14  504.24   16.31
   1  10  14  539.66   16.94
  -1  10 -14  482.62   16.28
  -1  10 -14  463.04   16.00
  -1 -10 -14  497.53   15.70
  -1 -10 -14  498.24   16.16
   1  10  15  235.53    9.80
  -1 -10 -15  224.27   10.97
  -1  10 -15  240.79   10.24
   1  10  15  244.40   10.44
  -1 -10 -15  238.40    9.85
  -1  10 -15  233.33   10.37
  -1  10 -15  209.97    9.77
  -1 -10 -15  237.28   10.24
   1  10  16    6.38    1.52
  -1  10 -16    4.62    1.44
   1  10  16    8.56    1.92
  -1  10 -16    6.31    1.67
  -1 -10 -16    8.40    1.68
  -1 -10 -16    4.70    1.55
  -1  10 -17  221.32    9.49
  -1 -10 -17  249.85    9.82
   1  10  17  234.29    9.50
   1  10  17  215.51    8.92
  -1  10 -17  208.60    9.18
  -1 -10 -17  230.42   10.51
   1  10  18   50.69    3.95
  -1  10 -18   44.33    3.82
  -1 -10 -18   52.90    4.18
   1  10  18   45.23    3.67
  -1 -10 -18   59.21    5.01
   1  10  19    5.35    1.34
  -1 -10 -19    3.66    1.21
  -1  10 -19    3.44    1.18
   1  10  19    4.90    1.18
  -1 -10 -19    5.38    1.48
  -1  10 -20   28.78    2.71
  -1 -10 -20   31.62    2.86
   1  10  20   30.97    2.64
  -1 -10 -21  225.24    7.81
  -1  10 -21  236.56    8.01
   1  11 -21  317.09    9.91
  -1  11  21  306.51    9.47
   1 -11 -20   46.98    3.47
   1  11 -20   45.21    3.48
  -1  11  20   36.57    2.93
  -1  11  20   40.78    3.18
   1 -11 -20   32.03    3.20
   1  11 -19   66.83    4.62
  -1  11  19   64.68    4.31
   1 -11 -19   77.20    4.74
  -1  11  19   78.59    4.73
   1 -11 -19   78.47    5.36
  -1  11  18   25.34    2.88
   1  11 -18   23.73    2.85
   1 -11 -18   23.51    2.64
  -1  11  18   32.01    3.20
  -1  11  17  244.43   10.06
   1 -11 -17  257.63    9.72
   1  11 -17  237.76   10.11
   1  11 -17  231.65    9.88
   1 -11 -17  257.90   10.35
  -1  11  17  244.86    9.80
   1  11 -16    1.24    0.97
   1 -11 -16    0.93    0.98
  -1  11  16    1.43    1.26
   1  11 -16    1.27    1.40
   1 -11 -16    1.06    1.04
  -1  11  16    1.77    1.07
  -1  11  15  449.65   15.64
   1 -11 -15  462.48   14.57
   1  11 -15  435.51   14.98
   1  11 -15  452.08   15.80
  -1  11  15  460.54   14.68
   1 -11 -15  477.33   15.36
   1  11 -15  478.36   16.75
  -1  11  15  478.33   15.32
  -1  11  14  217.90   10.40
   1 -11 -14  203.79    9.05
   1  11 -14  213.80   10.27
   1  11 -14  206.99    9.56
   1 -11 -14  215.75    9.62
  -1  11  14  211.82    9.25
   1  11 -14  210.14   10.60
  -1  11  14  217.55    9.63
   1  11 -13  491.53   15.94
   1 -11 -13  490.09   15.32
   1  11 -13  480.44   16.83
  -1  11  13  453.70   14.81
   1 -11 -13  458.36   15.26
   1  11 -13  484.70   17.32
  -1  11  13  468.75   15.58
  -1  11  12    5.13    1.39
   1 -11 -12    5.61    1.73
  -1  11  12    6.90    1.77
   1  11 -12    8.52    2.19
   1 -11 -12    9.60    1.94
   1  11 -12    8.25    2.19
   1  11 -12    5.92    1.72
   1 -11 -12   10.55    2.61
   1 -11 -11  415.19   17.75
   1 -11 -11  437.90   18.27
  -1  11  11  441.93   16.22
   1  11 -11  408.77   17.18
  -1  11  11  461.99   15.18
  -1  11  11  474.68   15.85
   1  11 -11  457.46   16.75
   1  11 -11  443.74   16.75
   1 -11 -11  461.10   15.08
   1  11 -11  464.57   15.62
   1 -11 -11  458.29   17.56
   1 -11 -10  353.02   15.59
   1 -11 -10  368.18   15.75
  -1  11  10  349.64   13.98
   1  11 -10  340.82   14.93
  -1  11  10  356.48   13.10
   1  11 -10  357.44   14.49
  -1  11  10  366.14   13.79
   1  11 -10  342.79   13.30
   1  11 -10  359.51   14.97
   1 -11 -10  369.36   15.07
   1 -11  -9  396.66   16.08
   1 -11  -9  387.20   15.80
  -1  11   9  367.36   13.58
  -1  11   9  389.82   14.61
   1  11  -9  379.10   15.64
  -1  11   9  391.59   14.43
   1  11  -9  371.94   14.89
   1  11  -9  365.34   13.88
   1  11  -9  346.29   15.08
   1 -11  -9  406.00   15.56
   1 -11  -9  359.41   15.42
   1 -11  -8   19.40    3.19
   1 -11  -8   19.07    3.16
  -1  11   8   22.22    3.06
  -1  11   8   17.38    2.87
   1 -11  -8   16.04    2.95
   1  11  -8   20.12    3.26
  -1 -11   8   13.22    2.72
  -1 -11   8   16.50    3.13
  -1  11   8   16.34    2.80
   1  11  -8   16.35    2.85
   1  11  -8   15.22    3.00
   1  11  -8   21.97    3.07
   1 -11  -8   16.95    2.81
   1 -11  -7  947.94   26.40
   1 -11  -7  989.29   26.61
  -1  11   7  858.32   24.18
  -1  11   7  988.28   25.60
   1  11  -7  925.41   26.49
  -1 -11   7  813.50   25.75
   1  11  -7  886.52   25.43
  -1  11   7  897.99   25.52
   1  11  -7  858.70   24.56
   1 -11  -7  917.79   25.61
  -1  11   6    2.44    0.87
   1  11  -6    2.16    1.15
   1 -11  -6    1.68    1.08
   1 -11  -6    2.94    1.11
   1 -11  -6    3.16    1.45
   1 -11  -6    1.36    0.82
  -1 -11   6    2.22    0.99
   1  11  -5   11.50    2.40
  -1  11   5   14.57    2.48
   1 -11  -5   14.97    2.59
   1 -11  -5   12.45    2.44
   1 -11  -5   11.51    2.19
   1 -11  -5   11.58    2.34
  -1 -11   5   11.96    2.47
  -1 -11   5    9.54    2.18
   1  11  -4    5.05    1.61
  -1  11   4    4.78    1.59
   1 -11  -4    4.41    1.53
  -1 -11   4    2.34    0.85
   1 -11  -4    4.86    1.63
  -1 -11   4    3.16    1.23
   1 -11  -4    2.95    1.34
  -1 -11   4    3.57    1.43
  -1 -11   4    4.43    1.56
   1 -11  -4    5.35    1.62
  -1  11   3 1456.23   34.14
   1  11  -3 1440.58   36.47
   1  11  -3 1421.96   34.82
   1 -11  -3 1391.73   33.35
  -1 -11   3 1373.03   33.15
   1 -11  -3 1382.44   33.43
   1 -11  -3 1392.49   33.35
  -1  11   3 1338.77   32.85
  -1 -11   3 1411.70   33.55
  -1 -11   3 1347.55   34.10
  -1 -11   3 1339.84   34.00
   1  11  -2  217.96   11.07
   1  11  -2  209.46   10.29
  -1  11   2  197.13    9.71
   1 -11  -2  203.25    9.56
  -1 -11   2  207.61    9.72
  -1 -11   2  208.22    9.64
   1 -11  -2  196.20    9.44
  -1  11   2  197.29    9.38
   1 -11  -2  190.95    9.42
  -1 -11   2  183.01    9.57
  -1  11   1   26.71    3.54
   1  11  -1   28.27    3.65
   1 -11  -1   23.10    3.06
   1 -11  -1   24.07    3.15
  -1  11   1   24.24    3.19
  -1 -11   1   26.24    3.22
  -1 -11   1   26.70    3.30
   1 -11  -1   23.24    3.12
  -1 -11   1   24.68    3.31
   1  11   0  268.83   11.79
   1 -11   0  264.00   11.28
  -1 -11   0  261.80   11.24
  -1  11   0  264.63   11.20
  -1 -11   0  285.61   11.54
   1 -11   0  278.99   11.50
   1 -11   0  277.93   11.51
   1 -11   0  282.44   11.75
  -1 -11   0  261.57   11.66
   1  11   1 1293.39   32.02
  -1  11  -1 1281.57   32.71
   1 -11   1 1265.40   31.48
  -1 -11  -1 1262.09   31.42
  -1  11  -1 1263.15   31.17
  -1 -11  -1 1286.65   31.40
   1 -11   1 1306.56   32.03
  -1 -11  -1 1261.54   32.11
  -1  11  -2  205.24   10.46
   1  11   2  220.69   10.16
  -1 -11  -2  210.94   10.10
   1 -11   2  204.91    9.97
  -1  11  -2  222.66   10.13
  -1 -11  -2  215.11   10.03
  -1 -11  -2  213.64   10.09
   1 -11   2  235.43   10.73
  -1 -11  -2  202.28   10.31
   1  11   3    3.88    1.35
  -1 -11  -3    2.66    1.39
  -1  11  -3    3.32    1.28
   1 -11   3    4.54    1.57
  -1 -11  -3    2.30    0.95
  -1  11  -3    4.10    1.58
  -1 -11  -3    3.00    1.18
  -1 -11  -3    2.33    1.25
   1 -11   3    4.55    1.57
   1 -11   3    3.11    1.25
   1  11   4    9.93    2.05
  -1 -11  -4   11.14    2.27
  -1  11  -4    8.26    1.97
   1 -11   4    7.72    1.96
  -1 -11  -4   11.19    2.34
  -1 -11  -4   11.80    2.34
  -1  11  -4   10.87    2.23
   1 -11   4    9.50    2.12
  -1 -11  -4    7.84    2.14
   1 -11   4   12.57    2.57
   1  11   5  950.63   25.44
  -1  11  -5 1012.35   27.73
   1 -11   5  895.35   28.23
   1 -11   5 1016.78   27.85
  -1 -11  -5  852.97   26.34
  -1 -11  -5  990.96   26.93
  -1 -11  -5  934.11   26.02
  -1  11  -5  954.96   26.17
  -1 -11  -5 1003.44   26.41
  -1 -11  -6   36.03    4.20
  -1  11  -6   33.05    4.15
   1  11   6   31.40    3.63
   1 -11   6   33.47    4.26
   1 -11   6   32.24    4.61
   1  11   6   40.57    4.11
  -1  11  -6   35.61    4.57
  -1 -11  -6   31.91    3.87
  -1  11  -6   31.45    3.91
  -1 -11  -6   31.53    3.84
  -1 -11  -7  614.01   19.87
  -1 -11  -7  623.48   19.84
   1  11   7  537.91   17.52
  -1  11  -7  629.88   20.78
   1  11   7  580.09   18.29
   1 -11   7  575.22   22.12
  -1  11  -7  548.69   17.69
   1  11   7  551.92   17.65
   1  11   7  526.53   18.60
  -1  11  -7  579.65   20.09
  -1  11  -7  573.20   19.97
  -1  11  -7  510.52   17.83
  -1 -11  -7  613.46   20.09
  -1 -11  -8  121.32    8.18
  -1 -11  -8  121.39    8.25
   1  11   8  115.52    7.03
   1  11   8  124.30    7.54
  -1  11  -8  125.26    8.59
  -1  11  -8  119.68    7.26
  -1  11  -8  124.51    8.31
   1  11   8  122.68    7.24
   1  11   8  128.94    7.91
  -1  11  -8  119.33    7.50
  -1  11  -8  116.87    7.95
  -1 -11  -8  105.60    6.59
  -1 -11  -8  124.87    8.46
  -1 -11  -9  531.61   19.32
  -1 -11  -9  549.04   19.69
  -1 -11  -9  508.33   16.58
   1  11   9  543.24   16.85
  -1  11  -9  539.54   16.97
  -1  11  -9  518.89   19.30
   1  11   9  515.16   17.54
  -1  11  -9  506.66   16.91
   1  11   9  520.36   16.74
  -1  11  -9  545.54   18.87
  -1 -11  -9  492.45   16.13
   1  11   9  551.03   18.04
  -1  11  -9  523.88   18.14
  -1  11  -9  530.96   17.51
  -1 -11  -9  477.38   19.02
  -1 -11 -10    1.88    0.78
   1  11  10    0.23    0.97
  -1  11 -10    0.47    1.02
   1  11  10    2.63    1.17
  -1  11 -10   -0.56    1.31
  -1  11 -10    1.18    0.94
   1  11  10    3.22    1.38
  -1  11 -10    2.14    1.24
   1  11  10    1.73    0.96
  -1  11 -10   -0.33    1.40
  -1  11 -10   -0.08    1.01
  -1 -11 -10    0.84    0.84
  -1 -11 -10   -0.21    1.19
  -1 -11 -10    0.05    0.88
  -1  11 -11  199.53    9.35
  -1 -11 -11  191.94    9.07
   1  11  11  192.14    8.93
   1  11  11  202.30    9.40
  -1  11 -11  203.77   10.47
  -1 -11 -11  202.97    9.11
   1  11  11  230.33   10.39
  -1  11 -11  211.27    9.95
  -1  11 -11  209.22   10.08
  -1 -11 -11  213.70   12.30
  -1 -11 -11  210.24   12.33
  -1  11 -12  357.57   14.38
   1  11  12  364.99   13.12
  -1  11 -12  351.76   12.99
   1  11  12  384.77   13.86
  -1  11 -12  338.56   13.41
  -1  11 -12  359.88   13.53
  -1 -11 -12  356.24   12.65
  -1 -11 -12  368.33   13.12
  -1  11 -13  454.45   16.44
   1  11  13  472.92   15.31
  -1  11 -13  480.21   15.59
  -1 -11 -13  470.57   15.39
   1  11  13  491.27   15.97
  -1 -11 -13  477.33   14.96
  -1  11 -13  442.17   15.57
  -1  11 -13  468.02   15.79
   1  11  14   19.66    2.60
  -1 -11 -14   20.07    3.08
  -1 -11 -14   18.45    2.77
   1  11  14   23.59    3.08
  -1  11 -14   21.43    3.05
  -1  11 -14   15.21    2.56
  -1 -11 -14   19.62    2.61
   1  11  15  452.27   14.50
  -1 -11 -15  450.81   15.99
  -1 -11 -15  487.61   14.77
   1  11  15  476.50   14.99
  -1  11 -15  439.71   14.84
  -1 -11 -15  468.40   15.10
  -1  11 -16   23.81    2.87
  -1 -11 -16   28.98    3.14
   1  11  16   30.42    3.20
  -1 -11 -16   25.75    3.30
   1  11  16   25.83    2.85
  -1 -11 -16   27.61    3.35
   1  11  17   57.23    4.17
  -1  11 -17   52.88    4.17
  -1 -11 -17   61.87    4.45
   1  11  17   55.67    4.11
  -1 -11 -17   63.21    5.13
  -1  11 -18    1.62    0.84
   1  11  18    2.57    0.95
  -1 -11 -18    4.43    1.38
   1  11  18    3.12    1.07
  -1 -11 -18    2.85    1.25
   1  11  19  395.76   11.24
  -1 -11 -19  417.74   11.91
  -1  11 -19  383.83   11.41
   1  11  19  317.72   10.48
  -1 -11 -19  344.93   12.01
  -1  11 -20   59.12    3.61
  -1 -11 -20   55.71    3.51
   1  11  20   58.72    3.40
   1 -12 -20  363.00   10.52
   1  12 -20  333.56   10.27
  -1  12  20  353.25   10.37
   1 -12 -19   55.56    3.73
   1  12 -19   47.76    3.60
  -1  12  19   49.70    3.54
   1 -12 -19   53.28    4.17
   1 -12 -18    5.21    1.08
   1  12 -18    4.33    1.37
  -1  12  18    6.24    1.50
   1  12 -17   -0.88    1.09
   1 -12 -17    1.58    0.95
   1 -12 -17    0.98    0.89
  -1  12  17    1.51    1.07
   1  12 -16  763.53   21.43
   1  12 -16  780.07   21.18
   1 -12 -16  838.25   20.94
   1 -12 -16  844.15   21.65
  -1  12  16  848.64   21.48
   1  12 -15   14.95    2.60
   1 -12 -15   18.15    2.33
   1  12 -15   15.61    2.39
   1 -12 -15   15.80    2.41
  -1  12  15   17.60    2.55
   1 -12 -14    9.70    1.96
   1  12 -14    6.20    1.88
   1  12 -14   11.40    2.58
   1  12 -14   10.64    2.24
   1 -12 -14    8.12    1.76
  -1  12  14    8.97    1.90
  -1  12  14   10.92    2.12
   1 -12 -13    7.35    1.71
   1  12 -13    9.32    2.29
   1  12 -13    5.85    1.83
   1  12 -13    7.02    1.98
   1 -12 -13    9.94    2.05
  -1  12  13    7.45    1.66
  -1  12  13    7.60    1.94
   1 -12 -12  872.73   22.52
   1  12 -12  826.26   22.97
   1  12 -12  808.97   24.06
   1 -12 -12  833.18   22.60
  -1  12  12  837.52   22.30
  -1  12  12  875.29   23.42
   1  12 -12  861.24   24.55
   1  12 -11   26.06    3.35
   1  12 -11   28.65    3.86
   1 -12 -11   26.36    3.09
   1  12 -11   27.12    3.66
  -1  12  11   22.16    2.86
  -1  12  11   24.44    3.21
  -1  12  10   35.03    3.61
  -1  12  10   35.47    3.96
   1  12 -10   31.77    3.97
   1  12 -10   28.45    3.49
   1  12 -10   29.09    3.94
   1 -12 -10   27.41    4.01
   1 -12  -9   37.19    4.82
   1 -12  -9   39.35    4.95
   1  12  -9   44.22    5.26
  -1  12   9   44.94    4.76
  -1  12   9   46.36    4.23
   1  12  -9   47.46    4.76
  -1  12   9   50.60    4.74
   1  12  -9   46.42    4.42
   1  12  -9   42.39    4.77
   1 -12  -9   31.62    4.45
   1 -12  -9   44.28    4.97
   1 -12  -8 1117.79   31.82
   1 -12  -8 1165.84   31.99
  -1  12   8 1133.57   28.32
  -1  12   8 1126.94   30.37
   1  12  -8 1130.82   32.07
   1  12  -8 1140.14   29.75
  -1  12   8 1190.01   29.86
   1  12  -8 1028.46   30.09
   1  12  -8 1110.94   28.83
   1 -12  -8 1088.88   31.53
   1 -12  -8 1072.01   30.56
   1 -12  -7    3.91    1.58
   1 -12  -7    2.29    1.46
  -1  12   7    5.47    1.79
  -1  12   7    2.39    1.32
   1 -12  -7    2.57    1.52
   1  12  -7    4.35    1.85
  -1 -12   7   -1.54    1.32
   1  12  -7    1.74    1.02
  -1  12   7    3.51    1.72
   1  12  -7    3.60    1.95
   1  12  -7    1.66    1.00
   1  12  -7    1.65    1.08
   1 -12  -7    3.37    1.50
   1 -12  -6  316.23   13.76
   1 -12  -6  311.11   13.78
  -1  12   6  309.80   13.32
   1  12  -6  306.03   14.04
  -1  12   6  294.50   12.05
  -1  12   6  293.78   11.82
  -1  12   6  326.59   13.76
   1  12  -6  270.60   11.40
   1  12  -6  276.48   12.12
   1  12  -6  294.06   12.60
  -1 -12   6  282.57   13.05
   1 -12  -6  308.54   13.33
   1 -12  -5  190.14   10.20
   1 -12  -5  197.81   10.49
  -1  12   5  200.56   10.46
   1  12  -5  199.18   11.06
  -1  12   5  184.95    9.28
  -1  12   5  200.74    9.39
  -1  12   5  200.87   10.73
   1  12  -5  186.82    9.06
   1  12  -5  185.02    9.63
   1  12  -5  201.00    9.91
   1  12  -5  179.85   10.07
  -1 -12   5  203.54   10.62
   1 -12  -5  200.97   10.35
   1 -12  -4  782.47   23.20
   1 -12  -4  829.20   23.49
  -1 -12   4  769.13   22.80
  -1 -12   4  752.19   22.46
  -1  12   4  672.50   20.95
  -1  12   4  809.89   23.73
   1  12  -4  820.44   24.71
  -1  12   4  762.49   24.27
  -1  12   4  734.98   20.95
   1  12  -4  693.05   20.59
   1  12  -4  768.03   22.35
   1  12  -4  707.88   22.77
   1 -12  -4  756.07   22.82
   1 -12  -3    7.46    1.97
   1  12  -3    8.99    2.27
  -1  12   3    9.27    2.33
   1 -12  -3    7.44    1.94
   1  12  -3    6.49    1.65
  -1  12   3    6.76    1.81
  -1  12   3    6.30    1.30
   1  12  -3    9.87    2.16
   1  12  -3    7.79    1.91
   1 -12  -3    8.17    2.07
  -1 -12   3    9.61    2.17
  -1 -12   3    8.84    2.08
   1 -12  -3    7.97    1.95
   1 -12  -2  389.66   14.90
   1  12  -2  413.14   17.10
  -1  12   2  412.72   16.00
  -1 -12   2  375.91   15.42
   1 -12  -2  385.80   15.68
  -1  12   2  403.11   13.80
  -1  12   2  373.37   16.32
   1  12  -2  390.47   13.79
   1  12  -2  359.85   15.28
   1  12  -2  393.31   14.61
   1 -12  -2  411.80   15.32
   1 -12  -2  412.26   15.44
  -1 -12   2  407.08   15.14
  -1 -12   2  388.86   15.01
  -1 -12   1  154.97    8.98
   1  12  -1  146.00    9.56
  -1 -12   1  127.62    8.41
  -1  12   1  136.75    7.42
   1  12  -1  139.98    8.72
   1  12  -1  133.11    7.40
   1  12  -1  151.59    8.35
   1 -12  -1  152.76    8.84
  -1  12   1  138.50    8.26
  -1 -12   1  147.12    8.52
   1 -12  -1  144.60    8.57
  -1 -12   1  151.30    8.71
   1  12   0  773.19   24.00
  -1 -12   0  708.14   22.86
   1  12   0  709.14   22.78
   1  12   0  665.02   19.95
  -1  12   0  696.15   20.22
  -1 -12   0  773.96   23.01
   1 -12   0  773.32   22.86
  -1  12   0  772.46   22.52
   1 -12   0  773.88   22.77
  -1 -12   0  775.24   22.64
  -1 -12   0  758.24   22.61
  -1 -12  -1   26.12    3.62
   1  12   1   22.56    3.47
   1 -12   1   24.95    3.51
  -1 -12  -1   23.15    3.59
   1  12   1   23.91    2.96
   1  12   1   26.42    3.74
  -1  12  -1   23.90    3.03
  -1  12  -1   27.22    4.06
   1 -12   1   30.33    3.84
  -1 -12  -1   22.87    3.27
   1 -12   1   25.75    3.57
  -1  12  -1   26.23    3.51
  -1 -12  -1   22.71    3.33
  -1 -12  -2  742.36   22.31
   1  12   2  757.58   22.73
  -1 -12  -2  638.60   22.18
   1  12   2  627.74   19.06
   1  12   2  690.16   22.37
  -1  12  -2  672.46   19.94
  -1  12  -2  693.84   23.36
   1 -12   2  766.56   22.51
  -1 -12  -2  719.01   22.07
  -1 -12  -2  752.51   22.27
  -1  12  -2  756.58   22.25
   1 -12   2  769.38   22.68
  -1  12  -3   81.63    6.91
   1  12   3   77.87    6.23
  -1 -12  -3   76.74    6.28
  -1  12  -3   75.40    5.54
   1  12   3   91.50    6.95
  -1  12  -3   83.24    7.05
  -1  12  -3   85.44    6.57
   1 -12   3   85.11    6.50
   1 -12   3   83.60    6.50
  -1  12  -3   84.98    6.47
  -1 -12  -3   77.07    6.22
  -1 -12  -3   84.85    6.55
  -1  12  -4  435.37   17.40
   1  12   4  425.56   15.85
  -1 -12  -4  444.93   16.66
  -1  12  -4  418.69   14.59
   1  12   4  443.85   16.25
  -1  12  -4  429.27   17.40
  -1  12  -4  415.42   16.08
  -1 -12  -4  408.54   15.71
  -1  12  -4  398.93   15.74
  -1 -12  -4  416.58   15.99
  -1  12  -5  201.63   11.40
   1  12   5  187.22    9.99
  -1 -12  -5  205.93   10.91
   1  12   5  209.29   10.33
  -1  12  -5  185.96    9.15
  -1  12  -5  184.11   10.23
  -1  12  -5  217.16   11.53
   1  12   5  186.83    9.84
  -1 -12  -5  200.67   10.48
  -1 -12  -5  191.77   10.35
  -1  12  -5  182.98   10.16
  -1 -12  -6  715.89   22.54
  -1 -12  -6  730.12   22.53
  -1  12  -6  716.54   23.94
   1  12   6  709.49   21.89
   1  12   6  632.43   19.84
  -1  12  -6  688.93   20.27
   1  12   6  696.55   21.19
   1  12   6  662.95   21.24
  -1  12  -6  761.70   23.65
  -1  12  -6  738.65   22.76
  -1  12  -6  631.65   20.55
  -1 -12  -6  748.30   23.33
  -1 -12  -7   92.46    7.11
  -1 -12  -7   87.23    7.04
   1  12   7   77.07    6.18
  -1  12  -7   91.71    7.65
   1  12   7   79.53    5.76
   1  12   7   87.72    6.27
  -1  12  -7   86.79    6.04
  -1  12  -7   86.04    6.69
  -1  12  -7   88.43    6.91
  -1  12  -7   79.12    6.05
   1  12   7   84.63    6.37
  -1 -12  -7   87.46    7.18
  -1 -12  -8   43.70    5.00
  -1 -12  -8   45.64    5.23
   1  12   8   57.23    4.74
   1  12   8   56.44    4.89
  -1  12  -8   47.42    4.43
  -1  12  -8   52.59    5.19
  -1  12  -8   48.12    5.61
   1  12   8   48.12    4.92
  -1  12  -8   54.84    4.92
   1  12   8   56.75    5.12
  -1  12  -8   53.63    5.28
  -1 -12  -8   45.10    5.28
  -1 -12  -9   10.42    2.65
  -1  12  -9   17.53    2.72
   1  12   9   14.51    2.55
  -1 -12  -9   15.93    2.49
   1  12   9   22.37    2.89
  -1  12  -9   17.18    3.03
   1  12   9   14.41    2.62
  -1  12  -9   12.21    2.27
  -1 -12  -9   13.21    2.17
  -1  12  -9   15.57    2.76
  -1  12 -10 1138.26   29.72
  -1  12 -10 1107.24   27.98
   1  12  10 1128.99   27.94
  -1 -12 -10 1073.72   27.14
   1  12  10 1043.71   26.71
   1  12  10 1121.96   28.54
  -1  12 -10 1070.69   28.08
  -1  12 -10 1117.11   29.15
  -1 -12 -10 1076.39   26.85
   1  12  11    8.91    1.96
  -1 -12 -11    6.96    1.63
   1  12  11    5.05    1.47
  -1 -12 -11    5.36    1.40
   1  12  11    7.54    1.96
  -1  12 -11    9.15    2.25
  -1  12 -11    7.87    1.85
  -1  12 -11    9.88    2.21
   1  12  12    1.55    1.07
  -1 -12 -12    0.30    1.08
  -1  12 -12    0.94    1.04
  -1 -12 -12    2.13    1.11
  -1  12 -12   -0.69    1.46
  -1  12 -12    1.94    1.38
   1  12  12    1.37    0.99
   1  12  13    3.36    1.43
  -1 -12 -13    6.70    1.89
  -1 -12 -13    7.76    1.85
  -1  12 -13    5.00    1.65
   1  12  13    5.03    1.53
  -1  12 -13    4.64    1.55
  -1  12 -13    4.02    1.75
  -1 -12 -13    4.26    1.25
  -1 -12 -14  654.13   19.92
   1  12  14  653.50   18.39
  -1 -12 -14  672.53   18.72
   1  12  14  650.18   18.36
  -1 -12 -14  647.78   17.88
  -1  12 -14  636.02   18.74
  -1 -12 -15    5.15    1.56
   1  12  15    4.42    1.49
   1  12  15    3.22    1.25
  -1  12 -15    1.47    1.27
  -1 -12 -15    1.52    0.80
  -1 -12 -15    5.16    1.53
  -1 -12 -16    6.63    1.57
   1  12  16    5.05    1.38
  -1  12 -16    5.06    1.38
  -1 -12 -16    5.98    1.56
   1  12  16    6.23    1.56
  -1 -12 -16    2.44    1.20
  -1 -12 -17   26.14    2.74
  -1  12 -17   21.23    2.48
   1  12  17   23.95    2.49
   1  12  17   24.66    2.67
  -1 -12 -17   24.86    3.00
   1  12  18  330.72    9.98
  -1  12 -18  305.09   10.02
  -1 -12 -18  343.28   10.61
   1  12  18  297.40    9.85
  -1 -12 -18  330.68   11.38
  -1  12 -19    1.40    0.78
  -1 -12 -19    0.47    0.52
   1  12  19    0.36    0.49
   1 -13 -19   68.55    3.86
   1 -13 -18  332.05   10.22
  -1  13  18  321.33   10.22
   1 -13 -18  337.38   11.22
   1  13 -17   60.87    4.25
   1 -13 -17   76.03    4.48
  -1  13  17   70.87    4.48
   1  13 -16    6.25    1.44
   1 -13 -16    9.23    1.67
   1  13 -16    9.96    1.86
   1 -13 -16    4.86    1.21
  -1  13  16    8.89    1.66
   1  13 -15  200.76    8.93
   1 -13 -15  213.73    8.51
   1  13 -15  202.62    8.75
   1 -13 -15  209.85    8.79
  -1  13  15  212.67    8.89
   1 -13 -14  251.49    9.52
   1  13 -14  237.66    9.82
   1  13 -14  234.00   10.12
   1 -13 -14  232.62    9.59
   1  13 -14  241.98   10.52
  -1  13  14  254.92   10.11
   1  13 -13  224.73   10.14
   1  13 -13  243.27   10.06
   1 -13 -13  232.15    9.29
   1 -13 -13  232.59    9.65
  -1  13  13  213.04    9.02
  -1  13  13  250.25   10.29
   1  13 -13  231.02   10.38
   1  13 -12   12.18    2.21
   1  13 -12   11.26    2.25
   1  13 -12    9.99    2.14
   1 -13 -12   13.60    2.19
   1 -13 -12   13.51    2.30
  -1  13  12   12.65    2.17
  -1  13  12   10.92    2.31
   1 -13 -11  456.64   14.41
   1  13 -11  407.14   15.39
   1  13 -11  440.44   14.97
  -1  13  11  442.64   14.34
   1 -13 -11  419.70   14.40
  -1  13  11  473.61   15.66
   1  13 -11  429.55   15.53
   1 -13 -10   55.96    4.49
   1  13 -10   54.81    4.73
   1  13 -10   49.78    4.99
  -1  13  10   44.56    4.07
   1  13 -10   56.69    5.15
  -1  13  10   55.99    5.02
   1  13  -9  113.02    7.72
   1  13  -9  121.63    7.34
  -1  13   9  127.11    7.09
  -1  13   9  131.80    7.90
   1  13  -9  125.06    7.67
  -1  13   8   95.39    6.17
   1  13  -8   86.95    6.71
   1  13  -8   86.12    6.13
   1 -13  -8   72.16    6.94
  -1  13   8  100.30    6.87
   1  13  -8   85.25    6.26
  -1  13   7  225.39   10.00
   1  13  -7  227.84    9.94
  -1  13   7  245.40   11.52
   1  13  -7  227.86   10.59
   1  13  -7  224.54   11.32
   1  13  -7  223.21   10.43
   1 -13  -7  224.47   12.31
   1 -13  -6  714.11   23.68
   1 -13  -6  730.75   23.68
  -1  13   6  669.09   22.74
   1  13  -6  676.82   23.85
  -1  13   6  684.09   20.21
   1  13  -6  723.96   21.38
   1  13  -6  665.37   19.74
  -1  13   6  783.32   23.14
   1  13  -6  699.32   21.06
   1 -13  -6  716.20   23.84
   1  13  -5    3.93    1.70
  -1 -13   5    2.89    1.23
  -1  13   5    1.15    0.88
   1 -13  -5    3.87    1.67
  -1  13   5    3.58    1.26
  -1  13   5    3.32    1.55
   1  13  -5    3.09    1.14
  -1  13   5    4.51    1.42
   1  13  -5    1.88    1.04
   1  13  -5    6.19    1.97
   1  13  -5    4.50    1.78
   1 -13  -5    4.31    1.79
   1 -13  -5    5.08    1.70
   1 -13  -4  158.82    9.60
   1 -13  -4  152.62    9.48
   1  13  -4  141.56    9.68
  -1  13   4  148.57    9.64
  -1  13   4  158.53    8.50
  -1  13   4  179.88   10.49
  -1  13   4  148.69    7.86
   1  13  -4  164.64    8.22
   1  13  -4  160.18    8.78
   1  13  -4  162.84    9.31
  -1 -13   4  167.77   10.03
  -1  13   3  699.57   23.93
  -1 -13   3  763.94   24.37
   1  13  -3  818.07   22.84
   1  13  -3  766.82   23.42
  -1 -13   3  713.54   23.08
   1 -13  -3  776.06   24.05
   1 -13  -3  812.40   24.65
  -1 -13   3  715.33   23.25
  -1  13   3  755.34   21.09
  -1  13   3  810.07   24.97
   1  13  -3  740.65   20.90
  -1 -13   2  111.50    7.98
  -1  13   2  106.50    7.92
   1  13  -2   97.41    6.11
  -1  13   2   99.68    6.25
   1  13  -2  105.07    6.93
   1  13  -2  101.19    7.38
  -1 -13   2   94.60    7.29
   1 -13  -2  109.86    7.88
  -1 -13   2  105.02    7.60
   1 -13  -2  102.01    7.67
  -1  13   1    1.34    1.17
  -1  13   1    3.83    1.63
   1  13  -1    2.13    0.97
  -1 -13   1    5.01    1.66
   1 -13  -1    4.34    1.73
  -1 -13   1    4.12    1.46
   1 -13  -1    3.67    1.56
   1  13  -1    3.42    1.56
   1  13  -1    4.00    1.40
  -1 -13   1    3.59    1.34
   1  13  -1    3.16    1.54
   1  13   0   48.52    5.68
  -1 -13   0   52.10    5.32
  -1  13   0   45.51    4.11
   1  13   0   37.19    3.80
   1  13   0   39.99    4.59
   1  13   0   49.38    4.61
  -1 -13   0   44.91    4.89
   1 -13   0   57.18    5.60
  -1 -13   0   47.80    5.15
   1 -13   0   45.45    5.07
   1  13   1  923.38   28.77
  -1 -13  -1  928.39   27.23
   1  13   1  894.95   26.21
  -1  13  -1  937.97   24.34
   1  13   1  901.84   23.68
  -1  13  -1  966.36   26.19
  -1 -13  -1  924.30   27.45
  -1 -13  -1  951.14   27.53
   1 -13   1  941.84   27.82
   1 -13   1  942.67   27.65
   1  13   2  120.02    8.72
  -1 -13  -2  115.42    8.05
   1  13   2  124.25    8.04
  -1  13  -2  120.54    7.00
  -1  13  -2  125.58    7.87
  -1  13  -2  118.90    8.39
  -1  13  -2  105.35    7.75
  -1 -13  -2  117.43    8.25
  -1 -13  -2  121.68    8.30
   1 -13   2  124.35    8.52
   1 -13   2  126.06    8.63
   1  13   3   65.37    6.26
  -1 -13  -3   60.08    5.80
   1  13   3   66.21    5.77
  -1  13  -3   64.97    5.03
  -1  13  -3   70.46    6.28
  -1  13  -3   70.91    5.90
   1 -13   3   61.67    6.00
  -1 -13  -3   61.58    5.86
  -1  13  -3   57.80    5.70
  -1 -13  -3   60.19    5.86
   1 -13   3   64.80    6.19
   1  13   4  519.04   19.17
  -1  13  -4  456.10   19.39
  -1 -13  -4  534.30   19.38
   1  13   4  544.24   18.23
  -1  13  -4  528.59   16.55
  -1  13  -4  541.33   18.36
  -1  13  -4  553.04   19.45
  -1 -13  -4  521.65   19.03
  -1 -13  -4  510.95   18.73
  -1  13  -4  463.98   18.24
   1 -13   4  490.84   18.78
   1 -13   4  495.11   18.72
  -1  13  -5  298.21   15.23
   1  13   5  332.94   14.57
  -1 -13  -5  331.90   14.95
  -1  13  -5  370.55   13.07
   1  13   5  372.48   14.41
  -1  13  -5  389.40   15.34
  -1  13  -5  364.90   14.37
   1 -13   5  305.38   14.20
  -1 -13  -5  335.18   14.74
  -1  13  -5  288.05   13.90
   1 -13   5  286.43   13.92
  -1 -13  -5  350.50   15.16
  -1  13  -6    1.69    0.90
   1  13   6    4.23    1.66
  -1 -13  -6    1.39    0.79
  -1  13  -6    5.88    2.07
   1  13   6    3.26    1.41
  -1  13  -6    2.55    1.59
   1  13   6    2.45    1.22
   1  13   7  233.72   10.11
  -1  13  -7  267.82   12.18
  -1  13  -7  253.82   11.23
   1  13   7  253.89   11.22
  -1 -13  -7  218.90   12.39
  -1  13  -7  262.19   11.84
  -1  13  -7  238.63   10.34
   1  13   7  241.90   11.00
  -1  13  -8  201.13    9.36
   1  13   8  203.84    9.74
  -1  13  -8  205.48   10.35
  -1 -13  -8  183.01    8.74
   1  13   8  171.55    8.47
   1  13   8  211.45    9.96
  -1  13  -8  223.86   10.79
  -1  13  -8  201.15    9.80
  -1  13  -9  696.55   21.07
   1  13   9  719.36   20.50
  -1  13  -9  644.05   19.34
   1  13   9  673.98   19.09
  -1 -13  -9  661.48   19.15
  -1  13  -9  667.37   20.14
  -1  13  -9  709.93   21.27
   1  13   9  668.46   20.20
  -1  13 -10   88.07    5.89
   1  13  10   95.49    6.36
  -1  13 -10  103.54    6.91
  -1 -13 -10   89.98    5.79
  -1  13 -10   93.03    6.54
  -1  13 -10   94.50    6.34
  -1 -13 -10   82.66    5.37
   1  13  10   89.79    6.07
   1  13  11  377.14   13.57
  -1  13 -11  387.70   14.14
  -1 -13 -11  364.78   12.78
   1  13  11  372.11   13.27
  -1  13 -11  397.21   14.21
  -1  13 -11  383.56   13.62
  -1 -13 -11  353.98   12.22
  -1  13 -12  256.84   10.90
   1  13  12  268.50   10.67
  -1 -13 -12  252.88   10.11
  -1 -13 -12  249.77    9.63
  -1  13 -12  258.04   10.88
  -1  13 -12  255.15   10.56
   1  13  12  251.19   10.24
  -1  13 -13   59.90    4.85
  -1 -13 -13   73.54    5.50
   1  13  13   70.91    5.07
  -1 -13 -13   68.01    4.79
   1  13  13   68.81    4.79
  -1  13 -13   64.08    4.96
  -1 -13 -13   63.52    4.42
   1  13  14   17.12    2.44
  -1 -13 -14   16.82    2.57
  -1  13 -14   13.93    2.29
   1  13  14   19.37    2.45
  -1 -13 -14   18.04    2.30
  -1 -13 -14   11.86    2.06
  -1  13 -15  136.90    6.82
   1  13  15  139.27    6.54
  -1 -13 -15  148.80    6.72
   1  13  15  148.36    6.99
  -1 -13 -15  137.03    7.22
  -1 -13 -15  141.03    7.32
   1  13  16  218.31    8.05
  -1 -13 -16  234.28    8.55
  -1  13 -16  222.59    8.46
   1  13  16  219.35    8.39
  -1 -13 -16  248.10    9.77
  -1 -13 -17  103.63    5.06
   1  13  17   85.26    4.37
  -1  13 -17   85.97    4.70
   1  13  17   78.99    4.40
  -1 -13 -17  100.94    5.63
  -1  13 -18   25.71    2.29
   1 -14 -17  161.89    6.37
  -1  14  17  154.34    6.34
   1 -14 -17  167.49    7.20
   1  14 -16   15.50    2.00
   1 -14 -16   23.16    2.42
   1 -14 -16   16.63    2.09
  -1  14  16   22.33    2.47
   1 -14 -15  233.13    8.49
   1  14 -15  221.56    8.81
   1 -14 -15  218.82    8.63
  -1  14  15  229.67    8.89
   1  14 -14   28.49    3.11
   1 -14 -14   27.52    2.72
   1  14 -14   24.94    2.85
   1 -14 -14   27.65    2.92
   1 -14 -14   27.00    3.25
  -1  14  14   31.52    3.21
   1  14 -13  306.27   11.25
   1 -14 -13  325.58   10.88
   1  14 -13  292.16   11.39
   1 -14 -13  330.18   11.40
   1  14 -13  309.02   11.82
  -1  14  13  348.42   12.11
   1  14 -12  228.88    9.60
   1 -14 -12  229.37    9.06
   1  14 -12  222.30    9.83
   1 -14 -12  229.71    9.44
  -1  14  12  243.02    9.29
   1  14 -12  230.14   10.14
  -1  14  12  245.10   10.23
   1 -14 -11   91.69    5.45
   1  14 -11   89.74    5.78
   1  14 -11   85.57    5.95
   1 -14 -11   82.35    5.42
  -1  14  11   82.39    5.25
   1  14 -11   88.48    6.12
  -1  14  11   93.91    6.23
   1  14 -10   11.69    2.29
   1  14 -10   15.29    2.41
   1  14 -10   14.47    2.49
   1 -14 -10   17.05    2.36
   1 -14 -10   13.24    2.22
  -1  14  10   16.25    2.41
  -1  14  10   15.23    2.57
   1  14  -9  658.34   19.32
   1 -14  -9  668.41   18.65
   1  14  -9  637.60   19.95
  -1  14   9  650.55   18.60
  -1  14   9  713.95   20.94
   1  14  -9  680.28   20.15
   1  14  -8  124.86    7.82
   1  14  -8  133.01    7.47
  -1  14   8  136.29    7.23
  -1  14   8  147.52    8.56
   1  14  -8  143.61    8.01
   1  14  -7  131.31    7.64
  -1  14   7  133.19    7.33
   1  14  -7  134.56    7.22
   1  14  -7  131.00    7.74
  -1  14   7  148.93    8.84
   1  14  -6   37.81    3.99
  -1  14   6   41.99    4.03
   1  14  -6   45.34    4.43
  -1  14   6   47.10    4.93
   1  14  -6   40.80    3.83
  -1  14   5  646.07   19.34
   1  14  -5  669.96   19.08
  -1  14   5  698.33   21.97
   1  14  -5  664.17   20.14
   1  14  -4   65.06    5.36
   1  14  -4   60.80    5.35
  -1  14   4   58.65    4.72
   1  14  -4   55.54    4.54
  -1  14   4   61.82    5.71
   1  14  -3   55.97    5.19
   1  14  -3   61.57    5.09
   1 -14  -3   53.69    5.75
  -1 -14   3   53.86    5.82
  -1  14   3   53.78    4.51
  -1  14   3   56.31    5.47
   1  14  -3   54.75    4.43
   1  14  -2   56.99    5.37
   1  14  -2   70.29    5.46
  -1 -14   2   60.56    6.15
  -1  14   2   61.95    4.80
   1  14  -2   62.64    4.74
  -1  14   2   57.53    5.65
   1  14  -1  569.91   18.97
  -1 -14   1  545.99   20.37
  -1  14   1  531.82   16.47
   1  14  -1  537.03   16.47
  -1  14   1  542.60   18.86
   1  14   0  108.06    6.82
  -1  14   0   96.57    6.62
   1  14   0  111.89    7.59
  -1 -14   0   97.62    7.80
   1  14   0  101.35    6.09
  -1  14   0   99.58    6.18
   1  14   1   81.13    6.35
  -1  14  -1   81.98    6.13
   1  14   1   83.85    5.92
  -1 -14  -1   68.32    6.46
   1  14   1   72.44    5.89
  -1  14  -1   78.46    5.45
  -1  14  -2   49.66    4.75
   1  14   2   54.05    4.66
  -1 -14  -2   36.33    4.60
   1  14   2   51.80    4.89
  -1  14  -2   47.25    4.22
  -1  14  -3  837.74   22.27
   1  14   3  786.75   23.42
  -1  14  -3  837.70   23.95
  -1  14  -4   52.48    4.44
   1  14   4   48.47    4.74
  -1  14  -4   48.39    4.86
  -1  14  -4   49.09    4.91
  -1  14  -5  142.05    7.53
   1  14   5  136.06    8.06
  -1  14  -5  142.77    8.39
  -1  14  -5  139.54    8.51
   1  14   6  142.74    8.19
  -1  14  -6  138.83    7.48
  -1  14  -6  145.27    8.47
  -1  14  -6  150.25    8.73
  -1  14  -7  733.46   20.26
  -1  14  -7  719.67   21.50
   1  14   7  747.12   21.31
   1  14   7  679.18   19.50
  -1 -14  -7  673.82   19.41
  -1  14  -7  779.13   22.38
   1  14   8    1.33    1.02
  -1  14  -8    1.01    0.96
  -1 -14  -8    1.50    0.80
   1  14   8    1.64    1.09
  -1  14  -8    0.48    1.26
  -1  14  -8    1.13    0.89
   1  14   8   -0.18    1.08
  -1  14  -8    0.05    1.05
  -1  14  -9   63.84    5.21
  -1  14  -9   55.68    4.49
   1  14   9   64.01    5.00
  -1 -14  -9   55.17    4.35
   1  14   9   62.03    4.90
  -1  14  -9   61.64    4.98
  -1  14  -9   68.61    5.40
   1  14  10  233.25    9.95
  -1  14 -10  223.16    9.35
  -1  14 -10  221.75    9.98
  -1 -14 -10  222.10    9.14
   1  14  10  219.74    9.50
  -1  14 -10  211.82    9.57
  -1  14 -10  225.12    9.99
  -1  14 -11  192.01    8.97
   1  14  11  202.40    9.01
  -1 -14 -11  190.84    8.30
   1  14  11  188.04    8.47
  -1  14 -11  195.14    9.00
  -1  14 -11  196.37    8.86
  -1  14 -12   45.12    4.06
  -1 -14 -12   47.07    4.25
   1  14  12   43.99    3.83
  -1 -14 -12   44.03    3.70
   1  14  12   43.09    3.70
  -1  14 -12   46.53    4.07
  -1 -14 -12   38.50    3.32
  -1 -14 -13  377.61   12.91
   1  14  13  377.96   12.17
  -1  14 -13  340.52   11.93
   1  14  13  335.23   11.38
  -1 -14 -13  350.65   11.18
  -1  14 -13  380.12   12.46
  -1 -14 -13  356.27   11.76
   1  14  14   11.35    1.74
  -1 -14 -14   10.36    1.62
  -1  14 -14    9.72    1.67
   1  14  14   12.06    1.87
  -1 -14 -14   11.02    1.95
  -1 -14 -14   12.55    2.08
  -1  14 -15   56.99    3.85
  -1 -14 -15   53.80    3.63
   1  14  15   51.84    3.43
   1  14  15   56.51    3.76
  -1 -14 -15   50.27    3.81
  -1 -14 -15   64.61    4.53
  -1  14 -16    0.94    0.71
   1  14  16    2.12    0.82
  -1 -14 -16    2.95    1.08
  -1  15  15    8.68    1.43
   1 -15 -15   11.06    1.75
   1 -15 -15   11.53    1.71
   1 -15 -15   10.11    1.49
  -1  15  14  380.27   11.49
   1 -15 -14  398.38   11.68
   1 -15 -14  380.53   11.04
  -1  15  13    7.11    1.64
   1 -15 -13    5.53    1.55
   1 -15 -13    4.17    1.18
   1 -15 -13    3.86    1.10
   1  15 -13    6.54    1.71
   1  15 -13    3.83    1.18
   1  15 -13    3.23    1.16
  -1  15  12    1.72    1.02
   1 -15 -12    4.07    1.27
   1 -15 -12   -0.16    0.82
   1  15 -12    1.59    0.81
   1  15 -12    1.04    0.93
   1  15 -12   -0.05    1.19
  -1  15  11   14.82    2.47
   1 -15 -11   18.72    2.45
  -1  15  11   17.42    2.19
   1  15 -11   16.04    2.37
   1 -15 -11   17.16    2.16
   1  15 -11   16.37    2.28
   1  15 -11   21.80    2.83
  -1  15  10  750.19   20.31
   1  15 -10  722.12   19.86
   1 -15 -10  714.99   18.99
  -1  15  10  669.44   18.13
   1  15 -10  656.23   18.70
   1  15 -10  658.35   19.16
   1 -15 -10  703.41   18.29
  -1  15   9   -0.32    1.20
   1 -15  -9    0.25    0.80
  -1  15   9    0.37    0.81
   1  15  -9   -0.62    1.24
   1  15  -9    1.47    1.34
   1 -15  -9    1.49    0.94
  -1  15   8  334.28   12.80
   1  15  -8  324.29   12.21
  -1  15   8  327.68   11.49
   1  15  -8  315.25   11.81
   1 -15  -8  314.42   11.15
   1  15  -7   50.48    4.48
   1  15  -7   40.74    3.64
  -1  15   7   46.10    4.49
  -1  15   7   47.79    3.97
   1  15  -7   44.34    4.04
  -1  15   6  411.24   13.74
   1  15  -6  420.50   13.57
  -1  15   6  438.55   15.58
   1  15  -6  447.02   14.83
   1  15  -5   11.84    1.98
  -1  15   5   11.59    2.52
   1  15  -5   12.11    2.22
  -1  15   4   52.16    4.99
   1  15  -4   53.38    4.73
   1  15  -4   52.55    4.23
   1  15  -4   56.03    4.96
  -1  15   3    2.75    1.27
   1  15  -3    3.72    1.28
   1  15  -3    0.24    1.02
   1  15  -3    3.64    1.51
  -1  15   2  359.71   12.77
   1  15  -2  391.66   14.53
   1  15  -2  412.62   14.33
  -1  15   2  396.96   14.17
  -1  15   1    3.79    1.37
   1  15  -1    2.44    1.39
  -1  15   1    3.39    1.49
   1  15  -1    2.71    1.15
  -1  15   0  777.49   21.22
   1  15   0  839.77   22.48
  -1  15   0  806.95   22.60
   1  15   0  803.45   23.21
  -1  15  -1   12.42    2.25
   1  15   1   10.97    2.30
   1  15   1   14.22    2.45
  -1  15  -1   14.20    2.63
  -1  15  -2  105.84    6.34
   1  15   2  110.82    6.60
  -1  15  -2  109.73    7.06
   1  15   2  108.85    7.05
   1  15   3    3.68    1.57
  -1  15  -3    4.33    1.39
   1  15   3    8.53    1.81
   1  15   3    7.86    1.74
  -1  15  -3    4.73    1.76
  -1  15  -4  590.62   17.24
   1  15   4  539.86   17.57
  -1  15  -4  594.69   18.63
   1  15   4  593.10   17.43
  -1  15  -5   98.88    6.65
  -1  15  -5   97.36    5.92
   1  15   5   87.99    6.07
   1  15   5   97.67    5.93
  -1  15  -6  172.24    7.99
  -1  15  -6  171.29    8.73
   1  15   6  167.23    8.40
   1  15   6  176.21    8.06
   1  15   7    5.74    1.81
  -1  15  -7    4.41    1.46
  -1 -15  -7    6.31    1.43
  -1  15  -7    3.22    1.37
   1  15   7    6.40    1.48
  -1  15  -7    8.63    2.08
  -1  15  -8 1064.34   25.37
   1  15   8 1045.77   25.82
  -1  15  -8 1076.25   26.56
  -1  15  -8 1108.34   26.93
   1  15   8 1039.80   24.94
   1  15   9    7.52    1.68
  -1  15  -9    9.01    1.79
  -1 -15  -9    6.89    1.54
  -1  15  -9    7.92    1.74
  -1  15  -9   11.83    2.18
  -1  15 -10    2.21    1.16
  -1 -15 -10    1.87    0.71
  -1  15 -10    3.96    1.48
  -1  15 -10    1.73    1.20
  -1 -15 -11    3.25    1.41
   1  15  11    4.08    1.34
  -1  15 -11    6.06    1.58
  -1  15 -11   -1.40    1.23
  -1 -15 -11    1.35    0.64
   1  15  12  167.40    7.15
  -1 -15 -12  171.12    7.81
  -1  15 -12  164.98    7.40
  -1 -15 -12  177.67    8.05
  -1  15 -12  172.27    7.52
  -1 -15 -12  166.54    7.15
  -1  15 -13    7.32    1.48
   1  15  13    7.49    1.42
  -1 -15 -13    5.70    1.37
  -1 -15 -13    8.76    1.72
  -1  15 -14   70.39    4.14
   1  15  14   65.93    3.84
  -1 -15 -14   58.16    3.95
  -1 -15 -14   73.26    4.68
  -1 -15 -15    5.87    1.25
   1 -16 -13   64.06    4.25
   1 -16 -13   55.50    3.63
   1  16 -12  298.25   10.08
   1 -16 -12  317.34   10.80
  -1  16  12  296.95    9.74
   1 -16 -12  329.72   10.19
  -1  16  11   38.06    3.29
   1  16 -11   38.75    3.37
   1 -16 -11   39.00    3.23
   1  16 -11   38.84    3.25
  -1  16  11   39.46    3.07
   1  16 -10   59.17    4.32
  -1  16  10   56.31    4.12
   1 -16 -10   65.58    4.32
   1  16 -10   55.89    4.07
  -1  16  10   61.77    4.08
  -1  16   9  445.79   14.06
   1  16  -9  459.88   14.22
   1 -16  -9  474.96   13.91
   1  16  -9  418.46   13.44
  -1  16   9  503.81   14.04
   1  16  -8  183.20    8.21
  -1  16   8  175.37    8.11
   1 -16  -8  185.45    7.95
  -1  16   8  165.94    7.32
  -1  16   8  199.39    8.17
  -1  16   7    8.86    1.93
  -1  16   7    5.99    1.30
   1  16  -7    7.20    1.66
  -1  16   7   10.35    1.82
  -1  16   6   26.30    2.96
  -1  16   6   26.59    3.08
   1  16  -6   27.94    3.10
  -1  16   6   26.92    3.16
  -1  16   5  255.85   10.48
  -1  16   5  277.55   10.44
   1  16  -5  251.46   10.10
  -1  16   4  165.74    7.99
   1  16  -4  172.67    8.17
  -1  16   3   83.41    5.59
   1  16  -3   84.24    5.75
   1  16  -3   85.71    5.65
   1  16  -2  206.00    9.46
  -1  16   2  208.74    9.22
   1  16  -2  221.59    9.48
   1  16  -1  442.63   14.97
   1  16  -1  444.17   14.56
  -1  16   1  457.96   14.77
   1  16   0   52.72    4.60
  -1  16   0   53.97    4.51
   1  16   0   59.02    4.61
  -1  16   0   46.24    3.87
   1  16   1  173.44    8.09
  -1  16  -1  169.18    8.34
   1  16   1  163.76    8.31
  -1  16  -1  163.29    7.58
   1  16   2  392.39   13.61
  -1  16  -2  374.09   13.47
   1  16   2  402.00   13.19
  -1  16  -2  374.44   12.50
   1  16   3  319.62   11.91
   1  16   3  332.29   11.62
  -1  16  -3  311.09   12.02
  -1  16  -3  318.69   11.24
   1  16   4   60.42    4.67
   1  16   4   60.89    4.44
  -1  16  -4   58.80    4.76
  -1  16  -4   61.03    4.38
   1  16   5   25.67    3.05
   1  16   5   24.63    2.79
  -1  16  -5   28.54    3.27
  -1  16  -5   24.63    2.77
   1  16   6  262.13   10.13
   1  16   6  252.25    9.43
  -1  16  -6  245.68    9.40
  -1  16  -6  259.00   10.36
   1  16   7  549.83   15.22
   1  16   7  547.92   15.75
  -1  16  -7  543.51   15.39
  -1  16  -7  573.24   16.55
  -1  16  -8   62.10    4.19
   1  16   8   62.31    4.31
  -1  16  -8   70.10    4.85
  -1 -16  -8   64.30    4.78
  -1 -16  -8   62.26    4.14
  -1  16  -9   91.91    5.00
   1  16   9  100.15    5.31
  -1  16  -9  107.31    5.87
  -1 -16  -9   97.53    5.88
  -1 -16  -9   90.53    4.97
  -1  16 -10  164.52    7.23
  -1 -16 -10  184.19    7.86
   1  16  10  160.21    6.73
  -1 -16 -10  173.82    7.95
  -1 -16 -10  156.10    6.66
  -1 -16 -11   18.77    2.32
   1  16  11   15.30    1.90
  -1 -16 -11   19.85    2.61
  -1  16 -11   15.01    1.96
  -1 -16 -11   16.75    1.96
  -1 -16 -12   20.19    2.28
   1  16  12   17.56    1.92
  -1 -16 -12   17.72    2.26
   1 -17 -10   -0.46    0.74
   1  17 -10    3.31    1.09
   1  17  -9   44.14    3.37
   1 -17  -9   38.14    3.04
  -1  17   9   43.29    3.11
  -1  17   9   38.94    3.08
   1  17  -8   38.05    3.18
   1 -17  -8   36.84    3.06
  -1  17   8   42.84    3.22
  -1  17   8   38.16    3.13
   1  17  -7  285.08    9.78
   1 -17  -7  268.22    9.46
  -1  17   7  258.98    9.36
   1  17  -6  182.08    7.62
   1 -17  -6  179.72    7.52
  -1  17   6  192.52    7.72
  -1  17   6  173.39    7.39
   1  17  -5   37.02    3.36
   1 -17  -5   38.66    3.32
  -1  17   5   37.50    3.30
  -1  17   4    1.67    0.98
   1  17  -4    1.83    1.31
  -1  17   3  436.73   13.36
   1  17  -3  422.30   13.23
  -1  17   2   21.95    2.65
   1  17  -2   24.36    2.72
   1  17  -1   13.69    2.10
  -1  17   1   14.29    2.13
   1  17  -1   12.01    2.01
   1  17   0   20.81    2.60
  -1  17   0   23.66    2.77
   1  17   0   23.18    2.77
   1  17   1  660.33   18.29
   1  17   1  709.33   18.31
  -1  17  -1  683.07   18.50
   1  17   2   10.26    1.81
   1  17   2   10.83    1.90
  -1  17  -2    9.01    1.75
   1  17   3  113.33    5.77
   1  17   3  104.57    5.84
  -1  17  -3  108.08    5.96
   1  17   4   63.47    4.18
   1  17   4   65.92    4.41
  -1  17  -4   64.70    4.50
   1  17   5  405.93   12.31
   1  17   5  384.58   11.75
  -1  17  -5  400.87   12.57
   1  17   6   11.46    1.77
  -1  17  -6    9.17    1.69
   1  17   6    9.64    1.57
   1  17   7   69.50    4.19
  -1  17  -7   66.03    4.31
   1  17   8   27.61    2.49
  -1  17  -8   26.09    2.59
   1  17   9  361.81   10.45
  -1  17  -9  344.50   10.63
   1  17  10   34.62    2.52
  -1 -17 -10   37.40    3.00
   1  18  -7    1.78    0.80
  -1  18   6   97.62    4.65
   1  18  -6   99.36    4.76
   1  18  -5    4.64    1.03
  -1  18   5    6.31    1.24
  -1  18   4  172.34    6.69
   1  18  -4  161.80    6.56
  -1  18   3    1.81    0.68
   1  18  -3    2.52    0.94
  -1  18   2  150.50    6.33
   1  18  -2  145.92    6.24
  -1  18   1  177.07    7.05
   1  18  -1  180.07    7.00
   1  18   0  231.38    8.13
  -1  18   0  229.08    8.17
   1  18   1    7.13    1.30
   1  18   1   10.11    1.61
  -1  18  -1   10.75    1.70
   1  18   2  368.21   10.57
  -1  18  -2  376.43   10.98
   1  18   3    3.39    0.95
   1  18   3    4.59    1.02
  -1  18  -3    4.87    1.24
   1  18   4   58.42    3.56
  -1  18  -4   63.64    3.86
  -1  18  -5   13.05    1.71
  -1 -18  -6  274.06    9.18
   2   0 -26   52.62    3.32
  -2   0  26   53.30    3.56
   2   0 -26   51.16    3.57
  -2   0  26   53.27    3.33
  -2   0  26   53.94    3.45
   2   0 -25    1.92    0.93
  -2   0  25    0.85    0.91
   2   0 -25    0.16    0.63
  -2   0  25    0.84    0.80
  -2   0  25    0.58    0.70
   2   0 -24  920.85   24.32
  -2   0  24  964.54   24.08
   2   0 -24 1011.68   23.44
  -2   0  24  990.40   23.36
  -2   0  24 1004.77   23.89
   2   0 -23    0.74    0.89
  -2   0  23    0.47    1.02
   2   0 -23    1.17    1.16
   2   0 -23   -0.08    1.04
  -2   0  23    1.53    1.31
  -2   0  23    0.95    0.87
   2   0 -22    9.04    1.78
   2   0 -22   12.00    2.56
  -2   0  22   13.03    2.09
  -2   0  22   12.64    2.18
   2   0 -22   14.43    2.17
   2   0 -21    0.20    0.82
   2   0 -21    2.20    1.00
  -2   0  20  758.75   24.78
   2   0 -20  757.71   21.59
  -2   0  20  765.79   21.13
  -2   0  20  739.12   21.59
   2   0 -20  800.15   20.90
  -2   0  20  766.23   25.22
   2   0 -19   -0.86    1.16
  -2   0  19    0.32    0.78
  -2   0  19   -0.97    0.96
   2   0 -19    0.04    0.92
  -2   0  19   -0.61    1.33
   2   0 -19    0.65    1.06
   2   0 -19    1.16    0.87
  -2   0  19    3.74    1.74
   2   0 -18 1025.05   27.47
  -2   0  18 1016.30   27.43
   2   0 -18  956.82   25.42
  -2   0  18  875.14   24.28
  -2   0  18  854.01   24.89
   2   0 -18  945.12   26.60
  -2   0  18 1082.28   28.59
   2   0 -18  945.80   24.40
   2   0 -17    1.10    1.00
  -2   0  17    0.92    1.20
   2   0 -17    1.53    0.96
  -2   0  17   -0.40    1.02
   2   0 -16  114.04    7.47
  -2   0  16  119.88    7.42
   2   0 -16  114.52    6.94
  -2   0  16  114.93    6.93
  -2   0  15    0.97    1.04
   2   0 -15    4.13    1.32
   2   0 -15    2.02    1.12
  -2   0  15    1.47    0.90
  -2   0  14 2474.42   52.25
  -2   0  14 2612.63   52.89
   2   0 -14 2675.54   53.18
   2   0 -14 2530.69   51.67
  -2   0  14 2521.18   51.46
  -2   0  13    4.10    1.52
  -2   0  13    0.68    0.59
  -2   0  13    4.35    1.38
   2   0 -13    4.14    1.12
   2   0 -13    0.54    0.75
  -2   0  13    0.62    0.69
  -2   0  12  796.08   19.53
  -2   0  12  786.59   19.77
  -2   0  12  791.68   19.78
   2   0 -12  774.07   19.70
   2   0 -12  775.16   19.00
  -2   0  12  756.44   18.78
  -2   0  11    2.81    1.00
   2   0 -11    0.66    0.55
  -2   0  11    0.21    0.78
   2   0 -11    0.61    0.63
  -2   0  11    1.51    0.90
  -2   0  10 2425.53   44.57
   2   0 -10 2256.17   44.04
   2   0 -10 2301.97   43.84
   2   0 -10 2230.73   43.99
   2   0 -10 2212.21   44.43
  -2   0  10 2274.60   44.59
  -2   0  10 2242.48   44.54
   2   0  -9    0.60    0.71
  -2   0   9    1.17    0.82
  -2   0   9    2.26    0.84
   2   0  -9    1.15    1.08
   2   0  -9    0.35    0.51
   2   0  -9    0.55    0.53
   2   0  -9   -0.29    0.63
  -2   0   9    0.92    0.61
  -2   0   9    1.19    0.75
   2   0  -9    0.84    0.47
  -2   0   8  101.86    7.88
   2   0  -8  108.17    7.69
   2   0  -8  103.98    6.90
  -2   0   8  115.99    4.58
   2   0  -8  107.34    7.68
   2   0  -8  103.24    6.86
  -2   0   8  113.22    7.20
  -2   0   8  104.36    7.97
   2   0  -8  109.97    4.37
   2   0  -8  112.89    4.51
   2   0  -8  111.23    4.50
  -2   0   8  122.80    5.03
   2   0  -8  114.39    4.79
  -2   0   8  119.82    4.98
   2   0  -7    1.56    0.60
  -2   0   7    1.52    0.84
  -2   0   7   -0.68    1.16
  -2   0   7    0.98    0.87
   2   0  -7    0.66    0.97
   2   0  -7    0.20    0.93
  -2   0   7    1.18    0.67
  -2   0   7    2.05    0.78
   2   0  -7    0.37    0.45
  -2   0   7    0.85    0.62
   2   0  -7    1.18    0.56
  -2   0   6 3023.80   55.62
  -2   0   6 3017.97   55.64
  -2   0   6 3104.07   59.28
   2   0  -6 2938.79   60.09
   2   0  -6 3153.15   55.92
   2   0  -6 2955.09   60.12
  -2   0   6 3004.22   61.90
  -2   0   6 3064.51   54.72
  -2   0   6 3028.39   61.94
   2   0  -6 2883.08   54.82
   2   0  -5    0.90    0.69
  -2   0   5   -0.10    0.55
  -2   0   5    0.85    0.81
   2   0  -5    1.03    0.41
  -2   0   5    2.28    1.10
   2   0  -5    0.17    0.66
   2   0  -5    1.06    0.62
   2   0  -4 1499.19   31.63
   2   0  -4 1567.68   31.89
   2   0  -4 1499.91   31.63
  -2   0   4 1590.37   33.06
  -2   0   4 1538.82   31.19
  -2   0   4 1569.00   32.98
  -2   0   4 1515.47   29.25
   2   0  -3    1.11    0.63
   2   0  -3    1.10    0.63
  -2   0   3    0.73    0.53
  -2   0   3    2.06    0.73
   2   0  -3    0.90    0.53
  -2   0   3    0.63    0.51
  -2   0   2 4832.83   86.57
  -2   0   2 5130.95   86.78
  -2   0   2 5028.36   86.70
   2   0  -2 4941.83   87.63
   2   0  -2 4699.17   85.96
   2   0  -2 4683.57   85.94
   2   0  -2 4942.33   87.07
   2   0  -2 4917.55   87.58
   2   0  -1    0.88    0.76
   2   0  -1    1.09    0.71
  -2   0   1    1.03    0.50
  -2   0   1    1.14    0.84
  -2   0   1    1.61    0.89
  -2   0   1    1.47    0.46
  -2   0   1    1.22    0.58
   2   0  -1    1.58    0.38
   2   0  -1    0.39    0.65
  -2   0   0 4756.61   90.33
   2   0   0 4638.02   88.69
  -2   0   0 4735.79   90.27
   2   0   0 4618.49   88.64
   2   0   1    2.23    0.96
   2   0   1    2.84    1.07
  -2   0  -2   58.05    3.64
   2   0   2   60.86    4.58
   2   0   2   51.03    2.46
  -2   0  -2   60.26    3.73
   2   0   2   60.43    4.55
  -2   0  -3    0.86    0.49
  -2   0  -3    2.59    0.90
   2   0   3    0.83    0.89
   2   0   3    1.05    0.48
   2   0   3    0.44    0.78
  -2   0  -4 2025.25   38.47
  -2   0  -4 1898.73   36.64
  -2   0  -4 1994.72   38.34
  -2   0  -4 2052.79   42.59
   2   0   4 2049.88   43.46
  -2   0  -4 1989.39   42.26
   2   0   4 2017.66   36.51
   2   0   4 2012.85   43.32
  -2   0  -5    0.43    0.63
   2   0   5    1.61    1.04
  -2   0  -5    1.21    1.19
  -2   0  -5    0.49    0.76
   2   0   5    2.11    1.15
  -2   0  -5    0.46    0.76
   2   0   5    0.61    0.43
  -2   0  -5    2.10    0.63
  -2   0  -5    1.12    0.52
  -2   0  -5    1.66    0.82
  -2   0  -5    1.45    0.75
   2   0   5    4.16    0.86
  -2   0  -6  735.45   23.83
   2   0   6  759.36   23.89
   2   0   6  790.81   17.94
  -2   0  -6  778.45   24.48
   2   0   6  760.09   16.53
  -2   0  -6  727.82   23.76
   2   0   6  765.55   23.94
   2   0   6  708.12   22.18
  -2   0  -6  760.62   24.26
   2   0   6  782.49   22.91
  -2   0  -6  697.53   17.81
   2   0   6  730.96   16.33
  -2   0  -6  768.38   17.20
  -2   0  -6  725.61   16.52
  -2   0  -6  776.43   18.47
  -2   0  -6  799.00   18.55
   2   0   6  769.80   16.72
   2   0   7    0.56    1.21
   2   0   7    0.96    0.66
   2   0   7    1.39    0.53
   2   0   7    1.51    1.39
  -2   0  -7    0.73    1.47
  -2   0  -7    0.55    1.01
   2   0   7    0.63    0.52
  -2   0  -7    1.03    0.56
  -2   0  -7    0.48    0.61
  -2   0  -7    0.55    0.75
  -2   0  -7    1.19    0.90
  -2   0  -7    0.84    0.46
   2   0   7    1.23    0.54
   2   0   8 2304.99   42.90
  -2   0  -8 2186.72   43.30
   2   0   8 2177.56   42.47
  -2   0  -8 2124.67   42.54
  -2   0  -8 2187.12   44.93
  -2   0  -8 2205.83   44.87
   2   0   8 2249.79   42.64
   2   0   9    2.21    0.85
   2   0   9    2.57    0.93
  -2   0  -9    1.91    0.80
  -2   0  -9    2.48    1.20
  -2   0  -9    1.02    1.07
  -2   0  -9    1.89    0.85
   2   0   9    3.95    0.98
   2   0  10 1573.57   34.14
  -2   0 -10 1681.89   35.30
   2   0  10 1684.55   34.35
  -2   0 -10 1543.77   34.15
  -2   0 -10 1682.67   36.95
   2   0  10 1721.14   34.49
  -2   0 -10 1744.73   37.34
   2   0  11    1.92    1.11
   2   0  11    0.15    0.60
  -2   0 -11    0.90    1.04
  -2   0 -11    1.11    0.68
  -2   0 -11    0.69    0.66
  -2   0 -11    1.54    0.97
   2   0  11    1.02    0.60
   2   0  12 1811.85   39.00
   2   0  12 1818.13   38.78
  -2   0 -12 1759.02   38.83
  -2   0 -12 1906.55   42.26
   2   0  12 1823.64   38.68
  -2   0 -12 1906.99   42.37
   2   0  13    2.09    1.10
   2   0  13    0.30    0.66
  -2   0 -13    0.74    0.76
   2   0  14  363.83   13.14
   2   0  14  377.88   13.78
  -2   0 -14  386.55   13.90
   2   0  15    1.20    1.05
  -2   0 -15    1.47    0.91
  -2   0 -16 1061.37   27.29
   2   0  16 1068.44   28.03
   2   0  16 1003.87   26.07
  -2   0 -16  970.11   27.29
   2   0  16 1013.91   26.69
  -2   0 -16 1107.98   29.35
  -2   0 -17    0.66    0.92
   2   0  17    0.54    0.79
   2   0  17    1.10    1.01
  -2   0 -17    0.27    0.94
  -2   0 -17    0.07    0.75
   2   0  18   -0.17    1.09
   2   0  18    4.01    1.51
   2   0  18    4.21    1.23
  -2   0 -18    3.09    1.60
   2   0  19    1.26    0.97
  -2   0 -19    0.24    0.97
   2   0  19    1.46    0.82
  -2   0 -19    2.87    1.24
   2   0  20  895.63   22.66
  -2   0 -20  862.25   23.28
   2   0  20  895.40   23.13
  -2   0 -20  847.78   22.69
   2   0  21    0.63    0.80
  -2   0 -21    1.39    0.74
  -2   0 -21    0.49    0.86
   2   0  22   70.73    4.67
   2   0  22   72.63    4.73
  -2   0 -22   80.56    5.08
   2   0  22   72.40    4.77
  -2   0 -22   81.57    4.95
   2   0  23    0.03    0.74
   2   0  23    1.07    0.88
   2   0  23    1.89    0.77
  -2   0 -23   -0.04    0.66
  -2   0 -23    0.75    0.71
   2   0  24  640.80   15.60
   2   0  24  617.25   15.62
  -2   0 -24  630.95   15.45
  -2  -1  26   26.04    2.31
  -2   1  26   27.61    2.42
  -2  -1  26   23.37    2.15
  -2   1  26   27.92    2.40
   2   1 -26   26.10    2.33
   2  -1 -26   24.08    2.16
  -2  -1  26   29.58    2.62
  -2   1  26   31.03    2.69
   2  -1 -26   29.67    2.70
   2   1 -26   29.97    2.69
  -2  -1  25  247.78    8.79
  -2   1  25  256.25    9.08
  -2   1  25  248.84    8.73
  -2  -1  25  231.67    8.40
  -2   1  25  242.98    9.14
   2  -1 -25  249.26    8.61
   2   1 -25  251.12    8.71
  -2  -1  25  251.71    9.20
   2  -1 -25  235.02    9.25
   2   1 -25  238.76    9.21
  -2  -1  24   47.96    3.77
  -2   1  24   49.35    3.77
  -2   1  24   48.57    3.86
  -2  -1  24   46.04    3.60
   2  -1 -24   50.03    4.09
  -2   1  24   50.39    4.08
   2   1 -24   49.98    3.79
   2  -1 -24   49.39    3.71
  -2  -1  24   52.87    4.14
   2  -1 -24   48.86    4.25
   2   1 -24   49.16    4.17
  -2   1  23  142.22    7.23
  -2  -1  23  150.58    7.29
  -2  -1  23  150.78    7.07
  -2   1  23  144.67    7.03
   2  -1 -23  141.29    7.36
  -2  -1  23  147.37    7.52
  -2   1  23  135.74    7.34
   2  -1 -23  144.24    6.92
   2   1 -23  144.68    7.02
   2   1 -23  134.74    7.57
   2  -1 -23  138.71    7.71
  -2   1  22  357.85   12.36
  -2   1  22  364.38   12.80
  -2  -1  22  355.95   12.28
  -2  -1  22  361.14   12.64
   2   1 -22  359.38   12.17
   2   1 -22  363.17   12.49
   2   1 -22  334.84   13.30
  -2   1  22  351.13   13.06
   2  -1 -22  361.90   12.28
   2   1 -22  360.12   13.36
   2  -1 -22  354.82   12.86
   2   1 -21   17.30    2.81
  -2   1  21   17.12    2.45
   2  -1 -21   18.37    2.81
  -2   1  21   17.23    2.62
  -2   1  21   19.04    2.62
  -2   1  21   18.72    2.68
   2   1 -21   18.26    2.93
   2  -1 -21   20.99    2.67
   2   1 -21   15.65    2.36
  -2   1  20  234.13   12.81
  -2  -1  20  260.58   13.05
   2  -1 -20  267.93   10.99
  -2   1  20  273.78   10.87
   2   1 -20  285.16   11.67
  -2   1  20  261.09   11.12
   2   1 -20  260.88   10.23
   2   1 -20  268.12   11.76
   2  -1 -20  275.14   10.65
  -2   1  20  253.32   13.24
  -2  -1  20  256.86   13.26
   2  -1 -19  599.61   20.86
   2   1 -19  629.92   20.92
  -2  -1  19  646.78   21.25
  -2   1  19  644.77   21.78
   2   1 -19  611.02   19.19
  -2   1  19  630.97   18.54
   2  -1 -19  621.56   18.73
  -2   1  19  615.40   19.22
   2   1 -19  615.92   19.82
   2  -1 -19  624.96   18.29
   2  -1 -19  616.99   22.36
  -2  -1  19  683.71   22.26
  -2   1  19  620.94   21.55
   2   1 -19  603.89   17.78
   2   1 -18  103.77    7.21
   2  -1 -18  116.35    7.75
   2   1 -18  100.63    6.79
  -2   1  18   99.40    6.31
   2  -1 -18  108.29    6.67
  -2  -1  18   90.18    6.42
  -2   1  18   99.21    6.65
  -2   1  18  115.20    7.90
  -2  -1  18  114.95    7.57
   2   1 -18  110.50    7.40
   2  -1 -18  110.33    8.06
  -2  -1  18  114.14    7.93
   2   1 -18  102.71    6.19
  -2   1  18  116.69    7.92
   2  -1 -18  107.62    6.45
  -2  -1  17   65.61    5.44
   2  -1 -17   71.90    6.10
  -2   1  17   70.01    5.90
  -2  -1  17   71.24    5.92
   2   1 -17   68.62    5.51
   2  -1 -17   66.42    5.48
  -2  -1  17   70.38    5.57
  -2   1  17   72.46    5.89
  -2  -1  16   33.75    3.93
   2  -1 -16   25.48    3.43
  -2   1  16   33.32    3.79
   2   1 -16   30.79    3.55
   2  -1 -16   28.24    3.38
  -2   1  16   29.17    3.53
  -2  -1  16   28.16    3.34
   2  -1 -15 1511.61   36.01
  -2  -1  15 1574.25   36.18
  -2   1  15 1569.83   36.15
   2   1 -15 1598.04   37.32
  -2  -1  15 1584.79   36.23
   2  -1 -15 1535.84   35.20
   2   1 -15 1491.45   34.81
  -2  -1  15 1575.49   35.04
  -2   1  15 1577.87   35.41
  -2  -1  14  130.53    6.95
   2  -1 -14  130.43    7.05
  -2   1  14  127.49    6.86
  -2  -1  14  134.20    7.14
   2   1 -14  127.01    7.31
  -2   1  14  132.46    7.11
  -2  -1  14  137.15    7.22
   2   1 -14  126.97    6.60
   2  -1 -14  136.27    6.85
  -2  -1  14  125.30    6.47
  -2   1  14  133.19    6.72
  -2  -1  13  249.20    8.99
  -2  -1  13  281.22   10.14
   2  -1 -13  277.00   10.19
   2   1 -13  269.27   10.55
  -2  -1  13  274.23   10.33
  -2   1  13  280.57   10.35
  -2  -1  13  275.20   10.34
  -2   1  13  257.51    9.96
   2  -1 -13  274.38    9.72
   2   1 -13  256.48    9.49
  -2   1  13  279.12    9.87
  -2  -1  13  270.90    9.56
  -2  -1  12  852.50   20.60
  -2  -1  12  853.41   20.95
   2  -1 -12  813.45   20.56
   2   1 -12  852.97   21.36
  -2   1  12  826.84   20.76
  -2  -1  12  859.10   21.03
  -2   1  12  861.75   21.06
   2  -1 -12  856.68   20.29
   2   1 -12  809.02   20.03
  -2   1  12  825.00   20.09
  -2  -1  11 3162.09   59.31
  -2   1  11 3144.56   59.78
  -2   1  11 3114.46   59.72
   2   1 -11 3082.34   60.06
   2  -1 -11 3085.26   59.57
  -2  -1  11 3149.50   59.93
  -2  -1  11 3137.15   59.91
  -2   1  11 3104.71   59.87
   2  -1 -11 3083.57   58.97
   2   1 -11 3068.20   58.85
   2  -1 -11 3095.55   58.84
   2  -1 -11 3097.07   59.01
  -2   1  11 3098.41   58.83
  -2  -1  10    6.46    1.86
   2   1 -10    4.14    1.51
  -2   1  10    7.75    1.33
  -2  -1  10    6.60    1.25
   2   1 -10    5.42    1.82
   2  -1 -10    5.90    1.17
  -2   1  10    6.81    1.41
  -2  -1  10    5.93    1.22
  -2  -1  10    5.26    1.08
  -2   1  10    5.56    1.24
   2  -1 -10    5.03    1.16
   2   1 -10    5.66    1.25
   2  -1 -10    5.57    1.09
   2   1 -10    5.65    1.13
   2  -1 -10    5.22    1.13
   2   1 -10    5.12    0.99
  -2   1  10    5.79    1.14
   2   1  -9  442.44   16.33
   2  -1  -9  434.51   17.53
  -2   1   9  524.17   12.69
   2   1  -9  448.24   16.39
  -2  -1   9  517.26   12.59
   2  -1  -9  439.96   17.63
  -2  -1   9  478.76   17.09
  -2  -1   9  505.61   12.94
   2  -1  -9  480.91   12.64
  -2   1   9  514.97   12.98
  -2  -1   9  485.94   12.79
   2   1  -9  491.90   12.87
  -2   1   9  500.20   12.90
   2  -1  -9  500.75   12.43
   2   1  -9  477.02   12.15
   2  -1  -9  488.00   12.34
   2  -1  -9  487.84   12.17
   2   1  -9  485.29   12.31
   2   1  -9  488.07   12.33
  -2   1   9  412.32   11.63
   2   1  -9  491.64   12.00
  -2   1   8  200.92   10.38
  -2   1   8  192.62   11.08
  -2   1   8  185.85   10.80
  -2  -1   8  200.12    7.04
  -2  -1   8  184.72   10.93
   2   1  -8  204.90    9.32
   2  -1  -8  204.69   10.79
  -2  -1   8  206.82    9.49
   2   1  -8  181.16   10.43
   2   1  -8  183.98   10.51
   2  -1  -8  190.64   10.44
   2   1  -8  195.23    9.12
  -2   1   8  208.94    6.60
  -2  -1   8  210.20    6.58
  -2  -1   8  185.43   10.96
  -2  -1   8  209.71    7.65
  -2  -1   8  204.46    6.97
   2   1  -8  205.95    6.92
  -2   1   8  213.88    7.10
  -2   1   8  211.26    7.07
   2  -1  -8  202.17    6.88
  -2  -1   8  205.31    6.98
   2   1  -8  199.25    6.55
   2  -1  -8  196.16    6.51
   2   1  -8  194.73    6.49
   2  -1  -8  198.56    6.53
   2  -1  -8  208.95    6.50
   2   1  -8  210.80    6.51
   2   1  -8  198.97    6.23
  -2   1   8  181.82    6.28
   2   1  -7  588.83   16.55
   2  -1  -7  585.55   18.46
  -2  -1   7  581.78   14.03
  -2  -1   7  587.93   19.77
   2   1  -7  571.52   18.63
  -2  -1   7  591.21   19.84
   2  -1  -7  590.80   18.52
  -2   1   7  576.60   19.30
  -2  -1   7  589.45   16.62
   2   1  -7  563.03   18.52
  -2   1   7  612.72   13.51
   2   1  -7  595.91   16.60
  -2   1   7  592.28   19.55
  -2   1   7  590.76   18.19
  -2   1   7  611.11   14.21
  -2   1   7  603.04   14.24
   2   1  -7  584.00   13.76
  -2  -1   7  585.71   14.16
   2  -1  -7  593.57   13.90
  -2  -1   7  599.19   14.19
  -2  -1   7  613.49   15.09
   2  -1  -7  573.19   13.43
   2   1  -7  581.90   13.37
   2  -1  -7  567.67   13.40
   2   1  -7  581.70   13.48
   2   1  -7  575.47   13.44
   2   1  -7  580.41   13.02
  -2   1   6   73.07    5.03
  -2  -1   6   77.09    4.44
  -2   1   6   74.13    5.49
  -2   1   6   76.04    3.23
   2   1  -6   69.42    5.17
  -2  -1   6   71.26    5.66
   2  -1  -6   73.24    5.10
   2  -1  -6   71.52    5.04
   2   1  -6   71.63    5.25
  -2   1   6   80.64    5.75
  -2  -1   6   81.27    6.00
  -2  -1   6   78.13    4.04
  -2   1   6   75.44    3.59
  -2   1   6   78.75    3.66
   2  -1  -6   76.29    3.52
   2   1  -6   69.75    3.27
   2   1  -6   75.57    3.37
   2   1  -6   72.09    3.06
   2   1  -5  921.63   19.29
   2   1  -5  905.03   19.25
  -2  -1   5 1019.46   24.99
   2  -1  -5  965.27   22.64
  -2  -1   5 1035.69   21.37
  -2   1   5  950.14   22.98
  -2   1   5  966.34   23.81
   2   1  -5  933.92   23.34
   2   1  -5  949.66   22.13
   2  -1  -5  975.76   22.70
   2   1  -5  926.58   23.29
  -2  -1   5  996.54   24.80
  -2   1   5  997.40   24.05
   2  -1  -5  976.95   23.90
  -2   1   5  979.92   19.01
  -2  -1   4  370.40   12.09
   2  -1  -4  360.27   10.38
  -2   1   4  374.13   11.15
   2   1  -4  364.31    9.74
   2   1  -4  364.55   10.75
  -2   1   4  350.69   10.81
   2   1  -4  327.00   11.01
  -2  -1   4  355.22    9.35
  -2  -1   4  364.31   12.00
   2  -1  -4  356.88   10.35
   2   1  -4  327.37   11.01
  -2   1   4  360.45   11.04
   2  -1  -4  365.77   11.56
   2  -1  -3   14.77    1.92
  -2  -1   3   13.03    1.32
  -2   1   3   15.94    1.66
   2   1  -3   16.84    1.52
   2   1  -3   15.94    1.93
   2   1  -3   22.76    2.31
   2  -1  -3   15.24    1.54
  -2  -1   3   13.57    1.97
   2  -1  -3   14.73    1.49
  -2   1   3   17.79    1.79
[truncated: 1,733,143 more chars]
